# Supplementary material for: Comprehensive analysis of the circadian nuclear and cytoplasmic transcriptome in mouse liver
Source: PLoS Genet. 2022 Aug 3;18(8):e1009903. doi: 10.1371/journal.pgen.1009903 (PMC9377612; doi:10.1371/journal.pgen.1009903)
Supplement: S1 Table — (XLSX) [file pgen.1009903.s003.xlsx]

## Sheet: Isoform
Gene	EnsemblID	trans.EnsemblID	Cyt_PolyA_ZT0_S1_WT.in	Cyt_PolyA_ZT0_S2_WT.in	Cyt_PolyA_ZT12_S1_WT.in	Cyt_PolyA_ZT12_S2_WT.in	Cyt_PolyA_ZT16_S1_WT.in	Cyt_PolyA_ZT16_S2_WT.in	Cyt_PolyA_ZT20_S1_WT.in	Cyt_PolyA_ZT20_S2_WT.in	Cyt_PolyA_ZT4_S1_WT.in	Cyt_PolyA_ZT4_S2_WT.in	Cyt_PolyA_ZT8_S1_WT.in	Cyt_PolyA_ZT8_S2_WT.in	Cyt_Total_ZT0_S1_WT.in	Cyt_Total_ZT0_S2_WT.in	Cyt_Total_ZT12_S1_WT.in	Cyt_Total_ZT12_S2_WT.in	Cyt_Total_ZT16_S1_WT.in	Cyt_Total_ZT16_S2_WT.in	Cyt_Total_ZT20_S1_WT.in	Cyt_Total_ZT20_S2_WT.in	Cyt_Total_ZT4_S1_WT.in	Cyt_Total_ZT4_S2_WT.in	Cyt_Total_ZT8_S1_WT.in	Cyt_Total_ZT8_S2_WT.in	Nuc_PolyA_ZT0_S1_WT.in	Nuc_PolyA_ZT0_S2_WT.in	Nuc_PolyA_ZT12_S1_WT.in	Nuc_PolyA_ZT12_S2_WT.in	Nuc_PolyA_ZT16_S1_WT.in	Nuc_PolyA_ZT16_S2_WT.in	Nuc_PolyA_ZT20_S1_WT.in	Nuc_PolyA_ZT20_S2_WT.in	Nuc_PolyA_ZT4_S1_WT.in	Nuc_PolyA_ZT4_S2_WT.in	Nuc_PolyA_ZT8_S1_WT.in	Nuc_PolyA_ZT8_S2_WT.in	Nuc_Total_ZT0_S1_WT.in	Nuc_Total_ZT0_S2_WT.in	Nuc_Total_ZT12_S1_WT.in	Nuc_Total_ZT12_S2_WT.in	Nuc_Total_ZT16_S1_WT.in	Nuc_Total_ZT16_S2_WT.in	Nuc_Total_ZT20_S1_WT.in	Nuc_Total_ZT20_S2_WT.in	Nuc_Total_ZT4_S1_WT.in	Nuc_Total_ZT4_S2_WT.in	Nuc_Total_ZT8_S1_WT.in
0610009B22Rik	ENSMUSG00000007777	ENSMUST00000007921	7.71058	6.37651	6.39681	6.41243	12.7623	8.87466	10.147	3.84707	3.8232	2.56129	0	1.25604	11.3277	5.07686	8.91952	1.26185	15.0371	6.34601	8.91077	10.1	6.25789	3.7853	0	5.09293	373.244	587.019	344.821	425.199	518.468	419.169	438.938	355.427	322.962	357.595	256.707	312.539	170.822	208.665	159.442	123.07	191.231	210.403	143.234	165.568	158.477	175.711	125.422
0610009L18Rik	ENSMUSG00000043644	ENSMUST00000143813	0	0	1.27453	0	2.4943	0	2.54906	0	0	0	0	1.27453	3.82358	0	0	0	0	0	1.27453	5.09811	6.37264	2.54906	3.66478	1.19143	33.1377	39	47.1575	15.2943	122.355	49.7066	52.2557	29.3141	43.334	36.9613	28.0396	17.8434	74	48	54.8047	42	164	82	82	58	82	74	59
0610010F05Rik	ENSMUSG00000042208	ENSMUST00000043356	0	0	0	0	0	0	0	0	0	0	0	0	0	0	0	0	0	0	0	0	0	2.60267e-06	0	0	0	0	0	0	0	0	0	0	0	0	0	0	0	0	0	0	0	0	0	0	0	0	0
0610010F05Rik	ENSMUSG00000042208	ENSMUST00000123909	0	0	0	0	0	0	0	0	0	0	0	0	0	0	0	0	0	0	0	0	3.12149	0	0	0	0	0	0	0	0	0	0	0	0	0	0	0	0	0	0	0	0	0	0	0	0	0	0
0610010F05Rik	ENSMUSG00000042208	ENSMUST00000155903	15.2515	6.53365	22.4639	16.4835	18.3285	8.288	14.285	19.6476	18.7045	12.0367	9.62761	19.7473	18.0331	12.999	20.8593	43.2448	44.6797	50.5972	27.8214	18.9405	52.65	10.4979	28.7563	30.1435	1015.7	1018.65	812.308	848.15	801.979	756.512	650.816	813.467	727.659	1488.54	799.106	1126.74	1610.89	1420.5	2052.49	1393.03	1691.61	1612.51	1277.07	1514.77	1995.3	2392.6	1548.78
0610010F05Rik	ENSMUSG00000042208	ENSMUST00000180260	0	0	0	0	0	0	0	0	0	0	0	0	0	0	0	0	0	0	0	0	0	0	0	0	0	0	0	0	0	0	0	0	0	0	0	0	0	0	0	0	0	0	0	0	0	0	0
0610010K14Rik	ENSMUSG00000020831	ENSMUST00000021180	0	0	0	0	0	0	0	0	0	0	0	0	2.28723	0	0	0	0	2.27181	0	2.19512	6.3219	0	0	0	8.2502e-05	0	0.00311858	0	0.00346498	0	0	0	0	0	0	0	47.5039	41.8828	27.1457	51.6712	83.8918	60.0184	48.0405	0	6.78027	60.3277	0
0610010K14Rik	ENSMUSG00000020831	ENSMUST00000021181	0	0	0	0	0	0	0	0	0	0	0	0	0	0	0	0	0	0	0	0	0	0	0	0	0	0	0	0	0	0	0	0	0	0	0	0	0	0	2.34497	0	0	0	0	0	0	0	0
0610010K14Rik	ENSMUSG00000020831	ENSMUST00000100950	0	0	0	0	0	0	0	0	0	0	0	0	0	0	0	0	0	0	0	0	0	0	0	0	75.5096	38.852	36.9177	63.485	85.2519	49.4792	23.5356	75.4388	24.5021	61.5519	74.6692	24.961	30.0526	0	0	25.6537	0	0	0	7.61005	0	47.5956	1.29593
0610010K14Rik	ENSMUSG00000020831	ENSMUST00000108575	0	0	0	0	0	0	0	0	0	0	0	0	0	0	0	0	0	0	0	0	0	0	0	0	0	0	0	0	0	0	0	0	0	0	0	0	16.6241	5.87321	0.000348488	0	0	0	0	63.1941	49.128	0	0
0610010K14Rik	ENSMUSG00000020831	ENSMUST00000108576	0	0	0	0	0	0	0	0	0	0	0	0	0	0	0	0	0	0	0	0	0	0	0	0	0	0	0	0	0	0	0	0	0	0	0	0	0	0	0	0	0	0	0	0	0	0	0
0610010K14Rik	ENSMUSG00000020831	ENSMUST00000134700	0	0	0	2.31112	0	3.11806	2.88765	0	2.1706	0	1.57791	4.43297	0	0	1.82497	0	0	0	0	0	0	0	0	4.05957	220.882	401.521	180.535	348.237	285.291	458.94	166.752	215.233	337.57	182.84	123.563	183.808	3.22993e-07	41.5259	0	0	6.51279	11.5883	2.90167	15.4854	3.56892	0	17.793
0610012G03Rik	ENSMUSG00000107002	ENSMUST00000202722	0	0	0	0	0	0	0	0	0	0	0	0	0	0	0	0	0	0	0	0	0	0	0	0	0	0	0	0	0	0	0	0	0	0	0	0	0	0	0	0	0	0	0	0	0	0	0
0610030E20Rik	ENSMUSG00000058706	ENSMUST00000077783	7.52977	0	11.8098	0	30.7056	0	6.16395	6.7109	6.82525	2.34495	11.5496	11.1913	0	0	13.794	0	7.97998	0	9.68674e-06	0	0	0	0	0	1157.93	1444.12	571.858	666.657	955.969	931.291	1240.88	1129.04	739.463	1435.02	684.123	726.348	258.414	269.858	90.4289	0.786626	154.656	135.539	292.486	21.9188	308.188	253.995	171.424
0610030E20Rik	ENSMUSG00000058706	ENSMUST00000205578	0	0	0	0	0	0	0	0	0	0	0	0	0	0	0	0	0	0	0	0	0	0	0	0	0	0	0	0	0	0	0	0	0	0	0	0	0	0	0	0	0	0	0	0	0	0	0
0610030E20Rik	ENSMUSG00000108680	ENSMUST00000192144	7.52977	0	11.8098	0	30.7056	0	6.16395	6.7109	6.82525	2.34495	11.5496	11.1913	0	0	13.794	0	7.97998	0	9.68674e-06	0	0	0	0	0	1157.93	1444.12	571.858	666.657	955.969	931.291	1240.88	1129.04	739.463	1435.02	684.123	726.348	258.414	269.858	90.4289	0.786626	154.656	135.539	292.486	21.9188	308.188	253.995	171.424
0610030E20Rik	ENSMUSG00000108680	ENSMUST00000205401	0	0	0	0	0	0	0	0	0	0	0	0	0	0	0	0	0	0	0	0	0	0	0	0	0	0	0	0	0	0	0	0	0	0	0	0	0	0	0	0	0	0	0	0	0	0	0
0610040J01Rik	ENSMUSG00000060512	ENSMUST00000081747	4.55141	5.23103	12.8977	2.79469	2.35593	10.9066	1.6077	4.23188	18.9927	0	1.41966	9.87926	34.7364	10.2851	79.1321	27.7315	76.5778	42.2558	14.4665	21.3762	32.9366	16.2017	45.797	18.5397	675.227	1141.83	878.311	892.401	933.671	725.913	734.787	424.734	788.217	1139.9	680.924	741.066	7791.95	7700.47	8226.25	5350.53	9061.24	7402.25	5215.62	5434.11	6365.8	9702	9988.72
0610040J01Rik	ENSMUSG00000060512	ENSMUST00000196575	0.121739	0.0774216	0.162071	0.076009	0.00176806	0.183375	0.0430876	0.101062	0.346097	0	0.00348944	0.382472	13.5698	15.7757	4.57715	43.3306	43.9376	64.7494	34.1397	11.1424	85.374	12.0778	16.9888	34.3467	66.5279	123.38	118.507	200.996	169.895	40.7537	22.0233	23.9796	73.0358	50.627	63.5314	151.291	661.801	2998.21	2122.07	937.992	5121.33	887.529	2301.55	446.522	1397.48	3613	587.078
0610043K17Rik	ENSMUSG00000087361	ENSMUST00000123107	6.66224	15.2278	30.8722	30.8231	22.2939	37.5642	30.2229	13.3206	30.4091	6.5938	24.3605	35.0598	21.4872	20.253	83.5273	53.7598	48.7604	57.0811	40.5739	30.732	80.9583	15.4355	17.6207	41.4068	966.138	1203.25	3849.52	2790.44	2159.81	2614.92	1536.44	1740.17	1521.17	2572.68	1056.82	1882.22	1187.85	1290.98	6342.08	2392.85	2427.9	2593.75	1961.52	2297.6	2897.97	3921.92	2152.43
0610043K17Rik	ENSMUSG00000087361	ENSMUST00000142581	1.47399	5.37423e-07	0.569349	1.57345	16.857	9.1695	0	1.27582	0	6.48983	0	0	0	0	0	0	0	1.59438	0	4.68503	1.84982	4.73967	1.65396	0	22.3307	0	0	0	0	0	0	0	0	110.876	0	0	147.905	62.3911	0	0	121.715	14.3936	237.367	167	217.146	342.331	73.6743
1010001B22Rik	ENSMUSG00000097863	ENSMUST00000181488	0	0	0	0	0	0	0	0	4.29624	0	0	0	0	0	0	0	0	0	0	0	0	0	0	0	13.364	13.4616	16.7696	8.33426	11.8485	14.0285	23.7299	13.7775	19.2081	22.6604	6.32485	13.4332	5.2773	7.91595	7.91595	6.0463	0	12.6619	10.5546	18.7555	23.6286	7.91595	12.6982
1110002J07Rik	ENSMUSG00000097134	ENSMUST00000181710	8.32145	1.38642	1.46124	1.38578	5.54625	2.62547	4.32255	2.77111	5.54209	5.5403	1.38494	11.0809	2.76982	0	0	2.83302	6.50808	0	1.3849	1.2433	9.69301	1.3849	4.15444	2.7698	256.314	268.966	58.9134	64.0251	219.286	262.947	235.867	167.667	175.248	231.777	72.8889	64.2873	67.0073	78.9174	16.6186	9.72868	74.5805	92.0566	67.7608	52.6226	54.234	61.3978	32.5404
1110002J07Rik	ENSMUSG00000097134	ENSMUST00000219021	0	0	0	0	0	0	0	0	0	0	0	0	0	0	0	0	0.299692	2.00332	0	0	0	0	0	0	0	0	0	0	0	0	0	0	0	0	0	0	0	0	0	0	0	0	0	0	6.0956	0	0.973748
1110004F10Rik	ENSMUSG00000030663	ENSMUST00000032899	0.0378895	0.0109584	0.00818064	0.0018143	0.00938598	0.010925	0.00394119	0.00298801	0.0100562	0.00119868	0.00206103	0.00415357	0.000928383	0.0268628	0.0017298	0.0179432	0.0644599	0.0463232	0.0222912	0.02269	0.00554929	0.00866479	0.0272246	0.00292297	0.0181906	0.247534	0.0978022	0.16951	0.58544	0.131688	0.389995	0.0346875	2.81846	0.0323317	0.158353	0.0846288	0.000616027	0.000127577	3.05193e-05	6.03e-06	0.000169911	1.58658e-05	0.0113523	0.377322	3.17624e-06	2.911e-07	0.00315467
1110004F10Rik	ENSMUSG00000030663	ENSMUST00000106608	0.00681157	7.59444e-05	1.71205e-06	4.89129e-07	8.18162e-08	1.04339e-06	0.000540431	2.09938e-05	0.000319503	0.00182836	0.000436561	0.00662084	19.8551	0.0114371	0.000908854	0.0241806	0.00316415	0.000998221	0.388488	1.18469	46.1398	1.36233	4.69562	9.25649	0.339664	0.0774784	0.0352083	0.00503843	0.0632227	0.0187008	0.0423528	0.00223999	0.0372269	0.285314	0.129234	5.70062e-05	1.57874e-06	2.71938e-05	516.681	0.000290736	4.38069e-05	3.0952e-08	3.64717e-05	182.554	119.315	0	0.00551779
1110004F10Rik	ENSMUSG00000030663	ENSMUST00000151254	17.3315	2.46159	7.71027	6.32419	8.64093	11.8855	14.8414	9.91078	9.37396	4.27155	13.1345	6.91134	0.232171	11.2028	12.4926	17.5776	27.3677	28.3883	12.8381	11.1095	1.3238	1.60348	8.9769	3.11761	1448.98	2193.11	1022.31	1251.52	1326.47	1660.61	1558.5	1448.69	1148.32	1954.38	1118.66	1360.49	841.599	1047.61	228.169	723.655	958.683	976.514	736.837	658.222	640.348	1017.72	745.272
1110006O24Rik	ENSMUSG00000107121	ENSMUST00000201728	0	0	0	0	0	0	0	0	0	0	0	0	0	0	0	0	0	0	0	0	0	0	0	0	0	0	0	0	0	0	0	0	0	0	0	0	0	0	0	0	0	0	0	0	0	0	0
1110008P14Rik	ENSMUSG00000039195	ENSMUST00000048792	0.833706	2.0549e-07	1.07602e-05	1.3496	3.85896e-05	0	0	5.52335e-05	13.8009	0.0130505	0	2.68963	3.96374e-06	0	0	4.61402e-06	3.81948	2.47884e-05	4.20461e-06	1.37303e-08	7.19667e-08	1.61183	3.04107e-06	2.5025	569.451	801.286	534.547	852.787	1014.12	1208.09	544.369	758.821	714.059	515.796	426.96	392.952	128.491	96.3932	79.0376	143.095	190.244	244.037	109.744	170.66	106.103	93.0592	100.85
1110008P14Rik	ENSMUSG00000039195	ENSMUST00000146423	7.19464	4.34896	6.51808	17.0071	23.8996	15.2089	4.3454	4.3453	0	2.15027	8.69079	0	4.34539	0	4.3454	6.51809	16.946	6.51805	6.51809	2.1727	6.5181	0	4.34539	0	123.582	261.484	140.494	169.251	271.173	291.948	130.756	111.377	130.742	135.591	121.137	121.061	50.9238	70.3316	82.3809	55.753	111.472	82.6576	50.894	72.7235	43.6429	96.976	48.4824
1110012L19Rik	ENSMUSG00000045237	ENSMUST00000053981	1.3255	2.71802	2.71836	0	1.37424	0	0	0	0	0	0	0	1.34904	1.36878	0	0	0	2.7639	1.34336	0	1.34792	0	0	0	132.949	120.165	172.094	128.773	125.656	93.5396	99.4982	119.204	185.28	115.456	110.029	139.586	59.2807	51.3651	91.4018	57.9419	73.6383	46.7084	65.8178	83.6085	71.0627	69.3712	64.0587
1110013H19Rik	ENSMUSG00000116164	ENSMUST00000230712	0	0	0	0	0	0	0	0	0	0	0	0	0	0	0	0	0	0	0	0	0	0	0	0	0	0	0	0	0	0	0	0	0	0	0	0	0	0	0	0	0	0	0	0	0	0	0
1110018N20Rik	ENSMUSG00000085151	ENSMUST00000147446	0	0	0	0	5.66721	3.07045	1.29853	0	5.27025	0	0	5.35469	2.59707	0	2.8336	0	6.99636	3.07045	1.29853	0	1.4168	0	0	2.8336	27.8142	85.7872	123.6	180.366	122.04	109.624	106.861	66.253	52.2106	57.6419	53.6176	55.1977	12.3951	26.5669	55.0643	66.0147	38.2263	31.6045	25.0412	25.224	7.39869	16.9566	11.0752
1110018N20Rik	ENSMUSG00000085151	ENSMUST00000151217	0	0	0	0	0	0	0	0	0	0	0	0	0	0	0	0	0	0	0	0	0	0	1.10579	0	0	0	0	0	0	0	0	0	0	0	0	0	0	0	0	0	0	0	0	0	0	0	0
1110019D14Rik	ENSMUSG00000097616	ENSMUST00000181225	0	0	0	0	0	0	0	0	0	0	0	0	12.177	0	16.5494	16.1453	12.1962	22.4305	15.1431	13.3847	40.5064	5.78903	9.31765	24.0157	341.52	315.69	286.961	231.014	286.777	258.874	390.309	274.122	127.99	575.343	198.804	327.137	1089.31	857.595	1278	640.486	1046.85	965.079	1166.35	967.186	1433.32	1461.95	920.214
1110020A21Rik	ENSMUSG00000097047	ENSMUST00000181147	0	0	0	0	0	0	0	0	0	0	0	0	0	7.0127	0	0	3.0349e-08	0	0	0	0	0	0	0	136.183	128.026	39.6156	7.87377e-06	119.579	88.6816	140.27	79.3363	36.8701	105.044	49.8992	86.1986	0	0	52.3131	17.5075	8.82724e-07	30.141	46.2715	48.0579	47.7976	0	0
1110020A21Rik	ENSMUSG00000097047	ENSMUST00000234932	8.4064	5.85116	3.48053	2.37013	8.36994	4.45902	8.15893	11.8192	2.30127	0	3.51616	4.57318	9.20135	0	2.94915	1.00631	5.57157	8.8599	8.21555	3.52494	11.7078	3.37773	1.06435	1.12263	404.303	426	305.506	292.1	363.254	350.454	523.307	473.548	390.183	345.867	197.967	216.088	232.863	194.65	113.686	92.2596	198.786	150.021	206.73	174.596	84.9138	171.433	142.089
1110028F11Rik	ENSMUSG00000085972	ENSMUST00000137077	0	0	0	0	0	0	0	0	0	0	0	0	0	0	0	0	0	0	0	1.33151	0	0	0	3.34472	0	0	0	0	0	0	0	0	0	0	0	0	0	0	0	0	0	0	0	0	0	0	0
1110028F11Rik	ENSMUSG00000085972	ENSMUST00000142895	8.91309	7.90724	1.50515	0.292527	3.18049	3.3484	2.23644	0	3.77537	3.35268	3.16167	2.18738	4.80288	1.79848	0	0.137712	1.95672	1.61752	0	0	0	1.69049	0	0	0	0	0	0	0	0	0	0	0	0	0	0	0	0	0	0	0	0	0	0	0	0	0
1110032A03Rik	ENSMUSG00000037971	ENSMUST00000042468	0	0	0	0	0	0	0	0	0	0	0	0	0	0	0	0	0	0	0	0	0	0	0	0	0	0	0	0	0	0	0	0	0	0	0	0	0	0	0	0	1.65282e-08	0	0	0	0	0	0
1110032A03Rik	ENSMUSG00000037971	ENSMUST00000042576	0	0	0	0	0	0	0	0	0	0	0	0	2.04279e-07	0	0	0	0	0	0	0	0	0	0	0	179.364	202.363	192.546	84.1136	120.6	158.15	228.631	296.746	247.329	115.681	126.439	142.808	0.00183236	0	0	0	0	0	0	0	0.000106976	0	0
1110032A03Rik	ENSMUSG00000037971	ENSMUST00000176238	0	0	0	0	0	0	0	0	0	0	0	0	0	0	0	0	0	0	0	0	0	0	0	0	1.86493e-05	0.000531389	3.63662e-07	4.75412e-05	0.000398816	7.79561e-06	7.90398e-05	0	3.13662e-08	2.58384e-07	6.28448e-05	6.90153e-07	1.17609e-07	0.00924527	0	0	0	0	0	4.67759	0	0	68.8761
1110032A03Rik	ENSMUSG00000037971	ENSMUST00000176682	0	0	0	0	0	0	3.30486	2.18747	4.20981	0	4.07986	0	0	0	0	0	0	0	0	0	0	0	0	0	0	0	0	0	0	3.5571	1.21081e-07	0	0	0	0	6.90538	16.9693	29.2563	24.3333	0	7.96709	0	0	0	0	6.80251	14.4126
1110032A03Rik	ENSMUSG00000037971	ENSMUST00000176894	3.84115	0	0	0	1.80405	0	6.02048	0	0	0	0	0	5.52901	0	0	3.69212	7.8026	0	1.83412	1.75713	1.89773	4.37771	5.15832	5.19081	123.727	164.664	104.951	91.7465	135.146	135.781	165.787	157.806	177.792	141.289	59.7812	86.4094	129.569	73.8025	147.727	92.8957	79.5396	138.795	155.12	209.218	191.668	150.962	143.64
1110032A03Rik	ENSMUSG00000037971	ENSMUST00000177142	1.52559	1.24716	3.68582	2.37248	5.57597	2.51949	0.890307	3.87873	6.42196	4.96886	3.73182	7.28939	1.0194	8.27258	2.39361	10.9021	3.81708	2.54286	3.17188	5.54799	7.82915	0	0	0.972316	0	0	0	0	0	0	0	0.00454635	0	4.1695e-07	0	0	137.882	108.976	83.4025	0	35.3496	80.0821	113.536	102.978	0	71.4069	36.9965
1110032A03Rik	ENSMUSG00000037971	ENSMUST00000177546	0	0	0	0	0	0	0	0	0	0	0	0	0	0	0	0	0	0	0	0	0	0	0	0	482.034	425.886	570.187	460.158	585.258	395.709	779.354	962.829	410.787	1069.61	643.106	473.224	61.214	132.204	221.771	170.874	251.643	131.764	222.139	348.758	268.325	336.826	244.453
1110038B12Rik	ENSMUSG00000092203	ENSMUST00000172501	0	0	9.8561e-08	0	0	2.11145e-08	4.99333e-08	0	6.94171e-07	0	0	3.23944e-08	9.95017e-07	0.000265364	0	1.43023e-06	2.38619e-06	2.53908e-05	1.48183e-07	0	7.96069e-07	0	0	3.93827e-07	0	0	0	2.11227e-06	2.82155e-07	1.88532e-06	3.71027e-07	0	5.219e-08	4.97359e-08	7.45973e-08	6.08575e-07	0	0	0	0	0	0	0	0	0	0	0
1110038B12Rik	ENSMUSG00000092203	ENSMUST00000172531	1.43335e-07	0	0	0	0	0	0	0	0	0	0	0	0	0	0.141112	2.39571	5.69274	0	0	0	0	0	0	0	0	0	0	0	0	0	0	0	0	0	0	0	203.943	258.709	224.804	366.481	136.585	372.5	252.574	272.562	125.337	307.432	235.625
1110038B12Rik	ENSMUSG00000092203	ENSMUST00000173070	0	0	1.53753e-08	0	0	0	4.29576e-08	0	3.78459e-08	0	0	0	5.63247e-08	1.67347e-05	0	7.6345e-08	1.16775e-07	1.65473e-06	0	0	4.27942e-08	0	0	1.59725e-08	0	0	0	2.31913e-07	1.06683e-08	9.77387e-08	5.9492e-08	0	0	0	1.06962e-08	2.11215e-08	0	0	0	0	0	0	0	0	0	0	0
1110038B12Rik	ENSMUSG00000092203	ENSMUST00000173811	0	0	9.82275e-05	3.56856e-07	4.65199e-06	8.27404e-06	0.00161479	0	0.000238394	0	1.35474e-05	1.82473e-05	5.03647e-05	0.0680419	0	0.000512454	0.00101784	0.00609478	4.78654e-05	0	0.000281229	0	0	0.000244915	2.06914e-05	2.30024e-05	9.09332e-05	0.0206302	0.00189494	0.00663687	0.00211871	1.39291e-05	0.000158005	7.94092e-05	0.000899239	0.00508471	0	1.60907e-08	0	0	2.92995e-07	0	0	3.89e-08	0	0	2.79163e-07
1110038B12Rik	ENSMUSG00000092203	ENSMUST00000174039	0	0	11.5145	3.66892	19.1057	8.48632	2.62699	0	9.1088	0	9.91423	6.01743	7.39333	0.928192	0	3.56394	18.2641	18.5777	6.73927	0	2.67599	0	0	1.75719	1163.68	3274.51	1168.88	2195.11	2318.23	1985.28	1888.5	1354.05	675.02	1638.82	1602.97	1080.24	448.047	682.309	421.865	466.657	787.524	583.108	431.606	434.827	154.105	597.366	505.495
1110038B12Rik	ENSMUSG00000092203	ENSMUST00000174173	0	0	0	0	0	0	0	0	0	0	0	0	0	0	0	0	0.00044844	0	0	0	0	0	0	0	0	0	0	0	0	0	0	0	0	0	0	0	0	0	29.8422	0	0	18.4171	0.0311739	0	0	0	0
1110038B12Rik	ENSMUSG00000092203	ENSMUST00000174464	3.16646	11.3409	0	0	9.48685	6.49058	0	6.57163	2.34353	0	0	0	0.0624985	0	4.14628	0	0	0.537782	4.77495e-06	6.75346	0	1.51712	4.47226	0	270.437	162.543	223.193	328.998	557.081	391.933	131.322	326.076	187.554	333.793	151.318	381.501	1.6975e-07	51.526	0	0	0.300137	34.7005	39.9996	61.0064	8.29485	0	0
1110038B12Rik	ENSMUSG00000092203	ENSMUST00000174714	0	0	0.00507263	9.61141e-05	0.000911612	0.00100245	0.0146138	0	0.00802163	0	0.0069715	0.00295907	0.00516559	0.531786	0	0.0577772	0.132015	0.498073	0.00496533	0	0.00036985	0	0	0.0430033	0.047688	0.155962	0.0520276	5.05358	0.534435	0.668863	1.17161	0.0206138	0.0443661	0.00755662	0.393225	0.840133	5.19287e-06	0.000273785	4.33699e-05	5.23514e-08	0.000326464	1.37574e-07	4.79262e-06	0.000177905	0	0	0.00135646
1110038F14Rik	ENSMUSG00000063236	ENSMUST00000071792	0	0	0	0	0	0	0	0	0	0	0	0	0	0	0	0	0	0	5.9024e-05	0	0	0	0	0	0	0	0	0	32.9912	0	0	0	0	0	0	0	0	0	0	0	0	0	0	0	0	0	0
1110038F14Rik	ENSMUSG00000063236	ENSMUST00000229229	3.60026	0	0	0	0	0	0	0	3.7639	0	0	0	0	0	0	0	3.11014	0	0	0	0	0	0	0	17.8227	66.2203	26.1885	15.2019	16.4094	27.1382	23.3331	31.264	11.3514	21.4753	7.24145	29.4983	26.2674	42.8132	35.5272	54.2588	29.2571	32.963	38.7555	20.615	40.7594	30.8607	15.4636
1110038F14Rik	ENSMUSG00000063236	ENSMUST00000231058	0	0	0	0	0	0	0	0	0	0	0	0	0	0	0	0	0.037879	0	6.39899	0	0	0	0	0	0	0	0	0	0	0	0	0	0	0	0	0	0	0	0	0	0	0	0	0	0	0	0
1110051M20Rik	ENSMUSG00000040591	ENSMUST00000094835	0	6.24266	2.03591	4.35354	0	3.13189	1.00838	8.56018	3.41055	0	2.11123	4.2336	4.41422	8.70617	0	3.96534	0	17.082	6.14145	7.93874	33.401	4.2004	15.2192	14.7091	303.272	208.959	140.378	117.152	145.437	173.457	262.557	86.6805	4.16514	190.501	95.2289	133.807	282.609	270.317	11.5206	208.702	290.278	336.091	530.331	60.3838	704.522	788.395	31.3341
1110051M20Rik	ENSMUSG00000040591	ENSMUST00000139490	0	0	0	0	0	0	0	0	0	0	0	0	0.280352	0.528887	0.541457	0	0	0	0	0	0	0	0	0	0	0	0	0	0	0	0	0	0	0	0	0	0	0	0	0	0.519996	0	0	0	0	0	0
1110059E24Rik	ENSMUSG00000035171	ENSMUST00000038830	0	0	0	2.80827e-05	5.21155e-07	1.00582e-06	0.00185299	0	0.000438733	4.84816e-05	0	0	7.44763e-06	0	2.1486e-07	5.82589	0	0.100107	0.254634	0	2.09101e-08	0	4.02816e-05	6.16876e-06	0	0	0	82.8144	13.6487	0	0	0	0	44.9142	7.62219e-07	0	5.56185	0.885515	35.0287	4.4985	12.3729	106.08	4.47425	9.31507	0.0704684	0.0201752	1.85105
1110059E24Rik	ENSMUSG00000035171	ENSMUST00000179553	0	0	0	4.86526e-07	0	5.0814e-08	0.000358531	0	8.84639e-06	2.39421e-07	0	0	3.1735e-05	0	1.41309e-06	26.2136	0	0.528191	0.378855	0	3.03612e-08	0	9.69064e-05	1.20531e-05	0	0	0	20.3655	17.8784	0	0	0	0	27.412	5.39853e-07	0	20.1396	240.757	871.154	2490.77	367.718	905.442	181.164	201.972	409.463	16.6079	136.769
1110059G10Rik	ENSMUSG00000032551	ENSMUST00000035154	0	0	0	0	0	0	0	0	0	0	0	0	0	0	0	0	0	0	0	0	0	0	0	0	0	0	0	0	0	0	0	0	0	0	0	0	0	0	7.50511	0	0	0	0	0	0	0	0
1110059G10Rik	ENSMUSG00000032551	ENSMUST00000118422	0	0	0	0	0	16.5166	5.87599	0	7.86457	0	0	9.76978	7.34923	0	0	0	0	8.02487	5.263	0	0	0	0	0	592.859	406.394	406.279	995.439	392.24	685.314	789.301	395.752	532.08	252.015	208.377	635.773	142.965	138.948	222.644	323.206	152.248	259.845	301.688	174.056	169.867	161.003	83.4644
1110065P20Rik	ENSMUSG00000078570	ENSMUST00000125776	0	0	0	0	0	0	0	0	0	0	0	0	0	0	0	0	0	0	3.92371	0	4.53769	0	0	0	0	0	0	0	0	0	0	0	0	0	0	0	0	35.0325	0	0	0.0433182	0	16.1734	0	10.6629	0	0
1110065P20Rik	ENSMUSG00000078570	ENSMUST00000137769	0	0	0	0	0	0	0	0	0	0	0	0	0	0	0	0	0	0	0	0	0	0	0	0	0	0	0.00251479	0	0	0	25.2239	0	0	0	0	0	19.4272	0.441539	0	7.2906	0.00866778	30.1217	0	19.0769	15.2824	0	0
1110065P20Rik	ENSMUSG00000078570	ENSMUST00000163946	0	0	0	0	0	0	0	0	0	0	0	0	0	0	0	0	0	0	0	0	0	0	0	0	0	13.882	0	0	0	0	0	0	0	0	0	0	13.1336	2.79337	0	16.7975	3.563e-06	28.4494	0	0	0	0	0
1110065P20Rik	ENSMUSG00000078570	ENSMUST00000184704	0	0	0	0	0	0	0	0	0	0	0	0	0	0	0	0	0	0	0	0	0	0	0	0	0	0	0	0	0	0	0	0	0	0	0	0	0	0	0	0	0	0	0	0	0	0	0
1190005I06Rik	ENSMUSG00000043687	ENSMUST00000123927	0	2.11398	0.129962	3.07551	2.07628	1.03026	3.07798	1.07022	3.14185	4.06707	0	2.07435	3.35198	0.18069	2.0032	7.35196	1.68587	9.7908	4.50482	3.12322	6.02075	0.0477427	1.56174	1.22417	65.9724	232.386	335.775	295.083	61.9306	0.999779	84.5015	19.3252	63.0418	241.366	280.47	291.934	309.765	336.99	42.8053	34.5952	525.314	215.142	413.847	687.136	273.345	838.851	565.295
1190007I07Rik	ENSMUSG00000063320	ENSMUST00000079648	0	0	0	0	0	0	0	0	0	0	0	0	0	0	0	0	0	0	0	0	0	0	0	0	0	0	0	0	0	0	0	0	0	0	0	0	4.00141e-08	0	0	0	0	0	0	2.71213e-06	0	0	0
1190007I07Rik	ENSMUSG00000063320	ENSMUST00000176200	17.5037	8.44359	8.48362	10.9714	23.8358	14.1021	26.1476	22.6061	20.3654	14.9228	10.2135	7.1302	6.75845	1.25692	5.10683	5.49622	7.71299	9.25338	11.5365	3.67681	5.62945	0	5.19853	7.57158	2293.62	2520.05	2068.68	2183.92	2800.72	2195.75	2547.25	2243.17	2212.31	3022.96	1926.4	2213.75	645.509	560.869	523.301	367.567	733.984	589.286	593.355	582.676	433.292	827.282	664.186
1190007I07Rik	ENSMUSG00000063320	ENSMUST00000183363	0	0	0	0	0	0	0	0	0	0	0	0	0	0	0	0	0	0	0	0	0	8.80922	0	0	23.869	63.4487	0	0	71.7272	0.0580151	9.27213	79.8854	0.000340136	0.00113469	48.7102	14.9947	0	0	74.3728	37.779	0	26.1147	8.98991e-05	26.442	20.5097	0.0529638	25.8136
1190007I07Rik	ENSMUSG00000063320	ENSMUST00000185168	0	0	0	0	0	0	0	0	0	0	0	0	0	0	0	0	0	0	0	0	0	0	0	0	0	0	0	0	0	0	0	0	0	0	2.73348e-07	0	17.474	76.7947	0	0	0	0	18.3669	6.00919e-06	0	20.9064	0
1300002E11Rik	ENSMUSG00000097290	ENSMUST00000180830	0	0	0	0	0	0	0	0	0	0	0.741489	0	0	4.26399	0	0	3.81969	2.33654e-05	0	0	12.4281	0	0	0	0	0	0	0	0	0	0	0	0	0	0	0	0	0	0	0	0	0	0	0	0	0	0
1300002E11Rik	ENSMUSG00000097290	ENSMUST00000181960	6.91816	2.93439	7.58767	5.82107	19.21	3.03524	11.2181	4.56768	5.59392	5.14837	0.0695909	0.254733	2.73907	1.46953	0.00156921	2.66146	0.0949833	3.99316	13.7074	0.0377187	0.0340828	1.02016	0	5.24517	2232.4	1840.67	910.938	1522.64	2504.07	2271.23	1954.57	1889.67	1183.71	2671.58	1408.36	1413.15	1226.76	745.345	955.601	768.983	1166.5	991.335	1267.52	797.496	1038.87	1249.24	880.535
1300002E11Rik	ENSMUSG00000097290	ENSMUST00000209429	0	0	0	0	0	0	0	0	0	0	0.0668248	0	0	0.765266	0	0	0.585559	3.08411e-07	0	0	4.38994	0	0	0	0	0	0	0	0	0	0	0	0	0	0	0	0	0	0	0	0	0	0	0	0	0	0
1300002E11Rik	ENSMUSG00000097290	ENSMUST00000209449	4.38177	0.579186	3.29702	3.16887	3.77096	1.80218	6.07185	1.75174	1.66181	2.79806	0.0174785	0.101338	1.65604	0.905449	0.000809092	3.57786	0.105383	2.4746	8.27723	0.0221937	0.0204208	0.606469	0	2.99126	26.7038	213.372	456.912	227.014	182.682	792.227	503.443	854.828	459.096	722.683	184.29	384.809	25.4337	461.534	32.409	19.4814	1.47801	462.73	5.38858	319.135	32.1632	242.727	1.32914
1300002E11Rik	ENSMUSG00000097290	ENSMUST00000209728	3.90977	1.76467	0.243108	0.021291	1.37656	18.9071	6.04505	11.1869	14.5335	0.174921	4.83385	6.7979	7.11252	2.24546	13.2315	18.1748	30.5573	36.8552	7.06123	15.2577	20.0928	1.94193	0	1.43537	571.673	830.497	310.697	2.10728	6.01329	61.9947	580.825	3.14865	4.37052	110.529	8.31575	0.439522	0.136137	44.5974	31.4492	0.28627	97.5955	1.07812	0.000110396	0.0123634	0.000101762	27.3394	0.00144469
1300014J16Rik	ENSMUSG00000112545	ENSMUST00000219015	0	0	0	0	0	0	0	0	0	0	0	0	0	0	0	0	0	0	0	0	0	0	0	0	0	0	0	0	0	0	0	0	0	0	0	0	0	0	0	0	0	0	0	0	0	0	0
1300017J02Rik	ENSMUSG00000033688	ENSMUST00000035163	2.23382	0	26.3887	0	13.21	6.11875	11.1152	15.9777	0	0	1.9867	11.3766	55.4251	33.3605	106.119	55.3938	101.215	96.6446	51.9631	49.5952	105.659	19.0265	32.3148	66.6886	73.3899	499.096	80.4538	650.428	79.9206	15.835	968.17	84.2498	85.8353	849.591	1394.22	256.953	2822.52	3650.32	1394.19	1607.43	2732.53	4259.78	2601.32	1753.76	3187.82	1977.96	2517.5
1300017J02Rik	ENSMUSG00000033688	ENSMUST00000123530	17.6169	0	4.81289	0	0.00462758	0.637382	6.45736	3.75005e-07	0	0	15.0124	13.9088	36.4502	0.218715	0.262958	4.32354	0.00137201	0.0098774	15.0819	4.69646	3.4613	0.0129299	35.6413	10.0834	4239.85	4618.51	2960.7	1494.38	4367.19	3119.78	2354.43	3537.68	1655.53	4151.8	2150.81	3910.66	2545.26	1919.92	5121.94	1258.76	4249.06	1457.05	2359.46	3496.24	1885.45	5186.75	3099.84
1300017J02Rik	ENSMUSG00000033688	ENSMUST00000151073	16.8258	45.9505	59.1437	37.4079	73.9165	78.3592	43.8943	42.3374	58.0159	0	46.2898	35.5902	9.78541	0	15.5307	18.1975	23.0904	20.4018	0	16.4427	0.394762	5.16971	11.3437	0	401.982	1018.55	722.47	534.714	944.012	803.812	284.418	331.448	1004.38	367.035	271.967	649.24	0	0	0	0	0	0	0	0	0	0	0
1300017J02Rik	ENSMUSG00000033688	ENSMUST00000154357	56.0574	16.196	78.9757	43.2647	64.5753	64.9738	75.2874	61.6664	69.9703	33.7207	58.7754	66.7118	53.4085	12.3567	42.8585	32.1697	96.9384	100.47	40.2778	59.8926	59.8458	19.4129	81.6226	49.7798	11687	11505.8	12099.6	9012.19	11536.7	11815.8	10577.7	13011.9	10102.3	13956.1	10836.2	13796.5	2673.86	2242.99	2792.07	1466.43	2563.42	2465.97	2243.41	2679.14	2078.46	3236.01	2739.76
1500011B03Rik	ENSMUSG00000072694	ENSMUST00000061251	0	0	0	1.83616	3.36179	3.06816	1.83616	1.83616	0	0	6.05834	0	1.30899	1.584	0	0	0	0	0	0.969282	0.78122	3	0	0	2.24214	10.6846	20.4231	26.0911	9.11634	8.83804	22.8274	22.9785	18.4561	6.39922e-07	8.32842	7.73666	8.63223	2.90604	13.0562	6.97659	9.09329	0.667823	13.0486	8.15369	10.4824	11.713	20.2201
1500011B03Rik	ENSMUSG00000072694	ENSMUST00000112160	0	0	0	0	1.6741	1.00377	0	0	3.75768	0	1.65178	0	1.06464	0	1.38899	0	0	2.59405	1.41036	3.34819	3.28199	0	2.86386	0.088984	117.785	190.167	85.8276	80.6462	157.044	90.3935	136.917	134.455	144.434	202.563	80.1048	73.8826	37.0522	65.3397	47.7689	32.2744	52.9413	58.8228	59.9868	66.9579	91.1891	61.6361	40.6892
1500011B03Rik	ENSMUSG00000072694	ENSMUST00000234046	0	0	0	0	0	0	0	0	0	0	0	0	0	0	0	0	0	0	0	0	0	0	0	0	1.59091	11.9081	6.37236	14.7327	1.30364	3.06345	0	22.4616	31.7664	2.75335	0	4.79838	8.75994	0	1.92414	0	0	19.2213	8.6486	15.6484	2.27365	0	3.15543
1500026H17Rik	ENSMUSG00000097383	ENSMUST00000181598	6.09999	7.94644	10.614	3.60523	22.2532	11.5017	15.2181	7.6423	6.79721	15.5322	3.58096	11.3802	7.25115	2.3293	3.64775	3.5744	8.2485	11.9936	13.2619	4.69011	21.7098	2.33928	4.83795	4.72648	173.982	334.825	262.005	168.725	316.205	216.71	201.365	177.547	184.947	232.339	152.843	297.487	216.171	307.347	398.329	195.119	391.359	309.135	250.336	197.542	224.978	331.758	274.223
1600012H06Rik	ENSMUSG00000050088	ENSMUST00000052691	1.80788e-08	7.32795e-08	0	0	0	0	1.00892e-07	0	0	0	0	0	2.13688e-08	0	0	0	0	0	1.01398e-07	0	0	0	0	0	0	0	2.19633e-07	8.96902e-08	0	0.000110217	0	0	2.01934e-06	1.16081e-07	0.0111583	0	74.4837	0	0	49.2628	174.432	84.2434	46.2739	40.6004	0	93.499	0
1600012H06Rik	ENSMUSG00000050088	ENSMUST00000164837	11.3694	9.57294	0	0	9.76773	0	27.869	0	0	0	0	11.7555	0.000285718	0	12.2044	0	2.42112e-08	2.20491e-05	0.390056	0	0	0	0.000110529	8.29325e-07	277.232	1010.15	748.274	523.319	464.619	563.637	733.879	412.138	446.266	638.537	519.938	462.545	2.80436e-05	171.139	100.813	188.207	0.00238587	6.59888	128.161	196.41	241.739	118.181	198.523
1600012H06Rik	ENSMUSG00000050088	ENSMUST00000174004	0	0	0	0	0	0	0	0	0	0	0	0	40.5075	9.90651	0.684391	0	5.29596	12.2085	5.34219	37.9364	49.3535	15.2149	50.6743	53.9491	0	0.000253934	0	0	0	0	0	0	0	0	3.0054e-07	0	104.341	93.7223	109.911	35.0708	102.463	117.579	73.454	180.914	38.2062	45.9259	150.131
1600014C10Rik	ENSMUSG00000054676	ENSMUST00000067854	0	0	7.39395e-08	0	0	0	0	0	0	0	0	0	0	0	0	0	0	0	0	0	0	0	0	0	106.863	1.17571e-08	31.5699	13.7438	4.55339	0.37112	0.000117503	1055.84	190.35	4.33304	0.00130309	1343.57	0	0	5.02698e-08	0	0	0	3.40842e-08	0.000132138	0.00441015	3.57493e-08	0.00146913
1600014C10Rik	ENSMUSG00000054676	ENSMUST00000165308	0	0	0	0	0	0	0	0	0	0	0	0	0	0	0	0	0	0	0	0	0	0	0	0	0	0	0	0	0	0	0	0	2.58842e-08	0	0	0	0	0	0	0	0	0	0	0	0	0	0
1600014C10Rik	ENSMUSG00000054676	ENSMUST00000177983	25.8522	0	18.2414	18.0738	20.0016	12.666	16.8147	7.51086	8.03747	7.45965	9.96488	17.9187	23.6632	6.01788	24.4213	29.1752	26.7391	20.7545	15.7933	12.9335	51.8445	0	13.7057	27.5362	1838.46	2241.8	2704.8	2001.89	1989.03	1904.52	2434.98	1785.17	2980.82	2131.73	1613.18	3031.42	1155.99	1182.35	1788.26	1143.36	1237.6	1082.42	1253.48	1236.3	1605.93	1338.2	1416.51
1600014C10Rik	ENSMUSG00000054676	ENSMUST00000179525	0	1.14017e-08	0	0	0.00569988	0	0	0	4.69611e-07	0	21.9455	0	9.52732e-06	12.1989	46.1349	25.33	79.1817	44.4863	63.0414	6.12422e-06	75.6293	22.7887	47.3641	44.6743	1045.4	2703.75	2357.54	1182.75	1188.08	1626.47	2239.78	1412.73	1405.17	1804.28	2024.49	1963.34	2022.26	1982.97	4439.43	2256.84	2505.1	2282.6	2457.25	2312.6	3980.27	2995.31	3220.54
1600014C10Rik	ENSMUSG00000054676	ENSMUST00000179992	0.0706036	4.77737	6.40335e-05	0	0	0	0	7.75249	40.0181	21.424	0	0	32.6751	1.48399	0	0.00018148	0	0	0	26.5232	0	6.22914e-05	1.14547e-06	0	1279.59	879.872	1212.44	583.077	1903.57	0.238734	893.581	737.175	0.0892096	3180.27	947.556	0.958766	277.536	495.664	81.0802	0.00410463	431.042	26.1559	198.8	660.067	407.794	948.406	384.733
1700001C19Rik	ENSMUSG00000047150	ENSMUST00000061885	7.77732	7.83309	6.68013	3.73124	17.73	4.96743	10.9338	7.034	8.4479	4.24858	8.91829	9.83004	0.229755	0.0537739	12.0355	0.162706	0.00080814	3.93878	3.38431	0.39556	0.578748	0.000214144	0.0176391	0.160753	915.906	1136.11	513.332	307.334	581.476	544.567	884.642	746.551	627.61	1311.47	700.231	505.653	0.109294	1.3972e-06	0	0	4.55029e-06	2.11171e-08	0.0243443	5.71167e-05	1.32059	96.2831	9.74243
1700001C19Rik	ENSMUSG00000047150	ENSMUST00000073143	0	0	0	0	0	0	0	0	0	0	0	0	0	0	0	0	0	0	0	0	0	0	0	0	30.6009	0	37.9295	0.000231481	0	0	46.437	97.8271	35.8151	259.266	128.484	78.0494	0	0	0	0	0	0	0	0	0	0	0
1700001C19Rik	ENSMUSG00000047150	ENSMUST00000160678	4.91423e-08	0.221495	2.39792e-06	7.36461e-07	1.46115e-08	5.34042	7.69937e-05	2.06419e-08	0.0069745	0.000192465	1.7974e-05	0.0687074	10.1193	7.24386	0.00112759	7.01003	20.2831	15.2163	15.1119	6.42693	20.1375	4.12576	8.82918	9.53122	0.296184	16.132	8.78905e-05	0.00266408	690.834	271.804	1.76614	0.00225278	1.6578e-05	0.0260535	0.00171116	1.40983e-05	1170.88	1570.13	1084.36	359.431	2019.47	1391.97	1212.76	1205.2	1179.34	1757.47	1274.64
1700001C19Rik	ENSMUSG00000116001	ENSMUST00000230359	4.91423e-08	0.221495	2.39792e-06	7.36461e-07	1.46115e-08	5.34042	7.69937e-05	2.06419e-08	0.0069745	0.000192465	1.7974e-05	0.0687074	10.1193	7.24386	0.00112759	7.01003	20.2831	15.2163	15.1119	6.42693	20.1375	4.12576	8.82918	9.53122	0.296184	16.132	8.78905e-05	0.00266408	690.834	271.804	1.76614	0.00225278	1.6578e-05	0.0260535	0.00171116	1.40983e-05	1170.88	1570.13	1084.36	359.431	2019.47	1391.97	1212.76	1205.2	1179.34	1757.47	1274.64
1700001C19Rik	ENSMUSG00000116001	ENSMUST00000230564	7.77732	7.83309	6.68013	3.73124	17.73	4.96743	10.9338	7.034	8.4479	4.24858	8.91829	9.83004	0.229755	0.0537739	12.0355	0.162706	0.00080814	3.93878	3.38431	0.39556	0.578748	0.000214144	0.0176391	0.160753	915.906	1136.11	513.332	307.334	581.476	544.567	884.642	746.551	627.61	1311.47	700.231	505.653	0.109294	1.3972e-06	0	0	4.55029e-06	2.11171e-08	0.0243443	5.71167e-05	1.32059	96.2831	9.74243
1700001C19Rik	ENSMUSG00000116001	ENSMUST00000231186	0	0	0	0	0	0	0	0	0	0	0	0	0	0	0	0	0	0	0	0	0	0	0	0	30.6009	0	37.9295	0.000231481	0	0	46.437	97.8271	35.8151	259.266	128.484	78.0494	0	0	0	0	0	0	0	0	0	0	0
1700001L05Rik	ENSMUSG00000075511	ENSMUST00000100370	0	0	0	0	0	0	0	0	0	0	0	0	1.76167e-05	0	0	0	0	0	0	3.43861e-07	0	0	0.000215852	0	0	0	0	0	0	0	0	0	0	0	0	0	7.21559e-06	0	3.86183e-05	133.681	0	0	3.78498e-06	0.00045401	0.906658	0.000111614	0.840818
1700001L05Rik	ENSMUSG00000075511	ENSMUST00000177890	1.03581	3.29679	2.14038	0.723726	2.1145	2.13641	1.06785	2.25011	0	0	5.133	6.30012	0.0991989	1.05725	0	4.63477	2.31535	5.90346	0	0.758176	0	0	1.47006e-08	1.87152	160.039	160.752	201.96	219.766	243.806	54.8787	60.2823	108.615	47.5069	658.783	302.266	645.39	0	0	0	0	10.887	0	0	0	0	56.741	15.7648
1700001L05Rik	ENSMUSG00000075511	ENSMUST00000178628	0	0	0	0	0	0	0	0	0	0	0	0	0.00245834	0	23.373	0	10.4281	0	3.54873	0	0.00149291	0	18.8144	0	293.709	231.397	380.598	162.227	443.777	149.234	200.651	201.23	66.4438	939.501	499.227	805.966	330.706	307.346	482.412	197.698	435.771	102.364	221.863	94.3494	177.883	482.672	581.124
1700007F19Rik	ENSMUSG00000100666	ENSMUST00000188418	2.00007	2.15164	2.00083	0	1.00013	1.00008	2.15101	0	0	5.00011	4.00005	3.22756	5.00069	2.00006	6.4534	2.15088	4.33064	6.4535	4.30326	2.0172	5.37837	0	1.07545	2.15096	102.65	147.77	22.8838	33.6435	87.2063	59.2546	90.4655	49.7722	22.6412	296.779	55.2496	48.7975	463.621	438.777	141.987	125.71	320.638	292.267	445.488	227.681	172.93	749.331	326.803
1700007L15Rik	ENSMUSG00000097318	ENSMUST00000180923	0	0	0	0	0	0	0	0	0	0	0	0	0	0	0	0	0	0	0	0	0	0	0	0	0	0	0	0	5.69085	0	0	0	0	1.60482	0	0	0	0	0	0	0	15.1756	0	0	0	0	0
1700007L15Rik	ENSMUSG00000097318	ENSMUST00000231849	0	0	0	0	0	0	0	0	0	0	0	0	0	0	0	0	6.72124	0	0	9.20963	0	0	0	0	0	11.098	16.2192	19.8446	0	16.6507	36.8385	41.4434	26.2349	19.7986	23.0241	4.60482	55	44	68	62	64.4674	30.8244	52	41.4434	24.0269	47	63
1700012D14Rik	ENSMUSG00000110424	ENSMUST00000209597	2.25957	1.14261	4.52919	1.16332	4.55832	6.77863	1.24092	8.37483	8.52	3.35327	1.05285	3.4052	5.88979	2.06246	29.5306	10.3924	14.6361	18.2389	10.9875	7.02977	20.6208	0	7.14006	15.5621	537.357	649.056	581.954	489.493	539.902	468.965	573.287	398.251	632.322	625.128	340.512	558.718	1246.41	1112.77	1675.61	811.449	1313.54	1069.7	1286.47	1081.42	1609.83	1567.36	1143.55
1700012D14Rik	ENSMUSG00000110424	ENSMUST00000209959	0	0	0	0	0	0	0	0	0	0	0	0	1.07073	0	0	0	0	0	0	2.24999	0	0	0	0	0	0	0	0	0	0	0	0	0	0	0	0	9.21249	0	1.13673e-06	1.78471e-07	121.134	2.90448e-06	0.000103125	57.045	82.7361	117.916	74.2324
1700012D14Rik	ENSMUSG00000110424	ENSMUST00000210788	0	0	0	0	0	0	0	0	0	0	0	0	1.17678e-05	0	0	0	0	0	0	1.3353e-05	0	0	0	0	0	0	0	0	0	0	0	0	0	0	0	0	0	0	47.4604	0.0128896	3.16366	3.64703	0	0.152037	0.000315348	4.41051e-05	2.94931
1700017B05Rik	ENSMUSG00000032300	ENSMUST00000034846	0	0	1.75846	1.75881	0	3.51769	0	3.4713	0	0	3.30374	0	7.46557	6.91885	3.22028	0	17.1447	0	8.21457	13.9579	0	0	0.000338723	0	319.04	414.5	215.115	557.335	558.779	559.428	707.385	336.379	177.771	515.05	137.801	170.423	3.93268	65.2431	0.114598	0.00101806	0.0216104	0	0	1.01009e-08	14.3683	37.2989	0
1700017B05Rik	ENSMUSG00000032300	ENSMUST00000215298	0	0	0	0	0	0	0	0	0	0	0	0	1.11007e-06	0	0	0	0	0	3.32955e-05	9.49801e-07	0	0	7.37243	0	0	0	0	0	0	0	0	0	0	0	0.119917	0	452.632	447.037	340.367	519.598	859.36	562.418	840.833	535.124	357.19	665.007	229.205
1700017B05Rik	ENSMUSG00000032300	ENSMUST00000217657	1.02524	0	0	0	2.00028	0	2.24374	1.02691	1.01972	0	0	0	1.27095	0	0	0.407026	0	5.31066	2.4269	0	1.01679	0	0	1.2678	110.172	145.306	48.0895	69.6148	162.852	88.0143	165.177	49.5791	64.1026	117.096	56.8214	95.8073	55.6174	66.8282	49.9822	92.4917	68.2338	99.9523	88.0559	61.5695	40.3129	81.3807	59.645
1700026F02Rik	ENSMUSG00000101854	ENSMUST00000170101	0	0	0	0	0	0	0	0	0	0	0	0	0	0	0	0	0	0	0	0	0	0	0	0	0	0	0	0	0	0	0	0	0	0	0	0	0	0	0	0	0	0	0	0	0	0	0
1700028E10Rik	ENSMUSG00000097321	ENSMUST00000201142	51.6737	52.5521	113.289	97.7437	118.474	138.464	75.9224	63.6756	51.4232	46.4606	78.7406	183.521	72.3885	31.4425	15.0111	98.1137	75.33	126.164	114.147	34.1161	151.985	35.2616	76.4846	182.06	3985.39	2959.78	4341.2	2880.03	2403	3790.87	5527.98	5123.27	4476.5	6879.18	5525.76	9132.55	2197.4	1417.23	2930.23	1153.74	1432.9	1736.87	2573.49	3050.08	4215.36	3080.86	3158.92
1700028E10Rik	ENSMUSG00000097321	ENSMUST00000201853	5.99933	7.40887e-05	0.00134694	0.123945	7.50987e-08	2.89596e-08	9.16171e-07	0	3.34494e-06	0.568764	2.53174e-06	0.00209512	0.0174622	1.69387	95.6017	0.00420594	0.00233329	0.133837	0.000236117	32.6218	0.00637125	0.00571992	0.0510118	1.45535e-05	0.0130913	0.178026	7.04779	0.00533795	1.13672	0.285854	0.45082	0.585663	0.111433	2.91376	2.71421	1.12601	16.9496	0.0011404	5.72896e-06	0	1.24139	464.51	0.0404045	0.120977	0.0189939	1.73972	0.0560316
1700028E10Rik	ENSMUSG00000097321	ENSMUST00000202024	0	0	0	0	0	0	0	0	0	0	2.95198	0	3.63939	0	7.43512	0	0	0	0	11.4109	29.3033	0	0	0	44.9533	44.7905	62.9133	36.8925	45.6257	4.16096e-05	45.0137	84.3209	43.5054	182.777	55.1204	125.547	319.476	146.593	476.837	324.88	198.855	209.543	436.288	586.535	1089.09	576.074	560.076
1700028E10Rik	ENSMUSG00000097321	ENSMUST00000202216	0	0	0	0	0	0	0	0	0	0	0	0	0	1.46829	0	5.61015	1.60055	5.89781	1.68737	9.40133	0	3.47176	0	3.25441	0.208235	1.78731	0	0	0	1.44408	7.80984	0	0.734719	0	0	0	0	25.2699	0.227039	0	2.86721e-05	4.05446	0	0	0	0	0
1700029I15Rik	ENSMUSG00000044916	ENSMUST00000111280	0	0	0	0	0	1.26195	1.2598	0	0	0	0	1.24088	2.49875	0	0	0	0	6.35195	4.37439	1.10933	2.2988	1.10917	0	2.21834	14.2427	23.2294	22.2115	21.7584	23.8966	10.0782	28.7725	22.3157	14.6265	19.8573	16.8583	14.0858	145.397	198.423	264.569	148.59	248.347	296.901	227.343	191.567	188.55	288.843	212.578
1700029I15Rik	ENSMUSG00000044916	ENSMUST00000189714	0	0	0	0	0	0	0	0	0	0	0	0	0	0	0	0	0	0	0	0	0	0	0	0	0	0	0	0	0	0	0	0	0	0	0	0	0	0	0	0	0	0	0	0	0	0	0
1700029I15Rik	ENSMUSG00000044916	ENSMUST00000191292	0	2.5458	0	0	0	0	0	0	0	0	0	0	0	0	1	0	0	0.851728	0	0	0	0	0	0	0	0	0	0	0	0	0	0	0	0	0	0	0	0	0	0	0	0	0	0	0	0	0
1700029J07Rik	ENSMUSG00000071103	ENSMUST00000095323	0	0.786832	1.36031	0	1.09214	2.44659	0.578902	0	0	0.655852	0	0	0	0	1.91099	1.03522	3.32412	0	1.11472	0	1.0932	0.495868	0	0.52114	114.761	115.762	67.533	0.177307	22.3207	113.001	77.7897	137.747	152.167	90.6726	95.4224	125.388	0.0783491	1.24067e-05	37.9446	56.3756	0	0.108379	0	46.8564	2.73077e-06	4.56117	28.6434
1700030C10Rik	ENSMUSG00000091071	ENSMUST00000186243	0	0	0	0	0	0	0	0	0	0	0	0	0	0	0	0	0	0	0	0	0	0	0	0	0	0	0	0	0	0	0	0	0	0	0	0	0	0	0	0	0	0	0	0	0	0	0
1700030C10Rik	ENSMUSG00000099759	ENSMUST00000189625	3.51037	0	4.63712	5.85024	4.67958	4.68388	2.34234	2.33997	0	2.33909	1.57391	6.17781	13.0939	1.36466	10.5594	8.25715	14.9922	15.9389	4.68742	5.43442	7.5407	0	2.70997	13.5881	1031.4	771.066	610.149	927.701	883.209	516.693	690.926	688.842	361.447	410.359	510.928	1140.97	544.447	433.88	564.404	411.885	571.925	335.505	324.871	450.043	240.468	261.893	304.567
1700030K09Rik	ENSMUSG00000052794	ENSMUST00000064853	0	0	0	0	0	0	0	0	0	0	0	0	1.10258e-08	0	0	7.89624e-07	0	0	8.07619e-06	0	0	0	0	0	0	0	0	0	0	0	0	0	0	0	0	0	0	0.000476531	109.423	0	0.0388105	2.5055e-08	0.00472206	0	0	0	2.12484e-08
1700030K09Rik	ENSMUSG00000052794	ENSMUST00000121902	6.13542	8.79691	3.53191	9.2297	14.7537	16.9327	8.17553	11.2158	13.6121	3.7692	8.00055	19.4493	7.75397	3.68957	18.6996	13.0671	13.7928	8.13819	14.4725	7.24058	22.2251	4.68492	7.1589	6.04383	1123.74	1396.83	895.754	1001.09	1309.55	1078.72	1397.11	1187.97	1339.51	1512.56	695.564	786.956	736.409	728.434	607.601	485.581	827.831	788.925	752	643.8	734.261	836.453	614.667
1700030K09Rik	ENSMUSG00000052794	ENSMUST00000139130	0	0	0	0	0	0	0	0	0	0	0	0	0	0	0	0	0	0	0	0	0	0.813021	0	0	0	0	0	0	0	0	0	0	0	0	0	0	0	0	0	0	0	0	0	0	0	0	0
1700037H04Rik	ENSMUSG00000027327	ENSMUST00000103188	0	0	0	0	0	0	0	0	0	0	0	0	0	0	0	0	0	0	0	0	0	0	0	0	64.3938	21.8652	5.75711e-06	0.00806471	1.05252e-06	0.00038148	0	0.0294888	0.0192201	63.1255	55.6958	7.31581e-06	4.73522	3.68441	0	0.00013477	37.4372	0	0	19.7756	0.000249642	129.721	0.980297
1700037H04Rik	ENSMUSG00000027327	ENSMUST00000136838	0	0	0	0	0	0	0	0	0	0	0	0	0	0	0	0	1.33423	0	0	0	0	0	0	0	0	8.45828	9.02225	4.5384	0	0	0	1.92491	13.9725	0	4.32929e-05	9.05944	0	0	0	0	0	0	0	0	0	0	0
1700037H04Rik	ENSMUSG00000027327	ENSMUST00000184535	0	0	0	0	0	0	0	0	0	0	0	0	0	0	0	0	0	0	0	0	0	0	0	0	6.75472	1.67512	9.06113e-07	0.00136061	1.45287e-07	41.8486	0	73.0886	0.00372182	6.99698	9.47978	1.05655e-06	0.281513	0.153074	0	3.2765e-06	1.67648	117.487	0.0706271	1.69911	5.47169e-06	1.60787	0.0827539
1700047M11Rik	ENSMUSG00000100147	ENSMUST00000185216	2.47284	0	0	6.46951	0	0	3.06072	1.67056	0	0	0	5.32194	0.626112	0	0	0	0	0	0.902705	0	0	2.29534	2.51188e-08	0.781684	25.3421	51.7171	114.838	186.036	98.0163	57.7906	140.061	111.85	156.148	95.8099	61.4972	92.9873	7.09466	14.4359	0.876788	0	20.5774	0	39.7902	8.88707	67.6439	12.4225	0
1700047M11Rik	ENSMUSG00000100147	ENSMUST00000189594	1.21721	0	3.62039	1.18346	0	2.30546	6.022	2.87941	5.84984	0	2.00116	0	2.41912	1.07061	2.47564	9.3358	8.62104	5.92843	7.09968	11.2794	25.4664	2.36565	5.13275	3.55083	137.355	159.182	136.942	185.334	161.31	104.587	186.833	304.981	194.897	223.687	131.676	111.613	104.716	81.6789	142.323	143.388	100.834	108.693	147.148	174.722	202.09	114.821	105.902
1700048O20Rik	ENSMUSG00000043773	ENSMUST00000063103	1.23391	2.27921	1.22006	0	6.04907	4.84841	8.90797	6.58851	3.56238	10.7019	0	6.07376	3.05684	2.39965	2.49237	0	1.09187e-06	0.618263	2.4193	4.62438	5.03419	0	0	2.33631	296.751	511.072	219.617	163.341	625.597	518.773	250.427	760.804	521.482	1087.5	499.919	416.168	117.195	145.146	61.198	32.4674	131.241	116.516	146.12	183.666	163.6	283.63	99.149
1700048O20Rik	ENSMUSG00000043773	ENSMUST00000215356	0	0.080211	0	0	0	0	0	0	0	0	0	0	0	0	0	0	0	0	3.2721	1.08051	0	0	0	0.0318516	0	0	0	0	0	0	0	0	0	0	0	0	0	0	0	0	0	0	0	0	0	0	0
1700056N10Rik	ENSMUSG00000084792	ENSMUST00000141875	0	0	2.71941	0	0	0	0	5.43882	0	0	3.54788	0	0	0	2	6	2.71941	0	2.71941	2	7	0	0	2.71941	35.3526	21.7554	26.675	33.6935	16.3165	27.7663	20.8003	48.9494	17.0753	36.6508	18.897	43.5106	85.0011	73.4276	87.0564	70.0013	95.1794	107.9	83.0014	82.0823	118.001	111.5	73.4274
1700066M21Rik	ENSMUSG00000038323	ENSMUST00000042734	14.166	13.0961	21.9793	18.1097	20.8682	4.61004	17.3982	18.6492	24.4841	0	3.22954	10.2605	37.2997	4.96285	19.9709	24.9929	26.5077	20.5715	28.2331	26.1343	21.5226	1.60064	19.8188	28.7856	1069.05	2314.56	765.638	537.816	1112.77	693.516	917.598	960.783	599.465	706.342	572.98	1011.87	574.226	1124.75	676.153	252.028	627.485	418.583	529.711	612.206	622.336	536.379	629.919
1700066M21Rik	ENSMUSG00000038323	ENSMUST00000185952	0	0	0	0	0	0	0	0	0	0	2.38132	0	0	0	0	0	0	0	0	0	0	0	0	0	276.583	269.306	81.3582	33.5906	7.57784e-05	266.53	314.437	161.868	126.468	171.815	0.962262	70.9493	2.52327e-05	0.00107649	2.36163	0	0	0	0.00634926	0	0	0	2.65192e-06
1700066M21Rik	ENSMUSG00000038323	ENSMUST00000187255	0	0	0	0	0	0	0	0	0	2	0	0	0	0	0	0	0	0	0	0	0	0	0	0	36.1252	158.732	0	121.588	82.6772	0.0462146	0.0558704	0	3.72403e-06	4.32662	112.594	3.19028e-05	114.727	133.836	45.4916	41.0759	56.6911	90.28	111.442	53.656	7.69207	12.4955	57.8295
1700086O06Rik	ENSMUSG00000097080	ENSMUST00000181757	0	0	0	0	1.50923e-07	0	0	0	11.3305	0	0	0.0289277	0.000100337	0	0	0	0	0	0	0.686107	0	0	0	0	43.3901	0.00167632	44.8713	20.493	26.1146	24.3735	213.006	0	148.236	53.9613	0.00412342	25.3626	186.842	24.3071	252.85	249.844	450.598	332.792	240.716	264.446	280.152	303.6	1.41363
1700086O06Rik	ENSMUSG00000097080	ENSMUST00000181871	0	0.366284	0.00217206	1.1956e-06	0.0450632	0.0049537	0	0.471926	0	0.000311128	0	6.40032e-06	1.08397e-08	0	0	0	0	2.47919e-07	0	12.2644	0.0185641	0	0	0	0	0	0.00413733	0.00247821	0.000714109	0.000557572	2.60411e-08	0.683612	458.29	0.139061	0.000120649	0.00491825	0.00117484	1.99005e-08	0	0	0	0	0	53.0971	0.0688945	2.22864	4.63388e-05
1700086O06Rik	ENSMUSG00000097080	ENSMUST00000235525	0	2.28188	13.152	2.11095	0	12.878	5.31298	0.261835	0	3.92144	4.66447	0.00573767	0.028747	20.8773	0	37.9803	0.000929546	0.0131319	7.67369e-05	19.4401	55.4845	28.6776	39.763	0	0.00132024	1.02739e-06	22.3148	0.405945	5.21787	273.79	0.682083	586.203	341.614	2.43061	292.02	2.33968	0.024954	2.2949	0	0	0.000523067	0	1.84766	8.4979	76.0785	640.028	166.742
1700086O06Rik	ENSMUSG00000097080	ENSMUST00000235608	0.052732	3.57266e-06	0.00605738	1.02806e-06	5.04819	1.63919e-05	0.0129874	1.79479	0	0	0	0.0407901	43.0775	11.8201	0.0335305	0	36.0992	1.29751	40.3017	4.01937	0.0554213	0	0.000538591	25.3523	127.329	11.6256	25.4736	378.592	363.097	473.996	6.51451	104.092	61.8459	9.06145	532.618	31.3455	414.89	119.194	0.0179777	97.0782	15.4019	15.3907	816.951	309.572	0.00156861	1.5516e-05	805.288
1700086O06Rik	ENSMUSG00000097080	ENSMUST00000235818	3.65908	5.42049e-07	1.26624e-06	0	1.15192	0.00207188	0	0.000481748	0	0	0	6.9186	0.546363	8.2212e-05	15.7091	0	1.27942	0.00225136	0.603081	2.55973	0.000124136	0	0	0.000728125	624.102	649.015	319.437	131.525	198.723	29.6049	601.854	308.296	48.3075	697.282	54.3307	310.13	228.477	631.595	1028.61	413.182	72.912	258.438	107.945	364.995	273.323	586.817	13.5108
1700087I21Rik	ENSMUSG00000115099	ENSMUST00000226705	0	0	0.915533	0	0	0	0	0	0	0	0	0	0.939242	0	0	0	0	0	0	0	0	0	0	0	0	0	0	5.39103	0	0	0	0	0	0	0	0	0	0.793435	0.370782	0	3.55153	0	0	0	0	0	0
1700087I21Rik	ENSMUSG00000115099	ENSMUST00000228080	4.80076	3.62417	6.16052	1.16886	0	0	6.04659	2.41664	6.96424	2.36847	3.69235	6.04172	2.56593	0	2.33735	0	0	0	5.84296	1.16955	2.41906	2.33947	2.36809	4.77061	192.952	87.2443	213.766	53.3131	58.6165	54.6096	224.891	216.836	198.526	143.732	83.2689	161.55	69.6967	56.2586	160.361	34.4691	39.157	40.419	125.477	121.529	151.878	87.8224	36.4521
1700092M07Rik	ENSMUSG00000090840	ENSMUST00000163172	0	0	0	0	0	0	0	0	0	0	0	0	0	0	0	0	0	0	0	0	0	0	0	0	6.38994	27.2637	0	15.9749	0	12.7799	15.9749	0	0	0	0	0	6.38994	0	13	9.58491	6.9625	15.4618	1.34096	0	0	0.00316666	5
1700092M07Rik	ENSMUSG00000090840	ENSMUST00000187020	0	0	0	0	0	0	0	0	0	0	0	0	0	0	0	0	0	0	0	0	0	0	0	0	0	0	0	0	0	0	0	0	0	0	0	0	0	0	0	0	0	0	0	0	0	0	0
1700093J21Rik	ENSMUSG00000117289	ENSMUST00000233171	3.00319	0	2.00319	7.00988	2.00473	2.00363	1.00227	1.09672	5.00542	3.00378	3.00434	4.00191	4.01403	5.01359	5.00922	9.00682	5.01561	6.01338	6.00733	5.00834	4.01205	1.00241	15.0289	7.01075	72.2034	124.279	166.785	171.371	119.281	71.1559	104.246	76.2756	83.4251	171.279	126.329	122.506	318.94	341.978	765.934	492.647	319.937	231.861	382.723	359.891	308.714	495.985	634.45
1700094D03Rik	ENSMUSG00000118506	ENSMUST00000029551	17.8711	0	2.81615	4.2737	7.3433	4.95405	4.14692	0	20.7336	3.71982	6.59351	9.39944	18.3584	0	2.41676	3.26157e-06	2.00292	9.34613	2.00336	7.51084	1.4786	0	1.9342	4.56926	295.532	470.953	480.726	420.637	373.983	400.087	397.537	389.327	644.843	358.696	408.288	443.419	54.5776	114.77	150.25	61.0523	120.888	48.1324	40.4153	149.237	144.222	74.6122	158.171
1700096K18Rik	ENSMUSG00000101856	ENSMUST00000188465	0	0	0	0	0	0	0	0	0	0	0	0	0	0	0	0	0	0	0	0	0	0	0	0	0	0	0	0	0	0	0	0	0	0	0	0	0	0	0	0	0	0	0	0	0	0	0
1700109H08Rik	ENSMUSG00000008307	ENSMUST00000125740	0	0	0	0	0	0	0	0	2.89353	0	3.18395	0	0	0	0	0	0	0	0	0	8.28459	0	0	0	6.22508	0	0	13.9718	13.9602	0	0	0	0	4.26176	0	27.7752	0	0	0	0	0	0	0	0	0	0	0
1700109H08Rik	ENSMUSG00000008307	ENSMUST00000147801	0.00173355	0	0.000445181	9.0257e-05	0.000277368	0.000419701	3.5774e-05	0	0.00067757	7.91602e-05	0	0.000159666	0.00207788	0.00358849	0.000128967	19.3426	0.00107786	0.00419808	0.00246507	0.00047078	0.00266526	0.000602254	0.00227336	0	656.696	1018.22	870.206	584.784	747.566	698.511	890.885	738.956	412.972	1474	842.884	1140.66	578.514	764.498	909.638	741.174	984.069	952.875	735.722	866.779	826.708	1303.26	646.035
1700109H08Rik	ENSMUSG00000008307	ENSMUST00000156973	1.32408	3.65773	1.88272	3.72719	2.87857	0.727075	5.44136	9	1.20919	0	2.60754	5.15154	0	0.349099	0	0	3.27302	3.02993	0.453592	0.324027	2.50654	0	4.03179	0	550.756	846.802	802.481	942.069	631.836	628.308	764.227	896.714	1075.72	863.249	697.357	966.664	128.431	75.8905	75.6513	81.886	90.6772	52.5879	83.3948	96.9727	82.1048	104.129	109.371
1700109H08Rik	ENSMUSG00000008307	ENSMUST00000198134	0	0	0	0	0	0	0	0	0	0	0	0	0	0	0	0	0	0	0	0	0	0	0	0	0	0	0	0	0	0	0	0	0	0	0	0	0	0	0	0	0	0	0	0	0	0	0
1700112J16Rik	ENSMUSG00000097527	ENSMUST00000208802	0	0	0	0	0	0	1.89426	2.35332	0	0	0	0	0	0	0	2.13897	0	0	0	0	0	0	0	0	0	1.20306	0	0	0	0	0	2.11765	0	0	0	0	0.922489	0	0	0	0	0	0.64959	0	0	0	0
1700120C14Rik	ENSMUSG00000100599	ENSMUST00000190683	0	0	0	0	0	0	0	0	0	0	0	0	0	0	0	0	0	0	0	0	0	0	0	0	0	0	0	0	0	0	0	0	0	0	0	0	0	0	0	0	0	0	0	0	0	0	0
1700122E12Rik	ENSMUSG00000087685	ENSMUST00000141347	0	0	0	0	0	0	0	0	0	2	0	1.69143	0	1	0	0	1	0	0	0	0	0	0	0	5.33379	12.6503	2.30723	2.12512	3.27902	6.0287	7.56164	0	7.99384	0	1.69143	5.78638	10.9137	28.6974	0.938328	0	12.7554	0	16.2476	0	8.80451	0	0
1700122E12Rik	ENSMUSG00000087685	ENSMUST00000147538	0	0	0	0	0	0	0	0	0	0	0	0	0	0	0	0	0	0	0	0	0	0	0	0	0	6.25687	0	0	18.8511	8.17761	0	2.8687	0	7.53537	0	0	15.0863	30.9864	10.7194	12.0583	15.9778	28.6384	0	9.04371	0	9.04371	13.5656
1700123O12Rik	ENSMUSG00000086080	ENSMUST00000146783	0	0	2.1933	3.39996	0	2.66672	0	0	0	0	0	0	4.82964	0	0	2.91301	0	6.96288	0	5.24435	9.70353	0	0	0	0	9.6714	8.42678	6.19714	0	3.99236	4.05989	4.43418	0	9.56513	0	0	62.2637	66.7573	31.8459	22.9538	43.686	39.2779	37.0849	34.6335	55.3834	54.5636	71.5803
1700123O20Rik	ENSMUSG00000040822	ENSMUST00000038539	0	0	0	0	0	0	0	0	0	0	0	0	0	0	0	0	0	0	0	0	0	0	0	0	0	0	0	0	0	0	0	0	0	0	0	0	93.8041	0	4.19296e-08	0	0.00508504	0	150.946	0	14.8305	0	0
1700123O20Rik	ENSMUSG00000040822	ENSMUST00000227269	10.4824	2.62157	3.91929	3.91929	10.4955	6.56957	6.5421	2.62031	3.92759	1.3093	5.24044	1.30899	3.92987	1.30643	1.31182	2.62044	5.23783	5.23635	1.30643	7.83857	6.53214	0	5.22571	1.30643	531.138	610.102	609.446	863.477	625.122	564.377	778.631	717.929	823.667	687.255	506.894	648.702	153.576	265.612	309.266	270.431	309.477	261.286	192.731	309.389	320.446	269.366	290.027
1810008I18Rik	ENSMUSG00000100094	ENSMUST00000185464	0	0	0	0	0	0	0	0	0	0	0	0	0	0	0	0	0	0	0	0	0	0	0	0	0	0	0	0	0	0	0	0	0	0	0	0	0	0	0	0	0	0	0	0	0	0	0
1810008I18Rik	ENSMUSG00000100094	ENSMUST00000187848	43.4023	233.475	10.4999	19.3813	28.8307	27.7442	165.921	23.8985	18.1261	56.3321	82.1303	56.3624	95.4957	51.4709	5.85647	9.19036	7.59995	12.3417	53.4319	21.9146	7.61395	42.5625	46.4714	43.0045	610.117	435.524	151.073	150.391	634.189	679.619	972.564	552.926	105.221	396.933	134.47	139.333	327.455	225.805	178.999	113.124	319.604	344.29	397.428	255.235	101.534	210.581	180.852
1810009A15Rik	ENSMUSG00000071653	ENSMUST00000096251	0	0	0	0	0	0	0	0	0	0	0	0	0	0	0	0	0	0	0	0	0	0	0	0	0	0	0	0	5.12751e-07	0	0	0	0	0	0	2.99366e-06	0	0	0	0	0	0	0	0	0	0	0
1810009A15Rik	ENSMUSG00000071653	ENSMUST00000185488	0	0	0	0	0	0	0	0	0	0	0	0	0	0	0	0	0	0	0	0	0	0	0	0	0	0	0	0	0	0	3.26216e-07	0	0	0	0	0	0	0	0	0	0	0	0	0	0	0	0
1810009A15Rik	ENSMUSG00000071653	ENSMUST00000186647	0	0	0	0	0	0	0	0	0	0	0	0	0	0	0	0	0	1.15314e-06	0	0	0	0	0	0	0	0	0	0	0	0	0	0	0	0	0	0	0	0	0	0	0	0	0	0	0	0	0
1810009A15Rik	ENSMUSG00000071653	ENSMUST00000187037	0	0	0	0	0	0	0	0	0	0	0	0	0	0	0	0	0	0	0	0	0	0	0	0	0	0	0	0	0	0	3.95534e-05	0	0	0	0	0	8.16492	0	0	0	0	25.7456	0	0	0	0	0
1810010H24Rik	ENSMUSG00000078607	ENSMUST00000106767	1.89291	1.85149	3.60815	3.6797	5.67874	0	3.43685	12.2347	5.87638	1.89291	4.63137	5.58937	3.73821	1.89291	0	0	0	1.74855	2.34622	0	3.85735	0	3.01619	0	225.164	193.287	337.332	184.92	250.017	177.679	397.987	347.39	523.091	658.074	285.684	274.338	90.8731	14.646	74.2022	25.0541	51.9992	56.9928	76.5249	75.7162	86.8501	139.414	87.1947
1810012K16Rik	ENSMUSG00000099825	ENSMUST00000190830	2	0	0	0	0	0	0	0	2	0	0	0	4	3	7	4	0	0	3	2	0	0	0	0	47.2103	45.9215	74.4995	71	50.6124	38.7744	76.8776	51.2572	76.0737	64.0657	41	72.3325	24.4915	25	63	42.5082	22	23	36	32.8599	46	43	47
1810013L24Rik	ENSMUSG00000022507	ENSMUST00000023150	388.607	203.136	486.05	298.304	574.36	522.572	376.271	379.993	361.773	427.65	371.571	493.844	478.755	145.035	552.383	437.023	714.784	760.74	453.183	425.578	534.282	153.276	472.958	619.136	7556.94	6298.01	8000.24	8370.68	6498.7	5512.18	7218.7	6545.53	5901.96	13065.9	8048.21	11076.2	5639.11	4854.43	7262.28	5362.62	5406.48	5537.98	6496.46	4805.18	6979.27	8884.21	6387.01
1810013L24Rik	ENSMUSG00000022507	ENSMUST00000229318	0	0	0	0	0	0	0	0	0	0	0	0	0	0	0	0	0	0	0	0	0	0	0	0	0	0	0	0	0	0	0	0	0	0	0	0	0	0	0	0	0	0	0	0	0	0	0
1810014B01Rik	ENSMUSG00000097412	ENSMUST00000218095	0	0	0	0	0	0	0	0	0	0	0	0	0	0	0	0	0	0	0	0	0	0	0	0	0	0	0	0	0	0	0	0	0	0	0	0	1.06732e-07	0	0	0	0	0	0	0	0	33.7792	0
1810014B01Rik	ENSMUSG00000097412	ENSMUST00000218536	0	0	0	0	0	0	0	0	0	0	0	0	0	0	0	0	0	0	0	0	0	0	0	0	0	0	10.0414	0	0	0	0	0	0	38.8548	3.26606	5.44092	8.778	0	13.5982	10.5409	16.8125	0	10.7815	1.05438	10.2591	0	25.0295
1810014B01Rik	ENSMUSG00000097412	ENSMUST00000220419	0	0	0	0	0	0	0	0	0	0	0	0	0	0	0	0	0	0	0	0	0	0	0	0	0	0	0	0	0	0	0	0	0	0	0	0	0	0	0	0	0	0	0	10.4453	0	0	0.0207374
1810019D21Rik	ENSMUSG00000086390	ENSMUST00000140509	1.36736	4.09209	5.84793	1.75845	5.96286	0.54117	0	0	8.05509	1.92415	1.68142	7.66045	11.902	12.5228	14.0937	14.9494	10.346	12.0294	13.762	15.0986	44.9447	6.02361	16.5497	16.9638	2397.82	3100.43	2880.82	1604.01	2649.69	2449.8	4653.78	2728.74	5592.05	3788.68	3329.7	2514.58	2515.4	1564.64	2719.52	1504.22	2264.4	2219.39	2806.28	3617.46	5127.72	2737.87	2787.54
1810019D21Rik	ENSMUSG00000086390	ENSMUST00000145343	12.5706	6.20217	22.0491	6.98514	11.0951	14.743	7.86434	17.792	13.6815	4.59912	17.9281	0.943706	0	0	19.7022	0	15.1853	3.44095	0	2.02561	0	7.94177	0	3.18705	7431.86	6338.3	8254.5	5278.81	7804.78	6805.56	9164.04	11130.1	18037.9	9526.75	7451.63	8886.79	869.116	433.442	847.186	276.186	870.607	478.326	422.455	816.526	911.957	788.049	650.669
1810024B03Rik	ENSMUSG00000044145	ENSMUST00000150956	1.69991	1.28149	5.70417	0	3.24616	11.0153	8.16307	3.26429	3.26707	1.80523	0	1.59066	8.59209	6.15247	0	6.67667	7.7864	3.33455	4.29027	1.66796	5.90843	1.33429	2.83717	1.74097	251.256	400.994	224.711	229.872	262.194	287.743	311.443	198.723	172.372	177.39	199.219	205.604	164.681	225.339	138.354	96.4801	168.799	171.785	176.693	140.865	107.618	112.764	111.412
1810026B05Rik	ENSMUSG00000101970	ENSMUST00000184587	0	0	0	0	0	1.46922e-05	0.0004607	0	0	0	0	0	7.92085e-05	5.48178e-05	0	3.94027e-07	0.000756447	0.0010452	0	4.95172e-08	0.029899	0	1.81599e-08	1.28045e-05	1.86372e-06	0	1.08777e-05	0.00912957	1.15385	0.000777818	1.41904e-05	2.23382e-06	0.00112299	4.04251e-07	1.17334e-06	1.23987e-05	0.0241888	2.76184	0.00950716	0.0167083	96.288	2.64768	0.0152327	0.020033	1.38614	0.291867	0.00192428
1810026B05Rik	ENSMUSG00000101970	ENSMUST00000187421	0	0	6.50135	0	0	6.94688	0.404917	0	0	0	0	0	20.246	23.5861	13.3966	41.386	0	7.92115e-06	19.9276	27.7069	0.000115676	0	20.3931	3.84367	321.405	405.974	345.329	225.721	274.137	272.543	519.406	417.629	225.491	439.427	286.185	173.412	2719.47	3059.83	2404.62	1941.79	3313.7	2356.5	3697.38	2191.89	2829.11	2104.99	1322.43
1810026B05Rik	ENSMUSG00000101970	ENSMUST00000189960	0	0	0	0	0	0	0	0	0	0	0	0	0	0	0	0	0	0	0	0	0	0	0	0	0	0	0	0	0	0	0	0	0	0	0	0	0	0	0	0	0	0	0	0	0	0	0
1810026B05Rik	ENSMUSG00000101970	ENSMUST00000190028	0	0	4.01523e-05	0	0	0.000165186	2.24178e-08	0	0	0	0	0	0.0219019	2.57382	0	0.00367528	35.5623	87.3373	0.00203783	0.00013899	71.2321	0	0.000155399	2.89393	0.000593825	5.56345e-05	0.00173019	0.0522185	141.892	0.00146236	0.00183232	0.00438339	0.0429375	0.000415729	0.000907561	8.79302e-05	428.746	440.74	955.045	677.852	717.996	1096.84	172.448	614.437	680.672	892.789	1031.2
1810030O07Rik	ENSMUSG00000044148	ENSMUST00000060108	0	1.16396	1.16114	3.47425	3.60978	2.31455	2.32471	3.50178	1.21339	0	2.47165	3.48523	2.39989	2.28178	10.3684	13.7452	9.19348	9.11263	8.00041	8.05858	14.9439	4.52822	3.42208	5.81054	263.042	293.694	208.491	242.342	248.576	223.892	291.342	270.539	218.618	338.265	187.359	238.366	342.751	484.521	435.294	359.036	511.893	432.918	435.904	385.647	435.275	464.926	373.088
1810037I17Rik	ENSMUSG00000054091	ENSMUST00000106429	0	1.7697	0	1.81098	0	1.75896	1.79567	1.77438	1.77154	1.86433	1.74031	3.43891	3.93084	1.98086	0	0	6.0624	1.9852	2.05267	0	0	0	0	0	120.722	124.134	107.34	243.613	79.613	144.468	122.81	143.275	171.911	102.113	91.7478	128.904	56.9785	48.0904	57.9358	43.0631	49.9577	53.7868	90.1458	35.4669	36.1086	36.8948	74.9617
1810044D09Rik	ENSMUSG00000100680	ENSMUST00000186472	2.10449	4.3165	0	0	0	6.12529	0	6.0852	8.7962	0	0	0	2.36734	0	2.13982	2.11465	0	0	0	2.36734	0	0	0	0	66.7841	113.317	175.183	115.787	104.46	147	217.531	188.078	202.516	179.943	144.214	96	44.9794	33	54.4487	50	24.0923	52	78.1221	69	44.7086	56.8161	64
1810044K17Rik	ENSMUSG00000116846	ENSMUST00000232030	0	0	2.30595	0	0	0	0	0	0	2.71355	0	0	0	0	8	0	0	0	0	0	0	1.33662	0	4.51523	4.87749	23.569	151.122	38.1341	49	22	18.4472	19	48.2856	25.6462	41.9499	75.9795	16.2813	43.4169	311.841	86.8337	48.844	40.4746	35.2762	43.4169	108.542	122.11	138.391
1810046K07Rik	ENSMUSG00000036027	ENSMUST00000181366	0	0	0	0	0	0	0	0	0	0	0	1.04425	2.06288	0	0	0	0	0	0	1.04231	1.0402	0	1.02778	1.04566	43.7285	14.6971	31.6188	2.41989	8.32712	12.9092	22.0262	85.406	63.2599	120.645	23.6822	42.6383	65.237	22.0953	88.5015	5.00151	38.6074	19.4	29.6043	146.702	129.736	199.315	79.7975
1810055G02Rik	ENSMUSG00000035372	ENSMUST00000039048	0.00128831	0.000220801	0.000992993	4.51972e-05	0.000202353	0	0.00163601	2.35372e-05	0.000339783	0	5.49755e-06	0.000215542	0	0.00341476	0.000362148	0.000343452	1.98511	0.000610385	0.000215798	0.001916	0	0.000222228	0.000656657	0.000109847	1.33405e-05	3.47574e-06	0.231597	0.30791	0.00095832	0.000861	0.00437347	0.000181462	0.00198992	0.00440101	0.00351568	0.00115082	141.112	7.02706e-06	0.731415	0.104319	0.0465374	0.00685142	0.0751422	0.0393458	1.37938e-05	1.10525	0.185844
1810055G02Rik	ENSMUSG00000035372	ENSMUST00000235295	0.00950637	0.00181516	0.00139097	3.17705e-08	5.79304e-07	0	0.00029063	1.09841e-06	0.00316281	0	7.21955e-07	0.000833981	0	0.000205822	0.000793899	0.00324918	20.0736	0.000544356	0.000216986	0.000391972	0	0.00216381	0.00295008	0.00128289	0.000530049	8.32008e-05	3.5624	0.0141876	0.0064273	0.0187485	0.0108086	0.00584036	0.00620779	0.000354518	0.0381015	0.0141502	1.71879	0.00126701	127.902	6.21697	7.42392	2.38346	0.918828	2.16561	0.00706701	0.690863	10.5279
1810055G02Rik	ENSMUSG00000035372	ENSMUST00000235763	0	0	3.41743	0.446304	0	5.03054	9.09729	6.23123	1.20795	4.11516	17.661	6.94939	4.29042	0	26.878	22.4244	2.79911	5.08232	24.1001	7.61979	13.9535	0	27.6147	21.0398	416.757	994.383	2799.69	1939.23	2400.14	949.722	1767.8	2054.03	491.284	2232.93	1894.65	2523.29	198.197	386.579	2145.53	1081.58	1087.1	506.315	872.759	1106.69	352.48	1065.04	1247.74
1810055G02Rik	ENSMUSG00000035372	ENSMUST00000235837	3.77173	4.07089	33.2271	11.0594	24.4612	0	5.44872	5.34028	11.1804	0	5.65247	17.124	0	5.70822	34.7578	5.10114	0.00694147	10.6114	6.36656	21.2609	0	9.01988	5.29053	10.4094	381.076	1086.34	3508.39	2649.35	2612.27	959.361	2214.53	1941.14	534.025	1987.84	2519.44	2880.97	102.411	533.103	135.26	609.74	758.485	107.549	811.096	803.187	7.76619	327.183	198.569
1810055G02Rik	ENSMUSG00000035372	ENSMUST00000237955	0.0761929	0.00645867	0.0234313	7.37873e-07	1.07892e-06	0	0.0287391	0.000101191	0.143512	0	7.13868e-05	0.0522854	0	0.00771614	0.0427802	0.0634394	25.9638	0.0195466	0.00107258	0.00194958	0	0.106039	0.0260634	0.012831	0.0928925	0.0474782	229.18	1.55497	0.474607	0.385352	0.711974	0.66767	0.402395	0.164965	2.31068	1.34373	0.280084	0.00282243	1946.02	447.666	538.145	587.34	185.927	216.951	303.881	698.31	1226.78
1810058I24Rik	ENSMUSG00000073155	ENSMUST00000130875	3.27835e-07	0.00302087	0.000196704	0.000216291	6.99839e-05	2.93598	5.83813	21.563	15.9897	0	13.2789	18.6652	25.4715	5.52515	28.5847	24.218	34.4402	8.78575	13.1332	18.7606	49.392	6.58038	44.1337	48.4497	555.416	810.259	764.655	0.144734	956.188	331.352	259.174	1805.37	3.49091	2090.76	2078.11	2399.68	607.102	564.022	1397.11	313.522	761.673	416.284	596.726	1060.79	722.913	1499.02	1518.24
1810058I24Rik	ENSMUSG00000073155	ENSMUST00000136110	13.5826	3.39088	28.2595	7.931	19.2408	2.58989	1.82992	0	0.376888	9.07266	17.7811	26.8438	1.17368e-08	2.10465e-07	4.09444e-07	9.37557e-07	0	0.000256404	0.00541382	5.06924e-07	0.000496012	9.23299e-05	1.78521e-06	5.95386e-07	813.992	1634.35	1767.82	1081.81	1816.91	914.014	841.221	1066.74	2502.32	1090.01	1753.09	3182.49	184.422	740.028	453.647	248.835	771.119	307.539	113.254	505.782	912.776	259.31	1005.41
1810058I24Rik	ENSMUSG00000073155	ENSMUST00000152147	0	0	0	0	0	0	0	0	0	0	0	0	0	0	5.85339e-07	0	0	0	0	0	0	0	0	0	0	0	2.3054e-08	0	0	0	0	0	0	2.67662e-08	1.0668e-08	8.8235e-08	13.4052	0.379781	0.00142327	0	0.0197374	0	9.9832e-08	0.000139413	0.00247709	0	0.000101393
1810059H22Rik	ENSMUSG00000108207	ENSMUST00000203249	0	0.855536	0.833351	4.91487	0.0219033	0	2.33537	0.552997	0	0	0	3.40393	4.60034	1.46962	0	0	1.87324e-06	0	0	0.675145	0.489243	0	0	0	192.523	358.766	466.211	157.494	272.423	265.264	200.359	176.167	198.645	163.747	287.392	808.379	45.5608	77.8853	0	17.1884	103.314	88.205	29.0655	0	57.2648	7.03808e-07	94.9111
1810059H22Rik	ENSMUSG00000108207	ENSMUST00000204570	10.7606	23.0748	19.2249	13.8078	16.3863	7.10949	21.345	11.8666	15.6364	0	14.5759	19.7656	16.2164	0	12.148	7.88964	0.0809338	3.22672	6.02685	4.17919	0	12.4166	10.933	6.96838	105.906	107.949	106.072	62.7513	92.6819	36.3922	94.1912	102.414	129.18	125.852	148.465	52.5409	62.5313	16.6786	58.9416	10.8877	39.6192	31.0867	38.8017	24.6511	19.4352	44.3964	36.1393
1810062G17Rik	ENSMUSG00000027713	ENSMUST00000029268	3.44678	4.49084	3.44678	2.29786	5.69827	1.13672	10.27	10.2492	12.4741	1.14893	13.6486	11.2471	3.46263	3.30409	3.44678	9.22299	9.94536	4.60944	11.5387	4.51353	3.39381	1.15152	3.30708	3.27802	229.938	139.017	372.926	238.177	172.399	230.795	469.295	499.507	405.386	424.881	220.328	247.821	109.362	92.0749	193.249	94.2698	107.211	122.072	181.084	209.513	147.838	155.123	151.112
2010001A14Rik	ENSMUSG00000087165	ENSMUST00000132378	0.0135572	0.254861	2.15726	2.46191	0.00347082	0.126814	0.0884992	0.0213576	0.221034	0.279773	0.614827	0.000361617	0.0396516	0	0	0.000329786	1.82989e-06	1.58015e-07	2.71931e-07	0.00292353	8.80986e-05	2.65434e-08	0.00757238	0	4.50265	2.26711	0.477159	17.0484	0.58342	0.236263	771.2	153.476	507.269	613.053	499.989	24.1283	0.00165926	0	1.46519e-05	0	0	0	0	0	0	0	1.28465e-08
2010001A14Rik	ENSMUSG00000087165	ENSMUST00000140069	1.03532	7.92917	3.53672	0.287696	7.46247	3.63349	1.81058	8.43117	9.38091	5.67845	0.000395711	8.64945	2.99976e-05	0	0	1.40268e-07	0	0	0	0	0.00191112	0	5.04161e-07	0	467.728	555.965	263.097	217.04	567.842	80.7127	11.5459	284.606	121.264	484.065	107.903	615.627	2.62528e-05	0	0	0	0	0	3.66285e-08	0	0	1.58449e-08	0
2010001A14Rik	ENSMUSG00000087165	ENSMUST00000152790	0.000167227	0.281982	2.95949	0.443574	0.0321716	0.455794	0.269202	0.0551165	0.00411292	0.00079107	6.97629	0.000356019	15.2901	0	3.27051	6.56491	12.1163	6.64045	6.58305	8.61165	14.3768	3.43534	4.35882	5.61839	273.469	37.1984	417.981	175.219	0.0733838	553.594	18.1651	438.433	472.521	83.02	0.865219	0.216774	363.333	248.989	345.126	163.779	271.652	296.557	310.082	406.379	434.698	491.15	322.018
2010003K11Rik	ENSMUSG00000042041	ENSMUST00000048482	0	0	2.5888	0	2.57905	0	2.5101	5.29464	2.57042	15.8244	9.95992	5.11151	2.45169	0	2.48432	0	7.3479	0	0	4.88365	2.58383	0	15.051	7.44988	49.4453	72.9855	98.9038	68.6534	123.345	116.143	101.407	224.289	138.909	253.76	91.9479	49.7147	26.9786	10.0481	39.8652	2.47399	37.7701	27.5694	25.3285	53.9858	31.1671	54.5514	36.2239
2010315B03Rik	ENSMUSG00000074829	ENSMUST00000177714	6.53622	8.23587	17.7094	11.1627	15.9937	11.2072	7.94576	9.58574	6.4196	9.66966	6.33205	6.46975	2.19592	0.795993	0.281789	1.3993	3.07894	0.301371	3.05206	0.0134726	4.315	4.71232	0.164088	1.36217	1716.62	1587.96	1275.31	875.597	1776.12	1354.74	1761.77	1809.26	949.222	1773.88	1153.18	1516.48	763.029	662.962	644.168	624.584	1072.48	574.073	1124.08	739.191	819.347	958.258	719.146
2010315B03Rik	ENSMUSG00000074829	ENSMUST00000189915	0	0	0	0	0	0	0	0	0	0	0	0	0	0	0	0	0	0	0	0	0	0	0	0	1.22781e-06	0	0	0	1.57109e-07	0	0	0	0	1.18215e-05	0	0.000459286	0	0	0	0	0	0	0	0	0	0	0
2010315B03Rik	ENSMUSG00000098810	ENSMUST00000184117	6.53622	8.23587	17.7094	11.1627	15.9937	11.2072	7.94576	9.58574	6.4196	9.66966	6.33205	6.46975	2.19592	0.795993	0.281789	1.3993	3.07894	0.301371	3.05206	0.0134726	4.315	4.71232	0.164088	1.36217	1716.62	1587.96	1275.31	875.597	1776.12	1354.74	1761.77	1809.26	949.222	1773.88	1153.18	1516.48	763.029	662.962	644.168	624.584	1072.48	574.073	1124.08	739.191	819.347	958.258	719.146
2010315B03Rik	ENSMUSG00000098810	ENSMUST00000191281	0	0	0	0	0	0	0	0	0	0	0	0	0	0	0	0	0	0	0	0	0	0	0	0	1.22781e-06	0	0	0	1.57109e-07	0	0	0	0	1.18215e-05	0	0.000459286	0	0	0	0	0	0	0	0	0	0	0
2010320M18Rik	ENSMUSG00000100691	ENSMUST00000191396	0	0	0	0	0	0	0	0	0	0	0	0	0	0	0	0	0	0	0	0	0	0	0	0	0	0	0	0	0	0	0	0	0	0	0	0	0	0	0	0	0	0	0	0	0	0	0
2010320M18Rik	ENSMUSG00000111367	ENSMUST00000215240	0	0	0	0	0	0	0	0	0	0	0	0	0	0	0	0	0	0	0	0	0	0	0	0	0	0	0	0	0	0	0	0	0	0	0	0	0	0	0	0	0	0	0	0	0	0	0
2010320O07Rik	ENSMUSG00000089983	ENSMUST00000236988	0	0	0	0	0	0	1.0041	0	0	0	0	1.00379	0	0	0	0	0	0	1.0006	0	0	0	0	0	30.4008	0	0	5.98323	4.42741	35.0169	16.9164	20.219	10.3445	0.169313	9.74274	24.4382	0	0	0	0	0	0	0	0	0	0	0
2200002D01Rik	ENSMUSG00000030587	ENSMUST00000032808	0	0	0	0	0	0	0	0	0	0	0	0	0	0	0	0	0	0	0	0	0	0	0	0	0	0	0	0	0	0	0	0	0	6.84297	0	0	0	0	32.9572	0	0	98.9958	39.7971	60.6068	58.7335	24.2735	43.7711
2200002D01Rik	ENSMUSG00000030587	ENSMUST00000151339	3.15996	0	0	4.26855	0	0	0	1.51477	0	0	0	0	0	0	0	0	0	3.03414	0	0	0	0	0	0	3.59154	1.59736	0	4.74254	1.58907	0	4.67082	0	3.46161	0	0	1.88768	40.2475	9.74561	7.07952	39.6407	17.4863	18.0097	17.3302	9.57123	22.0509	17.2978	0
2210016F16Rik	ENSMUSG00000021550	ENSMUST00000022032	1.89329	4.0285	0	3.91858	1.94899	3.94875	3.85189	3.85966	0	8.01269	0	1.9296	0	0	1.97883	1.93758	11.4912	3.93989	1.86002	5.98049	3.9447	0	0	1.87888	214.246	254.299	146.488	208.954	238.745	361.662	265.538	229.786	270.449	201.179	110.83	140.598	210.507	188.596	159.773	140.653	246.319	243.572	196.2	233.491	177.509	189.073	102.859
2210016L21Rik	ENSMUSG00000029559	ENSMUST00000031538	0	0	0	0	0	0	0	2.22473	0	0	2.15968	0	0	0	0	0	0	0	4.10535	0	6.15188	0	0	0	107.811	119.06	81.5386	72.8501	113.321	120.192	116.019	149.641	87.152	132.767	65.5899	91.7385	277.992	252.091	220.119	144.073	320.998	316.6	298.272	318.52	310.146	328.983	205.316
2210016L21Rik	ENSMUSG00000029559	ENSMUST00000131771	1.04697	1.90356	0	0	0	1.06553	1.05798	1.61989	0	0	0.534631	0	0	0	0	1.05768	0	0	0.436937	0	0	0	0	0	130.146	157.405	111.885	105.946	139.23	103.202	170.361	128.833	151.944	113.458	114.301	55.6837	9.31029	7.25384	19.3087	0	0	0	0	3.91381	0	0	29.0206
2210016L21Rik	ENSMUSG00000029559	ENSMUST00000140090	0	0	0	0	0	0	0	0	0	0	0	0	0	2.04937	0	0	1.03439	0	0	5.00371	0.0131386	1.10476	0	0	0	0	0	0	0	0	0	0	0	0	0	0	0.207719	0	0	0	5.68651	0	0.727364	0	0	32.7549	0
2210016L21Rik	ENSMUSG00000029559	ENSMUST00000147743	0	0	0	0	0	0	0	0	0	0	0	0	0	0	0	0	0	0	0	0	0	0	0	0	0	0	0	0	0	0	0	0	0	0	0	0	0.0672095	0	0.035281	0	0	0	0	2.7124e-08	0	0	0
2210039B01Rik	ENSMUSG00000113800	ENSMUST00000222490	6.91971	2.76869	2.70196	4.1522	9.68548	2.7673	1.30468	12.4532	12.4535	13.8379	5.53406	5.30962	9.20236	5.53776	1.15	4.15154	17.5693	12.4546	8.69687	4.47487	7.91301	4.15184	5.4092	13.8349	1823.39	1959.88	1793.49	799.985	1271.55	937.433	1701.56	1868.74	2025.5	2911.81	1409.99	2198.63	647.627	720.614	711.754	252.202	517.827	443.584	527.383	745.464	758.41	1018.93	638.773
2210408F21Rik	ENSMUSG00000087380	ENSMUST00000124811	14.0249	0	19.5593	20.2507	11.2209	21.6798	15.0122	17.7907	12.6315	23.1576	6.34736	5.88775	6.32235	1.39435	2.69597	7.552	17.9861	14.4743	20.0202	5.52278	17.9087	3.51704	5.59546	4.2083	765.728	683.039	856.059	954.49	499.388	784.329	1150.95	766.098	863.246	1178.55	681.701	937.862	52.513	42.7418	88.7457	68.3868	0	0	41.0654	123.561	207.526	47.571	143.941
2210408F21Rik	ENSMUSG00000087380	ENSMUST00000136571	0.798003	4.99904e-05	1.98895	0.789376	1.08592	1.46258	0.822087	1.24166	2.45447	0.112635	0	0.226249	7.2521	4.01662	13.2683	16.4642	7.18762	14.4386	13.4508	3.20946	27.2106	2.13599	7.39909	12.3676	72.6584	81.2613	59.8698	165.333	77.6807	77.7353	91.5421	44.6693	145.672	136.44	72.3402	63.0852	905.759	1003.39	968.314	800.952	1078.81	665.32	1430.95	337.14	893.742	1588.12	706.76
2210408F21Rik	ENSMUSG00000087380	ENSMUST00000138653	12.2355	33.3839	16.7028	20.9217	17.5874	21.5216	11.3696	15.4116	40.1862	15.2356	29.387	27.5936	21.3298	0	16.1093	3.45884	15.4743	12.039	19.9612	15.9716	26.6487	4.14357	27.3815	0	318.148	163.958	330.737	411.12	237.248	486.903	484.544	285.311	473.668	602.373	236.649	436.019	904.426	3.69279e-08	573.351	94.045	278.238	545.677	1198.59	367.151	1533.59	1264.13	164.228
2210408F21Rik	ENSMUSG00000087380	ENSMUST00000151076	0.896737	5.76113e-05	2.085	0.967816	1.23242	1.71973	1.03426	1.41423	2.89528	0.109892	0	0.257309	7.1802	3.91245	15.7581	19.5871	6.93142	16.4213	15.1347	3.59799	29.798	2.36974	8.87534	14.2699	74.8547	106.929	72.869	196.523	98.023	96.8306	98.7594	49.6286	149.704	155.298	79.2763	68.5432	1265.25	1237.22	1621.34	1531.27	1008.34	1193.18	1689.38	440.047	991.253	2184.51	743.51
2210408F21Rik	ENSMUSG00000087380	ENSMUST00000153057	0.732618	4.68769e-05	1.80766	0.704447	0.975372	1.32661	0.732848	1.10884	2.23108	0.0917051	0	0.213257	7.41025	4.23302	11.721	14.9554	6.91009	13.2016	12.2389	3.42084	24.7227	2.63592	7.24262	11.9612	62.0706	96.8965	58.1692	146.008	67.6459	68.138	90.6992	38.5055	142.475	117.007	63.9238	55.1096	743.682	803.478	776.406	1050.57	1313.11	919.984	1174.35	284.025	1243.67	1168.68	594.679
2210408F21Rik	ENSMUSG00000087380	ENSMUST00000155345	0.308778	5.0319e-05	1.02779	2.36712	0.32956	1.41446	0.47315	0.353411	2.42064	1.10643	0	0.211884	3.09955	2.84418	21.9686	9.67033	8.43403	25.1956	4.71301	2.12078	12.6311	0.985465	7.96242	9.42871	131.346	69.6345	411.074	177.224	71.9584	124.293	250.409	207.616	244.129	236.35	72.3969	229.986	569.328	85.0571	2299.24	275.704	350.212	700.191	839.965	2880.73	5032.55	3434.66	2560.47
2210408I21Rik	ENSMUSG00000071252	ENSMUST00000168779	12.3579	8.98303	34.5345	9.60922	14.2687	30.1972	23.3833	10.4046	15.1052	12.2438	8.29662	23.4887	39.7349	15.174	87.4745	105.347	74.1101	106.709	60.0154	41.6183	142.926	28.3064	47.1436	41.9403	281.992	373.328	360.81	466.653	263.247	234.168	267.565	206.245	291.843	368.395	293.846	282.278	1892.67	1682.97	4782.93	2630.58	1676.55	1454.02	2248.82	1778.62	4893.75	3094.12	2994.64
2210408I21Rik	ENSMUSG00000071252	ENSMUST00000225605	0	0	0	0	0	0	0	0	0	0	0	0	1.92143	4.95682	0	0	3.91366	0.465117	0	1.42228	0	0	0	0	30.7026	47.7984	0	0	21.8744	2.85382	12.7881	4.79864	4.27894	39.7166	0	19.0455	346.48	539.321	34.3865	47.6295	496.681	437.431	267.446	257.7	91.2521	543.993	215.097
2210408I21Rik	ENSMUSG00000071252	ENSMUST00000225760	37.6372	17.4017	12.6801	28.5194	40.0676	26.6255	27.656	27.8407	36.0997	15.4639	18.9188	34.7971	84.7768	20.7128	67.926	45.6878	96.0608	142.201	97.5673	85.9259	92.8182	12.6331	55.2944	62.5569	526.455	687.239	419.116	476.393	420.803	322.677	391.931	463.302	353.973	489.591	261.331	495.675	330.299	360.791	129.375	192.636	286.249	197.728	197.584	345.649	129.376	603.888	275.292
2210408I21Rik	ENSMUSG00000071252	ENSMUST00000225992	0	0	0	0	0	0	0	0	0	0	0	0.301853	0.514399	0	0	0	0.0106642	0.000134435	0.00782393	0.0825199	0	0	0	0	0	0	0	0	0	0	0	0	0	0	0	0	10.0788	0	0.0550216	20.5853	0.139906	0	0.572011	0.22052	0.643474	0.0351734	0
2210417A02Rik	ENSMUSG00000086494	ENSMUST00000150265	1.52763	4.67409	3.01492	1.53284	0	1.4593	0	2.92009	3.11105	0	1.48773	7.63442	7.70356	3.07003	0	0	1.60127	0	1.41561	2.49646	1.40073	3.00195	3.04914	1.52908	86.4765	133.479	70.4561	80.5355	72.466	102.758	99.4078	92.2357	98.0912	79.0241	76.8612	102.482	85.1934	125.561	105.684	35.9049	89.6714	61.5975	106.476	114.332	85.3232	120.887	107.285
2210418O10Rik	ENSMUSG00000078894	ENSMUST00000099009	0	0	0	0	0	0	0	0	0	0	0	0	0	0	0	0	0	0	0	0	0	0	0	0	0	0	0	0	0	0	0	0	0	0	0	0	0	0	0	0	0	0	0	0	0	0	0
2210418O10Rik	ENSMUSG00000078894	ENSMUST00000135430	0	0	0	0	0	0	0	0	0	0	0	0	0	0	0	0	0	0	0	0	0	0	0	0	0	0	0	0	0	0	0	0	0	0	0	0	0	0	0	0	0	0	0	0	0	0	0
2210418O10Rik	ENSMUSG00000078894	ENSMUST00000166464	0	0	0	0	0	0	0	0	0	0	0	0	0	0	0	0	0	0	0	0	0	0	0	0	0	0	0	0	0	0	0	0	0	0	0	0	0	0	0	0	0	0	0	0	0	0	0
2300009A05Rik	ENSMUSG00000032403	ENSMUST00000168665	0	0	0	0	0	0	0	0	0	0	0	0	0	0	0	10.4418	0	20.1767	0	0	11.7166	0	4.98736	0	15.2013	50.6762	0	0	30.3205	12.4313	17.9115	0	0	0	0	0	236.415	74.9887	44.8521	163.576	213.601	173.273	87.7841	231.244	57.5575	133.592	117.299
2300009A05Rik	ENSMUSG00000032403	ENSMUST00000186165	6.26653	13.9399	15.3919	9.80132	25.34	17.3471	17.849	7.41303	16.5639	3.66033	20.8923	10.279	10.5754	2.86672	0.454415	0	11.3418	3.97102	18.8054	11.0604	0	3.33389	0	6.12044	1470.82	2417.4	1896.84	1610.39	1975.75	1710.39	1673.86	1468.74	991.057	2092.28	1633.75	2558.5	205.241	483.469	480.375	134.061	378.883	257.13	355.627	110.799	272.469	413.049	325.154
2310001H17Rik	ENSMUSG00000097354	ENSMUST00000180379	0	0	0	0	0	0	0	0	0	0	0	0.000773025	72.7668	0	0.0406282	2.85121e-07	14.2435	0.0956517	0	0.571558	2.28076	4.34627e-07	0	4.86798	5625.17	3391.32	1884.74	1032.16	3162.51	5141.18	3950.13	2111.08	495.421	3209.89	1485.32	2375.37	2246.25	1534.71	1127.31	1120.59	1499.05	3372.24	1885.38	1710.04	2388.55	1398.3	1524.42
2310001H17Rik	ENSMUSG00000097354	ENSMUST00000181238	8.97492	9.98258	12.5429	11.1352	21.9658	22.8888	8.85657	9.55951	22.9299	8.22006	11.0627	18.5674	55.3337	11.9393	61.3434	43.461	70.2143	84.4237	79.9856	39.8128	109.684	11.3666	49.0259	51.7659	1999.36	1912.35	1638.64	656.813	1908.85	1619.84	2657.36	2219.78	1538	1904.66	1900.74	2261.74	2406.39	1716.65	2542	1120.89	2156.19	2279.32	3038.07	2348.26	3009.22	2423.5	2539.41
2310001H17Rik	ENSMUSG00000097354	ENSMUST00000203780	107.304	16.5105	53.3378	72.8543	84.0219	110.348	82.6936	46.7414	52.8071	20.0522	31.8815	76.8928	86.8609	16.1821	71.1696	97.5343	109.254	218.988	70.6215	91.9499	151.97	13.1616	42.0221	63.6099	2833.88	1706.54	1316.06	4211.66	1084.72	3790.94	3246.08	2160.5	4781.26	1368.91	1276.8	2312.74	883.658	319.69	279.915	687.277	331.676	620.97	849.725	445.455	90.2547	333.591	75.6619
2310001H17Rik	ENSMUSG00000097354	ENSMUST00000204328	8.19933	2.43247	24.627	6.71539	30.4504	37.6127	15.3293	13.6233	23.5152	4.25688	8.9748	17.1313	0	4.81025	9.75792	0	0	3.52166	12.7045	0	0	1.94745	0	0	989.735	625.165	435.327	817.566	472.798	1417.1	936.135	544.824	1214.51	550.926	274.66	655.814	44.6294	0	33.8565	0	12.128	0	0	0.462684	0	56.8321	0
2310001H17Rik	ENSMUSG00000097354	ENSMUST00000205051	7.32117	0	0	0	0	0	0.456607	2.75917	0	5.12409	0	0	0	0	0	0	0	0	0	0	0	0	0	0	668.609	84.8259	122.027	337.358	256.672	711.749	357.398	597.594	699.956	875.272	2.4115e-05	0.265412	1104.83	1009.35	1187.95	268.613	1568.95	1538.52	1055.54	1162.36	1313.26	1640.34	998.49
2310009B15Rik	ENSMUSG00000079283	ENSMUST00000112025	0.289117	0.00148557	5.84455e-06	5.5256	1.17121	0.000115262	6.50591e-06	4.56285	2.89835	1.14814	0	7.01485e-06	3.3531e-05	0.314924	2.65589e-06	0.00136123	1.39661e-06	0.00134319	0.010924	3.87845e-05	0.000261287	5.49121e-05	0.00033574	4.83221e-06	140.36	346.915	36.7406	96.7442	210.808	0.00132326	531.741	0.00694522	0.119012	173.489	221.899	203.622	201.47	0	0	225.97	140.836	4.04016	167.246	86.7447	0	210.876	86.7447
2310009B15Rik	ENSMUSG00000079283	ENSMUST00000193374	0.358715	2.17584	10.3756	0.376339	0.0456336	5.4241	3.35936	0.25338	8.77234	0.0470999	0	4.69106	2.28415	2.05812	1.41001	4.39711	4.12958	2.37744	5.84346	4.61847	8.20967	8.373	2.32931	2.62955	326.5	117.238	414.324	494.017	143.433	484.757	33.3063	537.212	449.753	389.648	186.148	302.166	0.0112705	165.205	209.15	0.0690162	5.29292	191.13	40.3427	89.2527	117.406	0.0284986	83.3863
2310010J17Rik	ENSMUSG00000097162	ENSMUST00000181189	1.06821	0	1.06277	3.22729	5.35821	6.39034	6.35067	2.1389	4.3018	4.30927	1.07626	1.07343	2.12802	3.20857	9.71745	0	0	0	4.33734	3.22907	2.15013	1.07193	0	0	94.409	144.771	160.753	147.737	140.281	182.038	173.284	300.628	260.09	256.036	124.517	162.928	0	33.651	30.356	0.310454	0	0	16.3338	68.5009	56.5279	31.3195	2.84063
2310010J17Rik	ENSMUSG00000097162	ENSMUST00000209164	0	0	0	0	0	0	0	0	0	0	0	0	0	0	0	0.0951601	0.394101	4.10597	0	0	0	0	1.26298	1.39456	1.77176e-06	1.6094e-07	4.2447e-05	7.50838e-05	2.15334e-05	2.70321e-05	8.38711e-05	3.4648e-06	0.00531751	3.6234e-06	9.08937e-05	1.70953e-05	89.8335	0	114.473	0	0	0	2.37334e-08	52.4076	0	0	85.0545
2310010J17Rik	ENSMUSG00000097162	ENSMUST00000209166	0	0	0	0	0	0	0	0	0	0	0	0	0	0	0	5.09313	2.72604	0.0923104	0	0	0	0	0.817738	1.7286	103.001	113.028	98.87	100.824	141.954	84.7595	180.575	72.4252	49.4548	136.054	113.81	78.7485	1.62759e-08	62.4344	20.0941	81.4854	142.003	105.427	131.197	37.5427	93.7303	122.089	25.648
2310011J03Rik	ENSMUSG00000020133	ENSMUST00000020341	0	3.30493	13.3687	6.40509	0	0	0	6.7683	3.30409	0	0	0	2.93017	0	3.07925	2.99354	3.18306	0	2.80403	0	6.31583	0	0	0	159.002	195.669	270.733	105.705	210.029	179.773	207.734	84.8462	103.226	199.064	364.683	500.913	129.659	124.18	125.573	103.422	170.431	163.972	205.503	156.464	126.669	217.838	210.812
2310015A10Rik	ENSMUSG00000097729	ENSMUST00000180643	0	0	0	0	0	0	0	0	0	0	0	0	0	12.3976	0	0	0	0	0	0	0	0	0	0	0	0	0	0	0	0	0	0	0	0	0	0	94.7417	71.7743	52.0891	64.8105	73.8488	76.048	202.229	125.335	125.141	108.716	0.221749
2310015A10Rik	ENSMUSG00000097729	ENSMUST00000218078	0	0	0	0	0	0	0	0	0	0	0	0	0	0	0	0	0	0	0	0	0	0	0	0	0	0	0	0	0	0	0	0	0	0	0	0	0	0	0	0	0	0	0	0	0	0	0
2310015A10Rik	ENSMUSG00000097729	ENSMUST00000220125	25.4669	10.3423	8.61148	11.7738	8.40842	20.7563	45.7718	25.8958	26.2689	18.8323	8.18681	15.8759	27.8642	4.42547	14.588	17.5029	17.7791	16.4002	67.2418	59.0243	60.3919	14.3748	17.3051	13.7302	2065.28	1691.47	653.279	727.595	1398.19	1635.07	7829.98	6470.72	2062.12	6510.9	890.09	843.242	931.236	670.643	371.739	298.613	582.057	869.611	2965.19	2760.3	1026.66	2463.72	498.39
2310015A16Rik	ENSMUSG00000117879	ENSMUST00000235350	0	2.35373	8.981	9.61891	0	2.37086	0	4.46106	11.9809	12.0789	0	0	2.23276	0	0	4.72648	0	4.58554	0	2.35044	11.111	0	2.12292	2.24955	24.1818	38.4943	17.1245	22.4996	79.7407	86.8657	111.642	91.7639	59.3522	13.6066	18.3025	11.8378	9.97418	11.7409	36	22	33.5259	45	31.5103	50.8864	25.0466	5.56591	9.24787
2310022A10Rik	ENSMUSG00000049643	ENSMUST00000067386	0	0	0	0	0	0	0	0	0	0	0	0	2.78079	0	0	0.789574	0.320223	0	0.679747	0	1.03756	0	0	0	1.30355	2.04462	3.29938	3.63829	2.67922	3.31068	4.73542	1.36748	2.97745	2.08914	1.31871	2.0652	16.7306	2.53416	10.0981	0.794402	3.41381	0.50031	4.34037	7.31373	0.100459	0.372393	6.71155
2310022A10Rik	ENSMUSG00000049643	ENSMUST00000186501	0	0	0	0	1	1	0	1.00856	0	1.27716	0	0	3.99673e-07	0	0	1.23313	3.26729	3.67041	1.58281	1.01035	0	0	0	0	115.213	98.5119	56.138	72.3084	72.0883	94.7907	146.748	112.37	75.6786	113.658	98.2162	85.3657	0	22.4387	44.76	0	28.7816	99.5764	59.5017	39.4489	101.16	36.5757	1.89015
2310022A10Rik	ENSMUSG00000049643	ENSMUST00000187032	0	0	0	0	0	0	0	0	0	0	0	0	0	0	0	0	0	0	0	0	0	0	0	0	100.522	139.98	59.3093	77.5677	156.863	143.513	58.0006	102.948	87.8216	95.3214	38.0362	108.197	0	4.65029e-06	0	18.742	71.0141	0	0	0.000590649	0	5.27853	17.7427
2310022A10Rik	ENSMUSG00000049643	ENSMUST00000190903	0	0	0	0	0	0	0	0	0	0	3	0	0	0	0	0	0.90834	0	0	0	0	0	0	0	6.06065	0	3.74865	5.64237	1.87415	3.62675	4.85068	4.40367	4.40059	5.40193	1.21341	6.14169	0	4.27225	1.76976	2.45517	0	0	1.11187	0.578257	1.26691e-05	0	0
2310022A10Rik	ENSMUSG00000049643	ENSMUST00000191126	0	0	0	0	0	0	2.08962	0	0	0	0	0	0.523514	2.17308	8.52735	1.08301	0.00036267	0	2.79609e-05	0	4.03523	1.1306	0	0	0	4.80791e-07	0	1.85256e-05	0	0	3.09762e-07	0	2.61412e-07	0	8.70636e-08	0	92.1161	107.876	175.972	54.2548	116.536	431.024	164.582	101.576	297.749	9.03285	38.8477
2310022B05Rik	ENSMUSG00000031983	ENSMUST00000034464	4.52943	0	0	0	4.5371	1.13047	0	2.26485	2.27127	6.79421	1.13614	3.40743	5.65298	10.1155	23.8577	15.8678	21.5352	19.3151	14.6315	11.2251	25.2235	9.10706	14.6044	16.9334	958.565	1312.48	895.89	727.583	1541.38	1044.39	981.988	753.862	518.124	1827.8	892.933	1542	1104.74	1270.19	1682.69	895.943	1806.76	1448.4	1189.89	1174.31	1154.24	2256.44	1448.67
2310030G06Rik	ENSMUSG00000032062	ENSMUST00000034564	1.29431	1.89213	3.49366	0.0848553	6.12374	7.06752	0	3.18722	6.75531	0.12773	2.63765	0.57155	19.0445	1.96633	0.256325	0.412196	18.6115	1.22388	6.73862	11.3353	7.67382	0	6.29993	7.20098	430.101	749.231	18.9089	324.198	596.439	425.616	29.1694	16.359	418.035	622.814	322.075	368.199	616.361	497.602	446.98	0.274986	871.252	753.171	337.014	725.756	663.993	364.554	343.366
2310030G06Rik	ENSMUSG00000032062	ENSMUST00000239417	15.31	2.11757	3.64285	2.27681	8.20928	4.79245	0	3.52687	9.3865	3.45787	2.09999	11.3809	0.870156	0.727887	9.2264	6.62875	0.106532	16.2894	5.21509	1.97038	8.38484	0	7.07578	0.731498	977.889	857.818	790.077	565.248	710.264	932.483	1194.63	1195.03	587.09	769.015	540.332	657.693	295.154	471.203	122.402	498.597	10.6452	71.1723	438.702	17.1869	9.54099	513.131	325.716
2310033P09Rik	ENSMUSG00000020441	ENSMUST00000020719	0	0	1.99117	0	0	1.84805	1.91131	0	3.86274	5.8149	1.77377	1.90129	1.58356	1.39831	1.50981	1.54266	3.25406	1.48413	1.45108	1.50203	2.84516	0	4.21085	3.01293	186.457	238.032	173.278	241.003	245.11	229.762	269.924	213.033	244.342	225.012	164.741	138.848	148.449	137.356	165.483	153.908	142.78	151.822	184.387	169.826	156.449	170.499	140.089
2310034O05Rik	ENSMUSG00000100157	ENSMUST00000185221	0	0	0	0	1.06041	0	3.00645	1.0616	0	0	11.6418	6.88014	0	0	0	0	0	0	0	0	0	0	3.50824	10.0124	29.1183	20.0247	216.963	28.2228	20.0247	30.2925	57.5074	51.4009	32.1771	504.914	576.349	882.952	0	0	62.9265	0	0	0	8.44726	20.0247	0	150.185	93.6343
2310034O05Rik	ENSMUSG00000100157	ENSMUST00000188902	1.00103	0	3.23162	0	0	0	0	0	1.07937	1.08304	0	0	1.00538	0	3.09307	1.05104	1.00629	0	1.00599	2.01016	0	5.03442	0	2.63089	0	21.3359	300.823	48.0382	11.6469	0	43.3039	59.0766	11.0581	94.3702	0.925447	147.171	5.28288	13.9875	60.4651	16.2317	16.0988	6.78954	15.6624	17.1197	16.1048	22.3305	57.2685
2310039H08Rik	ENSMUSG00000062619	ENSMUST00000071430	0	0	0	0	0	0	0	0	0	0	0	0	0	0	0	0	0	0	0	0	0	0	0	0	0	0	0	0	0	0	0	0	0	0	0	0	0	0	0	0	0	0	0	0	0	0	0
2310040G07Rik	ENSMUSG00000072852	ENSMUST00000145897	15.6901	42.0432	38.3091	22.1826	44.8801	7.93022	50.0729	53.5303	21.1989	42.7268	54.5671	110.148	76.8037	76.1369	84.4475	93.9109	192.153	44.9339	80.5809	153.083	29.4323	150.8	132.607	148.151	611.234	1288.37	2723.26	2642.63	1943.88	1022.3	3772.99	1155.35	681.601	2494.65	1163.14	1265.89	305.037	342.525	1116.45	1095.74	942.129	415.002	1133.15	654.227	335.54	1022.76	471.362
2310040G24Rik	ENSMUSG00000101655	ENSMUST00000188135	5.0431	5.78134	2.48672	1.1941	4.01951	1.29976	1.16223e-05	7.8111	1.9402	0.642643	3.39794	5.73701	3.45527	1.13302	0	0.0068917	9.22017	1.09226e-08	0.822426	7.00697e-08	0.209607	0.000862906	0.519043	0.576301	0.0173232	300.583	280.688	0.591989	18.7055	251.904	206.588	44.6679	0.0266282	5.66919	4.47835	47.1431	7.25279	0.291359	0.000221809	63.353	161.025	0	0.933213	0.425512	67.6805	144.523	121.89
2310040G24Rik	ENSMUSG00000101655	ENSMUST00000189386	1.85353	0.10551	0.976189	1.1189	0.59332	2.15414	8.09506	0.261038	0.361827	5.18219	1.25115	2.335	0.00916214	0.00375545	2.33159	2.62902	0.0180983	8.10601	0.318667	1.14265	5.51852	1.16492	1.77804	4.04874	390.864	0.00370996	0.082281	141.886	304.011	0.0626156	16.8918	123.829	169.995	278.846	168.125	104.467	208.418	117.722	111.954	5.01308e-06	0.000187214	130.183	105.167	85.8674	3.39447e-06	5.90319e-07	0.00230549
2310057M21Rik	ENSMUSG00000040177	ENSMUST00000059438	0	0	0	0	0	0	0	0	0	0	0	0	0	0	0	0	0	0	0	0	0	0	0	0	196.834	0.0603282	4.07615e-06	0	0.00295749	0.884129	1.94375e-05	34.6059	2.10393e-08	88.1849	0.197373	19.5223	0.00650379	137.94	250.829	0	736.064	829.93	0	4.22018e-08	138.788	374.441	1.89929
2310057M21Rik	ENSMUSG00000040177	ENSMUST00000207354	0	0.427491	0	0	0	0	0	0	0	0	0	0	0	0	0.856246	0	0	0	0.682601	0	0	0.526475	0	0	0	0	0	0	0	0	0	0	0	0	0	0	0	0	0	0	0	0	0	0	0	0	0
2310057M21Rik	ENSMUSG00000040177	ENSMUST00000208509	0	0	0	0	0	0	1.03657	0	0	0	0	0	0	0	0	0	0	0	0	0	0	0	0	0	0	0	0	0	0	0	0	0	0	0	0	0	0	0	0	0	0	0	0	0	0	0	0
2310057M21Rik	ENSMUSG00000040177	ENSMUST00000208526	0	0	0	2.16349	0	4.00096	0	0	0	0	0	0	0	0	2.9358	0	4.83848	12.4082	6.04728	1.64803	22.1867	0	0	2.32565	0.346273	249.593	52.5408	125.451	192.261	125.853	99.7123	28.9156	60.0482	37.7427	74.1583	68.9069	624.672	534.54	344.132	519.577	386.263	187.36	576.882	348.285	353.711	256.594	391.301
2310058D17Rik	ENSMUSG00000085379	ENSMUST00000131221	35.4025	25.7054	24.0951	15.762	24.8846	19.0358	25.7575	17.4362	38.7915	17.7986	16.382	29.7333	32.1815	7.42273	22.795	19.8411	39.2576	29.0066	30.8412	13.4088	39.8166	1.34266	29.7792	27.5026	1192.95	1309.38	1118.85	1156.87	1004.07	997.658	1205.88	1071.66	1148.48	1197.37	1118.65	1399.26	1075.13	1122.53	1197.73	803.958	1018.63	1080.01	1090.09	1015.42	1277.56	1288.97	1208.7
2310061I04Rik	ENSMUSG00000050705	ENSMUST00000059740	0	0	0	0	0	4.99607	0	0	0	0	0	0	0	0	0	0	0	0	0	0	0	0	0	0	369.05	507.282	480.795	532.434	589.22	478.749	417.307	295.745	325.826	324.566	187.049	486.746	1.94016e-08	0	0	111.516	0.00417885	4.32387e-07	0	0	0	15.8853	2.2633e-06
2310061I04Rik	ENSMUSG00000050705	ENSMUST00000148482	0	0	0	0	0	0	0	0	0	0	0	0	0	0	0	0	0	0	0	0	0	0	0	0	0	0	0	0	0	0	0	0	0	0	0	0	150.073	6.25246e-08	0.0482788	2.49368e-06	63.0068	245.578	192.126	0.000316644	0.0770717	45.711	11.4004
2310061I04Rik	ENSMUSG00000050705	ENSMUST00000148721	0	0	0	0	0	0	0	0	0	0	0	0	0	0	0	0	0	0	0	0	0	0	0	0	0	0	0	0	0	0	0	0	0	0	0	0	0.0545997	116.811	98.429	0.000284576	0	3.13875	0.000374035	16.8588	17.4945	63.9296	89.4853
2310061I04Rik	ENSMUSG00000050705	ENSMUST00000150056	0	0	0	1.62093	0	0	0	0	0	0	0	0	0	0	0	0	3.1897	0	0	0	0	0	0	0	90.1833	115.99	24.3367	2.24618	193.485	47.9798	34.4574	25.9802	1.52421	80.997	118.047	35.1331	28.8658	65.641	67.5896	26.6215	143.425	78.6559	22.7041	59.7885	39.4596	29.164	33.8774
2310061I04Rik	ENSMUSG00000050705	ENSMUST00000154670	2.42358	0	9.69808	0	10.6503	5.45508	7.47872	0	3.1746	1.22606	3.82067	1.91165	0	0	0	2.5658	0	2.53743	1.25135	1.21418	2.98291	0	0	2.54305	5.13177e-06	0.00726432	25.7489	6.08302	0	0	0	0	71.8681	0	89.5915	0	0.0193979	44.5389	85.4467	31.2402	111.367	0	0.00509878	58.6364	60.8177	18.8766	47.0184
2410002F23Rik	ENSMUSG00000045411	ENSMUST00000055858	0	0	0	0	0	0	0	0	0	0	0	0	0	0	0	0	0	0	0	0	0	0	0	0	0	0	9.64495e-07	0	6.96497e-08	0	0	0	0	0	0	0	0	0	0	0	0	0	0	0	0	0	0
2410002F23Rik	ENSMUSG00000045411	ENSMUST00000071296	0	0	0	0	0	0	0	0	0	0	0	0	0	0	0	0	0	0	0	0	0	0	0	0	0	0	2.97055e-08	1.52799e-06	0	0	0	0	1.03302e-06	0	0	0	0	0	0	0	0	0.00021225	9.91176e-07	0	0	0	0
2410002F23Rik	ENSMUSG00000045411	ENSMUST00000084937	0	0	0	0	0	0	0	0	0	0	0	0	0	0	0	0	0	0	7.96961e-07	0	0	0	0	0	0	5.41907e-05	0.0469918	0.000439943	0.000449753	0.000115495	0.00126491	0	0.000194073	0	6.2988e-05	2.17978e-05	1.78641	0	0	0	4.65584	2.28803	1.8015e-05	0	240.787	0	0
2410002F23Rik	ENSMUSG00000045411	ENSMUST00000107948	0	0	0	0	0	0	0	0	0	0	0	0	0	0	0	0	0	0	3.09104e-06	0	0	0	0	0	0	0.000712329	0.0279766	0.00132428	0.00154882	0.000765778	0.000470063	0	0.000177737	0	6.57625e-05	0.000151733	30.2811	0	0	0	104.855	83.1681	0.000307402	0	5.85656	0	0
2410002F23Rik	ENSMUSG00000045411	ENSMUST00000107950	0	0	0	0	0	0	0	0	0	0	0	0	0	0	0	0	0	0	0	0	0	0	0	0	0	0.000223971	0.00889254	0.000340495	0.000117972	6.26108e-05	9.77178e-05	0	3.47458e-05	0	1.52218e-05	3.21201e-05	1.15718e-06	0	0	0	7.46675e-05	0.00519079	2.00742e-07	0	3.1311e-08	0	0
2410002F23Rik	ENSMUSG00000045411	ENSMUST00000138978	0	0	0	0	5.32471	0	0	0	0	0	0	0	0	0	0	1.0882e-06	0	0	6.42961	0	14.0094	0	0	0	210.427	673.084	189.443	516.812	748.938	477.216	576.06	268.576	310.539	324.218	449.012	228.937	187.001	235.488	267.156	420.097	363.752	395.468	231.164	243.168	40.6222	311.754	290.275
2410002F23Rik	ENSMUSG00000045411	ENSMUST00000144905	0	0	0	0	0	0	0	0	0	0	0	0	0	0	0	0	0	0	0	0	0	0	0	0	0	0	0	0	0	0	0	0	0	0	0	0	0	0	0	0	0	0	0	0	0	0	0
2410002F23Rik	ENSMUSG00000045411	ENSMUST00000145653	0	0	0	0	0	0	0	0	0	0	0	0	0	0	0	0	0.00023256	0	0	0	0	0	0	0	443.451	143.557	60.688	12.5211	441.714	311.681	319.249	315.691	0.000146061	557.713	4.76462e-05	500.523	16.5112	0	0	0	2.96506e-05	1.5757	65.0199	0	1.09917e-06	0	0
2410002F23Rik	ENSMUSG00000045411	ENSMUST00000187524	0	0	0	0	0	0	0	0	0	0	0	0	0	0	0	0	0	0	0.000132775	0	0	0	0	0	0	0.0016929	159.61	2.8094e-06	1.48866e-06	5.80401e-06	4.33292e-05	4.62942e-05	0	0	1.36068e-05	9.93386e-07	7.80787e-06	0	0	0	0	0	0	0	9.35888e-07	0	0
2410002F23Rik	ENSMUSG00000045411	ENSMUST00000187581	0	0	0	0	0	0	0	0	0	0	0	0	0	0	0	2.54797e-05	0	0	2.80217e-05	0	0	0	0	0	0	0	0	0	0	0	0	0	0	0	0	0	0	0	0.000291536	0	0.000775373	0.00123941	0.0604823	0	0.162549	0	0
2410002F23Rik	ENSMUSG00000045411	ENSMUST00000188382	0	0	0	0	0	0	0	0	0	0	0	0	0	0	0	0	0	0	0	0	0	0	0	0	5.72571e-05	27.8868	266.191	440.644	44.39	305.074	31.9247	0	233.265	0	78.3431	0	1.29931	0	0	0	0	25.0191	0	0	0	0	0
2410004B18Rik	ENSMUSG00000036873	ENSMUST00000039571	0	0	0	0	0	0	0	0	0	0	0	0	0	0	0	0	0	0	0	0	0	0	0	0	0	0	0	0	0	0	0	0	0	0	0	0	0.00115539	9.22879	90.425	0	0	76.5499	0	0.0566587	2.42683e-05	0	8.43559e-08
2410004B18Rik	ENSMUSG00000036873	ENSMUST00000134575	0	0	0	0	0	0	0	0	0	0	0	0	0	0	0	0	0	0	0	0	0	0	0	0	0	0	0	0	0	0	0	0	0	0	0	6.87981e-07	0.0850483	0.000602412	0	0	0	76.4414	0	1.59214	0	0	0
2410004B18Rik	ENSMUSG00000036873	ENSMUST00000138876	0	0	0	0	0	0	2.05201	0	0	0	0	0	0	0	0	0	2.03357	3.10359	6.88236e-07	2.1555	0	0	0	0	221.396	403.259	162.304	332.385	118.63	370.143	165.948	260.904	50.4298	351.439	63.5357	116.756	96.3886	5.55934	55.5657	192.347	109.812	4.31761	5.23586	0.411353	217.022	187.489	2.61044e-08
2410004B18Rik	ENSMUSG00000036873	ENSMUST00000152783	0	0	0	0	0	0	0	0	0	0	0	0	0	0	0	0	0	0	0	0	0	0	0	0	0	0	0	0	0	0	0	0	0	0	0	0	0	0.00199657	0	0	61.2262	0.0074504	68.5174	133.09	1.08634	104.784	131.099
2410004B18Rik	ENSMUSG00000036873	ENSMUST00000188034	1.09643	0	1.09643	0	1.09643	1.09314	0	0	2.19285	0	0	3.28928	3.28024	2.10575	8.55231	4.3178	4.45558	0	6.39947	0	1.08137	0	4.30363	0	222.473	180.018	231.104	214.178	329.867	207.024	340.195	216.607	327.324	158.051	289.623	398.068	162.95	43.5476	33.4413	0.301919	8.69384e-05	181.305	92.2271	0	0	0	94.3771
2410004B18Rik	ENSMUSG00000036873	ENSMUST00000190472	0	0	0	0	0	0	0	0	0	0	0	0	0	0	0	0	0	0	0	0	0	0	0	0	0	0	2.04674e-07	0	0	0	37.4656	0	70.9027	46.7532	0	61.4116	1.70248e-07	262.274	160.432	70.2468	113.432	2.70629e-07	166.203	172.874	102.051	1.54107	13.4226
2410006H16Rik	ENSMUSG00000086841	ENSMUST00000131787	6.68043	5.41557	3.28349	5.42883	13.1395	8.7821	10.7871	5.45559	4.34427	4.39098	4.2936	4.29793	9.14716	3.2655	3.22502	6.60942	17.6724	5.52469	6.46502	6.54857	7.61888	2.21425	3.26507	5.4792	404.284	790.571	339.331	1043.89	722.594	702.992	565.935	439.552	287.599	368.165	306.122	306.485	230.476	326.846	255.051	364.869	368.628	330.979	256.342	260.057	120.265	177.182	246.754
2410022M11Rik	ENSMUSG00000100017	ENSMUST00000186474	0	0	0	0	0	0	0	0	0	0	0	0	0	0	0	0	0	0	0	0	0	0	0	0	0	0	0	0	0	0	0	0	0	0	0	0	0	0	0	0	0	0	0	0	0	0	0
2410080I02Rik	ENSMUSG00000044387	ENSMUST00000142712	0	0	0	0	0	0	0	0	0	0	0	0	0	3	4	1.77959	1	1.77959	3.55919	0	7	2	1.77959	1.77959	0	0	0	1	0	0	1.77959	1.77959	0	0	0	0	21.3551	5	39.1511	32.0327	10.6776	8.89797	28.4735	26.6939	16.0164	19.5755	17.7959
2410131K14Rik	ENSMUSG00000032840	ENSMUST00000049138	0	1.31052	2.69314	6.88425	4.10555	0	1.38353	2.71711	3.05982	1.37817	2.69927	2.69236	2.7145	0	9.72659	9.27828	17.5068	6.65219	3.95943	12.5358	15.7445	0	5.97511	2.67121	248.223	264.565	189.549	248.856	360.803	225.106	398.421	389.68	219.227	299.567	146.35	191.274	600.479	611.166	856.414	533.344	993.292	760.526	910.761	926.125	718.508	786.395	570.228
2500002B13Rik	ENSMUSG00000096917	ENSMUST00000180690	6.78115	8.79346	5.56471	4.10691	13.582	2.84983	8.59436	2.24349	9.71336	4.18165	10.5563	6.93008	1.13858	0	3.36213	6.56798	7.59087	3.38723	8.69337	5.26363	5.54433	2.21268	4.26463	3.38767	193.397	165.354	213.084	191.993	219.166	208.903	224.324	230.135	206.816	236.635	139.824	186.85	283.089	228.158	365.478	277.275	282.635	307.048	351.285	222.39	247.409	256.284	225.498
2500002B13Rik	ENSMUSG00000096917	ENSMUST00000210752	0	0	0	0	0	0	0	0	0	0	0	0	0	0	0	0	0	1.18773	0	0	0	0	0	0	3.29587	12.8378	0	6.18094	2.48254	0	2.95406	0	0	0	1.0886	6.90738	0	0	0	0	0.781483	0	0	1.71508	0	0.456494	0.35015
2500004C02Rik	ENSMUSG00000073236	ENSMUST00000125345	0	0	0.787386	1.0347	0	0	1.73599	0	0	0	1.49721	0	0	0	0	0	0	0	0	0	0	1.05072	0	0	7.80462e-07	0	4.75609	5.4581	0	0	16.0535	8.47439	4.3399	12.6767	1.09571	0	0	0	0	0	0	0	10.568	0	0	5.32984	0
2500004C02Rik	ENSMUSG00000073236	ENSMUST00000128026	3.71372	1.65274	5.77586	3.85433	3.30548	1.65274	1.92784	4.95823	9.91645	4.95823	3.71681	3.30548	7.69551	1.58586	4.95823	3.89666e-08	0	6.61097	0	3.30548	0	7.06205	0	0	350.514	315.94	288.862	429.658	337.629	476.173	400.396	363.782	593.997	421.98	216.092	403.051	90.6806	46.4864	104.914	56.4736	120.992	124.647	111.372	60.6206	158.362	139.239	62.776
2510002D24Rik	ENSMUSG00000071632	ENSMUST00000055413	6.0855	5.80512	7.22136	0.0178258	0.000473413	2.85206	1.40177e-06	1.31125	12.6651	3.96406	0	0	0	0	0	0	0	0	4.92696	0	0	0	8.7475	10.3629	943.74	545.157	584.207	653.312	873.85	613.515	764.186	812.758	903.656	323.657	429.392	782.471	34.8684	0.0649874	0.0180309	2.27489e-07	118.215	103.095	228.457	64.7874	12.7301	134.177	0
2510002D24Rik	ENSMUSG00000071632	ENSMUST00000190776	0	0	0.0430469	4.65184	16.0456	0.00215819	12.7259	1.98719	1.13472	0	2.38777	6.9415	11.5121	4.9747	6.3002	8.17781	14.7505	2.48946	0	8.50118	16.1548	3.72908	0	0	53.1102	623.721	2.40473	40.1615	133.186	317.531	246.67	162.59	0.00170262	665.504	127.127	0.0869659	280.446	319.194	288.876	204.635	300.738	270.736	135.497	339.193	291.138	254.197	306.803
2510009E07Rik	ENSMUSG00000043391	ENSMUST00000053336	3.84542e-08	1.59305e-08	6.49521e-08	0	5.57149e-08	1.35295e-07	0	0	2.07435e-07	0	0	0	25.7984	3.92266	14.725	51.0183	43.133	53.85	26.133	0	28.8576	0	0	0	0	297.968	51.0883	0	57.0298	25.8959	54.178	53.1872	0	51.1415	0	137.289	1329.83	1096.35	649.621	1003.03	1287.87	1359.48	1217.16	948.799	1847.73	1187.27	684.422
2510009E07Rik	ENSMUSG00000043391	ENSMUST00000232164	2.88364	3.19524	3.13524	9.82198	4.11389	5.15061	3.17632	1.25485	7.24046	2.08107	2.08636	4.17325	0	0	0	0	0	5.13969e-08	0	18.9381	45.6901	5.25954	16.5486	16.9263	276.667	0.00460039	72.7535	223.244	186.668	212.917	179.401	94.0843	215.663	225.603	104.72	0.0013009	35.5501	0.0743815	145.791	0	0.000170823	139.646	0	1.59245	27.4575	0.473758	0.00964405
2510009E07Rik	ENSMUSG00000043391	ENSMUST00000232634	0	0	0	0	0	0	0	0	0	0	0	0	5.0442	3.50226	9.642	0.67277	0	12.0009	8.57851	2.23845	36.0736	0	1.15141	4.31257	0	5.09281	0	0	0	9.9969	0	0	0	0	0	0	231.312	335.537	236.465	196.84	289.99	482.52	287.68	198.403	358.209	264.832	96.9032
2510039O18Rik	ENSMUSG00000044496	ENSMUST00000103232	4.96601	3.36305	3.3382	10.0591	14.9433	13.4154	18.204	9.93364	20.1301	16.8124	21.8163	18.0157	13.2426	6.67974	3.37752	16.7099	6.73488	10.1702	9.9669	3.35065	20.327	11.7065	20.383	6.68963	1260.75	2150.43	1594.68	1653.9	1535.45	1472.21	1798.54	1415.55	1717.17	1747.17	1584.21	1633.7	520.333	573.759	590.866	475.181	611.006	471.589	516.683	593.4	575.863	581.348	589.253
2610001J05Rik	ENSMUSG00000052419	ENSMUST00000139231	0	0	0	0	0	0	0	0	0	0	0	0	0	0	0	0	0	0	0.000125723	0	0	0	0	0	0	0	28.9729	35.8681	60.021	0	16.3146	13.3032	40.7121	0	30.6202	42.4765	0	0	0	0.0286272	0	0	74.0912	0	0	0	0
2610001J05Rik	ENSMUSG00000052419	ENSMUST00000155856	0	0	0	0	0	0	0	0	0	0	0	0	0	0	0	0	0	0	4.23031e-05	0	0	0	0	0	0	0	0	0	0	0	0	0	0	0	0	0	0	0	0	0	0	0	19.4928	0	0	0	0
2610001J05Rik	ENSMUSG00000052419	ENSMUST00000185361	0	0	0	0	0	0	0	0	0	0	0	0	0	0	0	2.01205	0	2.05103	1.9754	0	0	0	2.01564	0	85.9453	180.885	0	9.23987e-08	1.15918	2.72495	2.99467	22.0622	0	134.639	27.0341	29.377	45.9834	53.365	40.0742	33.1627	53.4239	36.8933	4.91419	63.925	20.2551	39.894	30.5499
2610002M06Rik	ENSMUSG00000031242	ENSMUST00000120722	2.99513	0	2.39949	1.50358	2.39488	1.19668	0	1.21504	7.15268	0	0	3.05049	7.33759	0	15.8005	7.29647	24.8987	15.5122	9.13241	9.17488	18.137	7.50083	3.56539	6.05799	372.758	506.92	228.605	266.523	354.513	302.991	336.31	337.156	215.956	415.163	214.589	193.984	766.922	1279.68	749.48	608.989	841.942	830.274	816.283	720.426	736.635	813.605	712.639
2610002M06Rik	ENSMUSG00000031242	ENSMUST00000191183	0.595644	0	0	0.78853	0	0	0	0	0	0	0	0.499723	0	1.10302	0	0	0	0	1.57737	0.387816	0.947378	0	0	2.09314	0	0	0	0	0	0	0	2.0856	0	0	0	0	0	0	0	0	0	0	3.49033	0	0	0	0
2610005L07Rik	ENSMUSG00000071793	ENSMUST00000139264	7.66508	12.9383	20.0328	27.2116	0.0163006	41.2589	48.8387	26.8957	16.1549	22.4334	3.81053	5.75484	0	5.13683e-05	0	21.4681	0	0	0	2.52236	2.95392e-07	0	0	0	0	0	0	0	0	0	0	0	0	0	0	0	0	0	0	0	0	0	0	0	0	0	0
2610005L07Rik	ENSMUSG00000071793	ENSMUST00000140111	112.606	48.0245	162.235	135.6	183.35	150.414	159.859	146.901	191.806	52.4589	101.664	180.496	274.379	73.7047	243.493	367.351	388.799	423.816	320.22	241.849	530.625	105.203	204.252	263.45	11222.8	13669.1	9287.06	9395.32	11436.1	8925.66	9359.9	8784.65	9068.91	11704.5	7023.64	9603.87	17815.5	18755	19189.3	15340.4	19681.7	16436.3	17491	15287.1	17459.9	19526.7	16617.4
2610008E11Rik	ENSMUSG00000060301	ENSMUST00000039271	0	1.21597	1.29858	0.372658	1.40594	1.23001	5.46983	1.04504	1.2227	2.55491	0	0.000171329	0.000222839	4.99163e-07	4.65119e-07	19.3658	0.000992359	0.0013265	3.66845e-08	1.12405	1.24037e-07	1.93704e-05	3.2548e-06	0.248638	352.335	448.945	303.394	249.236	300.893	208.625	284.385	274.995	242.682	441.813	186.306	327.251	2253.86	2251.93	2322.13	1485.9	2129.7	1896.54	2314.41	2291.05	2647.44	3277.11	1968.21
2610008E11Rik	ENSMUSG00000060301	ENSMUST00000220220	0	0.018492	0.007236	2.11684	0	0.00251824	0	0.216975	0.00275405	0	0	1.13388	12.0408	3.45886	24.3173	0	24.1726	17.6098	20.3831	0	41.5255	4.48833	13.8845	0	0	0	0	0	0	0	0	0	0	0	0	0	0.000389604	0	0	0	2.91227e-07	3.2316e-07	1.69642e-08	0	0	0	0
2610021A01Rik	ENSMUSG00000091474	ENSMUST00000163475	1.37504	1.16099	0	2.67293	4.34871	4.94057	2.50636	0	1.36966	0	0	2.51343	5.60765	1.44309	19.1077	8.88331	11.5717	18.0334	9.86038	8.44304	20.874	6.88279	0	7.27607	387.213	477.831	302.172	381.304	573.586	489.79	269.143	218.453	141.335	304.503	241.577	304.676	1032.25	1266	1482.98	949.695	1682.06	1282.38	910.709	719.708	871.649	1135.57	948.192
2610021A01Rik	ENSMUSG00000091474	ENSMUST00000205433	0	0	0	0	0	2.00505	0.819812	0	0	4.01288	0	1.69382	0	0	0	0	0	0	0	0	0	0	0	7.37197	0	0	0	0	0	0	0	0	1.612	0	0	0	27.3018	55.2663	0.334367	0.0864283	42.9324	0.0196018	0.0231501	0	0	0	35.449
2610021A01Rik	ENSMUSG00000091474	ENSMUST00000205721	0.868682	0	1.02854	0	0.452612	0	0	0.513986	2.80836	0	3.64441	2.28944	3.97549	1.24251	0.431558	0	9.98491	8.01845	2.22569	0.883893	0.636697	2.07153	1.38065	4.86765	85.9091	107.237	172.019	90.0332	114.42	84.8981	77.9485	82.2295	64.0495	101.335	115.301	112.32	119.751	66.4592	213.083	139.864	106.023	98.1601	114.221	61.8767	119.803	160.806	163.015
2610021A01Rik	ENSMUSG00000091474	ENSMUST00000206757	0	0	0	0	1.06706	0	0	0	0	0	0	0	0	0	0	0	0	0	1.16079	0	0.00995549	0	1.71643	0	0	0	0	0	0	0	0	0	0	0	0	8.19933	0	0	0	0	0	0	0	0	0	0	0
2610021A01Rik	ENSMUSG00000091474	ENSMUST00000206985	0	0	0	0	0	0	0	0	0	0	0	0	0	1.0426	0	0	0	0	0	0	2.62142	0	0	0	0	0	0	0	0	0	0	0	0	0	0	0	0	0	0	0	0	0	0	0	0	0	1.29987
2610024D14Rik	ENSMUSG00000084362	ENSMUST00000121233	0	0	0	0	0	0	0	0	0	0	0	0	0	0	0	0	0	0	0	0	0	0	0	0	0	0	0	0	0	0	0	0	0	0	0	0	0	0	0	0	0	0	0	0	0	0	0
2610035D17Rik	ENSMUSG00000087259	ENSMUST00000136438	3.09766	4.97312	5.79668	1.97997	8.67532	13.6389	0.520397	3.91764	16.2321	0.577969	11.7441	11.7554	20.6471	0.424657	21.949	0.0875152	10.0332	25.7305	2.35393	18.2938	54.8826	22.2727	2.57951	30.5264	299.951	234.466	72.1385	214.756	183.172	407.734	141.348	45.1679	391.4	109.49	127.873	22.7585	59.1441	0.0108719	29.2541	1.26906	0.00280327	0.0993526	68.8014	25.9425	0.178262	18.6236	44.8632
2610037D02Rik	ENSMUSG00000097536	ENSMUST00000185067	0	0	0	0	0	0	0	0	0	0	0	0	0	0	0	0	0	0	0	0	0	0	0	0	0	0	0	0	0	0	0	0	0	0	0	0	0	0	0	0	0	0	0	0	0	0	0
2610044O15Rik8	ENSMUSG00000071302	ENSMUST00000079272	29.0338	56.3802	38.0189	42.9069	50.8032	59.2975	31.3101	20.3779	37.587	11.555	28.6517	71.0334	24.0855	5.14076	11.0786	0	12.4406	14.8064	4.38276	12.2082	15.4262	2.07163	4.52459	10.9697	140.498	145.624	236.162	221.218	148.135	126.964	146.565	207.191	239.902	89.1534	147.666	193.077	0	0	0	0	0	0	0	0	0	0	0
2610044O15Rik8	ENSMUSG00000071302	ENSMUST00000186619	0	0	0	0	0	0	0	0	0	0	0	0	0	0	0	0	0	0	0	0	0	0	0	0	0	0	0	0	0	0	0	0	0	0	0	0	0	0	0	0	0	0	0	0	0	0	2.33433e-07
2610044O15Rik8	ENSMUSG00000071302	ENSMUST00000190157	0	0	0	0	0	0	0	0	0	0	0	0	0	1.08392	0	0	0	5.31321	16.0428	12.1296	0	0	0	0	155.692	417.553	127.021	175.521	481.87	243.312	282.955	165.041	83.4127	76.2798	334.15	281.777	143.183	379.169	581.043	330.601	454.636	534.641	391.02	336.051	136.241	436.317	141.555
2610301B20Rik	ENSMUSG00000059482	ENSMUST00000080517	0.300072	0.24126	0	0	0.146536	0	0	0	0	0	0	0	0	0	0	0.152833	0	0	0.0263964	0	0.0046737	0	0	0.000637742	2.12248	2.05373	2.10188	4.97898	1.74411	2.8443	5.41975	3.67747	9.62389	1.52029	3.72091	6.11037	1.42386	0.710709	0.882905	0.0253735	0.721374	0.00203309	0.323092	0.00105663	0.0447683	0.0136518	3.51838
2610301B20Rik	ENSMUSG00000059482	ENSMUST00000101504	5.76186	5.4349	0	0	5.99281	0	0	0	0	0	0	0	0	0	0	4.23746	0	0	0.690234	0	0.128552	0	0	0.0241436	491.123	789.179	498.992	365.748	768.982	698.068	459.678	623.196	419.804	1079.73	501.321	653.322	319.645	340.732	325.29	200.352	334.963	315.211	299.248	297.243	454.007	548.297	403.666
2610301B20Rik	ENSMUSG00000059482	ENSMUST00000131437	3.48412	0	10.0908	2.52778	7.2293	6.14277	4.89537	10.6151	1.00965	0	11.1084	5.36099	20.7084	5.0469	16.4241	13.6301	24.0798	24.6316	13.1459	11.6175	27.2939	10.2566	13.3408	11.8317	863.153	750.623	413.429	481.236	793.305	538.421	647.671	712.82	501.341	1439.98	620.602	506.852	683.171	710.834	682.272	472.902	742.618	675.547	647.857	836.498	480.851	1092.84	640.35
2610306M01Rik	ENSMUSG00000100164	ENSMUST00000185414	0	0	0	0	0	0	0	0	0	0	0	0	0	0	0	0	0	0	0	0	0	0	0	0	0	0	0	0	0	0	0	0	0	0	0	0	0	0	0	0	0	0	0	0	0	0	0
2610507B11Rik	ENSMUSG00000010277	ENSMUST00000010421	5.69578	0	8.90036	2.50416	5.60405	4.77512	7.24081	1.51505	4.41287	2.63801	1.25059	2.78603	23.4509	6.33968	22.9695	35.0006	49.9014	51.8413	28.3509	23.202	52.9188	10.8894	26.6928	13.8973	2228.75	1900.16	1107.19	1908.54	1771.05	2266.07	2053.43	1379.12	1081.81	1688.63	965.213	1212.14	2377.45	1823.69	2077.96	2000.85	2345.58	3427.03	2554.7	1560.7	1999.92	1862.95	1557.94
2610507B11Rik	ENSMUSG00000010277	ENSMUST00000132756	1.12608	0	0	0	0	0	0	0	0	2.40564	0	0	0	0	0	0	5.51912	0.113423	0	0	0	0	0.414174	1.71375	0	0	0	18.0293	35.419	0	0	0	0	5.83999	0	0	44.0431	31.7812	1.68548	38.829	40.6063	35.0442	40.9725	10.129	36.9347	24.0943	18.8336
2610507B11Rik	ENSMUSG00000010277	ENSMUST00000136184	0	0	0	0	0	0	0.568385	0.934996	0	0	0	0	6.35511	0	0.714354	2.17799	0	0.836771	0	0	2.04231	0.426321	0.424983	1.26946	130.742	198.497	87.5183	207.332	128.643	177.462	109.102	51.5529	54.8089	35.1182	29.367	59.0886	84.6026	122.11	108.345	136.917	98.3472	203.525	112.056	76.4588	93.5594	80.1184	68.0882
2610507B11Rik	ENSMUSG00000010277	ENSMUST00000145145	0	0	0	0	0	0.896092	0.812827	0	0	0	0	0	0	0	0.0586299	6.13072	0	0	0	0.0909541	3.70546	0	0	0	51.8824	46.0607	17.5667	53.6647	68.2914	43.5374	47.345	54.87	23.8735	57.5706	20.417	6.11105	38.6392	30.7567	36.9995	0	59.0431	18.6612	31.8797	0	8.2532	10.3494	15.2088
2610507B11Rik	ENSMUSG00000010277	ENSMUST00000147432	0	0	0	0	0	3.5573	0	0	2.72445	0	0	0	0	0	0	0	0	1.45361	0	1.24612	0	0	0.84318	0	0	0	8.27189	34.7469	7.48728	35.518	0	8.70939	53.9827	0	10.0062	0	0	0	0	0	0	0	0	0	0	0	0
2610507I01Rik	ENSMUSG00000085882	ENSMUST00000154354	0	1.83962	0	0	1.99678	0	0	1.8626	1.98703	3.93424	0	3.77606	6.10622	0	2.01687	11.4343	3.90281	3.87556	1.98514	3.72652	7.80756	0	5.86944	1.96736	518.559	591.693	408.383	277.445	659.518	390.8	403.985	511.342	328.924	699.155	390.445	354.397	190.866	260.892	241.943	133.233	271.539	213.23	230.078	256.902	170.086	338.176	260.579
2610528J11Rik	ENSMUSG00000028536	ENSMUST00000030261	1.39117	0	0	0	1.39485	0	0	0	0	0	0	0	5.44254	1.35604	0	0	5.30901	1.38476	0	0	0	0	0	0	323.746	228.972	240.767	110.322	218.409	233.634	189.028	323.727	232.283	429.025	184.581	259.017	36.4247	52.9468	27.3582	31.3181	6.30549	88.5572	0	42.1053	101.096	116.486	39.7868
2610528J11Rik	ENSMUSG00000028536	ENSMUST00000106367	0	0	2.55647	0	0	0	1.21123	0	1.24325	0	0	0	0	0	0	0	6.79844e-06	0	2.52171	0	7.44582	0	3.75473	2.53822	55.5122	36.224	0	21.9336	31.9848	38.6553	64.6326	0	19.0561	0	43.5286	0	72.625	29.6554	60.7634	0	87.6965	0	95.9152	67.7251	0	37.306	57.7301
2700038G22Rik	ENSMUSG00000097180	ENSMUST00000181574	0	0	0	0	1.41603	0	1.41603	0	0	0	0	0	0	0	0	2.00498	0	0	0	0	0	0	0	0	23.3587	64.0823	15.3309	56.7911	37.1869	50.9721	19.8203	6.34913	5.80324	10.5907	9.06562	16.1401	18.2385	26.0935	23.2872	81.5744	65.7332	84.8196	61.3459	33.1455	28.7896	6.22996	27.4349
2700046G09Rik	ENSMUSG00000097787	ENSMUST00000181612	0	3.71706	11.4388	0	0	0	0	5.71938	4.96409	5.71938	2.87808	5.71938	0	0	3.07338	0	11.4388	0	5.71938	5.71938	3.92903	5.71938	6.44592	3.11121	22.8775	62.9132	42.3979	28.5969	45.755	51.4744	68.6325	45.755	98.5004	114.388	92	62.9132	62.9132	66.0178	85.7907	57.1938	86	83	107.976	68.6325	75.266	102.949	110
2700049A03Rik	ENSMUSG00000034601	ENSMUST00000045907	1.27678	2.56477	3.12908	3.51615	4.67059	1.21053	8.61187	0	0.711809	3.61514	4.54022	3.22573	0.573693	0.78576	0.503133	0.320936	1.11271	2.29288	1.22541	1.12059	8.52206	0.434968	11.5997	0.761885	514.151	356.876	383.078	558.169	455.362	368.828	724.529	175.475	350.945	971.031	165.578	58.8681	70.1565	142.359	37.6936	0.0663678	472.236	7.73479	312.181	10.3963	116.995	9.67465	316.554
2700049A03Rik	ENSMUSG00000034601	ENSMUST00000134748	0	2.05494	0	0	0	0	0.68935	0	0	0	0	0	1.08541	0	0	0.44248	0	0	0	0	0	0.652083	1.55648	0.0420408	0	0	0	0	0	0	0	0	0	0	0	0	0	9.895	2.84329	0	0	0	0	0	0	0	0.241788
2700049A03Rik	ENSMUSG00000034601	ENSMUST00000149564	3.87918e-05	4.44109e-05	2.78553e-05	3.39655e-06	9.91283e-06	8.44604e-06	7.29611e-06	0	4.28354	0.00028376	8.83339e-07	1.5984	24.8268	15.8606	28.6706	39.6376	28.5	46.6183	28.8199	29.5285	66.4864	9.48865	5.84679	23.8956	123.485	358.072	34.8258	88.9609	47.7854	130.957	150.869	353.969	206.678	309.005	238.94	521.893	2278.1	1741.96	2064.41	2297.68	1157.3	2180.02	2371.64	2239.64	2686.74	2706.94	1384.71
2700062C07Rik	ENSMUSG00000024273	ENSMUST00000097646	0	3.50084	0	0	3.62092	0.368737	0.0155755	1.80217	0.205547	1.78497	1.78636	0	0.197687	0	5.82501	1.01363e-06	0	7.20379	3.39083	1.71279	0.00324083	0	1.6298e-08	0	453.647	426.586	92.4235	460.681	466.508	402.596	478.075	213.278	368.535	608.865	293.437	421.931	48.3593	273.071	233.553	192.075	280.461	265.809	240.567	66.9183	201.262	290.745	211.589
2700062C07Rik	ENSMUSG00000024273	ENSMUST00000234303	0	0	0	0	0	0	0	0	0	0	0	0	1.1503	0	1.60473e-07	1.62566	0	2.47451e-06	0.0134212	0.00105814	1.5711e-06	0	1.6423	0	5.41096e-07	1.04861e-08	0	1.86411e-07	1.30049e-08	5.89924e-06	0.000302882	0	0	5.28505e-07	5.76663e-06	0	0.107422	5.33734e-08	0	0.516577	0	0	0.00496466	194.705	0	26.9622	0.000290828
2700062C07Rik	ENSMUSG00000024273	ENSMUST00000234955	3.34881	4.54346	4.9516	7.31571	0.567415	0	1.97199	2.55572	1.01257	0.161231	3.63868	0	4.85947	0	0	2.91577	0	0	5.63677	5.11334	1.97291	2.34587	1.93289	1.13583	105.109	235.04	131.016	141.78	159.158	195.046	220.187	239.868	172.78	240.932	147.259	104.505	129.178	91.5044	142.488	126.38	129.042	127.652	133.219	111.85	109.409	137.415	126.079
2700062C07Rik	ENSMUSG00000024273	ENSMUST00000235029	0	0.135772	0	0	0.0753781	2.33773	0.000246975	0.0304614	1.61241	0.0291008	0.0183143	0	3.85454	0	0.0665523	3.16538e-08	0	0.284866	0.112561	0.0477299	7.25586	0	2.14193e-06	0	1.54827	65.6371	294.356	5.20526	210.113	97.4107	4.64941	268.258	5.8926	2.38762	3.39005	80.7866	136.693	0.0903894	0.0810466	0.0164836	0.112135	8.92022	0.193146	18.6284	0.0133031	0.00457141	27.2288
2700081O15Rik	ENSMUSG00000053080	ENSMUST00000159348	0	0	0	0	0	0	0	0	0	0	0	0	0	0	0	2.48586	0	2.18776	0	0	4.79451	0	6.88931	2.48586	173.758	156.335	38.9588	98.6611	161.686	70.2039	93.6288	158.466	84.4424	166.993	42.281	116.105	48.6298	98.8455	109.974	86.4224	68.2744	76.077	95.2096	74.4597	79.3147	81.4822	68.8752
2700081O15Rik	ENSMUSG00000053080	ENSMUST00000160561	0	0	0	0	0	0	0	0	0	0	0	0	0	0	0	0	0	0	0	0	0	0	0	0	0	0	0	0	0	0	10.6752	0	0	0	0	0	0	0	0	0	0	0	0	0	0.000246976	8.34136	0
2700081O15Rik	ENSMUSG00000053080	ENSMUST00000189779	0	0	0	0	0	0	0	0	0	0	0	0	0	0	0	0	0	0	0	0	0	0	0	0	0	0	0	0	0	0	0	0	0	0	0	0	0	0	0	0	0	0	0	0	0	0	0
2700097O09Rik	ENSMUSG00000062198	ENSMUST00000021406	0.000361995	0	1.78007	10.0516	0.0852306	1.49785	3.12931	4.57324	0.000903803	0	0	1.51564	8.54	1.17404e-06	5.9607	19.0278	4.7347	4.36606	3.63644e-07	0.971017	32.902	0	2.6667	0.000144134	561.561	1146.52	477.592	510.627	645.268	554.54	506.729	358.364	437.171	489.353	390.105	568.693	684.495	1247.99	920.149	597.151	1106.52	826.941	736.194	749.023	901.044	912.726	838.168
2700097O09Rik	ENSMUSG00000062198	ENSMUST00000136281	1.12736	0	1.87557	4.31406	6.82921	0.776126	4.92253	1.1573	7.94239	0	0	5.22269	2.46976	1.15234	4.23737	7.86351e-05	4.19838e-05	4.69716	3.3899	3.20746	0.36767	0	5.04605	6.88595	292.097	599.981	393.303	305.829	423.12	312.041	286.301	424.459	454.183	449.302	305.581	409.785	9.46663	7.98952	18.7242	0.0348603	0.010157	3.90405e-08	6.63177e-07	1.76618e-07	0.646804	0.323361	8.19731e-06
2700097O09Rik	ENSMUSG00000062198	ENSMUST00000156852	1.20437	0	3.98118e-06	0.0531441	2.3738	0.0718839	3.63552e-06	0.000343525	3.64312	1.201	0	0.043518	5.33535	7.50255	0.529577	0.0131301	2.76593	0.0115197	15.5003	5.32859	0.00222201	5.47325	4.90927	8.31895	3.64808	1.3283	7.82416	3.68901	1.15468	4.76229	4.56137	2.00954	2.20093	1.87857	0.0155484	0.122344	347.806	438.308	237.699	15.8323	76.5502	534.884	239.638	57.8652	200.464	13.9862	135.994
2700097O09Rik	ENSMUSG00000062198	ENSMUST00000222572	1.17267e-08	0	3.0671e-07	0.000138526	1.42593e-07	0.000205472	0.00268529	5.04273e-05	0	0	0	0.000137979	0.186849	1.02508e-07	12.5643	7.4516	10.6355	7.8187	6.98451e-08	0.120027	0	0	0.329369	2.67723e-05	0.665502	0.0194009	0.0719442	0.020299	0.0246495	0.0649358	0.157163	0.0140032	0.00918036	0.0427055	0.000344926	0.000245635	2.63392	246.121	361.061	401.694	313.111	0.234122	80.8534	151.565	164.665	306.84	214.228
2810002D19Rik	ENSMUSG00000045464	ENSMUST00000152313	1.52261	0	0	0	1.30269	1.49608	0	0	0	0	2.6711	0	1.51829	1.50791	2.94821	10.7653	4.57477	6.22332	3.11166	3.05304	5.95879	0	0	5.82112	36.2944	47.9455	46.5166	18.7833	73.232	56.3459	37.8363	26.1303	21.9341	46.55	24.1461	44.2535	114.492	156.091	97.7545	100.033	200.841	146.192	140.511	134.323	105.655	147.662	81.0968
2810004N23Rik	ENSMUSG00000031984	ENSMUST00000034465	0	0	0	0	0	0	0	0	0	0	0	0	0	0	0	0	0	0	0	0	0	0	0	0	0	0	0	0	0	0	0	0	0	0	0	0	0	0	0	0	2.00676e-05	0	0	0	0	0	0
2810004N23Rik	ENSMUSG00000031984	ENSMUST00000211971	122.352	66.2326	96.8803	87.362	134.959	120.383	127.215	116.791	99.9196	58.4349	132.467	175.107	116.683	29.6637	76.1514	67.7251	127.603	93.3751	62.5665	77.0293	90.5917	53.2178	98.7624	104.074	1723.17	3203.42	1125.97	1656.51	2673.81	2037.26	1939.29	1391.51	1363.54	2253.24	1116.09	1174.98	1511.09	2059.13	1399.85	1393.71	2207.16	2265.6	1924.54	1290.04	1552.81	1965.87	1274.41
2810004N23Rik	ENSMUSG00000031984	ENSMUST00000212808	0	0	0	0	0	0	0	0	0	0	0	0	0	0	0	0	0	0	0	0	0	0	0	0	0	0	0	0	0	0	0	0	0	0	0	0	0	0	0	0	0	0	0	0	0	0	0
2810006K23Rik	ENSMUSG00000047635	ENSMUST00000077376	0	0	0	0	0	1.12906	0	0	0	0	0	0	0	0	0	0	0	0	10.1226	0	0	0	0	0	101.003	189.503	74.5219	65.1848	181.869	109.493	117.95	102.318	72.1078	124.688	58.9726	106.401	153.221	310.689	210.466	146.099	222.028	284.328	96.7617	175.706	196.489	354.412	159.799
2810013P06Rik	ENSMUSG00000099881	ENSMUST00000186531	0	0	0	0	0	0	0	0	0	0	0	0	0	0	0	0	0	0	0	0	0	0	0	0	0	0	0	0	0	0	0	0	0	0	0	0	0	0	0	0	0	0	0	0	0	0	0
2810021J22Rik	ENSMUSG00000020491	ENSMUST00000073924	0	0	0	0	0	0	0	0	0	0	0	0	1.28361	0	0	2.54557	0	3.9277	0	0	0	0	0	0	188.41	186.206	107.448	68.8861	157.581	159.436	156.205	131.6	116.397	236.519	91.0549	100.543	240.078	252.168	256.759	108.147	254.031	208.925	193.671	230.475	229.476	442.613	120.297
2810021J22Rik	ENSMUSG00000020491	ENSMUST00000132570	1.01452	0	1.01087	0	0	2.02376	2.01542	1.01686	0	0	0	0	0	2.46332	0	0	3.18639	0	4.11062	4.02177	3.06992	0	1.00792	1.00875	0	0	0	0	0	0	0	0	0	0	0	0	23.157	71.5985	0	0.021129	87.1796	46.4927	52.3403	64.6134	19.482	13.932	84.2495
2810025M15Rik	ENSMUSG00000049881	ENSMUST00000061537	0	0	0	0	0	0	0	0	0	0	0	0	0	8.16143e-08	0	0	0	8.00762e-08	0	0	0	0	0	0	0	0	0	0	0	0	0	0	0	0	0	0	0	0	0	0	0	17.0926	0.185646	0	0	7.41337e-05	0
2810025M15Rik	ENSMUSG00000049881	ENSMUST00000189791	0	0	0	0	0	0	0	0	0	0	0	0	0	0	0	0	0	0	0	0	0	0	0	0	0	0	0	0	0	0	0	0	0	0	0	0	0	0	0	0	0	0	0	0	0	0	0
2810030D12Rik	ENSMUSG00000099338	ENSMUST00000187595	9.03786	0.0608709	9.6021	3.58121	6.18099	12.13	3.56645	13.7377	17.8688	0	9.42313	9.42699	8.20507	1.37526	0	7.88425	7.06277	4.54624	8.28912	9.90811	0	4.82284	15.2074	0.00570217	711.205	712.861	935.352	324.62	712.608	653.223	998.769	1056.28	1052.91	1594.54	1046.24	1038.88	677.962	594.429	981.712	481.741	579.606	531.233	470.372	997.717	838.552	1273.29	773.897
2810030D12Rik	ENSMUSG00000099338	ENSMUST00000190461	0	0	0	0	0	0	0	0	0	0	0	0	0	0	0	0	0	0	0	0	0	0	0	0	0	0	0	0	0	0	0	0	0	0	0	0	0	0	0	0	0	0	0	0	0	0	0
2810403D21Rik	ENSMUSG00000086629	ENSMUST00000123040	0	0	0	7.33818	3.54405	0.153605	1.07048	0	0	6.02873	0	0	3.52193	0	6.09927	0	13.2432	0	0	0	7.46124	5.12595	9.55147e-06	0	64.0478	145.651	187.331	149.181	53.422	15.9797	83.3569	106.258	282.98	224.752	79.4377	129.477	63.9535	123.108	521.031	238.412	191.039	66.488	328.453	432.202	611.073	354.657	328.298
2810403D21Rik	ENSMUSG00000086629	ENSMUST00000131640	4.6845e-07	0	1.86564	0	0	0	0	0	0	0	0	0	7.27446	10.0467	1.57303	11.1561	13.3387	8.46107	0.611601	12.9802	11.0037	0	1.00146	8.7256	2.35752	1.42142e-06	37.2008	1.56421	46.5381	65.5314	85.9741	0.130353	4.45909	314.241	119.959	22.5109	170.343	107.909	372.022	131.315	0.648229	124.773	272.044	14.8715	377.335	605.076	452.29
2810403D21Rik	ENSMUSG00000086629	ENSMUST00000145250	0	0	3.22264	0	0	0.419921	0	0	0	0	0	0	0	0	0	6.85578	0	0	1.35968	0	5.68434	0.844931	0	2.59125	54.4388	35.4703	70.9585	71.2545	53.077	58.5586	69.0002	54.7045	56.7909	30.0496	22.9126	34.4912	105.363	84.5903	128.452	98.3952	105.376	117.425	115.945	113.52	145.792	36.9464	69.4239
2810403D21Rik	ENSMUSG00000086629	ENSMUST00000151166	0	0	0	0	0	0	0	0	0	0	0	0	0.000321545	0	0	0.000370494	0	0.00152802	0.0172399	0	0	0.0159641	0	0	0	0	0	0	0	0	0	0	0	0	0	0	0.00174444	0.000271497	0.00895453	3.11628	0.608527	5.96223e-05	0.00153581	0.0115803	0.0450451	317.95	2.80189
2810405F17Rik	ENSMUSG00000101493	ENSMUST00000189334	0	0	0	0	0	0	0	0	0	0	0	0	0	0	0	0	0	0	0	0	0	0	0	0	0	0	0	0	0	0	0	0	0	0	0	0	0	0	0	0	0	0	0	0	0	0	0
2810410L24Rik	ENSMUSG00000075389	ENSMUST00000145437	8.61012	8.61012	19.0562	10	6.20827	10.2583	7.83756	10.5232	31.0727	4.46733	10.7924	5.2328	7.50362	6.82319	7.64874	6.82319	10.7311	4.09391	8.76369	5.53791	9.92764	6.82319	7.28223	5.45855	1128.35	2088.23	1718.66	1110.44	1894.23	1338.78	1665.57	1871.74	2526.07	2460.33	2071.65	2259.18	465.317	656.232	588.98	293.723	621.783	523.918	534.053	693.342	685.321	856.581	815.242
2810410L24Rik	ENSMUSG00000075389	ENSMUST00000155681	3.38988	3.38988	9.94382	0	1.74381	2.02666	7.50865	11.4768	18.9273	1.53266	8.20762	12.2201	8.49638	0	1.08608	0	5.01539	0	10.2363	4.44067	7.16814	0	14.7178	0	0	0	0	0	9.49679	0	0	0	0	0	37.1808	0	0.000128545	0.279073	77.4828	31.396	126.761	0	0	0.00295532	0	51.9825	0
2810414N06Rik	ENSMUSG00000100594	ENSMUST00000186444	1.26376	1.26577	6.36698	1.2734	2.51708	10.1486	15.2808	3.80721	10.1872	1.2734	6.36698	12.6219	1.2734	8.91378	5.09359	7.56218	3.82019	8.80531	5.00799	11.4606	3.82019	3.64469	2.53088	15.1183	47.1157	39.4753	59.8496	16.5542	63.2829	49.6625	52.2093	64.9432	35.6551	52.2093	44.5689	34.3817	84	79	113.332	50	76.9192	69.0313	87.532	99.3249	89.1378	76.4038	85.0404
2810459M11Rik	ENSMUSG00000026227	ENSMUST00000165824	13.8151	10.5715	12.64	6.95599	16.6198	17.0747	3.48939	15.0504	7.35361	13.8119	8.97954	22.7384	21.7022	6.03915	11.3273	7.87647	31.9913	21.6027	18.022	7.90695	32.6914	6.95239	17.7291	27.4582	1373.11	1421.4	901.348	932.254	1184.83	1288.16	1117.33	1313.8	1137.24	1516.1	885.293	1003.87	1383.17	1392.69	1203.37	697.17	1425.96	1362.14	1048.12	1492.88	1321.66	1565.48	1315.05
2900005J15Rik	ENSMUSG00000043833	ENSMUST00000128569	3.87706	0	5.7256	0	5.1772	1.29745	6.15588	5.16892	6.1647	2.58235	1.29357	1.29601	1.29934	3.01443	5.17166	4.52677	1.26403	2.52165	4.90956	1.21118	11.6543	1.07939	3.17663	0	1061.09	1371.49	1742.61	788.81	1732.97	1582.63	1819.14	2030.07	3005.36	2291.35	1524.47	1804.38	468.31	566.932	803.882	284.823	751.061	738.703	633.782	777.228	1046.09	939.464	729.501
2900005J15Rik	ENSMUSG00000043833	ENSMUST00000171190	0	0	0	0	0	0	0	0	0	0	0	0	0	0	0	0	0	0	0	0	0	0	0	0	0	0	0	0	0	0	0	0	0	0	0	0	0	0	0	0	0	0	0	0	0	0	0
2900026A02Rik	ENSMUSG00000051339	ENSMUST00000050125	5.39282	24.2016	19.8294	7.20281	17.2775	17.2455	22.0202	14.1483	23.7722	21.3505	67.8372	74.1394	81.7552	43.7038	67.95	87.7538	126.716	54.3462	86.0623	59.6106	143.856	65.6576	198.287	169.973	770.994	1011.97	1195.73	497.992	3173.24	1117	1144.51	838.741	1280.07	3317.77	1996.93	1905.87	2441.21	1618.59	2130.43	539.811	4281.38	1710.55	1596.5	1173.01	2652.38	4679.1	3667.87
2900026A02Rik	ENSMUSG00000051339	ENSMUST00000211733	0	0	0	2.52337	0	0	0	7.92399	0	2.52795	0	2.55699	32.9726	20.2524	33.5954	40.2732	54.6732	59.8871	54.5451	38.0761	51.3254	27.8817	54.8209	22.7404	267.491	417.024	255.419	216.035	469.312	267.811	331.12	186.034	161.712	427.298	168.228	146.048	4115.17	5007.09	5424.52	2288.59	8120.55	4683.8	4042.73	4221.31	4402.23	7748.15	4215.41
2900026A02Rik	ENSMUSG00000051339	ENSMUST00000212276	0	0	0	0	0	0	0	0	0	0	0	0	0	0	0	0	0	2.74491e-07	0	0	0	0	0	0	202.252	391.347	0	105.736	0	0	125.345	392.001	69.6799	420.246	208.332	5.89824e-05	2551.27	3531.05	5725.3	2360.47	10354.9	3983.3	6861.49	2742.42	4825.75	11854.5	5905.95
2900052L18Rik	ENSMUSG00000043993	ENSMUST00000139014	0	0	0	0	0	4	0	0	0	0	0	0	7	1	0	0	8.59672	0	0	16.9681	14.2375	3	3.16167	13	146.144	223.515	111.757	68.7737	111.757	60.177	292.028	127.553	197.724	223.515	229.596	34.3869	398.477	335.272	455.626	270.533	421.239	267.751	326.062	633.723	361.062	756.511	550.19
2900076A07Rik	ENSMUSG00000097277	ENSMUST00000180879	10.0369	1.67832e-06	6.18162	0	13.0379	0	9.63815	4.80087	9.72832	6.11843	6.38459	0	1.50814e-05	5.91156	0	16.8191	4.50527	0.0156042	4.03021	6.40148	12.2305	0	14.7114	0	2243.64	2414.31	1861.17	539.246	3147.93	1597.86	1317.65	1713.89	1698.82	2819.32	1470.92	1398.69	668.751	1062.25	0.191571	392.487	755.654	755.488	764.552	750.664	792.052	704.745	640.399
2900076A07Rik	ENSMUSG00000097277	ENSMUST00000180983	0	0	0	0	0	0	0	0	0	0	0	1.16276	0	0	0	0	0	0	0	0	0	0	0	0	0	0	0	0	0	0	0	0	0	0	0	0	0	0	0	0	0	0	0	0	0	0	0
2900076A07Rik	ENSMUSG00000097277	ENSMUST00000181492	1.6262	5.53607	1.90287	2.24836	10.2276	5.31075	0.614166	4.50969	13.0054	2.58619	0.248255	0	4.24479	0	0	0	4.49997	4.41921	0	0	4.237	0	0	4.78848	350.342	1103.53	352.67	670.952	599.471	1096.44	605.303	593.981	769.696	231.325	251.831	382.03	82.2189	120.606	260.824	76.8365	196.296	94.7057	0.121799	42.4433	0.0131825	177.113	1.05436
2900097C17Rik	ENSMUSG00000102869	ENSMUST00000192863	0	0	0	0	0	0	0	0	0	0	0	0	0	0	0	0	0	0	0	0	0	0	0	0	0	0	0	0	0	0	0	0	0	0	0	0	0	0	0	0	0	0	0	0	0	0	0
3000002C10Rik	ENSMUSG00000070282	ENSMUST00000125451	4.2131	2.65208	7.66001	0	4.42235	7.95624	0	2.39243	6.51016	9.58789	0	4.2131	3.12531	0	0	2.67455	9.66147	4.7743	0	4.34927	7.13175	2.60193	2.72053	0	557.893	599.371	434.121	605.28	393.378	400.479	416.537	623.096	378.92	573.399	472.941	307.811	151.633	147.339	122.286	76.132	83.0213	79.8121	91.2717	104.836	60.8049	142.403	137.091
3000002C10Rik	ENSMUSG00000070282	ENSMUST00000133495	0	0	0	0	0	0	0	0	0	0	0	0	0	0	0	0	0	0	0	0	0	0	0	0	0	0	0	0	0	0	0	0	0	0	0	0	0	0	0	0	0	0	0	0	0	0	0
3110001I22Rik	ENSMUSG00000079737	ENSMUST00000035426	0	0	0	0	0	0	0	0	0	0	0	0	0	0	0	0	0	0	0	0	0	0	0	0	0	0	0	0	0	0	0	0	0	0	0	0	106.537	206.399	75.5702	14.7525	225.502	60.001	124.476	59.0974	3.63372	53.927	91.283
3110001I22Rik	ENSMUSG00000079737	ENSMUST00000223666	0	0	0	0	0	0	0	0	0	0	0	0	0	0	0	0	0	0	0	0	0	0	0	0	0	0	0	0	0	0	0	0	0	0	0	0	0	0	0	0	0	0	0	0	0	0	0
3110009E18Rik	ENSMUSG00000026388	ENSMUST00000056038	0	0	0	0	2.68463	1.47883	0	0.817853	1.50451	0	0.395978	0.776011	3.0308	0.377447	0.972571	3.85597	1.53067	2.8941	2.33951	4.5511	4.40593	0.382764	1.99315	2.2846	45.2532	58.5981	40.7045	29.5016	60.1729	56.218	69.1594	43.0899	38.076	65.1304	29.2093	38.1461	214.541	209.161	220.426	161.413	295.695	274.849	254.927	191.63	236.663	255.073	149.357
3110009E18Rik	ENSMUSG00000026388	ENSMUST00000112644	0	0	0	0	2.41898	1.3452	0	0.732806	1.37143	0	0.350059	0.701842	2.76603	0.34566	0.862299	3.51255	1.39049	2.65314	2.13465	4.13307	4.01442	0.348257	1.81916	2.063	38.8387	49.232	35.9091	26.1488	52.6138	49.469	61.0527	37.3069	34.0656	56.1077	25.9052	33.4564	177.177	168.589	177.895	125.462	239.551	215.573	210.436	162.257	182.663	189.409	126.313
3110021N24Rik	ENSMUSG00000094958	ENSMUST00000178992	1.04976	0	6.16328	1.0411	6.49079	3.17745	3.09431	0	3.52593	0	0	1.04948	0	0	2.14418	1.05536	3.85778	3.14294	2.06922	1.05578	6.24557	0	0	2.03959	8.65945	5.62242	6.20616	5.64985	6.20744	7.06199	9.79058	9.84913	10.6999	9.76193	12.367	13.1104	6.80598	15.0187	21.847	20.5668	14.2828	15.3077	16.4168	11.7373	20.5244	25.3454	21.0416
3110040N11Rik	ENSMUSG00000025102	ENSMUST00000026092	6.40939	4.69098	6.6899	3.39991	3.64803	7.13084	5.6599	3.05535	0	2.53814	0	5.52129	6.0806	5.04244	0	7.38546	0	12.3843	0	0	7.10775	1.40685	0	0	320.63	566.424	272.496	374.286	423.08	386.944	354.018	349.15	366.084	374.436	272.337	282.213	185.68	309.674	269.849	240.198	373.057	225.92	260.181	276.882	285.917	335.64	221.688
3110040N11Rik	ENSMUSG00000025102	ENSMUST00000141075	0	0	2.48543	0	0	0	0	0	5.27037	0	3.24086	0	0	0	0	0	4.72498	0	3.44619	1.27792	0	0	0.23091	1.21969	0	0	0	0	0	0	0	0	0	0	0	0	0	0	0	0	0	0	0	0	0	0	0
3110040N11Rik	ENSMUSG00000025102	ENSMUST00000142557	0	0	0	0	0	0	0	0	0	0	0	0	0	0	0.365793	0	0	0	0	0	0	0	0	0	0	0	0	0	0	0	0	0	0	0	0	0	37.5912	21.6633	1.93377e-08	0	10.257	93.3917	0	15.8181	9.29431	0	36.8506
3110040N11Rik	ENSMUSG00000025102	ENSMUST00000152620	0	0	0	0	0	0	0	0	0	0	0	0	0	0	0	0	0	0	0	0	0	0	0	0	0	0	0	0	0	0	0	0	0	0	0	0	0.00597908	3.77522e-06	0	0	0	6.00633e-06	0	0	0	0	1.62191e-07
3110082I17Rik	ENSMUSG00000053553	ENSMUST00000066052	12.1741	0	21.9359	0	4.75906	24.592	26.3457	0	20.0843	0	0	0	31.2067	23.0637	19.4655	40.6772	43.4648	46.7694	41.7299	22.5412	45.6752	17.5161	47.1581	28.9552	581.561	424.892	207.482	629.829	372.878	723.06	879.429	232.888	267.205	423.46	244.645	153.956	1210.54	296.016	471.58	948.663	620.885	1591.29	1310.07	774.112	1017.33	1559.03	758.09
3110082I17Rik	ENSMUSG00000053553	ENSMUST00000198474	9.24126	0	16.1184	0	3.36657	17.9538	18.189	0	14.7652	0	0	0	23.0332	17.2186	13.0508	29.8375	31.5907	35.0381	30.7774	16.367	33.5286	12.7975	34.8154	20.631	349.99	238.235	136.813	421.856	238.716	472.775	581.191	144.287	184.615	258.027	164.187	99.571	641.062	144.606	231.346	410.746	308.473	710.002	692.737	445.395	430.312	579.992	434.447
3300002I08Rik	ENSMUSG00000063364	ENSMUST00000152036	0	0	0	0	0	0	0	0	0	0	0	0	0	0	0	0	0	0	0	0	0	0	0	0	0	0	0	0	0	0	0	0	0	0	0	0	0	0	0	0	0	0	0	0	0	0	0
3830406C13Rik	ENSMUSG00000033111	ENSMUST00000112669	0	0	0	0	0	0	0	0	0	0	0	0	0	0	0	0	0	0	0	0	0	0	0	0	0	0	0	5.55906e-05	0	0	0	0	0	0	0.0115671	0	0.202419	0.156127	9.31986e-06	1.44079	0.146987	0.468345	0	0.377768	5.93092	0.0106314	0.0854588
3830406C13Rik	ENSMUSG00000033111	ENSMUST00000223697	0	0	0	0	0	0	0	0	0	0	0	0	0	0	0	0	0	0	0	0	0	0	0	0	0	0	0	0	0	0	0	0	0	0	0	0	0	0	0	0	0	0	0	0	0	0	0
3830406C13Rik	ENSMUSG00000033111	ENSMUST00000223762	0	0	0	0	0	0	0	0	0	0	0	0	0	0	0	0	0	0	0	0	0	0	0	0	0	0	0	2.3785e-05	0	0	0	0	0	0	0.00331127	0	0.111048	60.4712	0.00167653	100.513	0.00057343	63.9377	0	0.0795975	2.21007	0.296823	48.8685
3830406C13Rik	ENSMUSG00000033111	ENSMUST00000224223	0.000975641	0	0	0	0	0	0	0	0	0	0	0	0	0	0	4.55734	0	0	1.02072	1.94264	0	0	0	0	215.888	120.169	55.8136	0	141.544	127.936	163.498	42.768	31.9015	147.154	1.93559e-07	53.3113	33.6333	86.0975	267.878	78.4243	159.753	186.33	232.714	62.9306	53.919	145.982	34.1117
3830406C13Rik	ENSMUSG00000033111	ENSMUST00000224389	0	0	0	0	0	0	0	0	0	0	0	0	0	0	0	0	0	0	0	0	0	0	0	0	0	0	4.18017e-08	0.00259302	0	0	0	0	0	0	0.529367	0	89.7794	150.12	0.000138323	0.618657	120.207	0.000440812	0	75.6501	39.0231	139.251	17.7781
3830406C13Rik	ENSMUSG00000033111	ENSMUST00000224824	0	0	0	0	0	0	0	0	0	0	0	0	0	0	0	0	0	0	0	0	0	0	0	0	0	0	0	9.99775e-08	0	0	0	0	0	0	0.00177068	0	1.48181e-05	0.00119739	0	2.09362e-06	1.24744e-07	0.00547024	0	0.00494692	0	0	0.00101385
3830406C13Rik	ENSMUSG00000033111	ENSMUST00000224994	0	0.612164	0	0	0.538815	0	0	0	0	0	0	0	3.48079	0	0	0.743482	0	13.8381	0	0	0	3.88896	1.80642e-07	0	9.96245	23.8644	0	0	0	2.33541e-08	0	0.103061	0	5.26179	0.0045358	0	233.128	135.369	0	61.4769	61.139	97.4479	0	172.179	257.287	24.0216	18.497
3830406C13Rik	ENSMUSG00000033111	ENSMUST00000225294	0	0	0	0	0	0	0	0	0	0	0	0	0	0	0	0	0	0	0	0	0	0	0	0	0	0	9.91831e-08	0.00909138	0	0	0	0	0	0	1.65215	0	165.63	0.493034	0.0367891	0.00057966	0.000484153	0.000300116	0	0.638352	0	0	0.861069
3830406C13Rik	ENSMUSG00000033111	ENSMUST00000225383	0	0	0	0	0	0	0	0	0	0	0	0	0	0	0	0	0	0	0	0	0	0	0	0	0	0	0	8.68446e-08	0	0	0	0	0	0	0.000237668	0	0.000125555	5.92418e-05	6.75345e-08	0.000166938	5.1573e-06	0.0143395	0	0.00796819	1.92782e-06	1.64819e-06	0.10039
3830406C13Rik	ENSMUSG00000033111	ENSMUST00000225847	0	0	0	0	0	0	1.92791	0	0	0	0	8.79032	0	0	5.25478	0.821136	8.86525	7.1997	6.37194	1.22837e-06	19.1773	0	2.55102	3.62333	614.063	417.492	399.39	422.691	462.686	545.933	586.24	675.469	470.255	896.596	311.334	469.783	300.467	257.242	386.484	268.448	308.708	496.945	503.75	572.371	518.352	716.399	398.324
3830406C13Rik	ENSMUSG00000033111	ENSMUST00000225971	0	0	0	0	0	0	0	0	0	0	0	0	0	0	0	0	0	0	0	0	0	0	0	0	0	0	2.87991e-08	0.00147646	0	0	0	0	0	0	0.50551	0	25.0785	0.058743	0.00110167	0.659092	6.06512e-05	0.00205584	0	0.123647	0	0	0.0471254
4430402I18Rik	ENSMUSG00000064202	ENSMUST00000025872	0	0	0	0	0	0	0	0	0	0	0	0	0	0	0	2.08605e-07	0	0	0	0	0	0	0	0	0	0	0	1.99225	0	1.29348	0	0	0	0	0	0	0	0	0	0	0	0	0	0	0	0	0
4430402I18Rik	ENSMUSG00000064202	ENSMUST00000159655	0.767284	0	1.4763	0	0	0	0	0	0	0	0.660045	0.37373	0.0955351	0.20163	0.579507	0.851414	0.845722	0	0	0	2.24681	0.917317	1.03319	0.787047	35.4847	48.1718	17.1987	6.53949	18.7229	14.168	38.1686	24.528	1.98236	15.538	13.1425	9.48034	63.0336	74.5163	16.1365	8.9878	40.8279	27.7794	51.843	37.4442	10.8166	25.6244	29.4291
4632404H12Rik	ENSMUSG00000042579	ENSMUST00000038450	37.1869	11.3565	7.38728	7.47756	66.0002	28.7391	47.8552	28.4605	32.5709	17.2435	3.26589	55.5623	15.0459	0.000131323	37.2207	5.31724	25.298	26.5862	40.0005	30.6551	15.9517	6.80448	40.2348	17.3925	845.441	818.587	1222.96	1185.74	1143.21	914.565	1425.02	914.565	945.828	1313.36	1062.88	1504.78	372.207	319.034	696.558	494.503	521.089	388.158	526.407	393.476	324.352	483.869	547.676
4632404H12Rik	ENSMUSG00000042579	ENSMUST00000195940	0	0	0	0	0	0	0	0	0	0	0	0	0	0	0	0	0	0	0	0	0	0	0	0	0	0	0	0	0	0	0	0	0	0	0	0	0	0	0	0	0	0	0	0	0	0	0
4632415L05Rik	ENSMUSG00000048106	ENSMUST00000059704	0	0	0	0	0	0	0	0	0	0	0	0	0	0	0	0	0	0	0	0	0	0	0	0	0	0	0	0	0	0	0	0	0	0	0	0	0	0	0	0	0	0	0	0	0	0	0
4632415L05Rik	ENSMUSG00000048106	ENSMUST00000198527	0	0	0	0	0	0	0	0	0	0	0	0	0	0	0	0	0	0	0	0	0	0	0	0	0	0	0	0	0	0	0	0	0	0	0	0	0	0	0	0	0	0	0	0	0	0	0
4632427E13Rik	ENSMUSG00000074024	ENSMUST00000098305	0	0	0	0	0	0	0	0	0	0	0	0	0	0	0	0	0	0	0	0	0	0	0	0	0	0	0	0	0	0	0	0	0	0	0	0	0	0	0	0	0	0	0	0	0	0	0
4632427E13Rik	ENSMUSG00000074024	ENSMUST00000147198	0	0	0	0	0	0	0	0	0	0	0	0	9.1757	8.83365	29.7232	37.3436	0	33.1879	22.2982	15.876	43.8444	9.72593	0	9.78103	627.058	897.979	563.707	615.458	1335.08	1286.08	1006.92	1182.5	528.609	1102.49	469.875	405.678	2439.49	3011.06	3141.27	2481.52	3429.76	3501.02	3103.55	3299.9	3988.59	3350.93	2761.83
4632427E13Rik	ENSMUSG00000074024	ENSMUST00000182408	3.57151	0	0	0	0	0	0	0.571505	5.57151	0	0	0.143011	0	0	1.2943	4.92931	3.85566	6.42022	0	0	0.301018	0	0	5.08702	0	0	0	0	0	0	0	0	0	0	0	0	166.84	150.343	206.503	227.496	106.762	258.216	147.856	275.149	164.898	123.406	215.589
4632428C04Rik	ENSMUSG00000097184	ENSMUST00000181485	19.6611	12.863	13.001	8.41044	18.9986	28.0158	17.9238	14.6591	32.0993	22.2581	6.14819	13.3084	16.9797	5.97494	4.91494	6.7819	13.7234	14.451	15.6632	15.9683	17.981	14.904	11.1329	8.24478	834.318	1068.4	351.684	411.726	924.887	821.094	937.7	660.213	608.327	1089.77	429.429	391.332	481.778	475.813	323.217	257.408	598.867	526.507	543.435	453.796	361.43	628.336	314.752
4732419C18Rik	ENSMUSG00000097203	ENSMUST00000181805	91.3187	189.169	77.4617	41.332	64.6292	75.0992	107.812	90.6518	224.673	119.845	94.7906	147.049	108.665	68.275	32.5408	41.9996	65.5909	96.8366	116.99	93.5222	159.897	55.0397	72.2781	58.3467	7294.02	3823.14	1340.86	1422.83	4688.71	5501.81	10736.8	7499.66	7338.49	14943.9	2714.43	2606.88	3914.36	1744.84	845.289	768.502	2785.76	3146.42	4431.42	3482.96	3793	5842.65	1760.9
4732465J04Rik	ENSMUSG00000101517	ENSMUST00000185499	118.991	117.636	168.815	96.0222	146.735	195.447	167.779	196.347	223.552	91.1717	105.459	139.038	144.145	44.239	156.572	105.812	137.166	177.861	176.55	154.133	314.631	46.5934	91.8543	114.736	13600.6	10376.8	12386.4	8722.47	9326.71	14127.3	20134.5	18519.7	16402.5	19736.9	7268.3	10288.9	6255.87	5432.79	8573.67	3560.12	4836.49	6590.07	8847.28	9169.76	10796.4	9476.11	4864.09
4732465J04Rik	ENSMUSG00000101517	ENSMUST00000187483	0	6.29012	0	0	0	3.71232	0	0	4.69235	0	1.56546	1.96696	1.60191	3.1219	7.77075	3.23995	8.14903	4.7549	4.75762	1.57587	10.9804	7.79823	4.91495	4.72305	19.9681	45.045	65.4004	32.128	23.9629	33.3536	59.7504	55.4632	34.0353	62.5114	42.823	47.4316	64.0988	67.9808	223.796	95.7317	74.9988	76.9651	93.4796	149.695	111.935	114.227	125.127
4732491K20Rik	ENSMUSG00000097350	ENSMUST00000181774	0	0	2.53487	0	1.55735	0	2.80712	0	1.4742	0	0	1.44475	0	1.50703	2.90226	2.92241	2.65064	1.43326	1.52982	1.57822	6.3877	1.59045	1.52764	2.72354	56.5491	51.5773	31.9586	15.5707	63.0635	44.1772	61.9087	51.9871	63.8151	48.0406	12.4676	23.5718	140.961	93.885	99.8481	70.5086	170.962	141.968	155.616	135.842	129.519	178.958	102.7
4732496C06Rik	ENSMUSG00000108456	ENSMUST00000206533	0	0	0	0	0	0	0	0	0	0	0	0	0	0	0	0	0	0	0	0	0	0	0	0	0	0	0	0	0	0	0	0	0	0	0	0	0	0	0	0	0	0	0	0	0	0	0
4833403J16Rik	ENSMUSG00000107481	ENSMUST00000204490	0	0	0	0	0	0	0	0	0	0	0	0	0	0	0	0	0	0	0	0	0	0	0	0	0	0	0	0	0	0	0	0	0	0	0	0	0	0	0	0	0	0	0	0	0	0	0
4833411C07Rik	ENSMUSG00000109089	ENSMUST00000207499	0	3.66632	11.2955	1.77099	10.6664	5.16284	0	0	0	0	0	13.7404	0	0	0	0	0	0	0	0	3.11359	0.941009	4.02283	0	0	0	0	0	0	0	0	0	0	0	0	0	0	0	0	0	0	0	0	0	0	0	0
4833411C07Rik	ENSMUSG00000109089	ENSMUST00000207914	9.35007	5.1962	4.78914	0	0	0	14.004	13.3218	15.2893	3.06122	11.5976	0	8.66597	1.48273	13.668	8.49266	6.47363	1.80362	23.2131	12.4809	23.0914	3.87839	4.23942	13.8586	867.112	557.93	1407.59	648.632	511.484	545.009	2144.07	2608.52	966.548	2622.44	1235	1213.44	729.728	554.885	1039.96	466.042	441.17	515.763	1376.83	1608.18	735.223	1329.79	1151.47
4833417C18Rik	ENSMUSG00000086015	ENSMUST00000146868	0	1.24427	0	0	0	0	2.28425	2.28425	0	0	0	0	5.5619	9.78952	6.85276	9	8	10.001	4.51679	6.7535	7.52229	6.97327	3	8.83129	16.0745	12.9955	15.7744	25.6991	15.629	11.0379	24.0587	4.22844	12.161	13.2987	17.7786	12.6113	122.075	142.844	144.333	102.799	157.26	122.035	130.784	113.553	73.9465	107.332	108.51
4833418N02Rik	ENSMUSG00000085287	ENSMUST00000146560	14.3554	1.93601	0	0	29.5289	0	0	26.6974	0	1.17398	0	0	0.000411097	4.57915	0	1.10155	3.89232	0.756222	10.9915	28.5914	4.60851e-08	0	6.28633	32.9235	0	6.82882e-07	0.279674	0	0.000359343	0	1.53101e-08	0.109103	4.24153	0	0.0427054	0	291.502	156.575	529.265	190.483	352.12	526.861	384.27	426.821	718.933	531.006	455.346
4833418N02Rik	ENSMUSG00000085287	ENSMUST00000160917	0	0.000216676	0	17.9247	0	18.0209	0.264099	0.0824863	11.4064	7.00303	15.7817	18.2866	19.7106	0.0111944	30.1966	0	0	0	0.00158707	1.78163e-05	30.3186	0	0	0.749932	1046.05	1240.04	1651.88	1197.89	1380.46	1083.03	1286.52	1778.33	1264.64	2383.79	1563.01	1802.62	235.788	560.918	497.79	314.152	498.176	27.6845	372.456	234.39	416.848	614.97	512.803
4833418N02Rik	ENSMUSG00000085287	ENSMUST00000161759	0	2.2664	2.92379	0	1.1834	0	3.11651	6.41398	0	0	0	2.2436	8.4009	2.77936	3.18042	2.52962	10.7163	3.2155	0.789433	1.62904	8.91708	2.66852	11.0469	10.3868	29.3685	1.63204	6.36973e-05	0	37.1382	0	89.31	15.6962	0	76.9531	55.6777	0	97.3848	93.8876	241.365	122.377	99.9009	112.094	119.685	184.407	145.039	223.145	300.395
4833420G17Rik	ENSMUSG00000062822	ENSMUST00000026519	4.17813	2.0259	7.78225	5.14835	4.53676	4.78654	5.25833	5.36457	7.67824	1.69987	2.88741	3.28937	4.51481	4.2181	11.3495	11.6372	13.415	5.70199	7.41058	4.23547	16.4389	2.44994	4.74911	12.3189	358.095	381.528	657.067	942.257	476.384	443.535	722.824	598.891	779.701	689.285	700.983	669.612	890.703	1115.29	1336.99	147.805	69.2784	1009.1	1346.02	1085.22	140.183	1551.73	384.174
4833420G17Rik	ENSMUSG00000062822	ENSMUST00000224081	8.94517	0	0	0	0	0	3.29904	2.24888	5.68266	4.5756	2.33511	5.41084	9.30082	9.03321e-05	2.4147	2.91663e-08	11.0779	0	0.873826	16.2798	0	0	9.65132	12.3438	423.341	79.7227	120.206	0	301.045	116.326	257.106	454.735	0	978.843	354.438	384.895	578.459	409.509	746.75	640.51	574.395	588.461	587.075	737.52	574.15	886.682	789.034
4833420G17Rik	ENSMUSG00000062822	ENSMUST00000224312	8.97073	4.53315	18.2858	14.2407	11.8439	11.4499	14.6857	14.7471	18.0166	4.71491	8.9845	8.29688	10.4777	9.48403	34.3797	27.4757	14.3132	12.6975	17.2336	10.2863	38.7327	5.84844	11.0139	11.1115	1386.58	1794.23	2084.32	2862.14	1640.17	1440.29	2278.75	2258.1	2173.1	2721.6	2117.57	2241.29	621.197	659.241	1113.84	1504.81	481.691	552.907	662.191	852.926	1522.61	1143.81	1326.52
4833420G17Rik	ENSMUSG00000062822	ENSMUST00000225186	4.38244	2.13045	8.20892	5.48625	4.81708	5.05461	5.60682	5.71445	8.09851	1.81175	3.09964	3.48512	4.75865	4.43713	12.1632	12.2789	14.1773	5.99446	7.81183	4.47692	17.3432	2.58681	5.00539	13.0637	1365.87	1107.79	1891.72	1009.99	514.641	477.406	1218.6	1447.88	831.268	1680.07	1083.62	994.966	119.045	102.432	174.975	170.866	1169.26	67.8796	126.41	202.771	162.711	87.5538	423.065
4833420G17Rik	ENSMUSG00000062822	ENSMUST00000225292	0	0	0	0	0	0	0	0	0	0	0	0	0	0	0	0	0	0	0	0	0	0	0	0	0	0	0	0	0	0	0	0	0	0	0	0	0	0	0	0	0	0	0	0	0	0	0
4833420G17Rik	ENSMUSG00000062822	ENSMUST00000225726	6.12176	3.03025	11.9283	8.56173	7.32968	7.40252	8.78685	8.89371	11.7608	2.83078	5.09283	5.22371	6.87736	6.32448	19.7514	17.8799	9.19648	8.50828	11.3001	6.60007	25.2315	3.78499	7.23179	6.94537	723.822	850.657	1170.16	1642.06	883.847	799.18	1283.28	1162.77	1301.56	1369.49	1218.23	1224.94	257.333	244.186	414.992	471.518	182.646	180.617	273.749	396.38	461.905	290.417	613.086
4833438C02Rik	ENSMUSG00000118087	ENSMUST00000235942	0	0	0	0	0	0	0	0	0	0	0	0	5.78395	0	0	0	0	5	0	7.47843	0	0	0	0	62.2587	55.8343	145.595	89.7411	74.7843	65.0516	127.133	51.1562	140.942	72.7821	74.7843	52.349	152.066	126	149.569	136.653	104.698	97.2196	209.396	178	231.831	88.2982	91.6189
4833439L19Rik	ENSMUSG00000025871	ENSMUST00000026989	0.000964291	5.0035e-05	0.000701732	1.03805e-05	0.00349	0.000110335	1.35223e-05	3.48799e-05	0.000213979	0.0835607	1.03971e-06	0.000139033	0.00362233	0.000161022	8.58286e-06	0.000262381	0.00137494	0.00132832	0.000852105	0.000118558	0.000620155	0.000656172	0.000815594	0.000106648	1.77997e-05	3.3732e-06	0.000460858	0.00440674	0.000626194	0.000196529	0.00075834	0.00016567	0.000961225	3.67416e-05	0.000464756	0.000424247	0.000703563	1.4572e-05	3.14356e-07	0	9.18184e-08	0	1.08339e-06	7.71573e-07	0	0	0.0092336
4833439L19Rik	ENSMUSG00000025871	ENSMUST00000153065	17.0935	4.50628	24.3413	18.838	50.7742	25.5869	9.96098	15.2877	18.6134	11.8453	9.99667	18.5465	34.1391	15.5265	56.4188	36.246	60.7881	29.2924	39.1157	20.9946	47.4785	7.98061	34.2676	37.3217	2987.92	3508.09	3133	3054.23	4647.53	3458.76	3281.76	3629.91	1941.89	4733.81	2938.18	3416.94	1546.65	1866.73	2482.72	1722.22	2782.75	2268.19	2090.9	2059.28	1310.63	2498.45	1793.36
4833445I07Rik	ENSMUSG00000103103	ENSMUST00000193193	0	0	0	0	0	0	0	0	0	0	0	0	0	0	0	0	0	0	0	0	0	0	0	0	0	0	0	0	0	0	0	0	0	0	0	0	0	0	0	0	0	0	0	0	0	0	0
4833445I07Rik	ENSMUSG00000103103	ENSMUST00000194104	0	0	0	0	0	0	0	0	0	0	0	0	0	0	0	0	3.90938	0	0	0	0	0	0	0	0	0	0	0	0	0	0	0	0	0	0	0	0	0	5.50803	13.5428	0	0	2.36777	0	0	1.72381	0
4921524J17Rik	ENSMUSG00000036934	ENSMUST00000047749	1.05835	2.73469	2.22186	2.09388	3.34945	0	4.04805	5.30656	0.66827	0	0	0	0.0309749	0.0302907	0	0	0.0379941	0.0447215	2.13382	4.86785e-05	10.9093	0	4.98058e-05	0.000210963	116.953	141.382	70.4201	328.911	209.023	341.885	108.316	21.0656	308.995	9.53567	118.444	17.5566	60.4832	0.11339	4.67962	0.00114233	2.40034	0.000895627	0.00106989	0.000158423	0.000107723	0.00366627	0.000156342
4921524J17Rik	ENSMUSG00000036934	ENSMUST00000209355	0.00297143	1.45326	0.92201	0.0238634	0.000507885	0	0.298701	0.00185806	0.411568	0	0	0	10.1457	6.11579	0	0	11.1339	20.3205	36.6266	7.57877	20.252	0	7.25871	10.0792	203.649	204.384	175.607	5.16127	102.16	24.8738	230.622	240.086	0.0385342	214.535	42.0765	239.981	921.139	982.608	895.713	1001.7	1085.49	1398.95	1364.49	1012.71	1207.25	1018.42	785.487
4921531C22Rik	ENSMUSG00000085704	ENSMUST00000150145	0	0	0	0	0	0	0	0	0	0	0	8.05452	0	0	5.16276	0	0	0	0	0	8.97235	0	8.05452	0	16.109	35.5258	24.1635	14.2971	29.233	40.2726	8.05452	32.2181	24.1635	24.1635	8.05452	8.05452	64.4361	66.459	63.8525	40.2726	78.2864	83.8337	41.2361	88.0646	70.6057	102.602	88.5997
4921531C22Rik	ENSMUSG00000085704	ENSMUST00000153188	0	0	0	0	0	0	0	0	0	0	0	0	0	0	0	1.36008	0	0	0	0	0	0	0	0	0	0	0	1.66604	0	0	0	0	0	0	0	0	0	5.54608	0	0	2.07641	4.38215	0	0	1.73319	1.83926	0
4930402H24Rik	ENSMUSG00000027309	ENSMUST00000044766	0	0	8.5102	0	8.96387	7.07437	6.02809	2.37388	0	3.90774	2.09178	0	61.8797	4.74741	49.1214	42.9646	91.1325	105.698	91.6917	29.4648	157.297	15.6488	21.9876	63.8295	1328.06	1871.7	889.016	1121.72	1250.13	1081.11	1430.2	762.58	600.168	1392.85	694.553	908.418	7837.54	7506.26	6079.67	4371.92	7162.56	7965.46	6549.67	5324.04	4851.09	8511.61	5447.61
4930402H24Rik	ENSMUSG00000027309	ENSMUST00000110243	0	0	0	0	0	0	0	0	0	0	0	0	0	0	0	0	0	0	0	0	0	0	0	0	0	0	0	0	0	0	0	0	0	0	0	0	0	0	0	0	0	0	0	0	0	0	0
4930402H24Rik	ENSMUSG00000027309	ENSMUST00000119422	0	0	0	0	0	0	0	0	0	0	0	0	0.000196351	21.7882	0.0428381	16.2425	0	1.62403	2.23049e-06	4.14963	0	9.49691	22.7419	4.9076e-06	9.19329e-05	7.35855e-07	0.000156066	9.03217e-05	0.000468656	5.9318e-05	0.000106202	7.76683e-05	2.5234e-06	0.00697602	0.000146499	0.00555548	193.315	3.5636	0.220597	0.000565279	8.50533	0.131768	627.706	0.0221933	4.1147	0.0847979	0.169679
4930402H24Rik	ENSMUSG00000027309	ENSMUST00000123049	11.2112	31.3253	32.4666	32.244	44.5887	31.625	27.0923	15.5392	22.2256	6.22709	11.5845	13.1891	24.2299	7.78169	17.9005	20.9664	10.0217	10.6298	19.8511	10.1234	8.5247	4.20906	12.4068	2.08414	0	0	15.9568	22.4092	0	6.02781	0	38.9672	81.7646	0	47.3808	2.55681	498.872	125.376	70.4683	38.1808	317.978	117.615	35.6181	269.07	339.114	253.271	263.31
4930402H24Rik	ENSMUSG00000027309	ENSMUST00000138758	10.0623	0.0125615	3.86871	0	0.00397306	0	0	4.82457	0	0	9.51336	0	0.000475936	0	1.88781	0	0	0	0	0	0	4.65963	0	0	0	0	0	0	0	1.43006	0	0	0	0	0	0	0	0	15.8381	0	0	0	0	0	0	0	0
4930402H24Rik	ENSMUSG00000027309	ENSMUST00000139684	2.22272	5.15504	0	0	4.43383	2.56372	7.785	0	3.04693	1.79324	0.331827	3.14343	10.8594	4.35266	7.04315	11.3136	7.09482	10.7556	1.06557	2.87735	15.6659	1.14595	2.09527	0.890779	1275.57	1692.35	824.257	965.653	1284.01	1236.13	1671.56	933.813	660.287	1296.29	642.562	913.613	212.37	292.395	171.291	257.068	205.959	327.214	353.551	199.26	154.572	137.556	125.194
4930402H24Rik	ENSMUSG00000027309	ENSMUST00000142128	0	0	0	1.3557	0	0	0	1.0241	0	0	0	0	0	0.397837	0	0	0	6.40773	0	0	0	0	1.85408	0	38.5841	87.8818	32.1197	80.9941	34.4407	63.841	8.21344	28.0473	0	0	27.8822	101.392	0	0	0	0	0	0	0	0	0	0	0
4930402H24Rik	ENSMUSG00000027309	ENSMUST00000145851	0	0	0	0	0	0	0	0	0	0	0	0	2.27686	2.73013	0	6.6123	0	9.29668	0	0.00932947	0	0	2.79169	0	0	0	0	2.47293	0	0	0	0	0	0	0	4.23407	383.838	186.863	41.1645	121.481	267.607	175.599	183.129	313.574	432.905	357.738	340.545
4930402H24Rik	ENSMUSG00000027309	ENSMUST00000148924	0	0	0	0	0	0	0	0	0	0	0	0	0	0	0	0	0	0	0	0	0	0	2.0612	0	0	0	0	0	0	0	0	0	0	0	0	0	3.87758e-05	0	0	0	0	0	0	0	0	0	0
4930402H24Rik	ENSMUSG00000027309	ENSMUST00000148932	0	2.00327	0	1.01372	2.2587	2.48706	0.498741	1.89351	4.01324	0.678301	0	2.0482	3.41357	0	6.91386	15.2988	1.56103	11.3734	3.95144	2.27204	5.15748	0	1.37595	0.753419	639.614	633.945	410.656	529.437	547.556	435.78	797.284	475.405	327.81	913.409	395.758	464.13	259.585	388.305	303.429	382.312	260.051	425.092	451.943	273.53	231.75	408.119	259.552
4930404H11Rik	ENSMUSG00000113630	ENSMUST00000220948	13.5594	7.00297	20.4566	16.1775	20.0635	13.0479	22.1192	20.6432	13.5825	9.14208	22.6105	7.60166	4.17484	4.29849	14.1674	5.90446	13.9495	23.1836	9.06309	7.73925	15.7098	5.33231	5.67603	11.1734	2814.13	4121.93	5677.71	3892.85	5495.07	3891.04	5433.57	4905.78	2497.49	6200.36	4897.21	5640.55	732.71	905.331	1956.54	934.904	1378.84	1096.82	1448.9	1400.86	790.822	1823.73	1583.22
4930404H11Rik	ENSMUSG00000113630	ENSMUST00000222756	37.3912	10.5784	25.3072	16.2022	45.07	26.1608	31.4699	15.0149	18.4151	19.5475	26.7464	21.7198	45.9483	12.0697	80.1017	72.0743	91.1219	112.941	82.3057	43.3587	43.0397	24.8957	76.0808	60.81	2312.89	2994.31	3056.99	2405.87	3903.05	2326.6	4520.27	3661.01	891.931	5699.95	3319.44	3659.4	2017.84	1944.96	4271.57	2521.55	3924.2	3633.13	4396.46	2982.11	1888.54	3878.26	3543.46
4930405O22Rik	ENSMUSG00000090565	ENSMUST00000164605	0	0	0	0	0	0	0	0	0.612983	0	0	0	0	0	3.60968	0	0	0.813304	0	0	5.56302	0	7.98393e-07	0	0	0	0	0	0	0	0	0	0	0	0	0	1.10372	0.227292	101.389	38.2095	106.689	0.354914	0.00300106	15.4553	42.2548	38.1879	2.81165
4930412C18Rik	ENSMUSG00000085558	ENSMUST00000124122	0.0101315	0.192594	1.3505e-07	0	9.02726e-06	0.00687595	9.50475e-07	4.46609e-05	3.52419e-05	0.00138588	0.010179	9.8323e-05	4.83845	8.05074e-06	1.86904e-08	0.158229	6.13315e-07	0.00100845	0.000258191	0.000622653	0.241137	1.27368	0.209119	2.84729e-06	3.40021e-05	9.4441	2.05642	3.06017e-06	0.0147536	0.936397	0.0863629	1.31068	0.00161705	0.422086	1.09382e-05	0.000331254	8.09748	0.00637476	0.0223867	214.051	0	0.15239	0.00503942	0.0895753	0.00555456	2.53262e-07	0.23662
4930412C18Rik	ENSMUSG00000085558	ENSMUST00000138390	4.67013	0.624609	3.70497	0.198097	15.902	4.00437	9.53519	0.350765	3.87608	1.12536	2.03459	0.568077	0.0594524	0.000223015	0.974816	1.66353	6.86744	13.1718	2.98936	2.55395	13.8323	0.00279943	0.30337	7.8168	24.166	302.694	214.562	136.726	179.564	92.1902	315.167	16.4992	38.4554	211.49	9.57829	76.2123	834.568	453.431	884.148	11.6237	370.756	402.736	511.473	258.8	977.076	484.346	186.786
4930412C18Rik	ENSMUSG00000085558	ENSMUST00000144703	2.4347	0	0	0	3.21614	1.60776	2.27308	0	5.02058	0	3.23801	5.68635	2.5188	0	6.35754	5.99974	2.17907	1.11071e-06	0.944062	4.52652	0	0	3.01676	12.4002	68.6037	76.3965	64.7655	87.6668	42.6001	129.638	131.588	92.275	78.983	122.361	35.2838	112.358	213.305	119.098	89.0941	48.8569	65.2425	112.906	93.7335	103.569	161.118	180.283	146.637
4930412C18Rik	ENSMUSG00000085558	ENSMUST00000146481	0	1.27045	1.67243	1.75807	0	0	2.64192	0.602339	0	0	0	0	4.44097	0.707651	0.128952	0	0	1.4418	1.67735	0	4.19247	3.25732	0	0	141.385	120.547	95.5443	47.2148	77.8412	35.0475	81.0523	60.8901	57.0083	70.8858	107.656	105.041	0.650295	65.7388	78.2381	44.7116	73.213	29.1895	59.2057	67.4148	26.6639	45.1761	67.4459
4930412C18Rik	ENSMUSG00000085558	ENSMUST00000154082	2.21277	5.4784	0.271113	2.32718	5.26465e-07	0.234654	1.72935	3.41039	2.84276	4.45953	0.760211	8.61341	0.609818	3.64222	0.406639	5.0575	0.254035	4.99444	9.14667	3.00458	9.79994	4.61857e-06	9.22017	6.02604	368.812	33.5885	17.9693	85.7389	34.7873	195.183	77.3672	237.373	255.241	171.653	185.878	272.365	255.79	449.785	154.724	188.223	282.722	382.582	351.073	492.445	331.261	647.029	537.622
4930430F08Rik	ENSMUSG00000046567	ENSMUST00000054471	0	2.69468	0	0	0	0	0	0	0	0	0	5.37809e-05	1.40547e-08	0	0	0	8.63275e-08	0	0.000156324	0	0	0	0	0	351.922	2.34322e-05	5.12752	8.14229	0.0389215	184.836	448.538	1.75256e-05	292.923	0.107998	1.85046	3.27767	232.683	0.000879636	5.58519e-05	0	5.77301e-08	0	0.196113	0	19.2278	0	0
4930430F08Rik	ENSMUSG00000046567	ENSMUST00000218328	0	1.79943e-07	0	0	0	0	0	0	0	0	0	1.79242	4.37476	0	0	0	0.643054	2.26428	1.26275	2.09941	1.29542	0	0	0	79.1642	99.6557	51.572	75.9651	224.248	55.7683	15.0958	24.604	5.49473	148.81	90.4469	127.431	2.81454	87.2223	103.038	0.0172955	69.6759	80.3742	245.329	239.913	166.055	77.8682	56.0333
4930430F08Rik	ENSMUSG00000046567	ENSMUST00000218821	0	0	0	0	0	0	0	0	0	0	0	0	0	0	0	5.32212	0	0	0	0	0	0	6.09475	0	0	52.9985	0	0	17.7475	0	58.8066	43.8308	0	21.0681	37.5576	0	140.329	148.527	105.601	150.536	235.616	244.445	256.681	252.064	240.303	138.623	161.497
4930430F08Rik	ENSMUSG00000046567	ENSMUST00000219410	0	0	0	0	0	0	0	0	0	0	0	0	0	0	0	0	0	0	0	0	0	0	0	0	0	0	0	0	0	0	0	0	0	0	0	0	13.7557	28.3492	0	0	12.8949	12.6635	13.8785	0	0	0	0
4930430F08Rik	ENSMUSG00000046567	ENSMUST00000219790	0	2.26491e-07	0	0	0	0	0	0	0	0	0	2.33462	5.56413	0	0	0	5.74837	2.84609	1.607	2.70506	1.65475	0	0	0	118.35	419.568	222.613	250.547	319.231	78.0737	20.9556	429.145	17.3785	220.294	124.035	179.949	4.65616	153.817	181.102	177.257	121.241	152.287	5.11458	12.6421	0.000455182	170.38	87.0784
4930431P19Rik	ENSMUSG00000109147	ENSMUST00000207761	0	0	0	0	0	0	0	0	0	0	0	0	0	0	0	0	0	0	0	0	0	0	0	0	0	0	0	0	0	0	0	0	0	0	0	0	0	0	0	0	0	0	0	0	0	0	0
4930451G09Rik	ENSMUSG00000022543	ENSMUST00000090457	0	0	0	0	1.79036	0	0	0	0	0	0	0	0	0	0	0	0	0	0	0	0	0	0	0	26.4518	0	66.1258	52.5037	48.7351	15.6611	1.43216e-08	67.3542	0	44.7394	0	0	144.945	139.85	86.1854	72.6891	156.072	142.805	85.7953	154.617	80.1022	185.42	74.0523
4930451G09Rik	ENSMUSG00000022543	ENSMUST00000229669	0	0	0	1.15751	0	0	0	0	0	0	1.13611	0	2.98276	0	0	1.51978	0	1.06118	0	1.33827	2.76126	0	1.08972	1.48812	60.3632	79.1212	2.83871	9.38495e-05	20.6706	57.0182	71.6732	0	54.2364	18.727	34.7146	28.5728	37.5018	33.9226	57.0309	0	0	0	69.4386	0	46.8357	0	2.38869
4930451G09Rik	ENSMUSG00000022543	ENSMUST00000231077	0	1	0	0	0.220118	0	5	1	0	0	0	0	0	0	0	0	0	0	0	0.780608	0.547327	0	0	1.65517	0	0	0	2.85315	0	0	12.1907	8.0279	0	0	3.3059	0	1.71788	12.3342	9.94162	4.57524	0	11.2469	24.5938	21.3281	0	0	10.8451
4930452B06Rik	ENSMUSG00000021747	ENSMUST00000102996	79.9238	43.1078	50.9647	48.1047	55.8184	47.5029	56.8214	36.3599	73.1703	57.9056	63.4644	36.9575	51.412	12.6199	37.348	34.8763	52.8103	37.6895	33.6105	36.6553	28.6727	14.5732	37.9523	29.3609	256.215	487.935	265.767	445.343	669.964	307.655	386.542	317.011	250.323	1037	574.221	367.607	578.655	1024.02	627.942	564.913	1431.27	439.3	911.793	593.239	617.68	2556.67	1082.53
4930453N24Rik	ENSMUSG00000059920	ENSMUST00000076991	4.69686	4.71006	0	0	5.54282	14.4485	0	4.74408	0	0	4.59074	6.98194	2.23552	15.1821	6.70038	4.54882	16.2496	4.55786	4.48816	6.7922	13.1833	4.24651	8.75979	8.61741	101.919	211.733	109.083	191.192	171.862	180.279	135.34	157.468	71.9641	170.423	88.8142	141.852	314.343	461.492	425.376	314.114	441.827	400.033	384.326	346.218	292.711	361.85	384.132
4930453N24Rik	ENSMUSG00000059920	ENSMUST00000162732	6.48752	0	5.90917	2.7145	4.07783	1.93774	1.30315	0	2.59796	2.56309	1.27867	1.27957	2.53787	1.16646	2.58009	5.14092	2.57015	7.66585	2.49293	5.01582	7.38606	1.20966	2.49444	6.2844	84.3604	109.797	113.509	60.4735	72.9362	46.6852	85.6943	95.5154	133.726	51.8466	62.6612	128.69	181.312	275.076	376.51	185.592	234.368	149.163	222.983	251.687	227.722	279.993	311.787
4930471M09Rik	ENSMUSG00000097693	ENSMUST00000206771	5.60395	22.3551	2.21534	3.20729	1.60553	2.50046	6.01071	1.37462	1.15808	2.1421	6.57931	7.76336	45.8965	46.1785	0.987624	36.9036	55.1025	30.277	27.1772	37.3256	22.1758	27.865	65.3778	46.843	0	7.37825	8.35752	1.64803	9.02692	12.1226	9.52393	1.89706	4.70435	7.83615	0.59494	0.325744	0	0	0	0	0	5.5077	0	0.981751	1.25077	0	0
4930480G23Rik	ENSMUSG00000086332	ENSMUST00000125909	62.289	50.9417	152.801	55.6473	67.9701	94.998	59.8764	144.013	333.283	49.0851	66.7638	128.207	55.3055	23.9015	51.0915	32.8062	34.1164	39.2398	35.2961	62.556	145.925	11.4888	38.1526	49.7314	141.553	182.447	154.579	125.713	131.53	104.433	246.537	804.098	1379.28	207.466	189.345	211.778	71.6838	85.3146	82.6505	36.4599	52.3757	70.4184	118.008	312.578	584.047	119.949	114.029
4930481B07Rik	ENSMUSG00000085956	ENSMUST00000128160	0	0	0	0	0	0	1.81718	0	0	0	0	0	3.28711	0	0	3.72715	2.8866	2.13986	0	0	1.96706	0	0	0	0	9.72768	7.83592	5.54084	0	16.4765	5.98982	0	0	0	0	0	0	27.6011	31.335	42.0852	19.7288	9.21487	13.0977	11.3164	12.7312	39.1939	21.575
4930503L19Rik	ENSMUSG00000044906	ENSMUST00000212683	0	0	0	0	0	0	0	0	0	0	0	0	0	0	0	15.9183	0	0	0	0	0.1119	0	0	0	1.30326e-05	8.63895e-06	4.10479e-05	0	0.000571874	0.000117142	0	7.4694e-08	0.000152882	0	0	0.002429	0	0.00267931	1.82686e-05	0.00472093	0.210311	0	0	0.288141	0.00415975	0	20.8605
4930503L19Rik	ENSMUSG00000044906	ENSMUST00000212982	0	0	0	0	0.98127	0.661081	0.534215	0	0	0	0.351912	0	0	0	1.104	0.0147201	0	0	1.3191	1.62963	4.50826	0	0	1.37129	79.2812	70.7532	55.8009	85.3493	84.3167	73.3108	96.0564	86.6871	86.6624	109.875	46.3203	63.1195	21.4069	17.5693	20.2317	10.3367	36.7286	25.1393	22.3866	10.8159	72.2952	48.778	22.2063
4930503L19Rik	ENSMUSG00000044906	ENSMUST00000213066	0	0	0	2.26161	0.489967	0	0	2.22352	6.78485	1.14175	0	4.47168	3.40212	2.2835	0.965352	0	7.86157	6.77446	0	0	1.97208	3.42525	6.75431	0	1.2946	63.1907	0	0	20.6067	18.9507	0	0	0	0	0	0	0	0	43.0893	0	0	0	0	17.9412	0	0	23.9192
4930509G22Rik	ENSMUSG00000096959	ENSMUST00000181206	0	1.29778	1.21404	1.05762	4.85898	2.03566	1.10954	3.62872	3.38487	0	2.33444	1.21589	1.73871	0	0	4.7227	2.97189	3.21401	1.37517	2.55882	6.18502	0	3.19922	1.80326	283.703	469.853	249.172	404.55	367.503	478.734	411.197	252.201	374.198	229.25	199.941	216.533	123.452	170.161	138.3	145.494	195.474	208.685	158.417	134.001	220.454	137.372	125.467
4930522L14Rik	ENSMUSG00000072762	ENSMUST00000100937	0	0	1.06256	0	0	0	0	0	0	0	0	0	0	1.0178	2.57015	0	4.35809	0.00381452	5.18116	4.23743	0.000258745	0	0	4.07366	28.9421	0	14.4298	0	0	34.4057	29.0294	21.4054	0	19.6102	0	0	106.417	65.0156	150.969	110.421	0.888969	1.51233	188.83	136.064	162.911	244.723	182.695
4930522L14Rik	ENSMUSG00000072762	ENSMUST00000112547	1.13515	1.13074	0	0	0	0	6.79162	0	1.16767	0	1.14362	4.99741	9.39467	0	0	7.52881	0	13.0664	0	0	12.7181	0	4.62278	0	187.122	160.576	139.993	106.497	111.852	73.5919	215.32	195.283	120.584	307.299	96.1624	202.667	449.442	325.068	334.277	160.306	343.539	308.978	385.672	466.787	353.806	538.685	324.26
4930523C07Rik	ENSMUSG00000090394	ENSMUST00000097513	0	0	0	0	0	0	0	0	0	0	0	0	0	0	0	0	0	0	0	0	0	0	0	0	0	0	0	0	0	0	0	0	0	0	0	0	0	0	0	0	0	0	0	0	0	0	0
4930523C07Rik	ENSMUSG00000090394	ENSMUST00000163892	0	2.44145	6.25241	0	0	0	0	2.47109	3.60075	0	2.46466	3.681	0	7.78399	14.8929	17.9623	0	29.3092	0	24.5813	49.4144	10.9028	13.009	13.4606	601.587	404.625	889.879	926.242	509.656	369.786	821.73	692.565	387.505	1275.87	801.849	890.662	1630.04	826.643	3458.48	2462.81	1610.89	1360.08	2189.76	2027.13	2007.52	2938.06	2619.42
4930523C07Rik	ENSMUSG00000090394	ENSMUST00000165923	0	0	0	1.00581	0	1.00214	1.00518	0	0	0	0	0	7.54402	0	0.246319	26.3277	4.48151	7.13979	21.6091	1.05536	2.05158	0	1.53791	11.8464	0	0	0	0	0	0	0	0	0	0	0	0	180.463	344.621	977.551	697.513	600.247	654.155	697.826	74.6226	0.0359163	891.243	153.986
4930523C07Rik	ENSMUSG00000090394	ENSMUST00000191933	0	0	0	0	0	0	0	0	0	0	0	0	0	0	0	0	0	0	0	0	0	0	0	0	0	0	0	0	0	0	0	0	0	0	0	0	0	0	0	0	0	0	0	0	0	0	0
4930554C24Rik	ENSMUSG00000099724	ENSMUST00000216019	0	0	0	0	0	0	0	0	0	0	0	0	0	0	0	1.27991	0	0	0	0	0	0	0	0	2.39691	0	1.39971	0	1.29936	0.207659	1.39925	0	0.775706	2.82403	2.2041	0	0.133143	0	0.370926	4.66782	4.05959	1.52935	3.1949	1.55893	0.776754	1.9709	1.18334
4930556M19Rik	ENSMUSG00000096971	ENSMUST00000181739	0	0	0	0	3.05072	0	0	0	0	0	0	0	0.18471	2.4787	1.46826	4.60954	1.28751e-06	1.99332	5.87161	2.99581	17.0569	0	0	0	407.249	508.875	194.551	169.048	469.026	621.57	518.894	557.78	683.02	447.892	160.822	226.596	232.361	264.8	130.86	77.8416	169.465	381.191	292.246	219.016	230.995	158.779	105.852
4930556M19Rik	ENSMUSG00000096971	ENSMUST00000226989	0	0	0	0	0	2.14028	0	0	0	0	0	0	3.52768	0	0	0	0	1.23706	0	0	0	0	0	1.09494	2.50435e-05	0.00177644	0	0	126.319	0	46.3639	10.2418	0	0	0	27.6952	109.774	248.224	70.4123	47.0631	50.1887	319.944	117.414	125.53	280.582	122.995	93.2094
4930556M19Rik	ENSMUSG00000096971	ENSMUST00000227872	0	0	0	0	0	0	0	0	0	0	0	0	3.07839	4.82705	0	2.14532	5.01972	2.19504	0	2.81885	1.63209e-07	0.267376	0	0	0	0	0	0	0	0	0	0	0	0	0	0	106.217	75.3694	101.872	107.287	146.16	122.718	132.143	160.508	133.947	56.5067	80.2429
4930556M19Rik	ENSMUSG00000096971	ENSMUST00000228061	0	0	0	0	0	0	0	0	0	0	0	0	0	0	0	0	8.51493	2.95983	0	0	0	0	0	0	566.488	532.313	108.252	158.223	199.518	605.399	410.999	457.303	189.151	481.229	143.54	132.357	416.742	137.541	215.466	176.97	326.68	117.428	344.257	528.003	240.126	381.567	283.232
4930581F22Rik	ENSMUSG00000070315	ENSMUST00000093873	30.3602	47.7338	110.44	51.9006	49.2406	72.6687	51.5677	78.5617	124.157	50.8131	112.02	164.788	92.8559	35.0111	103.116	107.147	99.3819	94.7664	100.454	106.807	167.874	36.2465	114.762	165.127	1822.25	1331.35	1913.84	2435.34	1695.52	2039.42	2699.97	2299.84	4141.98	2066.34	1696.52	3009.65	2130.63	1098.97	2701.45	2446.76	1521.36	2154.28	2563.9	2612.43	3809.38	2245.3	2004.6
4930581F22Rik	ENSMUSG00000070315	ENSMUST00000161136	0	0	0	0	0	0	0	0	0	0	0	0	2.63632e-08	0	0	0	0	0.00311451	0	0	0	0	0	0	3454.75	3251.09	2273.68	1727.48	3511.6	4722.31	5322.37	5695.1	3424.18	4866.11	1774.88	2116.21	837.811	849.586	279.058	1.91583	1037.4	1433.84	1291.38	1345.93	475.988	1035.65	328.933
4930581F22Rik	ENSMUSG00000070315	ENSMUST00000161823	0	0	0	0	0	0	0	0	0	0	0	0	0	0	0	0	0	0	0	0	0	0	0	0	2.84824e-08	0	7.57331e-08	1.04082e-08	1.25726e-07	4.07186e-06	2.54262e-06	1.00085e-08	2.17677e-07	0	0	4.3714e-08	0.0126066	1.72307e-06	0	0	0	0.00809138	0.0383398	0.614857	0	3.91435e-08	6.02739e-06
4930581F22Rik	ENSMUSG00000070315	ENSMUST00000162566	0	0	0	0	0	0	0	0	0	0	0	0	0	0	0	0	0	0	0	0	0	0	0	0	0	0	0	0	0	0	0	0	0	0	0	0	439.43	410.843	320.221	344.216	262.897	563.836	668.574	667.715	536.551	532.158	395.182
4930590J08Rik	ENSMUSG00000034063	ENSMUST00000205974	0	0	0	0	0	0	0	0	0	0	0	0	0	0	0	0	0	0	0	0	0	0	0	0	0	0	0	0	0	0	0	0	0	0	0	0	0	0	0	0	0	0	0	0	0	0	0
4930594M22Rik	ENSMUSG00000075463	ENSMUST00000100291	0	0	0.00568365	0	0	0.0244033	3.40026	0	0	0.013883	0	0	3.04735	0.761497	3.339	10.5848	7.19881	15.2048	3.92117	0.0276476	2.85352e-05	1.10528	0	14.1677	0.120169	0.00285977	0.103306	21.0432	1.39324	0.00688467	0.385284	3.19761	0	3.3898	0.0473258	50.1602	437.721	216.384	95.992	175.86	270.991	310.573	218.208	250.266	1.34472	273.032	118.492
4930594M22Rik	ENSMUSG00000075463	ENSMUST00000161599	0	0	1.26714	0	0	3.79317	0.00326606	0	0	2.53145	0	0	0	0	0	0	0	0	0	5.06311	0	0	0	0	279.713	31.2039	66.1462	155.914	159.822	243.49	212.709	144.121	0	317.141	29.5751	23.3315	115.056	158.232	147.169	199.802	134.832	229.092	164.901	109.441	172.273	149.757	195.367
4930594M22Rik	ENSMUSG00000075463	ENSMUST00000162218	6.28056	2.34627	0	2.34055	2.45676	0	0	3.50845	2.34023	0	1.16987	1.14513	8.1645	2.61894	0	2.85272	14.3578	10.5919	8.33527	0	13.3513	0	8.30189	2.59332	367.451	901.468	89.5134	139.782	506.978	264.354	252.195	188.262	129.47	418.306	243.022	157.788	1074.93	1670.81	346.997	325.101	1453.6	1029.1	784.503	392.702	632.766	840.781	673.906
4931406C07Rik	ENSMUSG00000031938	ENSMUST00000034414	9.00269e-06	0	11.4718	10.2901	0	0	0	11.4284	8.52731	1.3311	12.366	1.39139	0	0.0164256	43.5504	27.889	4.73432	62.2397	25.9923	9.93965	29.5339	0.0419084	24.0819	5.53006	1120.24	1923.01	2873.11	1359.5	4486.84	3040.88	1761.99	1359.19	613.727	1509.4	2857.24	3259.03	466.974	1087.08	2162.88	980.144	2606.45	2391.62	1144.45	842.942	560.601	940.592	2148.62
4931406C07Rik	ENSMUSG00000031938	ENSMUST00000178977	11.7361	9.76366	0	0	39.3487	0	9.83603	0	4.72977	0	5.36641e-05	39.4708	6.76843	0.503112	0	0	62.0293	0	0	0	0.262168	0.146758	0.541461	5.73059	77.8806	79.7086	40.3048	60.2301	95.8105	40.0168	120.638	52.087	66.715	101.503	19.9281	41.8771	326.234	218.119	644.06	0.595738	4.99989	0.243447	304.756	101.932	139.269	0.060939	609.711
4931406C07Rik	ENSMUSG00000031938	ENSMUST00000216077	0	0	0	0	0	0	0	0	0	0	0	0	0	0	0	0	0	0	0	0	0	0	0	0	0	0	0	0	0	0	0	0	0	0	0	0	0	0	0	0	0	0	0	0	0	0	0
4931406C07Rik	ENSMUSG00000031938	ENSMUST00000217042	0	0	0	0	0	0	0	0	0	0	0	0	5.75658	0	0.28848	0.232127	0	0	0.295337	1.60304	2.98701	0	0	0	0	0	0	0	0	0	0	0	0	0	0	0	17.1453	0	0	18.0197	130.623	12.569	2.3258	6.89183	31.1994	0	0
4931406P16Rik	ENSMUSG00000066571	ENSMUST00000085592	1.32244	0	1.56408	1.99829	0	1.51277	1.28851	3.69647	4.31915	0	0	2.81774	26.7409	42.9914	34.0093	78.8619	94.6954	55.9179	49.1012	50.4941	65.0201	26.1384	47.2233	13.5528	304.808	312.752	245.597	401.304	276.978	258.398	356.998	299.485	135.996	455.096	262.498	343.644	209.005	1.85939	5.6858e-06	379.815	411.182	213.402	462.765	417.407	269.758	302.109	10.7038
4931406P16Rik	ENSMUSG00000066571	ENSMUST00000108074	0	0	0	2.82751	0	0	0	0	0	0	0	0	25.1577	9.53363	0.000956026	87.3951	81.2783	122.506	38.2564	3.43465	64.4272	0.226666	1.2905	22.5116	45.3172	1.57099	0.0239638	0.0177173	185.136	0.00160545	3.02124	4.43701	45.2679	0.0589976	0.147926	1.06654e-07	1.22087	23.3395	0.0278891	0.0888004	0.912838	0.108597	1.22718	0.102481	0.000234002	0.000984056	6.41506
4931406P16Rik	ENSMUSG00000066571	ENSMUST00000132975	0	0	0	0	0	0	0	0	0	1.02443	0	0	1.19258	6.88151e-05	25.1737	6.00224	7.77485	12.1915	12.8956	9.20701e-05	0	4.41339e-05	0.00184648	0.991438	40.5171	140.452	76.0846	105.06	13.5052	39.4112	76.713	47.0134	8.46774	73.301	58.0915	81.2533	458.751	11.5385	452.433	611.144	252.352	245.2	267.671	163.5	479.865	165.232	157.118
4931406P16Rik	ENSMUSG00000066571	ENSMUST00000146025	0	0	1.07724	0	1.05763	0	0	0	0	0	1.0274	0	0.00226169	1.13045	5.21716	0	0	1.74525e-07	0	6.90745	9.57061	2.62077	0	0	31.6996	0	0	4.94222e-07	0	9.15444	6.89326	14.3404	28.469	19.4183	10.3788	11.7735	8.75982	0	0	0	0	0	0	7.11509	0	9.60238	0
4931406P16Rik	ENSMUSG00000066571	ENSMUST00000205581	0	1	4.90129	0	0	1.9762	0	0	0	0	0	1.84112	0.0862259	0	0	0	0	0	2.41293	0	0	0	0	0	2.76192	0	0	0	0	0	0	0	2.76612	0	0	0	12.7939	0	0	0	8.51484	5.00141	0	0	0	3.73119	0
4931406P16Rik	ENSMUSG00000066571	ENSMUST00000206399	0	0	0	0	0	0	0	0	0	0	0	0	29.2209	2.13256	0	1.49558	4.72073	2.49276	0.575978	15.8255	98.1042	9.55764	37.4263	53.9655	0.00265432	0.000206514	5.34311e-07	1.88011e-07	0.249136	1.60563e-08	0.00778098	0.000210346	5.42808e-06	6.61459e-05	3.9214e-05	0	3160.16	3778.75	4230.5	3908.18	2880.49	4307.56	3358.42	2736.87	3013.81	3957.17	3301.65
4931414P19Rik	ENSMUSG00000022179	ENSMUST00000022786	0	4.22388	3.41915	1.13829	3.44867	1.11911	3.36578	5.5742	4.52143	4.52225	1.16022	3.40132	5.77882	3.54422	9.08871	7.84003	16.4944	31.6255	7.75714	6.72377	15.9839	2.22845	5.81169	4.68738	634.127	604.122	385.34	333.994	785.779	761.744	638.024	486.533	424.75	446.989	193.49	332.798	771.618	640.105	700.764	362.045	962.136	1001.49	683.527	624.269	569.563	510.909	335.736
4931414P19Rik	ENSMUSG00000022179	ENSMUST00000227280	0	0	0	0	0	0	0	0	2.04537	0	0	0	0	0	0	0	0	0	0	0	0	0	0	0	0	14.5915	5.23565	0	19.6443	20.2278	14.3864	0	10.2489	1.86912	1.53806	12.8489	0	0	0	0	0	0	0	0	0	0	0
4931428F04Rik	ENSMUSG00000014837	ENSMUST00000014981	0	0	0	0	0	0	0	0	0	0	0	0	0	0	0	0	0	0	0	0	0	0	0	0	0.127763	16.0572	0	0	0.678039	83.278	111.062	55.5288	0.000957373	51.2082	22.4184	29.331	49.222	227.56	112.076	41.5728	110.218	89.7123	46.6304	147.661	138.827	83.2937	1.63729e-07
4931428F04Rik	ENSMUSG00000014837	ENSMUST00000171788	0	0	0	0	0	0	0	0	0	0	0	0	0	0	0	0	0	7.89236	0	0	0	0	0	0	58.6174	122.344	51.0233	61.6354	253.708	147.126	94.4394	98.0662	75.7964	0.0039566	0.000769136	9.65891	135.268	0	0.00145128	103.347	140.538	202.109	40.6769	0.0313865	13.4664	38.9984	33.8356
4931428F04Rik	ENSMUSG00000014837	ENSMUST00000212529	0	0	0	0	0	0	0.657896	0	0	0	0	1.07658	0	0	0.68504	0	0.700285	0	0	2.03546	0	0	0	0	15.347	12.3033	4.09795	0	10.3478	0	0	0	0	3.5437	4.86826	0	2.58529	14.6824	2.31197	10.6022	21.887	0.001436	3.33486	0.47975	13.2619	0	12.41
4931428F04Rik	ENSMUSG00000014837	ENSMUST00000212922	2.78307	1.61501e-05	1.60387	1.60956	0	4.55497	6.06817	0	2.92508	0	2.97594e-07	0	6.90691e-05	0	1.80347	13.0388	0	0	1.6919	0.127073	0.00929722	0	3.01173	7.82596e-08	645.01	669.601	203.912	386.081	550.419	770.51	477.748	228.74	237.85	384.132	179.734	218.804	0	0	1.28187e-06	0	0	0	60.3854	0	0	31.095	73.0954
4932422M17Rik	ENSMUSG00000105881	ENSMUST00000195992	0	0	0	0	0	0	0	0	0	0	0	0	0	0	0	0	0	0	0	0	0	0	0	0	0	0	0	0	0	0	0	0	0	0	0	0	0	0	0	0	0	0	0	0	0	0	0
4932438A13Rik	ENSMUSG00000037270	ENSMUST00000057272	0	0	0	0	0	0	0	0	0	0	0	0	67.069	22.2387	28.0472	85.0405	111.185	84.5829	28.2776	90.5003	283.052	0	52.2939	28.4547	171.589	376.16	196.524	187.319	321.936	143.299	255.935	199.602	196.82	227.637	299.763	116.719	7578.25	6549.64	6996.75	5027.55	7235.22	7627.1	9487.5	7506.51	7926.51	6993	3982.3
4932438A13Rik	ENSMUSG00000037270	ENSMUST00000123916	0	0	0	0	0	0	0	0	0	0	0	0	2.43344	0	0	0	0	0	0	0	0	0	0	0	0	0	0	0	0	0	0	0	0	0	0	0	0	0	0	0	0	0	0	1.63785e-06	0	0	0
4932438A13Rik	ENSMUSG00000037270	ENSMUST00000128061	0	3.18105	0	0	0.324259	0	0	0	0	0	0	1.96105	0	0	0	0	0	0	0	0	0	2.90824	0	0	0	0	0	0	0	0	2.41287	0	0	0	0	0	0	43.0967	0	1.04936e-07	0	0	36.5189	0	19.704	0	0
4932438A13Rik	ENSMUSG00000037270	ENSMUST00000129787	0	0	0	0	0	0	0	0	0	0	0	0	1.41402	3.15781	0.012628	0	0	3.1601	0	0.95348	8.7815	0	0	0	0	0	0	0	0	0	0	0	0.393176	0	0	0	79.3203	51.6988	54.782	64.1764	65.7308	105.702	89.719	89.5443	57.2825	44.1203	29.5929
4932438A13Rik	ENSMUSG00000037270	ENSMUST00000136746	0	0	0	0	0	0	0	0	0	0	0	0	0	0	0	0	0	0	0	0	0	0	0	0	0	0	0	0	0	0	0	0	0	0	0	0	0	0	18.1607	0	0	0	0	0	0	0	0
4932438A13Rik	ENSMUSG00000037270	ENSMUST00000138152	0	0	0	0	0	0	0.89231	1.0027	0	0	0	0	3.15479	0	0	0	0	10.885	1.61861	6.74087	10.1604	0.29342	3.05811	0.482851	0	0	0	0	0	0	0	0	0	0	0	0	237.207	216.092	170.161	101.445	205.836	141.367	340.387	220.142	343.478	299.444	96.5532
4932438A13Rik	ENSMUSG00000037270	ENSMUST00000146948	0	0	0	0	0	4.25953	0	0	0	0	0	0	5.13644	0	8.61702	0	0	0	0	0	0	0.404415	0	0	19.8587	0	0	0	4.20508	53.281	0.680425	0	56.803	0	0	0	0	0	0	0	0	0	0	0	0	0	0
4932438A13Rik	ENSMUSG00000037270	ENSMUST00000211820	1.11298	0	0	1.09474	1.88273	0	0	0	1.80156	2.60221	0	2.66078	0	6.23974	0	0	0	0	0	0	0	2.5652	0	0	0	0	0	0	0	0	0	0	0	0	0	0	0	29.333	0	2.3304e-08	0	43.0831	0	0	0	0	0
4933404O12Rik	ENSMUSG00000097908	ENSMUST00000181045	0	0	0	1.10561e-07	0	0	0	0	0	0	1.15237e-07	1.2468e-06	2.12705e-05	5.0385e-05	0	0.000112278	0	4.27444e-07	0.00736289	0	0	0	0	0	0.00486758	1.46729e-07	0	6.69152e-06	0.000365777	0.000131162	0.0223089	80.5428	2.74409e-05	2.45724e-07	5.85011e-08	1.56821e-08	187.026	49.6733	73.474	4.44929e-06	4.57859e-07	32.0305	129.694	183.925	185.435	4.8824e-07	45.9929
4933404O12Rik	ENSMUSG00000097908	ENSMUST00000181190	0	0	2.57148	0.138459	1.32252	0	2.64664	0	0	5.14171	1.27452	1.27493	2.65912	0.000399608	2.58068	6.03921	9.01481	5.26523	4.98629	3.9502	2.88866e-05	1.30405	1.32942	3.89315	462.66	403.709	311.239	427.452	344.381	403.321	682.885	334.341	666.237	669.685	361.884	392.512	145.248	161.451	1.35928e-07	74.7647	48.4846	132.837	224.788	24.6257	1.58411e-05	0.000129207	138.147
4933404O12Rik	ENSMUSG00000097908	ENSMUST00000197095	0	0	0	0.916537	0	0	0	0	0	0	3.82711e-06	0.000128269	1.03214e-05	1.95443	0	1.52698	0	0	0.117676	0	3.1405	0	0	1.8491e-07	0	0	0	0	0	2.58127	0.860495	0.000188056	0	0	0	0	0.302914	0	112.007	0	152.75	22.233	0.783678	1.42964e-05	71.378	181.129	95.579
4933406I18Rik	ENSMUSG00000087475	ENSMUST00000163996	22.3862	21.4846	27.1826	18.5619	36.098	22.1425	36.4664	31.1271	34.9586	25.0188	23.6698	48.2572	29.5779	10.2862	28.5711	36.2008	28.8963	29.5772	26.5765	33.6261	44.2504	2.55496	12.7549	35.0764	514.292	430.702	898.784	458.594	649.241	592.969	830.497	612.15	925.197	473.314	642.551	906.216	344.931	277.194	663.112	247.129	400.993	302.988	437.29	377.315	653.151	451.967	530.838
4933406P04Rik	ENSMUSG00000069713	ENSMUST00000092680	0	0	0	0	0	0	0	0	0	0	0	0	0	0	0	0	0	0	0	0	0	0	0	0	0	0	0	0	0	0	0	0	0	0	0	0	0	0	0	0	0	0	0	0	0	0	0
4933407K13Rik	ENSMUSG00000087396	ENSMUST00000129980	0	0	0	0	0	0	0.986863	0	0	0	0	0	0	0	3.337	0	6.03897	0	8.21178e-08	0	0	0	0	0	172.628	95.6128	0	0	0	120.664	136.807	13.3849	0	147.177	0	0	221.811	141.621	0	9.29877	127.17	153.918	194.057	0	10.8326	113.594	23.9132
4933407K13Rik	ENSMUSG00000087396	ENSMUST00000130744	0	0	0	0	0	0	0	0	0	0	0	0	6.62523	0	0	0	0	1.44157	0	0	0	0	0	0	0	0	0	0	0	0	0	0	0	0	0	0	83.2555	37.9519	59.1322	98.0497	0	59.749	2.18456e-07	0	0	0	0
4933407K13Rik	ENSMUSG00000087396	ENSMUST00000140409	0	0	0	0	0	0	0	0.970128	0	0	0	0	0	0	0	0	0	5.32449	5.82007	0	0	3.18081	0	0	0	0	0	0	0	0	0	0	0	0	0	0	23.4632	41.4627	101.243	92.0085	164.147	98.3648	86.2679	157.407	88.399	149.88	74.4155
4933411K16Rik	ENSMUSG00000090369	ENSMUST00000164518	0	0	0	0	0	0	0	0	0	0	0	0	0	0	0	0	0	0	0	0	0	0	0	0	0	0	0	0	0	0	0	0	0	0	0	0	0	0	0	0	0	0	0	0	0	0	0
4933412E12Rik	ENSMUSG00000112627	ENSMUST00000217853	4.6	0	3.68128	0	3.67356	0	0	0	0	0	4.5161	6.20117	5.02116	0	0	0	0	3.50284	0	0	4.21655	0	0	0	149.645	156.164	30.166	108.42	108.767	183.227	239.814	209.737	195.907	141.264	61.0567	126.852	91.8171	56.8079	66.5684	115.434	55.0476	152.96	161.967	84.4467	136.518	130.978	51.6281
4933421O10Rik	ENSMUSG00000085037	ENSMUST00000155691	0	6.48854	0	0	24.3759	9.69893	0	10.6126	12.1879	0	8.73049	0	36.5638	0	12.1879	0	12.1879	25.2154	24.3759	24.3759	0	0	12.1879	0	548.457	955.506	315.836	316.886	443.669	472.985	475.329	390.014	445.949	378.819	434.118	536.269	347.62	752.571	479.842	320.491	433.452	447.794	272.634	383.404	348.181	390.014	491.81
4933427D14Rik	ENSMUSG00000020807	ENSMUST00000142530	0	0	0	0	0	0	0	0	1.34842e-06	0	0	0	0.0108105	0	3.35824e-08	1.49693e-06	0	0.0133655	0	0	0.000144077	0	0	0	4.3005e-06	4.23085e-07	0.000124722	0.000422924	1.62286e-05	1.87081e-05	8.33534e-06	6.94021e-06	0.000672428	2.43308e-05	1.51523e-05	3.65331e-05	7.72747	88.5012	1.18667	1.89294e-07	2.71464	0	4.61658	4.27582e-05	148.049	5.41463e-07	2.07382
4933427D14Rik	ENSMUSG00000020807	ENSMUST00000154093	0	0	0	0	0	0	0	0	0	0	0	0	0	0	0	0	0	0	0	0	0	0	0	0	0	0	0	0	0	0	0	0	0	0	0	0	0	0	0	0	0	0	0	0	0	0	0
4933427D14Rik	ENSMUSG00000020807	ENSMUST00000156696	3.09606	4.33615	7.40322	1.04672	8.43427	3.15079	6.29138	1.06678	0.292945	0	2.73815	2.09721	2.52763	2.98294	1.74863	9.87773	3.45412	8.15152	9.54728	5.20937	16.5262	1.06929	1.17909	1.04658	800.224	713.321	572.486	601.867	618.744	477.806	717.143	772.295	659.516	1089.79	541.13	662.739	164.862	121.669	117.749	78.1086	182.51	156.55	164.247	189.296	132.341	320.254	202.93
4933427D14Rik	ENSMUSG00000020807	ENSMUST00000238653	0	0	0	0	0	0	0	0	6.53321e-05	0	0	0	0.967772	0	1.24651e-05	0.000146902	0	0.959735	0	0	0.0139841	0	0	0	0.000188901	3.0713e-05	0.0032157	0.00125318	0.000590339	0.000828126	0.000879376	0.000240462	0.00729567	0.00027245	0.00140266	0.000986412	85.7316	1.78422	21.2607	1.65094e-05	56.559	5.11398e-07	4.95475	0.000242716	3.87092	4.2901e-07	72.8919
4933434E20Rik	ENSMUSG00000027942	ENSMUST00000029552	0	0	0	0	0	0	0	0	0	0	0	0	0	0	0	0	0	0	0	0	0	0	0	0	0	0	0	0	0	0	1.08732e-05	0	0	0	7.26514e-08	0	44.4032	88.1976	0	2.75012	0	0.123396	5.08564e-05	0.1177	32.631	0.00377741	0
4933434E20Rik	ENSMUSG00000027942	ENSMUST00000068798	0	1.03586	0	0	0.892264	0	0	0.973668	0	0	0	0	0	0	0	0.000168633	0.00505647	0.0255601	0	5.24938e-05	0	0	0.00105265	0	3.53249e-06	0	8.99212e-06	0	0.000158279	0	8.77367e-06	2.12993e-05	0.0338864	0.00909372	1.44062e-08	2.88362e-08	0.168531	21.1558	6.63111	0.653762	32.5771	3.21163	0.514284	4.23356	7.46732	0	0.00304976
4933434E20Rik	ENSMUSG00000027942	ENSMUST00000160640	0	0	0	0	0	0	0	0	0	0	0	0	0	0	0	0	0	0	0	0	0	0	6.57827e-08	0	1.27768e-07	0	0	0	2.43375e-07	0	8.35359e-08	0	1.77376e-05	6.75336e-07	0	0	7.01245e-07	4.78586e-05	3.23634e-06	0	1.37805e-05	0.00234598	8.80665e-06	0.000520573	6.36402	2.62292e-08	0
4933434E20Rik	ENSMUSG00000027942	ENSMUST00000161874	0	0	0	0	0	0	0	0	0	0	0	0	1.04364	1.28069	8.20188	5.99448	1.75403	0	0	5.69942	13.6591	1.02865	0	0	36.2032	60.814	0.00217645	80.4975	77.3931	90.5033	54.1694	42.0768	22.1238	52.8991	37.2528	46.087	0.000109624	70.7176	0.045658	64.633	5.59151e-06	40.7831	78.9742	25.5728	31.9631	109.248	0
4933434E20Rik	ENSMUSG00000027942	ENSMUST00000161918	0	1.41155	0	0	0.970957	0	0	1.07611	0	0	0	0	0	0	0	0.340393	8.4434	4.25427	0	0.0200933	0	0	0.824788	0	2.97716e-06	0	1.49592e-05	0	0.000871994	0	1.25882e-05	8.64153e-05	0.109466	0.0223364	2.40311e-07	4.83593e-08	4.258	8.48589	108.949	54.3704	68.6699	126.106	39.7086	274.913	113.863	44.8541	0.00885441
4933434E20Rik	ENSMUSG00000027942	ENSMUST00000162390	0	1.43606	0	0	3.30032e-08	0	3.69742	0.0147056	0	0	0	3.02586	0	0	7.16456	1.91946	0	1.09629	9.58623	3.10743	15.2553	0	0.00015002	6.78724	0	0	0	0	0	0	0	0	0	0	0	0	0	0	0	0	6.55361e-06	0	0	0	0	0	0
4933434E20Rik	ENSMUSG00000118504	ENSMUST00000239076	0	0	0	0	1.35999e-05	0	0	9.59049e-05	0	0	0	0	0	0	0	8.34204e-07	0	7.59633e-07	0	0	0	0	1.69009	0	141.21	131.126	181.357	6.72167	128.977	0	154.889	170.265	77.3252	120.316	50.6075	98.3588	519.356	484.625	735.493	434.219	883.308	809.783	655.987	380.799	472.77	509.005	735.069
4933434E20Rik	ENSMUSG00000118504	ENSMUST00000239082	0	0	7.82029	0	7.34045	0	0	14.2068	0	0	0	0	0	0	0.00486005	9.36069	0	0	6.52645	0	1.15495	0	8.26899	0.102521	983.36	1270.72	674.107	716.804	1129.72	1157.33	1031.62	933.246	710.565	1246.72	627.699	820.118	275.119	276.048	3.47408	145.104	151.207	169.687	207.012	170.19	314.806	394.462	94.4655
4933439C10Rik	ENSMUSG00000072893	ENSMUST00000130570	0	0	0	0.0442409	0	0	0	0	0	0	0	3.34702	0	0	0	0	0.278871	0	0	0	0	0	0	0	0	0	0	0	1.0983e-06	0	0.136106	33.2046	3.45124	68.4707	0	0	8.97282	33.8155	16.1122	0	15.6446	40.7788	0	24.0606	34.3875	62.5074	0.000738524
4933439C10Rik	ENSMUSG00000072893	ENSMUST00000145533	0	0	0	0	0	0	0	0	0	0	0	0	0	0	0	0	0	0	0	0	12.0934	0	0	0	124.198	109.585	221.628	133.455	139.849	108.673	54.6131	137.459	166.782	93.7543	155.395	202.373	15.6703	27.8885	114.987	30.9829	0.000636387	0	100.885	8.27467e-08	2.98473	1.16672	58.0717
5031425E22Rik	ENSMUSG00000073147	ENSMUST00000101522	0	0	0	0	0	0	0	0	0	0	0	0	0	0	0	0	0	0	0	0	0	0	0	0	0	0	0	0	0	0	0	0	0	0	0	0	0	0	0	0	0	0	0	0	0	0	0
5031425E22Rik	ENSMUSG00000073147	ENSMUST00000188328	41.0661	7.61889	43.9249	23.7553	32.1724	31.0779	42.0374	26.1319	37.4343	15.8402	19.8273	32.0171	79.331	29.0512	63.3955	50.8245	73.9929	159.52	90.8222	52.5468	184.664	13.3321	52.7253	72.0678	4539.21	5081.29	2119.67	1749.44	3280.23	3545.19	5700.94	3140.49	3408.87	3249.81	2033.84	3326.65	5915.35	5727.5	4440.04	2350.64	5081.29	6364.17	7923.16	4620.55	8695.77	5146.44	3867.5
5031425E22Rik	ENSMUSG00000073147	ENSMUST00000189045	0	0	0	0	0	0	0	0	0	0	0	0	0	0	0	0	0	0	0	0	0	0	0	0	0	0	0	0	0	0	0	0	0	0	0	0	0	0	0	0	0	0	0	0	0	0	0
5031425E22Rik	ENSMUSG00000073147	ENSMUST00000191186	22.2743	9.87037	27.7655	44.9152	52.6417	64.3293	42.0725	36.2273	16.1604	16.5239	20.0432	59.3972	74.0077	18.8186	56.9338	87.0482	87.0786	144.315	79.5793	47.5534	76.3723	24.4889	57.0238	63.8364	5755.15	6644.01	4223.66	7411.94	5840.51	6307.53	5857.44	5062.38	3741.66	8374.03	4446.15	7425.4	3414.97	3358.04	3451.42	3398.49	3633.23	4264.28	3940.92	3273.7	3441.23	4429.34	3269.03
5031439G07Rik	ENSMUSG00000036046	ENSMUST00000047144	0	0	0	0	0	0	0	0	0	0	0	0	14.4405	0	0	7.67749	13.3409	0	0	4.07589	0	0	6.43111	0	67.0872	122.88	162.865	123.541	5.08175e-06	0.000496608	309.518	2.0709	126.347	385.31	48.0436	64.7166	420.694	470.704	700.331	563.377	918.526	506.872	399.279	345.746	920.014	1404.82	397.823
5031439G07Rik	ENSMUSG00000036046	ENSMUST00000124308	0	0	0	0	0	0	0	0	1.57437	0	0	0	0.198146	0	0	0	7.16885	0	0	1.87759	0	0	0.354151	0	39.1496	33.9836	65.5388	48.5055	82.5449	34.7598	35.8547	96.6573	49.3723	81.61	72.0289	65.9637	0	0	0	0	0	0	0	0	0	0	0
5031439G07Rik	ENSMUSG00000036046	ENSMUST00000165743	0	0	0	0	0	0	0	0	0	0	0	0	6.68067	0	0	3.91041	4.39799	0	0	1.60459	0	0	3.0826	0	0.000275767	6.68936e-05	0.00305471	0.00765406	0	0	0.0452385	0	1.76223e-08	0.000550453	0.836833	5.09219e-08	321.901	71.3822	488.615	15.9239	10.122	261.068	313.148	206.939	0.0398094	210.357	321.02
5031439G07Rik	ENSMUSG00000036046	ENSMUST00000170863	0	3.35993	2.1056	1.09278	1.08598	0	8.79194	0	0	0	1.26042	0	2.13849e-05	13.2713	13.4769	15.5022	0.078453	24.2826	14.9424	4.47089	47.8232	6.57303	6.65194	14.1516	157.627	153.915	87.2521	86.7928	199.645	111.972	69.7171	167.105	103.191	313.298	151.31	150.613	894.821	513.91	908.668	504.394	829.045	582.069	964.388	916.862	1017.99	1662.62	884.32
5033403H07Rik	ENSMUSG00000106352	ENSMUST00000196858	0	0	0	0	0	0	0	0	0	0	0	0	0	0	3.87885	1.13625	8.90759	0	0	0	0	0	0	0	0	0	0	0	0	0	0	0	0	0	0	0	0	0	52.6923	21.51	105.693	0	0	0	0	0	0
5033403H07Rik	ENSMUSG00000106352	ENSMUST00000198580	264.251	178.758	95.539	71.2261	320.308	287.884	273.389	240.117	268.116	172.611	105.103	117.334	262.357	59.2433	74.4315	14.8566	239.079	201.377	184.12	194.537	233.598	51.5641	28.5182	74.6121	28316.1	45575.5	3210.36	2880.8	19854	17957.8	21367.5	23801	15356.6	24369.6	5431.6	5022.98	13902.4	19210.9	2809.84	1460.99	11969.2	10055.2	11900	13446.2	9253.78	14604.3	4139.87
5033406O09Rik	ENSMUSG00000113769	ENSMUST00000221314	0	5.63664	0	0	4.57107e-08	12.5683	7.24379e-08	0	0	0.000403624	0	11.9424	0	6.06124e-06	0	0	0	2.17136e-08	3.29352	3.60052	0	0	0	0	421.981	523.593	516.114	261.426	575.9	474.752	857.133	363.494	603.453	566.637	467.126	282.267	105.877	140.222	161.861	0	192.675	153.181	189.41	152.07	149.259	212.552	163.007
5033406O09Rik	ENSMUSG00000113769	ENSMUST00000221669	0	0.219256	0	0	0	0	4.91056	5.07367	0	2.71408	0	0	0	0	0	2.59905	17.8575	0	0	0	0	0	2.55238	1.37586e-06	0	0.0725295	0.000504133	26.1588	0.000253506	0	0	58.9165	5.14205e-05	0.215264	0	1.89086e-06	0	0	0	3.58832	0	0	0	6.25285e-06	0	2.96602e-06	6.35842e-08
5033406O09Rik	ENSMUSG00000113769	ENSMUST00000223453	0	0	1.82084	1.91486	11.1622	0	0	0	13.5011	0	0	0	1.98595	1.97016	1.89079	0	7.66926e-08	1.93732	0	0	3.88201	0	0	0	17.6854	8.7497	0	0	0	0	0	5.84085e-08	0	1.67181e-07	0	0	0	0	0	29.7197	0	0	0.00566	0	0	4.59668	0
5033430I15Rik	ENSMUSG00000038152	ENSMUST00000038032	2.19536	4.18091	0	4.47894	6.35346	7.59588	1.27866e-08	0	0	4.39073	4.15875	0	6.6984	0	0	0	0	0.292424	8.53885	5.42352	0	2.19536	0	0	35.1258	13.1722	8.78145	41.8938	10.9768	76.8377	63.6655	10.5336	19.4478	10.8531	6.40838	6.58609	17.4881	2.69687	19.7583	16.9093	0	16.1548	46.1026	8.1079	0	1.10481	6
5330438D12Rik	ENSMUSG00000052291	ENSMUST00000219273	1.45681	0	1.45681	3.97902	0	0	2.91363	2.35138	1.45681	1.92278	2.91363	4.37044	0	5	0	0	0	0	0	1.45681	0	3	0	4	260.693	263.606	278.68	350.46	197.612	243.108	350.913	264.624	328.728	330.53	292.794	348.101	111.427	80.1695	119.154	80.9247	58.1571	52.3576	143.708	89.8568	78.3668	116.838	142.552
5430400D12Rik	ENSMUSG00000097699	ENSMUST00000181717	0	0	0	0	0	0	0	0	0	0	0	0	1	0	0	1	0	0	0	0	0	0	0	0	108.565	111.412	85.371	100.529	88.7341	104.424	134.634	201.06	150	114.071	86.7194	120	86	67	50	46	65	95.2166	101	133.996	96	63.1153	84
5430403G16Rik	ENSMUSG00000072763	ENSMUST00000092720	2.46861	4.90744	3.86244	6.05249	5.02482	3.94345	6.09372	1.22048	2.50098	4.87089	0	9.39142	5.09944	1.17325	4.8339	3.84204	7.59259	2.6883	8.69131	1.3395	19.4933	2.40053	5.00499	6.03861	325.934	192.849	162.838	112.328	220.444	163.551	243.482	290.917	182.277	405.984	132.006	180.333	588.078	376.022	545.23	242.037	520.647	393.249	498.76	579.145	591.725	846.648	449.023
5430416N02Rik	ENSMUSG00000097772	ENSMUST00000181873	17.5684	6.16127	16	23.2626	34.659	27.1704	30.9688	17.5173	17.0257	6.09274	14.4505	20.777	27.3409	3.03816	11.9115	27.4617	33.5135	40.2735	25.3354	16.598	9.17848	1.03458	15.6026	12.3408	1859.24	3282.32	1824.3	2787.27	2610.9	2996.21	2277.95	1377.11	1140.09	1312.35	1625.8	2040.8	1090.34	1703.26	1276.99	1316.05	1568.09	1650.86	1264.21	768.426	648.846	805.611	1042.94
5530601H04Rik	ENSMUSG00000087174	ENSMUST00000138460	0	0	0	1.14159	0	0	0.00384507	0	1.55493e-06	0	0	0	0	0	0	0	0	20.0442	0	0.000116404	0.000519833	0	0	0	0	0	0	0	0	0	0	0	0	0	0	0	0.00314277	10.8362	0	4.97113e-06	72.1698	79.3255	0.0189009	8.21474e-06	0	0	0.000131588
5530601H04Rik	ENSMUSG00000087174	ENSMUST00000144366	0	0	0	0.000220272	0	0	8.16749e-07	0	8.31276e-07	0	0	0	0	0	0	0	0.144428	0	0	0.00442078	10.1541	0	0	0	0	0	0	0	0	0	0	0	0	0	0	0	3.49403	0.812407	0	74.2231	0.580361	8.36868	0.000875412	6.36717e-05	0	0	1.28336e-08
5530601H04Rik	ENSMUSG00000087174	ENSMUST00000146227	0	0	0	0.000228612	0	0	4.82362e-07	0	1.02068	0	0	0	0	0	0	1.24057e-05	7.57631	0.512486	0	12.1943	0.00121378	0	0	0	0	0	0	0	0	0	0	0	0	0	0	0	0.00369301	136.02	0	13.3557	0.609932	61.8475	1.95354e-06	5.47145e-08	0	0	4.04139e-05
5530601H04Rik	ENSMUSG00000087174	ENSMUST00000147478	0	0	0	0	0	0	1.07373	0	0	0	0	0	0	0	0	0	0	0	0	0	0.000115136	0	0	0	0	0	0	0	0	0	0	0	0	0	0	0	0	0	0	0	6.13693e-07	0	0	0	0	0	0
5530601H04Rik	ENSMUSG00000087174	ENSMUST00000154334	1.87647	0	0	0	3.68036	0	0	0	0	0	0.854314	1.48666	0	0	4.28022	11.7025	0	0	4.09881	0	17.9244	3.2812	3.93604	2.98637	46.6103	48.7911	214.479	17.4155	0.151747	294.887	0.0798257	380.759	11.8025	63.1368	215.433	275.007	6.19428	142.677	656.726	533.134	5.45756	121.289	627.757	172.335	976.956	161.47	520.316
5530601H04Rik	ENSMUSG00000087174	ENSMUST00000156974	1.18046	0	0	0	2.05635	0	0	0	0	0	1.43353	0.84818	0	0	2.18527	6.94967	0	0	2.45659	0	10.6579	1.9356	2.36297	1.68893	442.206	589.379	106.481	459.499	293.352	144.337	531.791	170.224	400.592	767.016	110.173	211.52	951.626	641.131	198.287	130.476	657.573	553.128	215.013	597.939	229.891	904.672	204.031
5730405O15Rik	ENSMUSG00000087424	ENSMUST00000127521	2.14026	0	2.14026	0	6.42078	1.30739e-08	2.00255	0	4.02303	0	0	1.3233	8.48616	7.31725	1.32532	6.87035	7.55324	8.87856	14.0254	7.6753	7.17618	0	3.30901	6.87116	0	0.0316215	0	0	0	0	0	0	0	0	0	0	0	0	0	0	0	0	9.13873e-06	0	0	0	1.6272e-08
5730405O15Rik	ENSMUSG00000087424	ENSMUST00000130099	2.86122e-08	0	0	0	0	2.24641	0	2.99521	0	0	0	0	0	0	0	0	0	0	0	0	0	0	0	0	99.3007	207.051	82.4482	57.9428	196.991	149.872	92.8393	82.0197	78.0017	82.278	79.6386	71.9586	129.077	222.129	150.345	74.7369	224.858	194.577	115.603	104.909	108.465	109.486	88.7349
5730409E04Rik	ENSMUSG00000073755	ENSMUST00000097886	0	0	0	0	0	0	0	1.77031e-05	0	0	4.10939e-06	4.88102e-05	0	0	0	0	0	0.000197582	0	0	0.000108949	9.17351e-05	0.000129	0	7.10976e-06	1.0806e-06	0.00014614	0.000209881	0.000108469	0.000178915	0.000193726	1.32441e-05	0.000587	1.58761e-05	0.000221351	8.86833e-05	4.9482e-08	0	0	0	1.29072e-08	58.2709	7.78196e-08	9.51741e-07	0	0	8.69305e-07
5730409E04Rik	ENSMUSG00000073755	ENSMUST00000164362	0	0	0	0	0	0	0	2.6572	0	0	2.65722	2.65717	0	0	0	0	0	2.47661	0	0	2.65632	2.60942	2.60976	0	114.263	175.381	118.6	102.162	231.178	191.323	146.147	82.3751	103.631	170.062	100.974	135.522	51.907	78.8644	78.3191	45.1902	108.946	10.8612	85.7058	66.4305	53.2041	55.1789	69.0877
5730414N17Rik	ENSMUSG00000116506	ENSMUST00000230130	0	0	0	0	0	0	0	0	0	0	0	0	0	0	0	0	0	0	0	0	0	0	0	0	0	0	0	0	0	0	0	0	0	0	0	0	0	0	0	0	0	0	0	0	0	0	0
5730435O14Rik	ENSMUSG00000091370	ENSMUST00000165647	0	0	0	0	0	0	0	0	0	0	0	0	0	0	0	0	0	0	0	0	0	0	0	0	28.4357	20.1048	0	0.460088	5.21616	10.8658	29.3788	27.1402	6.64977	1.8016	0	1.05043	9.92394	0	2.37174	0	7.21829	3.38989	1.93978	2.09023	0	0	0
5730455P16Rik	ENSMUSG00000057181	ENSMUST00000103225	0.629347	0	0.435858	0.47831	0	0.561325	1.06714	0	0	0	0.593451	1.04318	1.55399	1.71795	0.882214	1.46719	2.30574	2.29993	0	0	3.8056	0	2.60982	0	44.2288	32.2366	40.6257	48.354	59.8785	52.034	72.5703	51.359	33.0895	80.9932	55.9692	49.6197	21.3038	17.2673	13.8842	4.73402	20.3066	14.2577	24.8085	30.4282	7.43403	6.61561	28.9544
5730455P16Rik	ENSMUSG00000057181	ENSMUST00000134274	0	0	0	0	1.00938	0	1.4643	0	2.03953	4.05736	0	0	1.185	0	1.72881	6.46926	2.53817	0.0214685	6.23583	9.64227	7.53128	2.09582	0	2.08616	7.19057	24.6362	0	0	59.4416	1.01991e-07	12.3169	44.2896	0.00015818	0	0	0	104.487	101.575	136.843	181.45	129.587	66.2821	103.019	201.969	125.464	176.929	136.421
5730455P16Rik	ENSMUSG00000057181	ENSMUST00000149614	0	0	0.526608	0	0	0	0	5.22723	0	4.08474	0.0823012	0	0.350949	0	0	1.50958	0	0.79714	1.02515	6.34702	0	2.09887	2.42241	0	87.5302	109.805	44.5556	62.4671	121.141	76.3119	72.0014	95.7293	89.9657	101.485	91.226	71.2842	31.2799	18.6559	60.9533	47.9689	22.0016	10.3775	16.6437	39.7507	28.7563	37.2522	25.9847
5730480H06Rik	ENSMUSG00000029089	ENSMUST00000030968	0	0	0	0	0	0	0	0	0	0	0	0	0	0	9.12494e-05	0	0	0	0	0	0	0	0	0	0	1.0654e-06	0	0	0	0	0	0	0	0	0	0	0.121745	3.95799e-07	0.00129878	1.40788e-08	6.25853e-05	0.00408278	0.000859321	0.0324863	2.96347e-05	0.000106051	0.000195467
5730480H06Rik	ENSMUSG00000029089	ENSMUST00000176521	0	0	1.2082	9.99182e-06	0	6.4598	1.08922	2.15905	0	0	2.49645	7.20654	6.44251	0	0	7.24247	0	14.1067	0.359017	5.77952	0	0	0	0	0.00616283	6.3545e-06	0.0255796	0.0818412	3.52087	0.0356105	1.31608	0.00286789	0.00734356	0.0371123	0.00283462	0.00618697	429.425	223.282	174.642	152.553	420.211	321.805	393.049	487.461	279.258	859.615	499.296
5730480H06Rik	ENSMUSG00000029089	ENSMUST00000195960	16.8871	1.28968	5.00115	4.23435	18.5379	9.32086	5.32318	9.32267	14.7239	4.22898	3.50309	4.79185	14.5509	7.96412	27.555	24.5974	22.7188	32.5151	0	8.28604	44.8661	5.039	22.8758	21.9396	657.014	694.905	590.587	499.247	507.025	359.644	585.935	571.404	396.415	954.438	560.789	718.106	940.7	1012.59	1040.06	765.093	918.529	847.005	943.276	909.783	1092.89	1312.39	926.556
5730480H06Rik	ENSMUSG00000029089	ENSMUST00000196604	0	0	0	0	0	0	0	0	0	0	0	0	0	0	0	0	0	0	0	0	0	0	0	0	4.2147	3.24388	1.17638	5.00868	2.44106	3.88909	0	1.2452	9.39332	1.17062	4.2793	4.96178	5.29151	4.67364	7.02082	7.63784	9.20494	4.82032	11.1898	4.26664	9.79679	5.3118	2.56589
5730480H06Rik	ENSMUSG00000029089	ENSMUST00000196950	0	0	0	0	0	0	0	0	0	0	0	0	0	0	9.12494e-05	0	0	0	0	0	0	0	0	0	0	1.0654e-06	0	0	0	0	0	0	0	0	0	0	0.121745	3.95799e-07	0.00129878	1.40788e-08	6.25853e-05	0.00408278	0.000859321	0.0324863	2.96347e-05	0.000106051	0.000195467
5730480H06Rik	ENSMUSG00000029089	ENSMUST00000197072	0	0	0	0	0	0	0	0	0	0	0	0	0	0	0	0	0	0	0	0	0	0	0	0	0	0	0	0	0	0	0	0	0	0	0	0	0	0	0	0	0	0	0	0	0	0	0
5730480H06Rik	ENSMUSG00000029089	ENSMUST00000197915	0	0	0	0	0	0	0	0	0	0	0	0	0	0	0	0	0	0	9.48108	0	0	3.33719	0	0	0	0	0	0	0	0	0	0	0	0	0	0	0	0	0	2.15985	0	0	20.8803	0	0	1.42876e-06	0
5730480H06Rik	ENSMUSG00000029089	ENSMUST00000199818	5.08701	1.12098	0.0219421	3.12785	2.05863	0.103232	0.00680536	0.016846	2.08353	6.11488	0.0120088	0.0831439	0.118764	6.60568	13.9294	0	9.3814	0	3.74383	7.79104	21.286	0	7.20165	0	698.827	768.696	526.129	508.853	711.018	646.156	662.944	608.631	621.079	880.434	499.993	585.008	197.433	444.241	469.667	264.919	188.235	289.426	221.229	16.0972	482.187	1.11548e-05	0.590089
5730480H06Rik	ENSMUSG00000029089	ENSMUST00000200566	0	0	0	0	0	0	0	0	0	0	0	0	0	0	2.2943	0	0	0	0	0	0	0	0	0	0	2.48785	0	0	0	0	0	0	0	0	0	0	52.8526	30.3879	37.9499	23.0206	37.1343	39.2156	14.6392	26.2604	23.5182	11.0292	18.2357
5730522E02Rik	ENSMUSG00000032985	ENSMUST00000125773	0.682357	0.222462	0.741374	0.145676	0.388348	0.719847	0.239157	0.284019	0.90178	0.0948228	0.104456	0.0798786	0.983423	1.46248	1.28892	2.90319	1.49525	13.4014	6.0998	1.63302	5.98637	0.811193	1.6433	2.02291	2.4381	1.41184	10.0363	7.025	5.22797	29.0406	8.04341	4.23157	14.2629	3.89695	5.01105	3.66285	115.918	4.01347	292.371	297.977	245.223	17.7431	252.866	16.7341	109.786	1.62115	31.4123
5730522E02Rik	ENSMUSG00000032985	ENSMUST00000125987	0	0	0	0	0	0	0	0	0	0	0	0	14.0589	3.69016	5.38136	4.71534	18.3708	37.7745	15.4043	13.9563	32.6032	10.2408	10.35	12.8208	20.6857	32.503	25.7376	0.00755869	43.2864	0	22.9971	11.0982	0	48.397	12.6766	14.9512	938.942	868.846	1451.48	598.406	1325.31	1183.19	1002.76	848.423	1469.3	1112.35	893.765
5830417I10Rik	ENSMUSG00000078684	ENSMUST00000135913	11.2033	2.2868	11.7094	16.9478	8.11417	12.4117	4.57628	0	13.5086	3.81673	12.7435	11.9737	97.8486	63.3552	49.9816	91.3868	100.15	110.555	84.3894	47.9774	138.869	79.2575	61.4281	64.2119	1300.12	1728.23	967.18	1120	1417.77	1362.18	1199.32	1037.79	1158.57	1491.46	732.254	975.974	2561.72	3339.31	2733.39	2208.02	3297.27	3339.4	2375.5	2377.95	2673.07	3069.63	2365
5830448L01Rik	ENSMUSG00000115007	ENSMUST00000228874	0	0	0	0	0	0	0	0	0	0	0	0	0	0	0	0	0	0	0	0	0	0	0	0	0	0	0	0	0	0	0	0	0	0	0	0	0	0	0	0	0	0	0	0	0	0	0
5830454E08Rik	ENSMUSG00000052658	ENSMUST00000064646	0	0	0	0	0	0	0	0	0	0	0	0	0	0	0	0	0	0	0	0	0	0	0	0	0	0	0	0	0	0	0	0	0	0	0	0	0	0	0	0	0	0	0	0	0	0	0
5830454E08Rik	ENSMUSG00000052658	ENSMUST00000213974	0	0	0	0	0	0	0	0	0	0	0	0	0	0	0	0	0	0	0	0	0	0	0	0	0	0	0	0	0	0	0	0	0	0	0	0	0	0	0	0	0	0	0	0	0	0	0
5930430L01Rik	ENSMUSG00000106951	ENSMUST00000145042	0	2.67592	14.6645	11.8911	0	1.19283	0	2.98755	0	0	6.27446	0	6.4774	2.74668	15.1674	17.5514	0	0	15.5936	19.561	10.4448	3.35489	20.6494	27.6064	35.4967	165.572	21.5201	11.5804	171.004	122.71	65.9873	79.2065	5.40786	168.56	73.5609	17.9907	534.25	501.489	861.967	287.977	595.953	408.328	553.396	681.472	479.637	929.112	809.248
6030443J06Rik	ENSMUSG00000097207	ENSMUST00000181764	0	0	0	0	0	0	0	0	0	0	0	1.69506e-06	3.4841	0	0	0	0	0	0	0	0	0	0	0	0	0	0	0	0	0	0	0	0	0	0	0	0	24.3991	0	8.08993	28.0745	6.4909	0	20.3921	0	0	4.88245
6030458C11Rik	ENSMUSG00000022195	ENSMUST00000057256	0.0160153	1.22811	3.23715	0	7.63663	7.54665e-07	0.000688451	2.63552	16.2664	0.00074817	1.32526e-06	4.10446e-07	0	0	0	0	0	0	0	0	0	0	0	0	589.212	358.629	580.449	98.8214	1193.76	1152.51	530.251	953.166	799.288	863.671	224.016	544.897	20.7993	0.0254292	4.30346e-06	0	5.68949	0.00376979	1.66902	3.90587e-07	102.302	2.96527	1.01686e-06
6030458C11Rik	ENSMUSG00000022195	ENSMUST00000227299	2.32259e-05	2.80978e-06	3.43268e-05	0	1.22586	0.00894752	0.00170744	2.05156e-06	0.000123898	0.000253891	0.192108	0.00347839	8.21194	0	1.60325e-07	4.70737	0.647534	0.17822	0.00523375	0.452649	9.05862	1.84818	5.64334	6.49492	4.84476	4.18221	4.68497	0.48878	0.553466	0.318817	4.38967	1.52583	0.0287829	0.602647	3.64174	2.88232	377.292	712.475	21.4926	622.536	396.188	447.984	766.454	28.422	13.2689	630.022	63.3776
6030458C11Rik	ENSMUSG00000022195	ENSMUST00000228177	2.5033	0.0616583	5.12348e-06	0	1.58008	3.10821	2.51851	0.000147288	0.000155644	1.47401	3.77888	2.97343	0.419945	0	12.1466	0.00101248	9.39062	13.7165	8.56295	6.7379	0.194827	0.000356723	0.0122421	1.31961	307.129	885.095	90.3327	816.221	23.5723	40.1356	495.841	28.2643	0.101303	183.388	410.021	228.723	298.414	218.674	914.891	161.766	602.084	474.194	0.00346635	796.77	650.625	296.892	741.095
6030458C11Rik	ENSMUSG00000022195	ENSMUST00000228888	0	0	0	0	0	0	0	0	0	0	0	0	0	0	0	0	0	0	0	0	2.18259	1.02478	2.94721	0.66454	0	0	0	0	0	0	0	0	0	0	0	0	0	0	0	0	0	0	0	0	0	0	0
6330408M09Rik	ENSMUSG00000116733	ENSMUST00000231407	0	0	0	0	0	0	0	0	0	0	0	0	0	0	0	0	0	0	0	0	0	0	0	0	0	0	0	0	0	0	0	0	0	0	0	0	0	0	0	0	0	0	0	0	0	0	0
6430548M08Rik	ENSMUSG00000031824	ENSMUST00000108951	0	0	0	0	0	0	0	0	0	0	0	0	0	0	0	0.833548	0	0	0	3.63408	23.4336	0	0	0	0	16.7103	1.64004	13.9587	0.721688	3.08635	0	0	0	0	0	0	301.808	429.039	181.68	203.613	335.631	377.223	261.06	115.496	348.449	127.262	71.1091
6430548M08Rik	ENSMUSG00000031824	ENSMUST00000212268	1.04309	7.11721	9.50586	11.8527	11.7069	28.6818	20.7328	9.51362	41.8965	3.61782	16.7911	0	9.59248	0	3.61316	0	0	0	0	0	0	3.11329	0.655423	0	19.174	40.8311	17.785	27.5725	3.9233	76.6245	2.19271	12.7774	92.0987	2.82462	29.151	13.9856	0	0	0	0	0	0	7.98811e-05	1.95649	0	0	8.06695
6430550D23Rik	ENSMUSG00000074646	ENSMUST00000086145	0	0	0	0	0	0	0	0	0	0	0	0	0	0	0	0	0	3.26385	0	0	0	0	0	0	0	0	0	21.3235	0	0	0	0	0	0	0	0	101.485	45.6049	224.603	35.0577	116.412	140.047	118.788	175.689	46.9341	84.9879	32.0896
6430550D23Rik	ENSMUSG00000074646	ENSMUST00000138025	0	0	0	0	0	0	0	0	0	0	0	0	0	0	0	0	0	0	0	0	0	0	0	0	0	0	0	0	0	0	0	0	0	0	0	0	7.60437e-05	0	0.012035	95.9149	48.4044	0	0.0190014	0.00044108	24.8913	0	8.77386
6430550D23Rik	ENSMUSG00000074646	ENSMUST00000141437	0	0	0	0	0	0	0	0	0	0	0	0	0	0	0	0	0	0	0	0	0	0	0	0	10.9436	0	18.0187	0	1.53742	9.54531	0	9.38112	0	0	0	0	3.58868	0	6.97956	0	0.723219	0	0	0	0	11.869	0
6430550D23Rik	ENSMUSG00000074646	ENSMUST00000144686	0	0.582048	9.3172e-05	0	1.72819	0	1.82471	0	0	3.29764e-05	1.02914e-05	3.93806e-05	0.000127467	0.000278745	1.36573e-05	5.72862e-05	0.000346783	0	0	0.543011	0.000205514	3.95409e-05	0	0	0	0	0	0.000679685	0	0	0	0	0	0	0	0	0	0	34.8148	0	0	0	20.9577	0	0	0	0
6430550D23Rik	ENSMUSG00000074646	ENSMUST00000156993	0	0	0	0	0	0	0	0	0	0	0	0	0	0	0	0	0	0	0	0	0	1.05612	0	0	0	0	0	0	0	0	0	3.51255e-07	0	0	0	0	0	0	0	0	0	0	0	0	0	0	0
6430573P05Rik	ENSMUSG00000102545	ENSMUST00000192648	0	0	1.61309	0	0	0	0	0	0	0	0	0	0	0	0	2.23256	0	0	0	0	0	0	0	0	0	4.16769	0	0	0	0	0	0	0	1.15288	0.384294	0	0	0	0	0	0	0	0	0	0	0	0
6430573P05Rik	ENSMUSG00000102545	ENSMUST00000195547	0	0	0	0	0	0	0	0	0	0	0	0	0	0	0	0	0	0	0	0	0	0	0	0	0	0	0	0	0	0	0	0	0	0	0	0	0	0	0	0	0	0	0	0	0	0	0
6430590A07Rik	ENSMUSG00000097583	ENSMUST00000181813	0	0	0	0	0	0	0	0.242489	0	0	0	0	1.10401	0	1.6375	0	3.59032	4.87984	0.869403	0.987408	3.77788	0	2.82417	2.21039	10.734	23.4127	1.29032	3.74618	20.8291	2.30958	8.28871	9.25821	4.67472	20.1	4.91795	8.47192	216.812	369.079	252.262	154.497	363.817	270.219	255.376	282.575	187.875	351.077	260.971
6430590A07Rik	ENSMUSG00000116278	ENSMUST00000229135	0	0	0	0	0	0	0	0.242489	0	0	0	0	1.10401	0	1.6375	0	3.59032	4.87984	0.869403	0.987408	3.77788	0	2.82417	2.21039	10.734	23.4127	1.29032	3.74618	20.8291	2.30958	8.28871	9.25821	4.67472	20.1	4.91795	8.47192	216.812	369.079	252.262	154.497	363.817	270.219	255.376	282.575	187.875	351.077	260.971
6430710C18Rik	ENSMUSG00000085427	ENSMUST00000125382	0	0	0	0	0	0	0.00699719	0	0	0	0	0	0	0	0.865482	0.462083	0	0.311739	1.53158	0	0.771029	0.566434	0	0	23.1771	8.83834	15.8912	16.5377	40.2165	60.0086	85.5914	51.8839	39.7248	27.7284	15.7491	37.8651	5.41265	0	12.2143	6.302	8.4621	14.9151	25.0059	8.77854	10.1824	4.73182	1.98702
6720427I07Rik	ENSMUSG00000097375	ENSMUST00000181490	0	0	0	0	0	0	0	0	0	0	1.68754	0	45.5656	17.9628	32.6252	63.8558	59.2101	108.789	70.2805	46.1864	56.2374	4.72993	35.4738	33.1095	64.1266	94.4887	57.3975	48.9388	70.9492	23.6496	63.8541	32.0633	33.1095	70.9489	40.2046	42.5694	2823.09	3189.17	3654.45	3209.65	3909.08	3337.85	3741.94	2531.31	2785.14	3344.99	3086.88
6820431F20Rik	ENSMUSG00000071796	ENSMUST00000150051	75.1118	22.671	24.0674	39.0895	47.4729	38.2103	41.5408	40.2114	42.3738	36.8583	57.5595	59.1632	80.3697	15.579	63.0418	42.1138	57.2596	59.0795	70.8999	31.6899	89.7471	20.6932	52.3711	38.1398	4735.29	5198.14	3521.05	3049.69	4437.62	3069.09	3814.03	3666.75	3105.45	5206.39	3062.35	3815.68	3006.19	3339.15	3936.86	2175.83	3499.59	2639.38	3001.28	3034.72	3411.42	3898.25	3356.41
6820431F20Rik	ENSMUSG00000071796	ENSMUST00000153748	1.3678	0	0	3.2253	2.92047	0	5.17323	0	1.93495	1.41768	0	1.41174	27.8964	13.7189	38.5404	98.2536	34.5245	62.9789	38.9312	25.7486	107.826	4.24179	17.4871	29.1349	198.833	306.222	155.864	297.836	231.174	185.086	151.057	133.633	153.467	172.706	108.254	123.14	6158.55	6623.27	6255.32	7576.76	6485.35	5969.34	6435.6	5057.9	4880.47	6211.64	4822.22
8030456M14Rik	ENSMUSG00000117768	ENSMUST00000238029	0	0	0	0	0	0	0	0	0	0	0	0	0	0	0	0	0	0	0	0	0	0	0	0	0	0	0	0	0	0	0	0	0	0	0	0	0	0	0	0	0	0	0	0	0	0	0
8030462N17Rik	ENSMUSG00000047466	ENSMUST00000074653	6.37199	1.78804	7.01552	5.02454	5.31394	7.05695	3.89421	5.81375	7.29685	4.89222	5.5243	5.62951	28.0558	15.5632	43.6885	0.0858285	63.4057	76.9806	29.7652	1.70204e-05	71.6522	4.70327e-06	26.7124	38.5691	488.201	591.04	406.724	446.421	557.237	364.904	485.338	523.109	274.232	918.842	485.512	432.01	1829.62	2100.88	1977.13	1689.14	2351.19	2097.83	2062.91	1371.09	2005.37	2410.57	1596.97
8030462N17Rik	ENSMUSG00000047466	ENSMUST00000237203	8.19688e-06	0	0	0	0	0	0	0	0	0	0	0	0.0112517	0.000781847	6.83017e-05	44.5035	0.0171767	0.0367249	4.68301e-05	31.0104	0.000152587	14.9885	1.22485	0.00324568	0	0	0	1.05604e-06	7.74508e-06	0	0.00202862	0	0	0.00217087	0.00998113	6.58252e-06	153.848	99.0024	166.766	80.0263	0.201839	138.956	0.00475185	266.012	212.267	154.308	124.449
8030462N17Rik	ENSMUSG00000116473	ENSMUST00000229523	6.37199	1.78804	7.01552	5.02454	5.31394	7.05695	3.89421	5.81375	7.29685	4.89222	5.5243	5.62951	28.0558	15.5632	43.6885	0.0858285	63.4057	76.9806	29.7652	1.70204e-05	71.6522	4.70327e-06	26.7124	38.5691	488.201	591.04	406.724	446.421	557.237	364.904	485.338	523.109	274.232	918.842	485.512	432.01	1829.62	2100.88	1977.13	1689.14	2351.19	2097.83	2062.91	1371.09	2005.37	2410.57	1596.97
8030462N17Rik	ENSMUSG00000116473	ENSMUST00000237163	8.19688e-06	0	0	0	0	0	0	0	0	0	0	0	0.0112517	0.000781847	6.83017e-05	44.5035	0.0171767	0.0367249	4.68301e-05	31.0104	0.000152587	14.9885	1.22485	0.00324568	0	0	0	1.05604e-06	7.74508e-06	0	0.00202862	0	0	0.00217087	0.00998113	6.58252e-06	153.848	99.0024	166.766	80.0263	0.201839	138.956	0.00475185	266.012	212.267	154.308	124.449
8430429K09Rik	ENSMUSG00000034587	ENSMUST00000144844	0	0	0	8.80434e-08	0	0	0	0	0	0	0	0	0.000144964	0	0	0	0	0	0	0	0	1.23802e-06	0	0	0	0	0	0	0	2.99823e-08	0	0	0	0	0	0	0.0293588	89.4912	107.423	70.3784	113.771	72.0645	90.464	2.16887e-05	0.0611479	37.1572	0.456342
8430429K09Rik	ENSMUSG00000034587	ENSMUST00000146456	1.52363	1.25366	4.13067	2.90248	5.72895	3.1495	0	0.34718	6.09466	1.52708	3.47182	2.51822	1.91708	3.05289	10.7347	3.00245	4.16216	0	6.0941	4.57074	8.32603	2.90448	2.7739	7.37043	37.4411	83.0452	62.7161	49.1649	83.2026	72.9777	73.3561	79.4284	78.4036	59.5557	40.0764	55.3086	176.562	214.159	181.135	100.108	157.908	238.482	131.358	259.689	227.205	274.791	220.097
9030025P20Rik	ENSMUSG00000116953	ENSMUST00000061688	0	0	0	0	0	0	0	0	1.75977e-06	0	0	0	0	0	0	0	0.253266	0	0	0	0.231679	0	0	0	0.00402438	185.77	15.0436	38.0567	0.0494093	173.155	344.511	187.455	137.469	1.07863	124.596	203.363	291.338	226.107	341.199	202.502	140.672	366.88	254.69	285.262	419.21	62.4645	311.808
9030025P20Rik	ENSMUSG00000116953	ENSMUST00000231253	2.7831	0	0	0	0	12.8603	0	5.18558	0.00542729	2.92435	8.41392e-06	0	0	0	0	7.14862	11.8108	0	0	0	13.2982	0	0	0	340.368	6.81788	174.693	42.9449	229.553	20.8619	27.3198	103.444	293.666	302.767	132.718	0.0125231	0.658233	43.5047	0	0.00417801	155.646	0	68.0315	2.5851e-05	0	288.794	95.2462
9030025P20Rik	ENSMUSG00000116953	ENSMUST00000232182	0	0	5.81655	0	0	4.51623	0	0	3.8101	0	0	0	0	0	0	5.67551	0	22.3354	0	0	0	0	0	0	131.675	473.316	289.415	213.727	247.437	136.953	353.983	364.869	109.01	246.114	132.279	242.461	93.168	85.8346	2.86208e-06	0	108.789	34.3966	27.5682	164.669	5.2614	312.76	0.000111925
9030407P20Rik	ENSMUSG00000097343	ENSMUST00000180977	0	0	5.53897	0	0	0	0	2.00101	0	0	0	0	7.38529	3.69264	0	3.70385	5.53969	3.69264	10.1624	0	5.49904	0	1.84632	0	55.9216	166.237	124.678	148.087	140.622	108.365	175.553	243.184	124.309	193.067	107.319	75.5165	59.5885	69.012	76.1184	52.9846	122.91	145.89	50.4687	93.7601	59.6674	141.477	98.3851
9030407P20Rik	ENSMUSG00000097343	ENSMUST00000207861	0	1.12319	0	1.11139	0	0	0	0	0	3.48407	0	0	0	0	0	0	0	0	0	0	3.35694	0	0	0	0	7.92019	15.4924	17.449	16.8314	21.4066	0	0	1.48616	0	0	0	3.99448e-06	30.0197	11.0829	0	3.12217	8.08876	36.5027	6.20957	0	0	0
9030616G12Rik	ENSMUSG00000097691	ENSMUST00000181142	28.1427	35.1115	64.8769	23.7986	24.8928	27.3608	44.6859	29.5701	54.1342	32.4834	29.1185	73.7275	27.9989	23.865	54.3613	38.016	23.9471	26.19	16.2787	23.8177	51.1524	9.9252	42.3862	57.9737	1817.63	1913.84	1365.22	1801.4	1293.59	1114.51	1223.96	2246.23	1618.63	2056.02	1926.24	4484.23	1415.63	1299.18	2823.06	1334.23	1083.1	894.513	981.913	1848.19	1946.98	2571.03	2511.56
9030619P08Rik	ENSMUSG00000053168	ENSMUST00000096397	0	0	0	0	0	18.6277	0	0	0	0	0	0	0	0	0	0	0	0	0	0	26.6666	0	0	0	97.3757	0	0	16.2516	37.5453	105.023	21.5026	1.90503e-06	89.5352	1.83455	45.7339	0	0.000335043	0	48.4214	88.7049	95.0918	154.344	99.8364	21.7927	75.1507	73.3697	40.0907
9030619P08Rik	ENSMUSG00000053168	ENSMUST00000190141	12.7643	18.0151	14.9672	5.32797	11.6938	14.4766	13.7017	16.9801	40.8153	6.39704	4.23545	7.43703	9.2513	3.19831	6.29858	3.08923	8.3771	10.2954	10.5202	3.09645	0	1.02832	4.1172	4.2425	709.414	150.39	397.836	747.549	795.661	1292.96	616.045	294.952	1423.33	634.487	408.948	211.029	237.752	50.5241	114.779	110.508	157.584	236.778	91.8308	95.4669	375.01	132.425	122.307
9030619P08Rik	ENSMUSG00000053168	ENSMUST00000227495	0	0	0	0	0	0.00307221	0	0	0	0	0	0	0	0	0	0	0	0	0	0	0.0113852	0	0	0	14.1439	0	0	3.74949	111.223	7.13023	0.0768747	42.5946	23.3697	84.4445	0.193196	0	35.4053	0	0	0	0	0.0033726	0.10002	0	9.39264e-08	11.9667	4.33102
9030622O22Rik	ENSMUSG00000086141	ENSMUST00000129082	38.823	17.347	23.6309	22.3936	22.1869	36.8349	28.9977	20.2028	30.861	16.6074	19.9316	28.8844	88.5049	48.8992	117.734	125.329	167.535	178.345	184.522	49.4158	214.199	62.1827	107.257	99.0574	8035.95	12838.2	4536.46	4988.13	12167.4	5570.31	14746.7	5713.9	6136.44	14449.7	6765.6	8738.38	7645.82	9078.5	6158.97	4250.13	9952.38	6569.13	11547.3	4672.89	9238.85	12196.5	7457.4
9030622O22Rik	ENSMUSG00000086141	ENSMUST00000132070	166.364	154.465	106.3	75.4411	482.834	201.092	121.583	131.233	43.7178	116.212	159.146	150.7	0	2.13831e-06	0	0	0.000222319	0	112.746	0	4.20532	0.00462547	6.37839e-05	0.0252197	13759.8	11605.8	1731.09	8502.7	11532.4	14520.7	7988.73	1852.35	2809	4630.02	817.725	4075.11	0	0	0	0	0	0	0	0	0	0	0
9030622O22Rik	ENSMUSG00000086141	ENSMUST00000136555	0	0	0	104.094	74.8195	180.374	112.168	36.5045	36.8886	36.3992	0	0	678.228	147.685	317.682	619.658	863.442	1411.42	591.782	214.446	720.069	150.126	341.062	400.923	11928.5	15971.6	2878.65	13328.5	12164.7	15192.9	9175.92	2437.87	1547.99	10217.6	3983.65	4026.99	50408	39921.9	26735.7	32188.7	46965.1	54582.2	45866.5	16706.1	40569.7	36687.7	23654.9
9030624G23Rik	ENSMUSG00000073158	ENSMUST00000101538	4819.6	1765.45	4086.21	2549.88	5180	4633.7	4437.62	6535.28	5716.29	2302.22	3811.94	6085.92	3575.06	843.879	2016.68	1783.53	3285.2	3510.81	2624.58	3692.53	3731.44	1009.21	2305.24	3339.68	28327.4	24610.9	30848.4	36680.4	29485.9	41533.1	36768.7	45199.8	46151.6	22653.1	18778.6	17763	5882.34	4640.15	6374.37	5115.46	5718.3	6946.38	6517.36	7741.35	7291.96	4647.63	4301.4
9130016M20Rik	ENSMUSG00000118366	ENSMUST00000237398	0	0	0	0	0	0	0	0	0	0	0	0	0	0	0	0	0	0	0	0	0	0	0	0	0	0	0	0	0	0	0	0	0	0	0	0	0	0	0	0	0	0	0	0	0	0	0
9130019O22Rik	ENSMUSG00000030823	ENSMUST00000049052	0	0	0	0	4.42702	0	4.49762	0	0	0	0	0	0	0	0	0	0	3.79602	0	0	0	0	0	0	44.9762	0	10.9263	0	44.9762	0	98.9476	43.56	27.7771	73.145	44.9762	58.9362	1.18548e-08	0.029199	0	7.157	22.8263	3.62403	28.0195	62.3826	94.4899	0.000160633	0.557343
9130019O22Rik	ENSMUSG00000030823	ENSMUST00000164345	0	0	0	0	0.00110176	0	3.28619	0	6.90397	0	0	0	0	0	0	0	3.0893	0	0	3.74032	4.06255	0	0	0	25.5541	64.5002	53.4852	69.5402	33.9684	69.4018	29.502	25.7957	20.6799	0	11.3609	0	54.8614	89.4251	86.7589	111.598	58.6139	76.7277	44.9496	5.20065	6.26445e-05	127.57	63.3921
9130023H24Rik	ENSMUSG00000062944	ENSMUST00000078816	0	0	0	0	0	0	0	0	0	0	0	0	0	0	0	0	0	0	0	0	0	0	0	0	0	0	0	0	0	0	0	0	0	0	0	0	0	0	0	0	0	0	0	0	0	0	0
9130230N09Rik	ENSMUSG00000092626	ENSMUST00000174568	6.68748	6.68748	12.0375	5.34999	7.93589	10.7	18.7249	10.7	9.36247	1.3375	5.34999	13.375	12.0375	2.67499	2.67499	9.36247	18.9949	12.0375	18.2041	6.14867	12	3	6.68748	12.2662	219.349	385.199	258.137	379.849	267.499	341.062	328.498	127.062	189.924	180.562	236.737	156.487	191	181.899	176.55	182	197.949	205.974	174	138	109	129	166
9130401M01Rik	ENSMUSG00000101892	ENSMUST00000100655	0	0	0	0	0	0	0	1.54487	0	0	2.01587	0	0	0	0	0	0	0	0	0	0	0	0	0	72.899	114.916	69.2612	70.7865	112.824	91.7423	99.857	95.7664	78.5397	108.348	69.7178	64.3513	17.4799	21.518	37.4866	17.0335	29.3886	60.6644	30.9285	64.8283	14.0296	73.2595	7.13463
9130401M01Rik	ENSMUSG00000116094	ENSMUST00000229646	0	0	0	0	0	0	0	1.54487	0	0	2.01587	0	0	0	0	0	0	0	0	0	0	0	0	0	72.899	114.916	69.2612	70.7865	112.824	91.7423	99.857	95.7664	78.5397	108.348	69.7178	64.3513	17.4799	21.518	37.4866	17.0335	29.3886	60.6644	30.9285	64.8283	14.0296	73.2595	7.13463
9130409I23Rik	ENSMUSG00000038768	ENSMUST00000036819	4.90284	11.029	6.14582	7.33145	15.9508	3.69392	10.9789	0	0	11.0991	4.88876	8.51948	9.6215	7.22824	4.86256	10.8661	6.01597	7.2862	7.24682	2.40689	1.21789	6.07933	10.9255	10.9119	203.548	195.719	214.581	28.2655	114.664	59.1387	306.315	117.728	50.2411	570.044	113.244	220.53	142.392	94.1783	195.193	18.0058	78.1692	37.4172	192.942	81.3914	43.383	441.101	116.922
9130604C24Rik	ENSMUSG00000105851	ENSMUST00000197965	0	0	0	0	0	0	0	0	0	0	0	0	0	0	0	0	0	0	0	0	0	0	0	0	0	0	0	0	0	0	0	0	0	0	0	0	0	0	0	0	0	0	0	0	0	0	0
9230111E07Rik	ENSMUSG00000087624	ENSMUST00000124850	0	2	10	4.28557	6.42836	6.42836	4.28557	2.14279	4.28557	8.62853	12	6.42836	0	1	6.66613	0	4.86558	2	0	4.96003	2	4	11	4.28557	117.853	94.2831	113.57	100.711	94.2831	134.996	364.282	128.568	115.371	182.137	137.142	126.425	68.5692	32.1418	40.713	32.1418	51.4269	82.7295	126.424	66.0458	44.9985	79.2831	59.9983
9230112E08Rik	ENSMUSG00000070461	ENSMUST00000094214	0	0	0	0	0	0	0	0	0	0	0	0	0	0	0	0	0	0	0	0	0	0	0	0	0	0	0	0	0	0	0	0	0	0	0	0	0	0	0	0	0	0	0	0	0	0	0
9230112E08Rik	ENSMUSG00000070461	ENSMUST00000189441	0	0	0	0	0	0	0	0	0	0	0	0	0	0	0	0	0	0	0	0	0	0	0	0	0	0	0	0	0	0	0	0	0	0	0	0	0	0	0	0	0	0	0	0	0	0	0
9230114K14Rik	ENSMUSG00000097145	ENSMUST00000180601	0	0	0	0	0	0	0	0	0	0	0	0	0	0	0	0	0	0	0	0	0	0	0	0	0	0	0	0	0	0	0	0	0	0	0	0	17.397	21.789	10.5075	17.5719	13.3626	54.0845	8.25581e-05	25.0389	10.6847	37.9696	19.6057
9230114K14Rik	ENSMUSG00000097145	ENSMUST00000198720	90.9446	35.4212	105.934	64.7349	119.052	130.033	128.521	94.9994	137.59	57.9895	84.4118	153.733	99.2901	18.6693	101.789	89.2775	129.516	146.358	111.345	106.147	137.15	48.7946	101.798	139.768	545.502	513.486	415.453	705.452	494.324	587.913	699.037	645.021	651.198	566.501	329.036	486.82	265.571	249.443	352.045	246.396	255.201	292.325	277.811	353.958	506.907	272.166	248.653
9230116N13Rik	ENSMUSG00000097403	ENSMUST00000194227	0	0	0	0	0	0	0	0	0	0	0	0	0	0	0	0	0	0	0	0	0	0	0	0	0	0	0	0	0	0	0	0	0	0	0	0	0	0	0	0	0	0	0	0	0	0	0
9330102E08Rik	ENSMUSG00000107879	ENSMUST00000204642	0	0	0	1.60185	0	0	0	0	0	0	0	0	0	0	0	0	1.07716	0	0	0	0	0	0	0	9.61027	0	8.98104	10.2169	9.05711	5.65285	1.81345	11.2708	4.40267	16.3399	2.98426	1.5489	16.0655	1.3649	15.5862	4.18823	12.6285	9.03653	26.0711	6.7573	5.49208	29.5422	9.75422
9330151L19Rik	ENSMUSG00000097061	ENSMUST00000181850	0	0	0	0	0	0	0	0	0	0	0	0	0	0	0	0	0	0	0	0	0	10	0	0	0	205.55	68.5167	22.8389	68.5167	22.8389	114.194	0	68.5167	91.3556	182.711	45.6778	339.919	570.972	296.906	182.711	433.939	228.389	467.238	420.037	479.617	296.906	612.296
9330162012Rik	ENSMUSG00000086448	ENSMUST00000154919	0	0	0	0	0	0	0	0	32.5375	0	0	0	17.167	0	0	11.2572	6.10575	0	8.055	0	7.89389	0	6.59207	27.4434	108.231	197.405	83.7421	41.4763	99.6794	43.2923	182.545	105.037	0	188.855	20.8096	129.877	133.919	95.9113	200.953	80.6598	200.928	144.236	213.574	250.281	135.088	222.306	180.693
9330175E14Rik	ENSMUSG00000097194	ENSMUST00000180445	0	0	0	0	0	0	0	0	0	0	0	0	0	0	0	0	0	0	0	0	0	0	0	0	23.3746	124.355	34.284	35.4803	89.7738	122.635	91.1952	121.934	65.8344	172.746	86.1394	38.144	23.6536	23.6536	22.7439	23.6536	23.6536	22.9255	23.6536	57.1837	8.88888	23.6536	22.7126
9430002A10Rik	ENSMUSG00000062704	ENSMUST00000074808	0	0	0	0	0	0	0	0	0	0	0	0	0	0	0	0	0	0	0	0	0	0	0	0	0	0	0	0	0	0	0	0	0	0	0	0	0	0	0	0	0	0	0	0	0	0	0
9430015G10Rik	ENSMUSG00000059939	ENSMUST00000072554	0	0.408773	0.801664	0	0.854971	1.10557	0.877327	0	1.07251	0	0	0	0	0	0	0	1.43644	0	0	0	4.33656	0.976924	0	0	165.035	132.476	165.516	177.509	151.909	170.64	187.701	110.911	229.56	154.532	133.849	235.636	26.8772	22.1705	23.3333	12.2133	25.5325	142.286	27.0415	478.077	10.8977	7.97537	28.1636
9430015G10Rik	ENSMUSG00000059939	ENSMUST00000125786	0	0.501411	0.995606	0	1.09055	1.37928	1.13838	0	1.33151	0	0	0	0	0	0	0	1.79771	0	0	0	5.38944	1.21815	0	0	235.848	198.976	221.817	235.287	207.855	230.045	251.152	155.295	297.711	218.919	177.167	320.117	42.0231	36.6879	38.4977	22.0003	41.7526	250.947	42.3244	2.48962	19.9553	15.9836	41.6563
9430015G10Rik	ENSMUSG00000059939	ENSMUST00000141882	0	0	0	0	0	0	0	0	0	0	0	0	0	0	0	0	0	0	0	0	0	0	0	0	0	0	0	0	0	0	0	0	0	0	0	0	0	0	0	0	0	0	0	0	0	0	0
9430015G10Rik	ENSMUSG00000059939	ENSMUST00000169550	0	1.39311	2.94313	0	3.68471	4.17098	4.19002	0	3.92923	0	0	0	0	0	0	0	5.52244	0	0	0	15.9876	3.67405	0	0	1074.64	1522.61	751.295	808.141	997.696	1025.2	1078.01	836.497	867.193	936.427	533.677	682.959	393.113	455.856	471.293	417.904	488.873	45.3409	398.012	0.0311784	411.492	517.703	295.182
9430037G07Rik	ENSMUSG00000097073	ENSMUST00000180723	0	0	0	0	0	0	0	11.697	0	0	0	0	0	0	5.13075	5.30315	6.83304	0.00454115	0	0	22.9083	0	4.40251	0	50.6665	16.6975	63.1997	184.412	0	0	256.293	55.9345	0.0105872	63.3836	47.4418	8.03829e-06	98.6529	63.1571	82.828	248.219	31.8892	34.0876	115.635	199.046	266.465	108.911	96.8381
9430037G07Rik	ENSMUSG00000097073	ENSMUST00000180982	0	2.15363	3.73798	0	5.25686	0	0	0	0	1.18929	0	0	4.6987	0	0	0	0	7.64579	7.20405	0	0	0	4.89945	0	27.4961	72.6163	29.4037	73.1636	99.8587	36.3755	136.241	84.8446	37.1874	88.5393	5.95261	31.5342	95.5626	99.3802	55.7021	161.352	73.4314	72.3905	128.333	72.0756	52.5591	64.3811	42.1929
9430038I01Rik	ENSMUSG00000040139	ENSMUST00000068996	2.74392	1.34658	3.95763	3.38044	0.91085	1.49765	0.723996	2.02668	2.61794	3.4948	1.21171	3.80864	0.109028	0.501404	8.18896	0.615275	2.83753	3.21532	0.348723	4.24508	0.162658	0.011307	0.848939	0.0683733	19.3514	67.9424	698.5	282.15	27.9421	128.204	189.054	45.9168	125.446	634.188	520.287	53.9179	2.18674	52.4046	336.118	661.913	180.165	11.4167	377.877	286.111	3.89622	243.421	290.409
9430038I01Rik	ENSMUSG00000040139	ENSMUST00000117404	3.32636	0.033467	0.553796	3.45527	0.00445123	0.171449	4.41882	0.497463	1.22178	0.209352	6.33353	1.05712	9.03717	5.09997	0.552789	14.8721	3.68797	3.3666	22.391	4.65011	24.9335	3.12397	3.91787	8.04044	470.798	69.6077	7.07559	93.8042	289.517	92.0361	653.661	748.392	261.477	399.443	0.0908414	705.025	683.449	148.554	301.559	289.265	52.7106	667.833	127.532	226.16	791.302	436.291	450.965
9430038I01Rik	ENSMUSG00000040139	ENSMUST00000120340	0	0	0	0	0	0	0	0	0	0	0	0	0	0	0	0	0	0	0	0	0	0	0	0	0	0	0	0	0	0	0	0	0	0	0	0	33.8003	0	0	0	31.096	0	0	0	0	0	0
9430038I01Rik	ENSMUSG00000040139	ENSMUST00000145881	3.31746	0.993378	4.89327	4.3525	0.265998	1.85996	0.934418	1.03343	3.23575	4.50282	1.60644	2.2096	0.13439	0.19796	10.7844	0.761647	0.600373	3.92279	0.430061	5.29193	0.20125	0.00720655	1.04624	0.0863495	27.4528	101.2	2.70833	371.831	37.9875	171.779	44.4971	63.8493	161.822	23.2224	0.217659	72.7897	3.3878	85.8275	548.892	58.5293	291.66	19.9025	586.026	418.649	7.04652	480.933	1.80043
9430085M18Rik	ENSMUSG00000106164	ENSMUST00000198824	0	0	0	0	0	0	0	0	0	0	0	0	0	0	0	0	0	0	0	0	0	0	0	0	0	16.8732	3.9852	3.9852	3.9852	12.1531	3.7084	0	11.3419	9.963	1.84129	1.87714	3.9852	12.7569	5.11529	3.74181	3.9852	17.9334	9.963	9.963	5.9778	11.9556	0
9530062K07Rik	ENSMUSG00000108030	ENSMUST00000203332	0	2.15741	5.41283	0	6.50237	2.178	4.35871	6.53451	2.13616	1.04999	0	2.15436	5.44912	2.17742	3.26614	7.62569	6.32952	4.37023	8.72046	2.1288	8.71098	0	7.00273	7.63089	205.895	178.84	286.462	147.244	176.423	192.834	414.968	338.58	363.256	251.522	220.992	225.936	206.525	147.07	254.705	162.166	214.227	208.262	298.275	324.909	343.049	288.535	296.412
9530068E07Rik	ENSMUSG00000036275	ENSMUST00000036952	0	0	1.41902	1.19748	1.32516	0.617191	2.42183	1.53981	2.83863	1.14624	0.711606	5.10617	5.03339	2.48812	12.2368	0	5.25262	9.30948	3.4892	6.02036	5.4675	2.27123	2.53371	4.22065	517.492	855.426	502.02	400.336	598.207	356.377	693.322	493.081	370.253	695.321	336.27	443.949	567.884	617.859	519.205	429.908	328.853	559.471	375.538	526.722	473.214	677.497	494.028
9530068E07Rik	ENSMUSG00000036275	ENSMUST00000109057	0	0	1.41183	1.28162	1.1906	0.627582	1.31393	1.28345	4.21767	1.34445	0.712067	4.61629	4.32108	1.53592	6.32545	0	4.69814	5.77982	3.93983	3.54964	3.28233	2.67378	1.53548	5.15027	394.707	329.191	252.475	384.189	286.529	406.798	511.854	379.72	285.552	306.959	324.866	216.246	198.878	189.394	160.266	107.981	465.118	147.668	423.59	211.524	114.366	132.471	197.098
9530080O11Rik	ENSMUSG00000044125	ENSMUST00000137239	0	0	0	0	0	0	0	0	0	0	0	0	0	0.0446525	1.21282	1.32915	2.42562	0	0	1.21282	0	0	0	1.29917	0.00417003	6.39025e-06	0	46.2458	5.88381e-05	56.1454	41.6675	0.645084	35.1667	1.25501e-08	0.404606	69.3938	68.3097	91.7743	109.296	0	135.83	102.465	33.7224	85.22	141.419	68.3097	116.126
9530080O11Rik	ENSMUSG00000044125	ENSMUST00000143332	0	1.09236	0	0	0	0	0	0	0	0	0	0	0	1.05414	0	0	0	2.17452	0	0	0	0	0	0	51.885	45.8949	58.4804	0.000119669	46.7491	0	19.8149	65.4508	0.189361	65.6497	40.4015	0.0104954	2.87572	24.1653	34.5349	67.9391	0	2.55038	41.6576	10.4145	0	24.6668	3.57497
9630013D21Rik	ENSMUSG00000059027	ENSMUST00000127391	2.01194	13.0807	8.67934	0.399277	5.47138	6.60653	5.08155	6.70286	1.40778	8.06081	7.44591	2.28975	0.293149	1.75956	0	1.85352	0.463514	0	0	0.429419	2.13686	7.48192	1.95567	10.5191	30.1485	35.7218	0	18.318	70.223	63.6662	28.0191	21.1081	1.85065e-06	9.80056	0	5.95835	3.26509	14.4036	0	0	7.48581	16.409	0	12.8183	0	0	0
9630013D21Rik	ENSMUSG00000059027	ENSMUST00000131216	4.20443	0	2.2614	6.68428	0	2.15038	0	0	0	0	2.39424	0	0	0.0507292	0	0	0.0420689	0	0	0	5.11105	0	0	2.32234	584.015	265.609	378.377	285.81	596.936	376.967	363.441	522.745	298.495	967.55	455.222	487.907	0.0199953	0.000469251	67.8881	3.21746	39.594	0	0	0	26.3408	94.6267	0
9630013D21Rik	ENSMUSG00000059027	ENSMUST00000156790	0	0	0	0	0	0	0	0	0	0	0	0	0	0	0	0	0	0	0	0	0	0	0	0	0	0	0	0	0	0	0	0	0	0	0	0	0	0	0	0	0	0	0	0	0	0	0
9930021J03Rik	ENSMUSG00000046138	ENSMUST00000175726	2.80157	0	1.81616	0	0	1.53463	0	4.62242	1.53048	1.52175	0	4.55211	0.012961	2.7664	0.0728591	0.0235625	0.166279	6.52315	0.00131335	0.00366671	0.059036	0.00150027	0.00504585	0.969452	232.074	107.849	58.7568	151.49	68.6061	93.0856	203.952	139.181	233.644	112.81	31.9347	202.629	0.00152274	0.0530628	0.348679	0.000902004	0.0277859	0.00316305	0.0396068	0.0168704	0.000199141	0.000385562	2.13799
9930021J03Rik	ENSMUSG00000046138	ENSMUST00000175764	1.44227	0	0	3.64017	2.38791	1.91252	8.33525	1.70813	5.48743	3.1103	1.20549	10.5184	15.3143	14.5271	8.61126	20.547	3.22973	37.917	10.4298	24.8786	16.3388	0	21.3712	2.82422	971.06	995.113	665.881	605.144	824.113	746.828	986.842	974.473	605.552	1056.82	670.549	952.682	553.49	804.814	842.719	497.418	398.313	575.533	584.288	942.923	997.405	468.579	867.044
9930021J03Rik	ENSMUSG00000046138	ENSMUST00000176773	0	0	4.34466	1.94699	0	0	0	0.845709	0	0	0	0	0	6.27702	0	0	15.9993	0	0	0	13.5839	0	0	9.18425	65.9336	0	0	0	16.903	0	8.52609	7.69114	0	34.5668	0	0	0	0	0	0	0	0	0	0	0	0	0
9930021J03Rik	ENSMUSG00000046138	ENSMUST00000177155	0.217141	0	0	0	0	0	0	0.0508688	0	0	0	0.00325651	35.2494	14.1253	84.8752	83.7237	68.7364	70.1828	62.0554	25.9255	118.952	22.7282	37.6529	45.3341	49.5713	210.06	176.499	98.9748	268.779	76.2721	49.5465	67.1477	28.3424	292.207	170.146	20.1558	3483.81	3417.49	4031.1	3179.57	4062.21	4152.57	4026.53	2288.99	4443.48	4041.96	2761.71
9930104L06Rik	ENSMUSG00000044730	ENSMUST00000094769	0	0	0	0	0	0	0	0	0	0	0	0	0	0	0	0	0	0	0	0	5.82249	0	0	0	71.6896	1.5011e-05	53.0383	20.8559	103.483	66.0435	133.285	64.0601	70.5784	67.5158	35.0882	41.2048	220.782	157.749	0.00222864	0	84.4281	0	125.155	0.0191445	2.87123e-06	26.5119	0.000421961
9930104L06Rik	ENSMUSG00000044730	ENSMUST00000233434	0	0	0	0	0	0	0	0	0	0	0	0	0	0	0	0	0	0	0	0	1.53971	0	0	0	8.06476	111.433	8.84044	1.36419	15.1893	2.33535	7.49518	8.166	5.26024	0.477746	6.30942	1.11307	14.3266	0.00166245	0.000104066	0	4.16313	0	8.06943	0.001775	7.0849e-08	0.37655	3.84593e-05
9930104L06Rik	ENSMUSG00000044730	ENSMUST00000233530	0	0	0	0	0	0	0	0	1.87723	0	0	0	0	0	0	0	0	0	0	0	0	0	0	0	0	0	0	0	0	0	0	0	0	0	0	0	6.00749e-05	17.9334	53.693	0	7.65809	9.5115	0	44.8828	8.60643	5.87098	33.1069
9930104L06Rik	ENSMUSG00000044730	ENSMUST00000233875	14.1144	6.05184	3.61095	0	5.65596	4.42311	3.88353	0	0	4.52002	5.08685	0	4.98859	0	0	3.01636	0	0	0	5.07164	0	0	0.145025	0	128.397	193.668	115.38	141.064	198.081	190.788	175.701	193.147	156.301	180.322	56.6045	131.261	9.29346	0	0	0	12.137	0	3.23493	0	0	0	0
9930111J21Rik1	ENSMUSG00000069893	ENSMUST00000093153	0	0	0	0	0	0	0	0	0	0	0	0	0	0	0	0	0	0	0	0	0	8.82906e-06	0	0	0	0	0	0	0	0	0	0	0	0	0	0	0	0	0	0	0	0	0	0	0	0	0
9930111J21Rik1	ENSMUSG00000069893	ENSMUST00000097494	0	0	0	0	0	0	0	0	0	0	0	0	0	0	0	0	0	0	0	0	0	0	0	0	0	0	0	0	0	0	0	0	0	0	0	0	278.351	66.9834	121.369	110.322	171.481	110.103	94.4466	157.28	394.998	82.2198	52.0073
9930111J21Rik1	ENSMUSG00000069893	ENSMUST00000141200	0	0	0	0	0	0	0	0	0	0	0	0	0	0	0	0	0	0	0	0	0	0.302898	0	0	0	0	0	0	0	0	0	0	0	0	0	0	0	0	0	0	0	0	0	0	0	0	0
9930111J21Rik2	ENSMUSG00000069892	ENSMUST00000093152	0	0	0	0	0	0	0	0	0	0	0	0	0	0	1.19382e-06	0	0	0	0	0	0	0	0	0	0	0	0	0	0	0	0	0	0	0	0	0	0	0	0	0	0	0	0	0	0	0	0
9930111J21Rik2	ENSMUSG00000069892	ENSMUST00000101295	0	3.08862	0	3.40679	0	0	0	5.11878	12.6346	2.08252	0	1.67733	8.78446	0	9.14344	6.10229	10.0365	12.42	0	2.50788	26.0627	0	0	11.3192	89.6121	111.856	58.776	62.5881	76.6355	65.171	100.57	38.2359	58.7743	72.8695	31.7567	46.0272	649.052	600.731	517.518	634.781	581.369	703.523	730.249	653.416	1168.05	740.856	511.438
9930111J21Rik2	ENSMUSG00000069892	ENSMUST00000132768	0	0	0	0	0	0	0	0	0	0	0	0	0	0	1.60964	0	0	0	0	0	0	0	0	0	0	0	0	0	0	0	0	0	0	0	0	0	0	0	0	0	0	0	0	0	0	0	0
A030005L19Rik	ENSMUSG00000113880	ENSMUST00000220768	0	0	0	0	0	0	0	0	0	0	0	0	0	0	0	0	0	0	0	0	0	0	0	0	0	0	0	0	0	0	0	0	0	0	0	0	0	0	0	0	0	0	0	0	0	0	0
A130006I12Rik	ENSMUSG00000069136	ENSMUST00000091396	0	0	0	0	0	0	0	0	0	0	0	0	0	0	0	0	0	0	0	0	0	0	0	0	0	0	0	0	0	0	0	0	0	0	0	0	0	10	0	0	0	0	15	0	0	0	0
A130010J15Rik	ENSMUSG00000079144	ENSMUST00000110831	0	0	0	0	0	0	0	0	0	0	0	0	0	0	0	0	0	0	0	0	0	0	0	0	0	0	0	0	0	0	0	0	0	0	0	0	1.55622e-07	0	0	0	25.3838	0.138232	0	0	0	0	0
A130010J15Rik	ENSMUSG00000079144	ENSMUST00000160822	0	3.72788	3.24588	0	0	0	0	0	0	28.7614	0	0	0	0	0	0	11.0656	3.55704	12.3768	0	8.63712	0	0	0	101.199	157.065	125.386	102.727	171.121	146.244	215.132	200.647	180.572	180.939	194.851	105.059	125.707	128.373	146.609	28.0837	160.909	104.685	231.827	206.1	172.346	189.635	141.051
A130010J15Rik	ENSMUSG00000079144	ENSMUST00000161235	0	0	0	0	0	0	0	0	0	0	0	0	0	0	0	0	0	0	0	0	0	0	0	0	0	0	0	0	0	0	0	0	0	0	0	0	0	0	0	0	0	18.9999	0	0	0	0	0
A130010J15Rik	ENSMUSG00000079144	ENSMUST00000178744	0	0	0	0	0	8.51639	0	0	17.5407	0	0	0	0	0	0	0	3.86133	0	0	0	6.26494	0	0	0	56.1426	116.59	22.5953	110.427	15.5541	30.0808	0.000661014	27.0129	5.70014	62.6143	47.9227	95.8184	72.2343	0	90.9123	53.6223	77.242	18.341	0	51.4819	2.31078	0.648754	50.0772
A130014A01Rik	ENSMUSG00000097944	ENSMUST00000183021	0	0	0	0	0	0	0	0	0	0	0	0	0	0	0	0	0	0	0	0	0	0	0	0	0	0	0	0	0	0	0	0	0	0	0	0	0	0	0	0	0	0	0	0	0	0	0
A1cf	ENSMUSG00000052595	ENSMUST00000075838	58.7196	12.5772	57.2642	38.2549	72.9586	58.8141	72.4603	55.7825	44.6341	30.2342	39.4105	55.4823	182.35	59.8794	236.7	218.902	195.753	318.14	250.344	80.9037	286.409	41.073	108.24	140.364	12893.7	13994.6	7451.03	9503.16	11056.6	8219.72	12942.9	7544.59	5210.56	14977.9	7537.04	13074.2	25282.7	25150.5	23360.1	13856.4	20901.4	25940.7	23628.1	14320.9	21097.6	23401.4	17078.3
A1cf	ENSMUSG00000052595	ENSMUST00000224304	0.89968	0.127111	0.409461	0.160689	0.175412	0.428355	0.628448	0.329976	0.274635	0.0473581	0.208739	1.26997	34.104	6.01583	22.248	31.2443	41.0662	61.8685	29.0698	13.0098	41.2478	11.7531	23.8398	16.0145	92.3528	112.927	139.026	123.475	169.89	146.59	412.319	76.91	26.9829	295.124	240.39	100.513	3790.03	1058.54	2265.61	4335.76	1006.15	1130.98	2168.01	2408.16	3893.26	1225.56	1980.13
A1cf	ENSMUSG00000052595	ENSMUST00000224564	0	0	0	0	0	0	0	0	0	0	0	0	0	0	0	0	0	0	0	0	0	0	0	0	0	0	0	0	0	0	0	0	0	0	0	0	0	0	0	0	0	0	0	0	0	0	0
A230056P14Rik	ENSMUSG00000087178	ENSMUST00000130189	5.43073	0	0	0	3.28866	3.01085	5.60105	5.86891	0	0	3.04581	3.00677	3.06883	0	0	5.41092	3.06035	5.8374	4.49393	2.26078	6.05894	0	0	2.91122	391.877	384.529	163.838	109.903	266.389	374.715	352.481	297.626	311.546	296.995	113.396	201.882	123.219	175.24	68.3842	71.3938	106.632	167.852	143.153	121.469	151.14	123.272	42.6678
A230072C01Rik	ENSMUSG00000086877	ENSMUST00000123462	0	4.69307	0	6.42056	5.37856	3.23873	3.4473	0	0	0	0	2.25476	0.00395112	0	11.8097	22.112	1.78727e-07	17.5481	17.7596	10.149	17.0092	6.23381	12.2892	8.86889	393.854	409.863	446.406	575.679	371.441	397.505	580.257	436.104	330.838	458.694	262.169	373.012	899.117	788.051	924.189	898.498	722.978	1069.74	1001.7	710.031	913.886	830.855	570.055
A230072C01Rik	ENSMUSG00000086877	ENSMUST00000136447	6.49498	0	2.34398	0	0	0	0	10.7782	4.35984	5.27826	1.14198	0	9.57626	10.8914	0	0	11.0051	0	0	0	0	0	0	0	16.8509	0	0.000423723	4.93741	0	52.3586	0	0.0109841	83.3738	27.4507	2.33936	0.00244772	9.85741	0	2.55855e-05	3.44943e-08	0.530017	0.00174281	83.2768	23.955	2.4488e-05	0.143224	0
A2ml1	ENSMUSG00000047228	ENSMUST00000203291	2.2423	5.58084	3.35056	1.12006	1.1294	4.26612	1.12121	5.63467	11.0803	5.51322	1.10851	6.63853	2.28443	0	0	0	0	0	2.28351	2.29994	4.5431	0	0	3.42889	85.9154	58.3949	28.5164	33.3757	41.8468	59.9761	81.7345	137.892	198.626	76.6899	65.7917	47.9165	41.2335	28.3214	9.30184	5.20805	17.3214	28.2833	19.3728	59.2506	94.0688	35.6933	41.8572
A330023F24Rik	ENSMUSG00000096929	ENSMUST00000181226	2.14832	1.02079	0	0	0	0	1.08215	0	0	0	1.6095	0	42.2501	16.3005	95.4773	11.1998	59.6817	120.777	84.7988	29.3052	113.9	2.00459e-05	33.3905	17.6638	271.129	342.256	195.203	104.547	264.639	148.31	211.09	138.41	134.955	292.057	126.5	127.121	3285.79	3060.59	3184.05	2300.49	4163.28	3708.91	3310.2	2379.28	3022.76	4486.45	2326.06
A330023F24Rik	ENSMUSG00000096929	ENSMUST00000181273	0	0	2.16902	2.18466	0	0	0	0	0	2.18701	0.494323	0	26.2411	12.672	22.8265	20.7925	42.7726	21.0761	29.5738	6.60521	65.6838	4.7955	32.9014	14.428	2796.4	3528.9	1195.99	448.079	2477.49	1507.71	2219.21	1740.73	821.009	3249.46	1116.85	885.227	3109	3979.92	3357.18	1359.5	3579.66	2855.27	2858.14	3094.74	3206.92	4634.17	2570.94
A330023F24Rik	ENSMUSG00000096929	ENSMUST00000194584	2.92766	1.46413	10.1883	7.23653	16.1254	20.5052	8.33638	8.77966	30.7562	1.3895	0	1.46272	0	1.30746	14.6284	0.647386	7.88337	34.7747	0.000643972	17.2853	10.6288	4.7765	3.16129	0	2.08345e-05	321.159	532.529	340.375	281.987	423.477	134.862	316.378	735.506	0	123.266	239.75	0	0	0	121.42	0	0	0	0	0	0	0
A330035P11Rik	ENSMUSG00000085615	ENSMUST00000131416	0	0	0	0.00768205	0	0	0	0	0	0	0	0	0	0	0	0	10.9703	0	0	13.4391	7.28839	0	7.30981	0	0	27.4768	0	48.8107	0.0140602	3.54054	2.85798e-08	1.96216e-08	0	41.9583	0	0	15.0543	60.9658	19.7458	162.409	70.4245	173.381	64.3211	69.8135	47.3137	62.5983	69.0058
A330035P11Rik	ENSMUSG00000085615	ENSMUST00000144926	0	7.61101	0	10.7986	5.31886	0	0	0	0.97308	0	0	0	0	0	0	0	0	18.0272	0	0	0	0	0	0	179.596	260.458	224.572	1001.13	241.046	839.759	191.985	236.348	192.801	130.593	94.7321	117.639	129.593	75.4723	118.485	214.163	75.7162	323.334	92.2659	122.188	122.188	102.933	93.5002
A430005L14Rik	ENSMUSG00000047613	ENSMUST00000058393	0.385282	1.26516	2.58455	3.27907	1.26922	0.758424	7.6214	1.19594	0.420863	3.68311	0	0.959344	1.11772	0.173114	0	0	0	0.632079	0.977974	1.34877	1.07991	0	1.05886	0.477724	29.7414	88.2649	278.277	78.331	145.117	72.5523	293.197	52.5104	64.415	37.0524	134.177	57.5883	200.299	2.01811	3.3145	0.892466	4.44182	243.115	5.2429	148.093	0.843048	0.595178	7.7654
A430005L14Rik	ENSMUSG00000047613	ENSMUST00000105645	2.09664	4.89672	1.89134	6.54819	3.12905	3.20765	5.59934	4.9579	2.78864	0.00110879	0	3.86141	7.22739	1.04349	0	0	0	3.72948	6.35276	9.64563	7.22135	0	6.83634	3.8366	674.308	1030.29	740.262	919.917	855.065	988.01	948.331	995.842	625.097	778.343	653.47	838.704	16.111	164.901	263.893	153.111	327.165	0.472325	263.272	139.8	166.945	259.45	237.815
A430010J10Rik	ENSMUSG00000097603	ENSMUST00000054470	53.2034	30.8715	42.7272	46.767	30.2649	37.3524	19.0837	69.7204	50.0573	98.4054	28.1538	33.2398	9.68334	15.2428	6.28385	17.6112	14.1861	19.6035	16.0709	9.28268	8.97074	10.0447	8.68038	13.1514	25.34	18.0442	28.249	35.5277	14.8392	28.9298	22.7597	17.9294	29.1565	17.3744	12.2918	19.6147	20.4413	17.4236	25.6982	21.0817	11.0314	17.6927	21.9288	28.9916	19.445	20.264	26.0526
A430018G15Rik	ENSMUSG00000085315	ENSMUST00000143821	0	5.82785	10.5952	3.54013	3.51479	8.34162	4.68801	3.56008	6.98142	4.77393	4.68222	3.50233	0	3.39639	4.1847	0	3.58217	6.96552	0	0	6.95073	0	0	4.7387	626.718	461.079	456.426	361.515	467.489	546.257	568.502	464.419	555.22	472.104	340.475	540.552	259.622	185.398	322.69	101.801	163.132	205.823	260.952	170.338	349.787	209.773	167.618
A430033K04Rik	ENSMUSG00000056014	ENSMUST00000069862	0	0	0	0	0	0	0	0	0	0	0	0	0	0	0	0	0	0	0	0	0	0	0	0	0	0	0	0	0	0	0	0	0	0	0	0	0	0	0	0	0	0	0	0	0	0	0
A430033K04Rik	ENSMUSG00000056014	ENSMUST00000198958	24.78	4.55467	14.5041	12.9343	21.9067	18.4503	22.2784	25.2203	22.187	17.7759	13.6853	28.4805	26.9957	8.62665	35.2021	25.6742	34.1711	33.6876	18.6907	27.562	36.1635	15.3192	18.6845	41.4189	530.026	658.045	477.647	415.205	554.082	434.893	549.877	624.6	389.219	817.482	475.043	700.978	978.352	1235.37	1319.83	615.619	1459.88	1212.13	1256.27	1335.17	936.832	1669.02	1089.28
A430035B10Rik	ENSMUSG00000087305	ENSMUST00000144568	28	21.9997	22.3188	14.6046	35.3834	0	35.2297	25.1812	8.33465	0	21.7973	0	5.98757	10.8987	11.0516	12.3922	11.2127	18.3506	0	3.21901	8.79739	0	10.3941	0	56.8615	68.9069	67.5883	52.1502	44.3488	32.2421	89.262	92.0854	21.4286	68.516	65.7942	79.3726	31.4342	8.00434	5.88047	0	16.414	12.0094	0.825352	25.2501	11.1222	9.51377	10.9635
A430105J06Rik	ENSMUSG00000097784	ENSMUST00000180869	1.52242	0	0	0	0	0	0	1.52242	1.52242	1.52242	1.52242	6	0	1.52254	1.52242	1.53239	1.52276	6.00876	2.00034	6.00013	1.53001	0	1.00192	3.04568	78.7129	123.92	66.7488	113.966	136.024	180.313	129.676	139.198	101.228	89.2593	62.6162	81.5737	128.783	116.042	117.346	115.773	147.042	231.523	219.981	244.883	134.14	190.53	164.514
A430110L20Rik	ENSMUSG00000054135	ENSMUST00000066988	0	0	0	0	0	0	0	0	0	0	0	0	0	0	0	0	0	0	0	0	0	0	0	0	0	0	0	0	0	0	0	0	0	0	0	0	0	0	0	0	0	0	0	0	0	0	0
A430110L20Rik	ENSMUSG00000054135	ENSMUST00000181680	0	0	0	0	0	0	0	0	0	0	0	0	0	0	0	0	0	0	0	0	0	0	0	0	0	0	0	0	0	0	0	0	0	0	0	0	0	0	0	0	0	0	0	0	0	0	0
A530013C23Rik	ENSMUSG00000006462	ENSMUST00000130679	0	1.39519	1.60402	1.60406	4.81213	3.21074	6.42412	8.02016	4.39614	1.6041	3.00003	3.21342	6.20781	1.58319	4.81219	12.2839	10.1484	8.7648	15.8315	8.02034	13.5749	3.20805	14.2279	12.4161	49.8632	26.4228	158.187	120.666	66.0844	75.3807	166.047	106.174	88.2844	105.033	84.4008	129.626	367.695	204.489	1206.6	637.936	459.353	439.927	770.781	583.869	661.382	499.293	606.376
A530017D24Rik	ENSMUSG00000072847	ENSMUST00000148413	37.5218	10.1921	19.6505	33.9483	16.0808	28.4274	37.5218	26.1695	44.6688	5.09604	51.8123	64.323	35.7953	5.37091	12.5272	32.1655	26.8324	14.294	30.4053	19.6568	36.3656	7.14919	39.7991	44.1146	439.79	550.624	393.564	568.347	402.067	424.023	460.279	397.049	553.459	560.266	374.84	575.675	94.421	140.546	130.827	92.106	83.1629	110.521	132.715	84.44	116.594	108.149	113.129
A530072M11Rik	ENSMUSG00000085112	ENSMUST00000151122	57.5048	101.407	90.5107	55.7619	104.995	111.059	84.1014	91.0307	102.844	50.2778	63.3819	95.7473	50.2308	25.3353	27.4535	35.8856	59.2343	73.8407	42.3941	58.3913	71.2644	26.6316	38.5143	48.0934	508.741	498.942	333.12	387.155	564.302	499.943	475.914	465.246	356.538	550.747	338.506	427.346	1825.53	1336.44	1322.23	1214.07	1901.31	1702.57	1821.24	1306.76	1408.92	1798.22	1231.25
A530084C06Rik	ENSMUSG00000090863	ENSMUST00000170573	0	0	0	0	0	0	0	0	0	0	0	0	0	0	0	0	0	0	0	0	0	0	0	0	0	0	0	0	0	0	0	0	0	0	0	0	0	0	0	0	0	0	0	0	0	0	0
A630001G21Rik	ENSMUSG00000052760	ENSMUST00000159325	0	0	0	0	0	0	0	0	0	0	0	0	0	2.83241	0	0	6.84753	0	2.70701	0	7.11659	0.147901	9.59748	7.32681	0	0	0	0	0	0	0	0	0	0	0	0	48.9457	8.54264	34.672	0.000257453	0	0	0.00183302	20.0948	14.3488	0	20.5151
A630001G21Rik	ENSMUSG00000052760	ENSMUST00000161453	0.0133321	0	2.05979e-06	8.83048	0	7.67119e-06	0.0138393	0	0.000206119	0	1.72794e-06	5.45684	0.721509	4.09013	0	3.95005e-08	0	4.71038	9.15265e-06	2.20699	0.482884	7.91841	11.2032	0	0.000186714	3.33592e-05	0.00364446	2.20324e-07	0.000108438	0.000195105	0.00993928	0.0201031	8.72889e-05	25.461	27.4583	2.87708e-05	3.87256e-06	85.7138	61.1041	117.865	129.476	6.5112	296.656	10.5012	460.132	63.3306	1.07796e-08
A630001G21Rik	ENSMUSG00000052760	ENSMUST00000162038	11.3624	0	0.977875	0.554168	0.0006967	0.0295978	7.17419e-06	10.3979	3.65849	9.39483	10.443	1.33838e-08	2.93255	0	12.6249	0	1.35298e-07	0.000359829	0.19767	21.3141	30.1736	0	0.00427681	0.00545093	1268.68	820.436	588.701	880.849	768.223	813.133	1033.52	969.485	1508.48	485.484	328.818	636.255	554.567	2.53154	301.238	256.96	291.399	355.044	352.825	134.573	509.807	591.414	443.956
A630031M04Rik	ENSMUSG00000087470	ENSMUST00000156401	34.6315	33.3566	54.4447	33.3771	27.8388	30.2046	42.0355	29.2405	31.1664	20.3398	51.5563	109.114	19.5689	9.7522	26.0995	15.773	17.3727	17.0962	13.9747	12.878	23.9733	10.8152	27.7941	64.4657	822.911	1131.8	933.908	853.077	903.272	535.175	742.981	695.289	799.598	966.102	1394.41	1852.66	294.496	318.123	354.356	189.214	358.597	218.438	220.967	236.482	226.987	386.303	523.741
A630035G10Rik	ENSMUSG00000103083	ENSMUST00000194468	0	0	0	0	0	0	0	0	0	0	1.09246	0	0	0	0	0	0	0	0	1.53064	2.74945	0	0	0	0	1.24089	1.23954	0	0	0	0	4.13029	0	0	1.23955	0	3.71259	3.84218	4.92326	1.23508	0	0	0	0	3.70294	3.71626	3.70191
A630089N07Rik	ENSMUSG00000116673	ENSMUST00000231268	0	20.7172	3.13521	6.18042	4.85588	0	0.121122	1.54014	0	39.5788	0	0	3.3727	4.63766	3.52421	0	0.554624	0	0	0	0	0	0	4.26693	4.86445	6.36123	0	21.7845	5.79297	3.25956	8.67917	9.62866	16.1175	3.65542	13.8165	2.54054	24.282	5.33167	27.708	0	20.7036	7.70455	62.9488	0	0	14.2379	14.771
A630089N07Rik	ENSMUSG00000116673	ENSMUST00000231741	0	0	0	0	0	0	0	0	0	0	0	0	0	0	0	0	0	0	0	0	0	0	0	0	0	0	0	0	0	0	0	0	0	0	0	0	0	0	0	0	0	0	0	0	0	0	0
A730017L22Rik	ENSMUSG00000085566	ENSMUST00000128176	0	0	0	0	0	0	0	0	0	0	0	0	0	0	0	0	0	0	0	0	0	0	0	0	0	0	0	0	0	0	0	0	0	0	0	0	0	0	0	0	0	0	0	0	0	0	0
A730017L22Rik	ENSMUSG00000085566	ENSMUST00000135110	26.8725	5.1107	0.453324	15.9785	2.69636	0.168182	28.2454	10.8082	13.3102	30.8873	2.27057	18.0741	84.0885	29.7001	74.1983	67.2618	90.2501	125.483	79.4383	68.4402	122.588	31.788	48.8966	98.1594	3619.27	4205.79	1903	1990.98	3422.28	2928.9	2967.39	2285.18	1794.76	2984.83	1866.85	2545.4	4152.62	4635.91	3598.79	2253.09	5118.76	4018.61	3662.92	3433.99	4031.21	4129.69	3677.36
A730036I17Rik	ENSMUSG00000056738	ENSMUST00000143346	0	0	1.38402	0	3.0025	0	0	0	0	0	0	1.34939	1.48277	2.50615	0	2.52518	0	0	2.50494	0	1.14494	1.32312	1.25322	6.2651	18.5803	33.3044	62.3296	14.0736	34.3002	22.9521	31.0298	27.5687	12.9545	69.0671	54.1045	52.3167	22.7506	27.4236	77.7923	9.32936	31.255	22.5144	30.7014	21.4501	10.0402	103.882	79.3782
A730061H03Rik	ENSMUSG00000053588	ENSMUST00000066106	0	0	0	0	0	0	0	0	0	0	0	0	0	0	0	0	0	0	0	0	0	0	0	0	0	0	0	0	0	0	0	0	0	0	0	0	0	0	0	0	0	0	0	0	0	0	0
A730061H03Rik	ENSMUSG00000053588	ENSMUST00000238215	0	0	0	0	0	0	0	0	0	0	0	0	0	0	0	0	0	0	0	0	0	0	0	0	0	0	0	0	0	0	0	0	0	0	0	0	0	0	0	0	0	0	0	0	0	0	0
A730063M14Rik	ENSMUSG00000112639	ENSMUST00000217874	3.0138	1.0405	6.07277	1.08714	3.60669	5.23277	4.46122	4.35102	0	2.46147	0	3.016	1.09376	0	0	1.02327	0	0	0	0	0	1.24051	1.33637	1.30735	21.0018	37.9659	66.1537	56.3501	45.9765	40.2515	49.774	25.5191	48.0314	32.4394	41.4348	23.4181	9.28799	22.8749	19.2335	8.95485	29.2068	8.62074	12.4081	4.8659	0.345328	5.69318	11.9948
A730071L15Rik	ENSMUSG00000096923	ENSMUST00000181545	0	0	0	0	0	0	0	0	0	0	0	0	0	0	0	0	0	0	0	0	0	0	0	0	0	0	0	0	0	0	0	0	0	0	0	0	0	0	0	0	0	0	0	0	0	0	0
A830052D11Rik	ENSMUSG00000097413	ENSMUST00000234930	0	4.54507	2.11645	0	0	3.17808	2.14291	4.2897	3.21687	5.50557	2.10785	6.50359	0	0	0	3.15197	0	1.08039	3.25659	2.11353	2.1152	1.0397	0	3.42998	140.193	92.9838	111.335	60.0646	92.5788	88.3438	127.936	164.46	123.841	159.663	62.0186	109.539	198.394	113.421	183.717	76.7344	166.925	124.077	169.634	246.201	219.736	243.285	164.699
A830082N09Rik	ENSMUSG00000112280	ENSMUST00000218182	0	0	0	0	0	0	0	0	0	0	0	0	0	0	0	0	0	0	0	0	0	0	0	0	0	0	0	0	0	0	0	0	0	0	0	0	0	0	0	0	0	0	0	0	0	0	0
A930001C03Rik	ENSMUSG00000087132	ENSMUST00000136632	0	0	0	0	0	0	0	0	16.5727	0	6.41355	0	0	0	0	0	0	2.00428	0	9.29689	7.10164	0	4.41992	0	4.63533e-08	0	0	0	16.8507	66.194	0.137725	11.2751	3.59771e-07	3.39586e-07	2.47627e-07	0	8.65674	0	0	0	19.4581	0	0	22.3991	0	0	5.17445e-06
A930004D18Rik	ENSMUSG00000054057	ENSMUST00000066163	0	0	0	0	0	0	0	0	0	0	0	0	0	0	0	0	0	0	0	0	0	0	0	0	1.44678	1.45251	11.9391	0	4.37795	1.43501	1.47335	2.95882	4.47375	4.4359	1.44317	3.18075	4.34578	1.42542	5.81748	2.87876	2.86157	4.3711	5.72381	1.42141	15.8669	7.19564	1.45888
A930005H10Rik	ENSMUSG00000054426	ENSMUST00000185512	5.16968	0	0.281859	0	9.78125	3.93625	13.0314	0.33392	2.13283	2.91998	8.22021	4.12871	8.03674	2.13954	9.12488	1.88072	13.5018	6.09962	1.38824	0	2.13366	0.688945	1.71538	0	19.6891	91.0078	64.6045	58.3695	35.6254	54.325	48.4397	0.000242608	0	35.1168	60.9785	91.6845	73.5801	29.5993	29.2324	17.7989	0	0.01988	46.6495	0	19.4167	2.16241	0
A930006K02Rik	ENSMUSG00000084866	ENSMUST00000149172	1.24568	0	0	3.39784	0	1.24657	0	5.79973	2.49197	0	0	0	0.440749	0	0	0.439783	1.60491	0	2.7598	2.20873	3.81308	0	3.48734	0	75.0085	95.4152	120.149	152.705	70.5048	136.158	58.3683	162.006	111.462	51.3175	88.1413	188.655	69.939	0	0	45.4851	32.434	47.5023	20.6902	44.7122	0.749605	0.350466	26.8663
A930012O16Rik	ENSMUSG00000054181	ENSMUST00000146529	0	0	0	0	0	0	1.39219	1.49605	0	0	0	0	1.47298	4.17657	0	0	0	0	1.39219	0	1.47298	0	0	0	29.5	23	38.5	23.5	44.5	34	49.5	61.5	62.5	106	44	39.5	31	18	53.5	19.1491	22	22.5	32	52	30.6282	61.2564	42.5
A930033H14Rik	ENSMUSG00000090622	ENSMUST00000170048	0	0	0	0	0	0	0	0	0	0	0	0	9	0	13.2478	8.79879	17.5976	0	0	0	16	0	14.897	17.5976	8.79879	8.79879	278.259	175.976	210.139	26.3964	35.1952	17.5976	17.5976	17.5976	170.894	166.752	52.7928	52.7928	1835.39	763	962.394	316	79.1891	130	149	17.5976	969.079
A930033M14Rik	ENSMUSG00000111665	ENSMUST00000217206	0	0	0	0	0	0	0	0	0	0	0	0	0	0	0	0	0	0	0	0	0	0	0	0	0	0	0	0	0	0	0	0	0	0	0	0	0	0	0	0	0	0	0	0	0	0	0
A930038B10Rik	ENSMUSG00000097310	ENSMUST00000180412	5.13701	2.57775	2.587	0	12.9074	2.58069	0	14.6751	7.28693	0	0	7.77236	0	5.1492	10.2978	0	0.610232	0.719785	1.25962	2.45041	0	2.57651	0.000129923	0	489.362	675.939	476.644	152.453	596.217	788.84	603.024	687.618	785.875	718.918	337.34	531.193	206.067	232.658	210.231	69.6209	260.95	293.377	156.455	303.444	262.602	257.093	173.915
AA386476	ENSMUSG00000074357	ENSMUST00000098781	0	0	0	0	0	0	0	0	0	0	0	0	0	0	0	0	0	0	0	0	0	0	0	0	0	0	0	0	0	0	0	0	0	0	0	0	0	0	0	0	0	0	0	0	0	0	0
AA386476	ENSMUSG00000074357	ENSMUST00000211481	4.80718	3.51456	1.24367	9.16772	3.69442	3.03582	1.00762	2.40453	6.01248	1.00993	1.00821	2.69571	6.76749	2.04524	4.47071	9.69049	7.76237	5.5493	6.08352	5.16205	17.1461	1.27795	3.62822	0	589.377	582.007	750.201	631.758	604.275	646.919	769.562	753.799	762.155	799.247	551.833	796.065	484.832	411.661	624.732	433.018	402.175	464.35	565.95	536.349	569.928	602.667	641.75
AA413626	ENSMUSG00000084381	ENSMUST00000121125	0	0	0	0	0	0	0	0	0	0	0	0	0	0	0	0	0	0	0	0	0	0	0	0	0	0	0	0	0	0	0	0	0	0	0	0	0	0	0	0	0	0	0	0	0	0	0
AA465934	ENSMUSG00000093483	ENSMUST00000176016	2.88466	2.80705	4.23223	8.07723	10.1626	3.37095	1.68411	4.54455	1.63497	0	2.84402e-05	5.04413	4.84922	0	4.61557	3.60018	3.67218	14.161	1.69193e-06	5.52789	2.64835e-06	1.2468	4.25316	1.20006	226.007	548.46	209.649	199.493	181.852	93.084	196.874	217.308	133.705	188.247	124.788	261.674	38.6665	86.1235	3.47514e-05	100.361	9.02358e-05	83.7338	5.04107e-07	135.798	7.89372e-07	37.1624	71.8418
AA465934	ENSMUSG00000093483	ENSMUST00000176545	0.000143924	8.19883e-05	6.55995e-05	1.51031e-05	4.02127e-05	4.14302e-05	2.77918e-06	9.20824e-06	2.57984e-05	5.36358	7.70856	3.11837e-05	8.82602e-05	0.000131712	2.65733e-06	5.24235e-05	3.8435e-05	0.000440276	8.69157	5.58291e-05	9.92852	1.57394e-05	7.81053e-05	6.15116e-06	2.68188e-06	5.1157e-07	112.552	112.56	112.559	191.567	225.118	7.3256e-06	225.074	112.558	112.56	4.1306e-05	224.847	10.8089	254.421	0	222.837	224.289	310.185	8.04428	145.431	163.967	112.558
AB124611	ENSMUSG00000057191	ENSMUST00000086361	0.378848	0.218265	0.185915	0.546793	0.151576	0.234043	0.113292	0.25032	2.39876	1.54881	0.161286	0.345473	0.469802	0.296082	0.544054	0.918459	10.9597	0.703627	4.58389	0.545073	5.55488	0.727966	0.181587	1.12868	1.75235	5.15264	18.593	28.8462	13.8968	14.7384	23.0175	12.8321	26.0577	17.2199	64.9112	13.7015	338.903	1.33094	2.24748	0.0268906	0.0872546	0.0429927	280.258	0.856208	1.67039	0.375167	0.47946
AB124611	ENSMUSG00000057191	ENSMUST00000173769	2.44645	0.210172	0.106956	1.18389	1.57747	0.816051	0.0293423	0.180102	7.57535	1.6925	2.57647	3.30565	3.6682	0.0508819	8.13972	0.967454	2.50921	0.975638	1.66634	0.322586	4.18017	0.783826	1.41544	1.47136	6.26789	14.2995	4.90317	41.7389	46.79	80.7927	74.9896	71.8198	77.9365	137.911	67.1902	38.1298	4.03494	169.673	0.856937	0.393109	9.9224	10.121	8.40362	2.15338	5.94178	0.25218	20.7467
AC117188.2	ENSMUSG00000116085	ENSMUST00000214243	8.64144	8.72496e-05	2.42625e-05	2.26791e-05	0	0.674871	0	0	3.53477e-05	2.83656	1.1226e-06	0	14.1217	0.736351	9.18484	0.000304807	10.4428	16.9575	12.8287	18.2562	0.779778	13.8621	0.231803	8.51722	58.8296	76.5015	6.51988	76.8344	73.0164	100.161	29.5512	41.1618	27.7971	79.7847	11.3237	50.7137	246.494	234.612	267.929	313.285	247.545	484.168	320.707	280.168	303.011	374.638	244.388
AC117622.1	ENSMUSG00000110890	ENSMUST00000216262	0	0	0	0	0	0	0	0	0	0	0	0	0.479224	0	0.104904	1.18743	3.04177	4.63685	2.31025	1.3804	3.67827	0	0.979588	3.3327e-08	10.8864	1.57327	0	0	21.4747	21.3812	6.4327	3.24844	0	2.15651	0	0	46.3284	35.5773	29.7406	29.2893	39.6655	67.6336	44.6913	36.1521	38.0723	24.2403	24.8722
AC118710.1	ENSMUSG00000118516	ENSMUST00000238885	266.937	108.02	338.969	213.656	444.097	316.533	264.674	205.451	257.916	88.2589	253.437	239.011	274.782	66.9738	235.769	172.665	377.365	228.695	233.751	158.045	238.97	81.1662	207.262	223.598	55691.8	75588.1	68652.7	50737.5	78138.3	60318.2	54797.8	45639.8	42455.5	58840.2	60451.9	60859.3	15102.1	16077.7	18922.4	10102.8	20317.4	15346.3	12037.5	12746.1	10719.3	16101.2	19129.2
AC118710.1	ENSMUSG00000118516	ENSMUST00000239057	0	0	0	0	0	0	0	0	0	0	0	0	0	0	0	0	0	0	0	0	0	0	0	0	0	0	0	0	0	0	0	0	0	0	0	0	0	0	0	0	0	0	0	0	0	0	0
AC119928.1	ENSMUSG00000110820	ENSMUST00000216510	0	0	0	0	0	0	0	0	5.55826e-05	0	0	0	0	3.79413	0	0.000390917	0	0	3.6591	0.614387	0	0	0	0	4.12068	0	0.0760808	2.39332	20.7201	0	1.08703e-05	0	10.6188	1.13562e-05	0.594665	0	56.3626	31.2163	53.2335	79.4908	117.289	59.824	149.753	44.1878	79.5446	46.3555	21.8397
AC119928.2	ENSMUSG00000115981	ENSMUST00000231162	18.6343	0	0	0	0	0	0	0	0	0	0	6.21532	98.3681	10.0255	19.2201	16.387	73.3402	174.868	76.066	41.0637	142.462	55.6133	57.9479	40.5985	3668.96	3874.02	2198.84	2067.81	3516.42	4396.27	4165.52	3592.46	2255.7	4436.05	1892.45	2621.76	2071.48	1961.8	1770.26	1616.84	1769.89	2737.72	2392.44	2055.67	2611.05	1859.45	1591.57
AC123856.1	ENSMUSG00000118618	ENSMUST00000239303	0	0	0	0	0.10727	0	2.66415	0	0	1.23285	0	0	0	0	3.45814	0	0	0	2.25663	0	0	0	0	0	0	0	0	0	0	0	0	0	0	0	0	0	0	5.08242	0	0	0	0	0	0	0	0	0
AC124742.1	ENSMUSG00000118552	ENSMUST00000238938	0	0	0	0	0	0	0	0	0	0	0	0	0	0	0	0	0	0	0	0	0	0	0	0	0	0	0	0	0	0	0	0	0	0	0	0	0	0	0	0	0	0	0	0	0	0	0
AC125149.1	ENSMUSG00000079192	ENSMUST00000111364	0	0	0	0	0	0	0	0	0	0	0	0	0	0	0	0	0	0	0	0	0	0	0	0.52419	0	0	0	0	0	0	0	0	0	0	0	0	0	2.13784	0	0	0	0	1.32778	0	0	1.59657	1.65775
AC135859.1	ENSMUSG00000118550	ENSMUST00000239116	0	0	0	0	0	0	0	0	0	0	0	0	0	0	0	0	0	0	0	0	0	0	0	0	0	0	0	0	0	0	0	0	0	0	0	0	0	0	0	0	0	0	0	0	0	0	0
AC140267.1	ENSMUSG00000115798	ENSMUST00000226485	0	0	0	0	0	0	0	0	0	0	0	0	0	0	0	0	0	0	0	0	0	0	0	0	0	0	0	0	0	0	0	0	0	0	0	0	0	0	0	0	0	0	0	0	0	0	0
AC141477.1	ENSMUSG00000117965	ENSMUST00000235907	0	0	0	0	0	0	0	0	0	0	0	0	0	0	0	0	0	0	0	0	0	0	0	0	0	0	0	0	0	0	0	0	0	0	0	0	0	0	0	0	0	0	0	0	0	0	0
AC142112.1	ENSMUSG00000118588	ENSMUST00000239375	0	0	0	0	0	0	0	0	0	0	0	0	0	0	0	0	0	0	0	0	0	0	0	0	0	0	0	0	0	0	0	0	0	0	1.83575e-08	0	0	0	0	0	0	0	0	16.0694	0	3.06635	0
AC147806.2	ENSMUSG00000118607	ENSMUST00000239236	5.45255	0	2.48491	3.95999	0	0	5.13263	0	0	0	4.3246	0	5.49713	0	0	9.60078	0	11.7085	8.41025	6.23341	20.392	0	2.24422	3.29016	70.1118	45.6715	66.4441	132.342	137.368	31.7591	105.044	111.023	85.5507	107.98	67.9572	35.0696	99.3406	61.7754	161.826	165.5	92.5848	105.325	140.026	120.044	157.648	144.595	102.108
AC149090.1	ENSMUSG00000095041	ENSMUST00000178343	1.65732e-08	0	0	0	0	0	0	0	0	0	0	0	0	0.00396182	4.31306	0	0	14.7509	0	14.0592	81.8368	6.1697	12.101	0	2753.31	0	8.08601e-08	0	0.0323656	0	467.124	757.445	0	7069.15	1185.8	1500.43	1886.82	841.925	760.323	1206.86	781.287	1900.53	1124.2	1759.94	1140.73	1794.37	1420.28
AC149090.1	ENSMUSG00000095041	ENSMUST00000179505	43.3713	47.634	61.9912	57.5005	47.1794	66.9363	77.8919	55.903	78.2616	38.8563	13.2642	58.8028	51.6821	32.4458	48.6138	90.0329	81.361	94.2824	103.758	47.9411	160.094	40.5939	16.7785	52.8938	11538.6	12728.6	8410.03	8635.19	11147.5	12397.2	15857	12004.4	10915.3	9414.71	6258.22	6839.18	5170.6	5622.92	5100.68	3614.05	5741.08	5552.88	6586.69	4783.33	5251.56	5396.21	3318.42
AC149294.1	ENSMUSG00000111860	ENSMUST00000217191	0	0	0	0	0	0	0	0	0	0	0	0	5.38897	1.00212	5.23586	0	6.52424	10.2394	8.4693	0	6.74253	0	0	3.83738	0	0	0	0	8.4528	1.65459	0	0	4.28312	0	0	0	0	56.0202	70.189	0.000348316	0	88.3881	0	45.3502	0	0	0
AC154679.2	ENSMUSG00000116014	ENSMUST00000230989	0	0	0	0	0	0	0	0	0	0	0	0	0	0	0	0.570652	1.53782	0	0	0	0	0	0	0	4.6998	0.966714	3.90778	1.46765	0.272758	0	0	0	1.89379	2.35318	0	0	0	0	0	4.19484	14.7547	0	7.24332	10.5558	2.9211	16.494	7.38444
AC158912.1	ENSMUSG00000118523	ENSMUST00000238796	0	0	0	0	0	0	0	0	0	0	0	0	33.9396	17.894	1.09535	27.8485	64.9616	71.7758	7.62708	37.9993	38.2018	33.961	13.471	31.4528	0	0	0	0	0	0	0	0	0	0	0	0	110.032	153.466	191.716	241.194	135.161	474.656	96.5483	239.052	53.5041	167.792	151.386
AC159819.1	ENSMUSG00000118653	ENSMUST00000239472	0	0	0	0	0	0	0	0	0	0	0	0	0	0	0	0	0	0	0	0	0	0	0	0	0	0	0	0	0	0	0	0	0	0	0	0	0	0	0	0	0	0	0	0	0	0	0
AC160138.1	ENSMUSG00000118499	ENSMUST00000239031	0	0	0	0	0	0	0	0	0	0	0	0	0	0	0	0	0	0	0	0	0	0	0	0	0	0	0	0	0	0	0	0	0	0	0	0	0	0	0	0	0	0	0	0	0	0	0
AC160532.1	ENSMUSG00000118539	ENSMUST00000238959	0	0	0	0	0	0	0	0	0	0	0	0	0	0	0	0	0	0	0	0	0	0	0	0	0	0	0	0	0	0	0	0	0	0	0	0	0	0	0	0	0	0	0	0	0	0	0
AC166256.1	ENSMUSG00000118528	ENSMUST00000238910	0	0	0	0	0	0	0	0	0	0	0	0	0	0	0	16.6684	7.77934	2.48082	0	0	0	0	12.8993	8.83731	0	0	0	0	0	0	0	0	0	0	0	0	154.025	262.443	127.203	173.406	300.913	282.908	355.602	194.26	249.92	229.685	89.5861
AC167036.1	ENSMUSG00000118590	ENSMUST00000239195	1.19039	0	5.6129	4.60631	3.16125	4.38503	2.90997	0	8.52989	5.32172	6.44633	0.759936	5.32439	4.31193	3.64338	13.1637	9.55363	11.3087	11.3986	7.37891	16.7984	0	3.81954	0	128.524	105.379	147.044	293.463	197.794	84.4458	157.625	157.834	203.323	185.955	111.096	90.4261	73.0931	69.7575	121.391	181.637	97.4966	95.4441	142.68	109.838	158.31	116.02	65.5784
AC169509.1	ENSMUSG00000115852	ENSMUST00000230383	74.9456	35.9905	63.7843	44.5095	34.9427	70.0875	57.356	74.3251	131.134	35.0851	84.8088	72.4525	53.6206	25.1625	63.068	31.6147	54.0534	66.3929	52.313	52.5105	212.743	38.3497	52.6528	56.7471	3082.56	2386.55	3068.68	1882.64	1566.15	1754.96	2784.29	2504.95	6623.51	2427.13	2030.83	2438.52	4797.18	2426	4971.7	1721.35	2652.56	2829.48	4339.34	4093.95	9680.22	4169.67	3223.32
AC169509.1	ENSMUSG00000115852	ENSMUST00000231672	901.387	460.832	709.164	529.582	754.696	736.516	795.816	571.002	966.605	533.371	625.492	972.813	707.505	173.523	304.11	374.047	488.343	482.106	457.205	354.49	550.72	180.323	414.292	595.848	19725	20805.1	14255.4	11799.8	16081.8	19338	18599.5	21144.5	18696.3	21518.3	11812	17454.4	4708.67	6046.2	3776.92	2091.05	5096.34	5626.03	3785.55	5525.48	4754.62	6635.87	3901.98
AC225888.1	ENSMUSG00000116340	ENSMUST00000230404	10.7311	6.29463	3.49068	4.16718	5.52304	7.54877	14.6392	5.04416	1.64795	0	0	7.44854	31.663	9.28782	3.7261	19.7982	12.9683	24.3579	17.8868	20.2768	21.5654	4.0478	9.28408	11.4221	2718.28	2569.53	1675.76	1691.8	2491.89	3031.59	2830.81	2515.93	1916.41	2084.86	1163.93	1511.29	800.975	611.783	508.988	459.152	600.603	809.78	908.582	687.225	710.125	534.08	476.562
AC240971.2	ENSMUSG00000111636	ENSMUST00000213888	0	0	0	0	0	0	0	0	0	0	0	0	0.479224	0	0.104904	1.18743	3.04177	4.63685	2.31025	1.3804	3.67827	0	0.979588	3.3327e-08	10.8864	1.57327	0	0	21.4747	21.3812	6.4327	3.24844	0	2.15651	0	0	46.3284	35.5773	29.7406	29.2893	39.6655	67.6336	44.6913	36.1521	38.0723	24.2403	24.8722
AC241534.1	ENSMUSG00000118449	ENSMUST00000238375	0	0	0	0	0	0	0	0	0	0	0	0	0	0	0	0	0	0	0	0	0	0	0	0	0	0	0	0	0	0	0	0	0	0	0	0	0	0	0	0	0	0	0	0	0	0	0
AC242685.1	ENSMUSG00000115893	ENSMUST00000230635	0	0	0	0	0	0	3.11283e-05	0	0	0	0	0	4.98886	0	1.55547	8.25231	0.00296358	4.51909	0	0	0.015474	0.000628834	0.00216284	2.54578	118.862	139.149	37.4972	120.759	121.811	184.428	103.15	67.2952	11.7331	132.108	75.9609	62.9502	382.667	334.27	280.932	386.308	362.611	507.551	349.898	374.381	499.826	350.188	355.228
AEKR01077154.1	ENSMUSG00000111559	ENSMUST00000214778	0	0.665477	0.724902	0.7807	0	0	0	1.99643	0	0	0	0	0.812591	0	0.795969	1.62666	1.58743	1.62316	0	0	0	0	0	0	35.4962	31.8137	27.0521	32.1349	53.0009	22.4171	38.5144	35.8805	21.7844	39.0547	28.5676	23.1251	33.7585	62.7993	41.9537	64.2641	75.8621	81.4621	42.127	42.4053	58.9872	35.4401	46.7812
AEKR01077154.1	ENSMUSG00000111559	ENSMUST00000230176	0	0.665477	0.724902	0.7807	0	0	0	1.99643	0	0	0	0	0.812591	0	0.795969	1.62666	1.58743	1.62316	0	0	0	0	0	0	35.4962	31.8137	27.0521	32.1349	53.0009	22.4171	38.5144	35.8805	21.7844	39.0547	28.5676	23.1251	33.7585	62.7993	41.9537	64.2641	75.8621	81.4621	42.127	42.4053	58.9872	35.4401	46.7812
AF357399	ENSMUSG00000077711	ENSMUST00000104523	0	0	0	0	0	0	0	0	0	0	0	0	0	0	0	0	0	0	0	0	0	0	0	0	0	0	0	0	0	0	0	0	0	0	0	0	0	0	0	0	0	0	0	0	0	0	0
AI182371	ENSMUSG00000035875	ENSMUST00000151161	340.518	560.573	543.243	721.462	1259.81	862.178	727.438	694.769	350.959	977.724	409.595	386.682	165.97	100.563	209.497	263.934	348.199	305.103	290.34	177.55	94.3845	135.251	147.643	139.358	19280.4	16678.6	8003.41	12814.9	19231.9	22018.9	18125.6	16944.2	10362	22633.4	11168.4	10479.3	6104.24	4796.18	3177.9	3543.04	6133.86	7635.15	5788.58	5163.23	4628.72	7413.82	4136.4
AI182371	ENSMUSG00000035875	ENSMUST00000154817	53.8062	108.715	85.1576	123.966	199.382	83.592	85.7671	75.9577	21.343	51.4665	25.1612	27.3079	35.3471	40.6237	26.8407	119.611	142.614	180.399	97.125	39.1702	27.2369	30.6883	53.7782	5.528	2277.1	274.573	28.6486	3197.55	854.85	4648.25	1822.51	210.908	88.9981	985.43	336.733	171.212	2437.59	340.316	142.912	2436.82	972.056	5894.46	1616.01	314.381	383.025	675.193	404.776
AI182371	ENSMUSG00000035875	ENSMUST00000226375	71.2236	51.5225	81.5848	62.9352	135.952	172.83	93.4056	83.6305	84.8897	38.1411	61.6393	79.4725	47.0589	22.4592	38.09	34.5165	58.5206	103.07	55.5469	45.1899	74.9324	12.0712	28.7098	29.3172	4466.19	2630.67	1323.49	4771.64	3708.6	7738.65	3959.26	1910.78	2042.34	2826.53	1550.76	1514.88	2286.54	1054.3	235.728	1517.66	1170.22	3035.97	882.208	894.388	648.364	1284.01	589.028
AI182371	ENSMUSG00000035875	ENSMUST00000226631	23.3721	14.6637	21.3873	13.3843	32.2237	52.5085	21.5555	20.838	22.7159	7.65837	10.7724	17.7345	62.675	23.2151	26.1526	28.9161	69.7373	129.904	47.5441	74.4378	65.4151	20.5467	50.5527	54.6025	2960.76	3579.26	1375.41	1662.89	3192.81	7884.35	2105.3	3439.45	2955.97	2360.26	999.472	1052.47	2125.6	3706.94	2341.22	1911.88	4851.31	5700.72	3156.78	3448.79	3388.75	3326.83	2518.02
AI182371	ENSMUSG00000035875	ENSMUST00000226972	85.5327	58.358	92.8628	72.2121	161.32	198.204	117.804	102.123	105.084	47.5741	76.9749	83.8688	12.2714	7.40569	27.1748	7.47682	16.0262	40.4958	23.723	14.3843	20.1162	2.50205	6.21092	6.53553	8044.67	5230.09	2018.67	7035.04	5771.91	12021.8	6137.68	3035.11	2712.47	5271.75	2383.23	2113.67	1192.49	169.536	42.3155	917.237	259.933	1676.59	148.471	557.135	277.263	107.157	171.9
AI413582	ENSMUSG00000062753	ENSMUST00000145183	0	0	0	0	0	0	0	0	0	0	0	0	0	0	0	0	0	0	0	0	0	0	0	0	10.2104	1.28485	24.3276	14.3823	20.5094	14.6858	19.1334	20.2761	30.6596	18.3473	15.7963	12.2647	5.85428	3.88423	2.2332	1.28232	5.72563	1.83923	10.2663	10.4338	3.46714	3.95218	0.657609
AI413582	ENSMUSG00000062753	ENSMUST00000231365	0	0	0	1.47567	0	0	0	0	0	0	0	0	0	0	0	0	1.49387	0	0	0	0	0	0	0	35.1096	17.7109	20.2425	76.9606	9.1271	0.0195856	36.5427	3.51639	101.626	83.9093	0	0	5.57752	1.13941	16.3441	6.84224	3.05989	16.9032	4.59383	0	26.8738	9.21205	0
AI413582	ENSMUSG00000062753	ENSMUST00000231753	0	0	0	0	0	0	0	0	0	0	0	0	0	0	0	0	0	0	0	0	0	0	0	0	0	0	0	0	0	0	0.472855	0	0.763038	0	0	0	0	0	0	0	0	0	0	0	0	0	0
AI413582	ENSMUSG00000062753	ENSMUST00000232203	0	0	0	0	0	0	0	0	0	0	0	0	0	0	0	0	0	0	0	0	0	0	0	0	0.00364593	0	0	0.0273606	0.0192512	0.0191727	0.0295164	0.0114019	0.0947494	0.0079547	0.0309984	0	0.000283212	5.32223e-05	3.26868e-05	2.66404e-06	0.00010215	6.11153e-06	0.000485217	0.00184544	0	7.66347e-07	0.000109309
AI413582	ENSMUSG00000062753	ENSMUST00000232276	0	0	0	0	0	0	0	0	0	0	0	0	0	0	0	0	0	0	0	0	0	0	0	0	31.8125	4.69021	61.7788	35.2665	55.6434	38.0051	48.346	59.1975	70.1347	55.5982	38.5619	32.5254	24.2842	19.3016	10.9929	8.34792	27.3968	11.1948	42.7278	35.9486	23.7816	36.1312	2.28596
AI429214	ENSMUSG00000074384	ENSMUST00000098825	0	0	0	0	0	0	0	0	0	0	0	0	0	0	0	0	0	0	0	0	0	0	0	0	0	0	0	0	0	0	0	0	0	0	0	0	0	0	0	0	0	0	0	0	0	0	0
AI463229	ENSMUSG00000114828	ENSMUST00000224151	0	0	0	0	0	4.73892	0	0	16.3737	0	0	0	18.7422	9.01763	14.1745	9.25627	0	2.09371e-07	0	18.8397	32.797	5.69821e-06	12.4987	0	322.574	148.602	202.633	64.3078	349.516	102.937	173.832	208.694	228.353	211.694	166.577	210.828	306.752	373.059	627.346	237.674	368.833	237.331	381.249	356.957	330.867	530.413	363.751
AI463229	ENSMUSG00000114828	ENSMUST00000224972	0	1.11163	2.17934e-08	0.0111824	1.08171	0	0.000419173	0	0	0	0	0	0	0	0	0	0	0.0127406	0	0	0	7.43125	0	3.68496e-08	2.06527e-06	3.49631e-06	0.000113506	0.00320953	0.000729341	0.0160748	0.1053	0	0.0105228	0.038554	0.000133006	4.02926e-06	0	0	0	0	0	0	0	0	0	0	0
AI463229	ENSMUSG00000114828	ENSMUST00000225013	0	0	0	0	0	0	0	0	0	0	0	0	0	0.00126077	0	0	0	0	0	1.75509e-07	9.70693e-06	0	0	0	82.8427	123.323	62.0133	59.5689	62.1209	117.65	62.5315	131.364	28.7505	92.3531	67.4175	155.036	55.1746	0	45.8213	0	0	0	0	102.872	102.293	98.444	0
AI463229	ENSMUSG00000114828	ENSMUST00000225734	6.25799	0.000218561	9.84136	4.9065	2.46871	0	3.89733	11.1266	0.00593632	1.23513	6.23888	13.607	0	0	0	0	23.6659	31.719	13.6066	0	0.485322	0.376322	0.139344	13.5712	302.651	969.22	644.178	402.725	738.065	632.961	735.128	1166.96	870.583	1004.99	613.799	985.977	249.333	467.239	393.243	148.67	673.614	508.301	480.029	905.439	806.633	612.954	620.1
AI467606	ENSMUSG00000045165	ENSMUST00000056288	0	0	0	0	0	0	0	0	0	0	0	0	0	0	0	0	0	0	0	0	3.63356	0	0	0	6.92358	7.26712	0	7.26712	7.26712	3.39963	0	21.8013	0	18.1678	10.9007	3.63356	0	0	3.63356	3.63356	0	3.63356	0	0	0	0	3.63356
AI480526	ENSMUSG00000090086	ENSMUST00000159072	2.95738	2.25876	6.3892	1.31864	11.595	5.04247	6.51245	20.9359	18.6362	3.73576	7.70196	20.0021	0	0	0	15.4569	37.6575	0.00630564	7.03612	2.64173	0	6.98985	16.1818	15.1871	3825.16	7774.88	4253.85	2483.44	5103.19	5095.62	5984.88	4309.85	5487.62	5585.15	4473.34	3637.65	1540.6	1887.97	1397.5	853.354	1668.03	1699.44	1549.23	1351.32	1799.86	1742.21	1522.81
AI480526	ENSMUSG00000090086	ENSMUST00000160099	0.927518	0	0	1.05566	0	0	0	1.92366	0	1.11253	0	0	1.96231	0	18.5422	15.0941	13.0605	0	0	0	1.60009	6.52162	10.6702	0	0	0	0	0	0	0	0	0	0	0	0	0	552.118	630.854	402.943	212.162	425.7	489.505	642.576	632.619	327.988	597.653	531.402
AI480526	ENSMUSG00000090086	ENSMUST00000160255	10.3772	0	13.0972	6.83564	5.13207	8.88741	0	0	0	0	6.00631	0	32.4024	0	0	0	0	11.471	4.41192e-05	14.9262	0.101696	0	5.73518	0	2170.91	2621.92	2755.76	1592.17	2080.39	1737.06	3127.06	1877.19	1800.1	3057.37	1945.23	2450.38	666.837	656.772	1249.54	346.555	962.344	609.886	958.447	994.532	691.282	1168.84	585.751
AI480526	ENSMUSG00000090086	ENSMUST00000162697	0	2.20764	0	0	0	0	0	6.14128	0	0	1.86237	5.47614	0	8.5291	0	0	0	1.64062	11.2892	4.73868	22.8101	5.58028	2.44871	5.92894	1887.31	2283.43	1871.22	825.729	1935.42	1602.94	2715.51	1856.96	2364.27	2511.58	1645.22	1606.81	770.437	621.266	903.508	420.719	734.806	700.943	777.492	493.946	1325.82	755.782	792.281
AI506816	ENSMUSG00000105987	ENSMUST00000199941	0	0	0	0	0	8.58737	0	0	0	0	0	0	12.2359	6.84573	0	0	0	5.79718	8.72391	0	0	0	0	0	65.1497	100.793	35.7243	104.032	93.7507	59.8732	16.8676	0	38.9156	15.027	0	66.9541	52.4145	199.817	72.2755	297.475	223.717	232.869	146.013	49.2173	43.5138	100.146	44.3342
AI597479	ENSMUSG00000010290	ENSMUST00000010434	1.23055	0	1.23973	0	0	1.2473	1.24823	1.23451	3.71855	0	0	2.46132	14.7197	2.45005	9.85309	12.26	18.6161	28.2206	11.0568	6.10182	22.1019	7.36608	11.0139	9.743	403.184	456.261	281.721	315.649	409.273	364.329	411.117	328.226	199.928	408.004	245.712	331.14	890.511	858.881	891.255	647.06	878.797	830.893	897.799	769.498	768.991	967.914	632.925
AI661453	ENSMUSG00000034382	ENSMUST00000037701	0.000664035	0.486644	2.46073e-07	0.00520231	0	3.0694	0.984473	1.75517	0	0.00586653	0.0782417	0.281029	29.407	9.35168	14.2099	11.7041	53.7643	41.7902	35.0627	18.577	42.6602	14.0858	17.6066	23.4354	289.372	624.659	150.012	18.1774	472.771	253.119	277.652	160.239	114.173	351.227	161.319	122.478	2380.21	2176.2	2369.89	1009.3	2961.66	2549.49	2104.07	2045.49	1948.68	4023.43	2512.24
AI661453	ENSMUSG00000034382	ENSMUST00000150819	1.16368	4.16736	1.16184	2.32017	2.32301	0.395032	2.50332	4.04254	4.72445	1.15732	1.58035	3.23609	1.82922e-08	0	0.753357	0	0.000272045	0.00369151	2.4856e-07	6.54896e-07	9.01799e-07	0	1.48574e-08	0	0.00673641	4.17711	2.70636	94.0872	0.573573	22.0887	0.048057	0.46307	3.0258	0.0238591	0.021989	0.329385	344.885	2025.76	96.2432	0.000902748	2756.19	1016.17	812.301	333.467	157.37	5.9532	21.1839
AI662270	ENSMUSG00000087107	ENSMUST00000143673	0	3.27442e-06	0	0	0	0	0	0	0	0	0	0	0	0	0	6.61116e-07	0	0	4.49763	0	0	0	0	0	0.0118278	0	26.6331	0	0.0743351	0.0338016	0	0	0	0	27.5985	6.32584e-05	0	0	0	0	0	0.0225165	24.7081	0	0	16.0497	0
AI662270	ENSMUSG00000087107	ENSMUST00000145461	0	0	0	0	0	0	0	0	0	0	0	0	0	0	0	0	0	0	0	0	0	0	0	0	0	0	0	0	0	0	0	0	0	0	0	0	0	0	0	0	0	0	0	0	0	2.48332	0
AI837181	ENSMUSG00000047423	ENSMUST00000054477	3.20468	3.21552	0	0	3.27271	0	0	0	0	9.66812	9.81881	3.2763	3.01538	2.90014	0	0	0	2.80976	12.1151	0	8.50063	5.7745	3.00742	5.92475	155.928	343.752	232.162	216.274	128.563	160.569	215.091	158.921	179.069	237.492	170.397	196.617	188.731	203.172	173.508	118.103	149.755	154.571	156.096	147.167	205.187	149.037	193.723
AI837181	ENSMUSG00000047423	ENSMUST00000159759	0.00295237	0.00203026	0	0	0.000504214	0	0	0	0	0.000855832	0.000303666	0.000691561	0.00136364	0.00175217	0	0	0	0.00185401	0.00537626	0	0.0033469	0.00201718	0.00136863	0.00109569	0.000398369	0.000145946	0.00601942	0.00833793	0.00157558	0.00336079	0.00590199	0.000848226	0.0151679	0.000831285	0.00690868	0.0031194	1.88274e-05	2.61822e-06	2.48859e-06	7.13338e-08	2.96133e-06	2.00019e-07	1.49944e-05	0.000120275	6.85671e-08	2.00074	0.000143149
AI838599	ENSMUSG00000085180	ENSMUST00000136306	0	0	3.0007	0	7.3678	0	0	0	0	2.19258	0	4.12947	3.40671	0	9.34805	15.6645	3.69824	0	0	1.58062	6.14203	0.391609	0	0	0	0	0	0	0	0	0	0	0	0	0	0	0	0	0	0	0	0	0	0	0	0	0
AI838599	ENSMUSG00000085180	ENSMUST00000141405	0	0	0	3.53608	0	0	2.74118	1.38138	0	0	3.79313	0	0	0	0	0	13.3158	0	0	0	0	0	3.24991	7.8075	36.6977	42.9231	113.743	154.648	65.6367	69.504	84.913	61.706	76.4053	40.0373	60.9364	54.9869	42.0989	25.4418	76.1631	74.4533	43.7113	56.675	65.0566	30.9013	77.65	34.7575	25.4213
AI838599	ENSMUSG00000085180	ENSMUST00000145581	0	0	16.1426	5.61987	2.00683	10.5277	5.19658	7.42217	6.5953	4.0003	5.00026	6.54512	2.17874	0	6.01497	11.6665	9.78504	12.728	8.97999	5.17685	6.89968	2.00023	0.378421	2.00007	164.083	203.981	972.075	897.221	529.142	756.254	468.305	320.204	985.305	258.267	318.799	426.212	37.1104	33.937	261.732	202.844	115.246	215.737	147.151	77.1098	214.554	55.9816	83.7774
AI987944	ENSMUSG00000056383	ENSMUST00000071804	1.17235	9.22893	8.28739	4.34426	9.07441	6.83097	6.32262	10.655	9.68973	3.53926	4.81191	6.71498	18.8476	2.76001	12.7809	14.5628	21.1884	21.0602	8.30125	11.7404	18.9884	3.37962	10.7518	14.8508	566.198	396.676	417.295	514.506	577.507	514.296	563.192	610.712	165.318	291.821	450.421	522.383	1145.31	1264.12	1305.65	672.288	1397.44	697.696	1285.22	1286.89	1386.99	1410.65	1227.66
AI987944	ENSMUSG00000056383	ENSMUST00000205338	0	0	0	0	0	0	0	0	0	0	0	0	0	0	3.22953e-08	6.14052e-08	0	3.28896e-07	0	1.97691e-08	0	9.92181e-07	0	0	8.20732e-05	1.14113e-07	1.71339e-08	1.94254e-07	0.00387205	0	2.08281e-08	0	5.0698e-08	7.70255e-07	0	2.31232e-06	0.820351	2.85292e-06	0.0145813	0	1.39004e-06	1.63266e-07	0.0198994	7.52873e-05	3.5112e-05	8.69667e-06	0
AI987944	ENSMUSG00000056383	ENSMUST00000206430	0	0	0	0	0	0	0	0	0	0	0	0	0	0	0	0	0	0	0	0	0	0	0	0	0	0	0	0	0	0	0	0	0	0	0	0	0	0	0	0	0	0	0	0	0	0	0
AI987944	ENSMUSG00000056383	ENSMUST00000206801	0.0679311	0.636568	0.343118	0.0979104	0.431237	0.354737	0.13747	0.753002	0.403243	0.0789528	0.0699306	0.32312	1.50778	0.315763	0.811332	1.6595	5.11063	4.18281	4.55117	2.5312	2.04854	0.609604	5.03298	0.816895	2.97861	389.237	5.64403	13.4327	47.4818	6.37485	67.1207	4.33778	357.919	483.26	16.5609	18.1366	25.1619	32.0168	0.831228	520.349	7.31761	599.142	1.77591	34.05	1.95674	39.3957	43.2085
AL607107.1	ENSMUSG00000115891	ENSMUST00000230649	0	0	0	0	0	0	0	0	0	0	0	0	0.479224	0	0.104904	1.18743	3.04177	4.63685	2.31025	1.3804	3.67827	0	0.979588	3.3327e-08	10.8864	1.57327	0	0	21.4747	21.3812	6.4327	3.24844	0	2.15651	0	0	46.3284	35.5773	29.7406	29.2893	39.6655	67.6336	44.6913	36.1521	38.0723	24.2403	24.8722
AL645849.1	ENSMUSG00000116408	ENSMUST00000230048	2.8534	0	0	0	2.25083e-08	0	0	0	7.69193	8.75271e-05	0	0	3.15721	1.40208	17.3564	2.92905	0	0	15.4373	2.57692	5.94697	0	1.66724	1.57077	0	0	0	0	0	0	0	0	0	0	0	0	1.42162e-05	0	0	0.00287666	23.7761	0.00917101	2.21702e-08	0.698839	0	2.17637e-07	0.000106622
AL645849.1	ENSMUSG00000116408	ENSMUST00000230581	2.8534	0	0	0	2.25083e-08	0	0	0	7.69193	8.75271e-05	0	0	3.15721	1.40208	17.3564	2.92905	0	0	15.4373	2.57692	5.94697	0	1.66724	1.57077	0	0	0	0	0	0	0	0	0	0	0	0	1.42162e-05	0	0	0.00287666	23.7761	0.00917101	2.21702e-08	0.698839	0	2.17637e-07	0.000106622
AL646044.1	ENSMUSG00000115901	ENSMUST00000229180	0	0	0	0	0	0	0	0	0	0	0	0	0.479224	0	0.104904	1.18743	3.04177	4.63685	2.31025	1.3804	3.67827	0	0.979588	3.3327e-08	10.8864	1.57327	0	0	21.4747	21.3812	6.4327	3.24844	0	2.15651	0	0	46.3284	35.5773	29.7406	29.2893	39.6655	67.6336	44.6913	36.1521	38.0723	24.2403	24.8722
AL646044.2	ENSMUSG00000116474	ENSMUST00000228964	6.15552	0.976395	0	0	0	0	0	13.663	0	8.1997	0	0	5.44298	0	0	2.22163	0	18.043	17.0465	19.0971	7.47463	3.40136	12.0385	0	1189.58	1187.27	701.327	819.861	1157.13	1440.82	1392.54	1340.86	731.719	880.492	497.079	617.925	568.334	453.895	372.744	362.255	342.766	714.212	519.38	521.265	498.482	466.799	248.799
AL669898.2	ENSMUSG00000116497	ENSMUST00000229319	0	0	0	0	0	0	3.11283e-05	0	0	0	0	0	4.98886	0	1.55547	8.25231	0.00296358	4.51909	0	0	0.015474	0.000628834	0.00216284	2.54578	118.862	139.149	37.4972	120.759	121.811	184.428	103.15	67.2952	11.7331	132.108	75.9609	62.9502	382.667	334.27	280.932	386.308	362.611	507.551	349.898	374.381	499.826	350.188	355.228
AL683809.1	ENSMUSG00000118524	ENSMUST00000239013	0	0	0	0	0	0	0	0	0	0	0	0	0	0	0	0	0	0	0	0	0	0	0	0	0	0	0	0	0	0	0	0	0	0	0	0	0	0	0	0	0	0	0	0	0	0	0
AL731706.1	ENSMUSG00000115423	ENSMUST00000227806	1.97883e-08	0	0	0	0	0	0	0	0	0	0	0	2.64758e-08	0	0	2.46089e-08	0	0	0	1.59649e-07	0	0	3.838e-08	0	0	0	0	0	0	0	0	0	0	0	0	0	0	0	0	3.43154	0	0	0	6.00805e-08	0	0	0
AL731706.2	ENSMUSG00000116563	ENSMUST00000231720	0	0	0	0	0	0	0	0	0	0	0	0	0	0	0	0	0	0	0	0	0	0	0	0	0	0	0	0	0	0	0	0	0	0	0	0	0	0	0	0	0	0	0	0	0	0	0
AL807811.1	ENSMUSG00000118507	ENSMUST00000239093	0	0	0	0	0	0	0	0	0	0	0	0	0	0	0	0	0	0	0	0	0	0	0	0	0	0	0	0	0	0	0	0	0	0	0	0	0	0	0	0	0	0	0	0	0	0	0
AL928616.1	ENSMUSG00000118521	ENSMUST00000238924	47.7926	22.6094	59.4649	41.8385	51.5964	73.3285	77.0052	70.9373	112.039	46.3916	59.7623	86.405	70.6808	17.493	47.1605	53.6928	44.6722	93.4307	79.1695	69.7331	145.418	40.1598	69.6045	83.0762	1282.89	1544.19	1232.36	880.77	1312.46	957.692	1510.92	1230.71	1929.67	1175.33	779.417	1210.47	563.861	738.262	766.924	396.385	758.172	645.495	753.662	590.008	983.423	640.148	509.839
AL928616.2	ENSMUSG00000118570	ENSMUST00000238875	90.8231	38.4744	24.7401	33.6222	42.287	146.933	42.4833	56.8391	94.0722	14.6316	71.6892	56.14	34.0674	13.4996	18.8107	25.5109	23.9681	49.7294	49.5605	45.8477	61.5698	7.28145	43.8101	37.3152	5369.91	5512.54	3859.12	5130.13	4648.95	9302.13	7371.09	5653.27	6399.84	5034.18	2367.03	4176.36	1038.51	733.156	617.08	980.564	728.839	2468.65	1515.43	1043.59	1468.89	1153.33	462.413
AL929275.1	ENSMUSG00000118600	ENSMUST00000239231	0	0	0	0	0	0	0	0	0	0	0	0	0	0	0	0	0	0	0	0	0	0	0	0	0	0	0	0	0	0	0	0	0	0	0	0	0	0	0	0	0	0	0	0	0	0	0
AU019990	ENSMUSG00000074783	ENSMUST00000138751	0	0	0	0	0	0	0	0	0	0	0	0	0	0	0	0	0	0	0	0	0	0	0	0	0	0	0	0	0	0	0	0	0	0	0	0	0	0	0	0	0	0	0	0	0	0	0
AU020206	ENSMUSG00000097415	ENSMUST00000181224	38.5621	5.31855	15.7114	17.3227	26.9448	22.0506	26.6432	22.7738	13.5496	12.4106	16.7269	23.7496	89.3737	42.3933	85.5183	126.86	109.275	158.253	128.592	88.6776	218.018	48.9103	112.733	99.8701	1872.3	1485.17	1250.36	2107.88	1654.27	1698.11	2195.16	1636.77	1966.07	2383.69	1332.49	1342.28	967.861	766.665	828.257	1039.78	744.939	1049.32	1115.98	959.374	1234.61	1148.65	891.606
AU020206	ENSMUSG00000097415	ENSMUST00000206358	0	0	0	0	0	0	0	0	0	0	0	0	0	0	0	0	0	0	0	0	0	0	0	0	0	0	0	0	0	0	0	0	0	0	0	0	0	0	0	0	0	0	0	0	0	0	0
AU021092	ENSMUSG00000051669	ENSMUST00000050160	0	1.10959	1.12175	2.2158	0	0	0	0	2.24516	0	1.07723	1.06461	3.32101	0	0	5.66444	1.10805	4.5171	1.12183	0	3.31771	0	3.33985	1.06309	33.9448	50.2256	31.0187	30.8902	26.642	26.1372	24.0423	18.439	22.253	44.0473	23.2952	24.8072	31.1663	44.6454	22.993	34.5062	21.7258	20.2529	19.9918	26.6879	29.6073	48.2726	20.6585
AU022252	ENSMUSG00000078584	ENSMUST00000046260	7.72509	14.9745	6.68401	8.99011	14.8422	8.03277	12.3656	4.6729	12.353	0.47682	7.80208	2.67452	15.0766	11.1439	0	17.3813	2.68255	19.3866	15.7555	9.02691	2.3428	9.63656	10.7899	18.212	0	0	0	0	0	0	0	0	0	0	0	0	0.00413983	5.98383e-06	0.213017	151.135	0.000354787	19.9628	1.35088e-07	0.00555592	0	0	0
AU022252	ENSMUSG00000078584	ENSMUST00000141112	0.986168	0.00155494	0.0682108	0.00247529	0.0116046	0.00283599	0.00949281	0.00337309	0.00821471	0.366718	0.000536864	0.00984263	0.00360597	2.87288e-07	0	0.00454215	0.000151432	0.000101727	0.00126243	0.0120502	0.00293965	4.24829e-07	0.00312971	7.30409e-05	550.463	896.911	596.217	729.201	735.582	590.205	734.096	921.854	739.945	849.319	416.53	322.009	1288.6	1855.31	1383.08	882.626	1709.56	1171.42	1652.24	1840.11	1797.45	1899.35	1435.36
AU022252	ENSMUSG00000078584	ENSMUST00000144309	0	7.41369e-08	0	0	2.03579e-08	0	0	0	0	0	0	0	0.000491418	3.96307e-08	0	0.334345	16.8031	0.0870289	0.000127753	0.217727	13.1296	0.00176269	4.79274e-05	0.00687313	0	0	0	0	0	0	0	0	0	0	0	0	1.41156e-06	31.6145	0.1107	0.293717	0.00335801	18.8716	0.0179667	12.8469	8.73071	3.76441e-05	3.74281e-06
AU040320	ENSMUSG00000028830	ENSMUST00000047431	5.00309	0	20.4524	2.05903	20.6581	17.1204	7.65898	0	1.81988	3.64846	11.0875	7.99373	20.6895	0	7.6319	24.0217	47.6659	27.8151	2.64292	20.9577	5.58557e-06	9.11987	33.3154	5.081	1202.79	1275.37	887.356	1059.9	1346.8	1439.69	1199.36	814.097	690.81	853.074	650.098	894.293	2254.9	2403.55	2244.52	1769.6	3001.11	3260.94	2171.83	1945.99	2146	2238.78	1215.06
AU040320	ENSMUSG00000028830	ENSMUST00000131900	2.41912	1.46407	1.44333	0	11.3585	0	3.57165	2.90618	9.43783	0	5.52932	2.44448	0	0	0	0	3.36191	5.16348	5.70551e-05	2.12556	6.71492	3.12123	0	4.42323	0	0	0	0	0	0	0	0	0	0	0	0	279.874	536.061	568.616	400.539	598.944	363.987	423.479	218.096	303.849	469.845	458.042
AU040320	ENSMUSG00000028830	ENSMUST00000132660	0	0	0	5.35479	2.904	5.81659	0	0	0	0	0	0	4.85739	0	9.33821	8.37419	0	10.2162	16.4238	0.407144	2.89359e-07	0	0	8.82611e-05	0	0	0	0	0	0	0	0	0	0	0	0	0	0	0	0	0	0	0	0	0	0	0
AU040320	ENSMUSG00000028830	ENSMUST00000155341	0	0	0	0	0	0	0	0	0.944405	0	0	0	2.28089	0.463493	0	0	1.0769	0	0	0	0	0.413575	0	0.826868	0	0	0	0	0	0	0	0	0	0	0	0	0	0	0	0	0	0	0	0	0	0	0
AU041133	ENSMUSG00000078435	ENSMUST00000201286	0	0	3.0653	0	0	0	0	0	0	0	0	0	2.39041	0	9.75668	4.83076	4.98989	4.91966	17.6859	0	5.02322	0	7.45893	0	17.6372	22.2861	22.1474	38.1529	20.5776	9.9398	10.0734	12.8762	8.22274	22.6047	22.974	20.2786	541.927	603.084	469.504	366.706	645.628	606.677	512.441	488.479	504.104	610.445	429.157
AV356131	ENSMUSG00000108461	ENSMUST00000206201	0	0	0	0	0	0	0	0	0	0	0	0	0	0	0	0	0	0	0	0	0	0	0	0	0	0	0	0	0	0	0	0	0	0	0	0	0	0	0	0	0	0	0	0	0	0	0
AW011738	ENSMUSG00000078349	ENSMUST00000238370	47.5638	20.6488	35.7793	20.4177	57.7335	88.5077	31.1433	50.8433	63.3478	35.6709	26.4938	30.4031	29.5489	12.2484	9.76428	27.0197	21.7197	73.7373	44.4477	53.0377	80.7277	10.2015	42.9658	29.0384	1103.62	1784.38	626.256	775.698	1054.83	1367.42	742.017	845.544	816.408	811.941	458.683	610.982	403.217	664.886	348.026	287.478	459.514	475.065	343.902	319.638	333.437	417.7	263.439
AW112010	ENSMUSG00000075010	ENSMUST00000099676	2.82771	0	0	1.73774	0	0	0	0	7.7783	0	0.836321	0	0	0	0.472636	0.838503	0	3.89209e-07	0	0	8.10091	0	0	1.75875	4.31361e-08	19.1624	0	25.6377	0	40.3372	0	0	119.986	0	0	0	0.00121547	11.6939	0	1.26046	21.0967	18.723	0	29.9464	53.3297	0	8.36452
AW112010	ENSMUSG00000075010	ENSMUST00000238097	9.26187	13.0455	23.425	9.31408	16.1563	22.2526	25.3483	33.5497	26.0438	12.8241	11.6334	15.8839	15.0256	11.7976	12.3505	4.63933	18.1633	26.1111	17.2351	31.4399	37.059	11.8088	13.1151	6.19039	745.766	389.237	751.85	466.127	519.182	763.826	849.337	1350.79	1154.3	1432.5	681.857	846.753	397.117	200.998	342.458	222.085	234.667	379.867	350.925	535.013	573.254	517.649	335.834
AW146154	ENSMUSG00000074166	ENSMUST00000098509	8.46312	2.96846	0	11.8097	15.008	7.4978	8.07364	1.98671	3.68555	9.94916	7.90024	7.85391	34.5869	8.57003	18.7206	29.4138	53.4139	34.5222	18.9173	20.3554	20.895	11.8063	22.9453	16.7234	596.429	981.572	721.531	672.041	642.151	629.134	561.852	611.067	605.228	725.615	490.128	817.347	1550.69	1972.26	2102.77	1190.53	1899.81	1350.05	1685.73	1617.58	1944.8	2275.48	1766.42
AW146154	ENSMUSG00000074166	ENSMUST00000205995	0	0	0	0	0	0	0	0	0	0	0	0	1.2066	0	6.78186	0	2.08448	7.57353	6.93071	3.33892	32.3471	0	1.37142e-05	2.74315	0	0	0	0	0	0	0	0	0	0	0	0	247.556	474.626	393.265	378.382	364.641	331.242	302.354	380.686	283.767	411.082	404.384
AW209491	ENSMUSG00000039182	ENSMUST00000038690	0	0	0.974733	0	3.02917	0	0	0	0	0	0	0	0	0	0	0	0	0	0	0	0	0.144128	0	0	0	0	0	0	0	0	0	0	0	24.7644	0	0	218.352	213.363	190.715	47.9765	26.6999	279.837	282.19	170.974	75.9442	36.2971	101.984
AW209491	ENSMUSG00000039182	ENSMUST00000178289	0	0	8.15228e-06	0	8.4519e-06	0	0	0	0	0	2.42037	0	0.298189	1.32204	0	0.697632	0	0	0.100879	7.50349	0.000839244	0.000261804	0.677142	0.100029	34.8267	79.7862	19.3885	32.1665	52.5296	38.2383	6.45481e-06	2.52271	10.2604	0.235118	21.8394	22.2043	0	72.3968	0.00873194	6.10002e-08	282.595	34.5486	0	0.0225038	41.7365	141.338	68.333
AW549877	ENSMUSG00000041935	ENSMUST00000046633	0	0	0	4.29279	0	0	8.3383	14.5784	0	3.82878	3.23702	8.14418	3.70042	0	3.7334	25.8553	7.4123	26.3882	14.4884	18.2676	28.9899	4.56733	9.21253	7.27218	868.343	495.717	432.908	801.071	594.598	765.777	952.648	1044.7	633.263	888.939	503.13	479.285	771.216	490.383	633.819	760.284	728.57	733.678	878.778	619.88	840.514	643.376	622.643
AW549877	ENSMUSG00000041935	ENSMUST00000228421	12.7336	3.17229	2.06274	3.3305	6.16068	2.10753	4.83435	0	2.22172	0.482791	0.852698	5.06667	13.8449	6.573	12.7398	5.48154	22.1285	8.61951	11.3796	3.16799	5.25122	0	0	6.78631	1121.14	849.723	679.787	612.537	919.794	749.215	1248.7	1057.08	523.645	1250.38	669.022	798.293	284.477	171.055	304.214	225.628	257.164	268.373	370.635	389.254	294.587	375.343	233.929
AW554918	ENSMUSG00000033632	ENSMUST00000097643	2.51687	1.10439	4.17291	2.8727	1.13212	8.58726	2.27323	3.30121	8.55159	0.563658	1.66349	1.13536	2.52979	0.270179	0.449301	4.68339	6.13636	0.925868	4.11672	2.70555	24.3551	0.859578	5.77845	5.54807	171.478	154.681	107.693	122.695	91.429	68.6993	155.507	133.871	157.117	244.185	113.115	168.118	7.70319	13.5782	53.7713	9.07574	11.8518	42.0021	11.8704	85.1369	17.0106	4.3384	51.1303
AW554918	ENSMUSG00000033632	ENSMUST00000162149	17.3151	4.19416	1.26637	8.07292	13.5329	5.66127	3.23544	5.63076	5.82358	10.4418	5.73013	4.57108	7.92362	0.838856	27.421	0	5.71994	11.1157	5.60843	3.87201	18.0806	2.83862	1.56249	0	207.81	314.369	141.713	217.185	251.247	237.781	167.733	236.621	267.39	196.977	142.845	154.503	457.958	321.17	167.792	247.303	646.018	412.152	225.689	406.35	227.281	671.481	89.5262
AW822252	ENSMUSG00000085998	ENSMUST00000187290	0	0	0	0	0	0	1.02523	0	0	0	0	0	1.02476	0	0	0	0	0	0	0	0	0	0	0	7.19796	11.4147	1.68961	2.8004	9.27867	7.21456	5.76178	14.3961	14.0355	8.24504	7.22794	5.14767	4.11346	3.10678	0	5.16523	0	3.09122	9.52628	0.839205	3.99315	0	4.15222
Aaas	ENSMUSG00000036678	ENSMUST00000041208	0	0	0	0	0	0	0	0	0	0	0	0	0	0	0	0	0	0	0	0	0	0	0	0	0	4.03398	0.00124408	0	0	0.0022461	0.00532438	0.00120053	0.0101117	1.24092e-05	0.0364027	0	0	1.83696e-05	0.00316729	0	9.21686e-08	0	0.284294	0.165404	1.48493e-07	0	0.00102043
Aaas	ENSMUSG00000036678	ENSMUST00000228959	0	5.27629	1.69118	0	0	0	0	0	1.75915	0	0	0	0	0	0	1.64838	0	0	0	0	0	0	0	0	18.2691	10.019	31.5937	43.5865	13.9271	56.5363	39.1476	12.3199	0.00355507	31.3855	0	42.8221	0.819886	14.6691	19.2458	11.1996	12.1938	10.6249	1.0057	9.63824	7.282	19.8014	16.2818
Aaas	ENSMUSG00000036678	ENSMUST00000229589	0	0	0	0	0	0	0	0	0	0	0	0	0	0	0	0	0	0	0	0	0	0	0	0	1.2999e-06	94.6282	0.315892	3.06625e-08	0	27.2038	50.9157	0.0439496	36.1605	0.715637	247.604	1.34866e-06	0.00694571	140.923	42.8838	1.0671e-07	0.486616	0	28.8325	211.511	27.5882	14.7896	228.657
Aaas	ENSMUSG00000036678	ENSMUST00000229900	1.09809	1.02314	1.06071	4.18775	3.11056	4.20017	2.1554	6.23506	5.01144	2.04813	2.11206	3.07735	2.64178e-05	0	3.13708	5.23748	1.59801	5.89027	4.19059e-05	2.55889e-06	10.1599	1.03465	5.46185	4.22802	1.11143e-05	6.27927	6.32861e-07	343.922	0	4.57442e-05	0.0129697	0.00367931	2.15423	25.8315	1.79502	0.00440651	3.71045	111.808	3.9064e-07	0	0.0163945	86.7721	0.000105372	0.00104167	0.0218077	12.1656	1.16546e-07
Aaas	ENSMUSG00000036678	ENSMUST00000230239	0	0	0	1.11579	1.35887	0	0	0	0	0	0	0	0	2.12932	0	0	0	0	0	0	0	0	0	0	27.7497	79.1278	0.00239581	72.0361	34.1493	38.3539	35.5278	5.47882e-05	61.0598	36.7192	19.4334	0	0	0	1.09284	1.81964	0	0	0	0	7.97852	6.42763	0
Aaas	ENSMUSG00000036678	ENSMUST00000230349	0	0	0	0	0	0	0	0	0	0	0	0	1.32912	0	0	0	3.44658	0	2.16406	0	0	0	0	0	15.6968	21.8918	7.76053	0	0	7.85255	27.4975	7.31919	9.35653	8.11606	4.87634	0	5.8558	5.00758	26.9416	11.5934	14.4805	0	25.5678	0	33.8324	6.68458	21.4074
Aaas	ENSMUSG00000036678	ENSMUST00000230406	0	0	0	0	0	0	0	0	0	0	0	0	0	0	0	0	0	0	0	0	0	0	0	0	0	0.0991584	5.16912	0	1.57205e-06	23.5152	1.33304e-05	81.5893	80.3892	0	0.00612003	4.13163e-08	0	0	0.29723	0	0	0	0	0	0	0	0
Aaas	ENSMUSG00000036678	ENSMUST00000230812	0	0	0	0	0	0	0	0	0	0	0	0	0	0	0	0	0	0	0	0	0	0	0	0	393.333	637.27	463.166	83.3498	493.929	486.813	612.906	618.35	257.284	668.566	5.0882	514.891	175.699	6.02428	201.665	208.725	146.22	164.737	259.926	43.8801	95.5771	197.042	0.0383326
Aacs	ENSMUSG00000029482	ENSMUST00000031445	2.74227	2.96826	1.21268	6.86377	16.583	1.52765	17.7791	0	2.6821	0	3.58402	9.37722	132.617	5.45555	44.0171	134.26	217.765	294.387	224.273	27.1258	25.6208	15.3692	25.152	34.9146	3240.49	1845.59	741.222	2570.22	4810.46	4775.1	3643.42	722.941	109.137	1195.06	649.486	702.952	11831.8	3400.56	5861.49	8377.24	18325.6	20904	13721.9	2243.85	1022.91	4286.8	2410.14
Aacs	ENSMUSG00000029482	ENSMUST00000144361	1.22788	0.558499	0	3.01197	2.11285	9.20475	1.95959	3.16414	0.701583	1.01198	0	0	11.0739	0.23205	4.3627	0	13.2023	0	0	2.6433e-07	0	0	3.63983	0	1021.66	743.086	220.97	830.87	1871.58	2140.08	958.149	179.13	28.5932	244.519	142.989	239.662	0	4.9813	0	9.71968	0	22.2094	0	15.2532	0	0	0
Aacs	ENSMUSG00000029482	ENSMUST00000199978	0	0	0	0	0	0	0	0	0	0	0	0	0	0	0	2.2245	0	1.65449	0	0	0	0	0	0	147.324	71.9675	36.8026	185.408	236.544	277.171	172.998	27.2436	2.07123	52.3775	44.4743	35.2425	0	0	0	6.73881	0	0	0	0	0	0	0.0818093
Aacs	ENSMUSG00000029482	ENSMUST00000200286	5.26952	0	1.04756	2.11082	10.3499	10.476	5.26763	1.07463	0	1.08469	3.24588	1.9909	7.05315	4.53931	1.2608	6.06472	14.099	0	1.52906	0	0.432584	0.792624	0	0	1409.32	976.987	457.633	1367.45	2334.27	2585.19	2030.71	293.275	83.3998	405.225	354.043	276.413	311.298	163.094	42.159	245.414	567.375	476.049	260.671	102.645	8.88274	65.2029	118.923
Aadac	ENSMUSG00000027761	ENSMUST00000029325	116.227	153.977	179.521	115.642	157.358	119.23	188.53	159.554	88.0652	179.418	82.6772	154.809	103.863	52.2099	71.827	60.256	82.7477	123.744	99.3011	44.3751	63.6068	38.534	47.93	61.6269	24235	22020.9	13664.3	7746.89	19019.4	15193.7	15100.7	18622.6	10773.8	12403.9	13394.6	15502.3	6069.27	5599.35	4788.58	1621.31	5560.79	4019.24	3675.38	4199.38	2873.84	3334.6	4339.27
Aadac	ENSMUSG00000027761	ENSMUST00000151605	0	0	0	0	0	0	0	0	0	0	0	0	0	0	0	0	0	0	0	0	0	0	0	0	0	0	0	0	0	0	0	0	0	0	0	0	0	0	0	0	0	0	0	0	0	0	0
Aadat	ENSMUSG00000057228	ENSMUST00000209338	24.4532	0	46.4159	51.7355	0.203875	0.578545	34.2596	0.00129633	0	0.00121507	0	1.11687e-06	2.56768	28.4879	0	0.000943686	46.1363	116.55	51.3888	28.763	29.4314	14.6537	33.8304	0	3587.65	867.454	1341.18	8169.04	1134.01	3400.46	3633.67	1045.93	1133	1748.13	986.689	972.324	5198.45	1135.72	2752.03	7075.72	1852.91	4441	4375.49	1668.24	1755.25	2786.49	1959.23
Aadat	ENSMUSG00000057228	ENSMUST00000211032	0	0	0	0	0	0	0	0	0	0	0	1.26787	2.01099	0	0	39.5081	0	34.8754	15.7327	0	0.0277561	0	0	0	852.61	246.198	397.727	1492.59	323.936	618.66	1041.65	277.072	6.68348	504.49	213.493	315.229	2580.93	557.62	1143.54	3242.44	953.596	2059.36	2199.93	919.544	764.901	1387.5	965.457
Aagab	ENSMUSG00000037257	ENSMUST00000041551	5.90168	5.80453	0	0	0	0	0	0	0	0	0	0	11.6341	11.4036	11.719	14.5787	20.1356	14.4928	28.8326	43.1592	55.1661	5.80322	8.74258	5.71285	61.2035	87.6416	82.6411	55.7743	93.8551	53.2203	38.1397	32.4695	79.9296	119.515	46.9911	49.694	1991.88	2292.46	1903.39	1169.91	2792.39	1980.78	2343.47	2089.43	2280.66	3361.82	1984.75
Aagab	ENSMUSG00000037257	ENSMUST00000213702	0.64029	0	1.55141	0	2.64053	0	1.74154	1.48277	2.52291	0	4.79042	1.81371	0	0.532772	2.05089	1.55862	1.34739	0	0	1.2997	3.16474	0	0	1.43493	387.991	335.733	248.681	154.91	321.058	190.921	309.241	365.032	338.858	462.398	281.878	366.211	63.7432	64.7844	58.5146	29.831	62.7481	37.4398	57.107	47.6473	59.1122	116.941	77.5745
Aagab	ENSMUSG00000037257	ENSMUST00000213880	7.52104	6.01542	8.62136	3.06985	6.45221	8.09862	6.46357	9.72326	10.7706	3.0246	7.56175	4.33662	18.793	1.21777	9.7955	12.3989	17.0925	18.6333	4.16506	0	28.8261	0.826365	15.3342	18.4736	1261.06	1365.93	902.68	659.773	1121.34	665.482	950.795	1229.76	744.97	1779.65	1097.55	1013.35	494.787	469.484	671.639	295.404	393.339	319.248	401.605	517.739	676.965	875.777	612.218
Aak1	ENSMUSG00000057230	ENSMUST00000089519	0	0	0	0	0	0	2.46611	0	0	0	0	0	45.9797	0	41.2131	60.0212	58.1941	107.476	67.9429	0	167.951	21.1517	23.3513	29.0798	432.737	460.909	249.217	347.7	402.003	303.627	446.007	355.579	289.299	575.452	215.125	258.506	4809.96	6077.94	4583.26	3129.55	5382.25	5145.59	3635.14	3211.45	4615.39	4477.36	2848.15
Aak1	ENSMUSG00000057230	ENSMUST00000113668	1.14064	0	0	2.0422	0	0	0	0	0	0	2.11044	0	0.294774	6.37661	6.57988	27.0167	0	18.4942	0	20.2072	51.6055	2.51022e-07	0	10.3182	0	0	0	0	0	0	0	0	0	0	0	0	493.218	470.705	159.016	560.84	1339.38	1106.53	1195.8	521.065	1103.44	1277.47	651.419
Aak1	ENSMUSG00000057230	ENSMUST00000156885	0	0	0	0	1.04312	0	0	0	0	0	0	0	0	1.5287	0	0	0	0	0	9.80929	0	0.721644	0	0	0	0	0	0	0	0	0	0	0	0	0	0	0	0	0	0	0	0	0	0	0	0	0
Aak1	ENSMUSG00000057230	ENSMUST00000204139	0	0	1.00963	0	0	0	0	1.02668	0	0	0	3.1312	0	2.12784	0	0	2.87466	0	0	9.85375	0	0	6.9441	0	260.384	288.655	117.171	151.533	310.608	195.858	200.676	153.915	0	267.022	98.249	159.788	210.073	249.567	209.57	241.414	407.424	305.656	216.214	195.668	322.165	374.584	278.364
Aak1	ENSMUSG00000057230	ENSMUST00000204414	0	0	0	0	0	0	0	0	0	0	0	0	0	1.32013e-07	12.3147	0	0	0	0	1.23293e-07	0	0	0	0	0	0	0	0	0	0	0	0	0	0	0	0	0	0	0	0	0	0	0	0	0	0	0
Aak1	ENSMUSG00000057230	ENSMUST00000204613	0	0	0	0	2.12828	0	2.47135	0	2.03237	0	0	0	0	0	0	0	0	0	0	0	0	0	0	0	36.2804	127.581	0	5.20965	25.8809	17.1054	0	0	71.2394	22.4874	0	13.7191	0	0	0	0	0	0	0	0	0	0	0
Aamdc	ENSMUSG00000035642	ENSMUST00000042627	2.82766	0	0	5.20843	0.285033	5.42356	6.4161	0.0119167	0.991522	7.19386	4.25433	3.71532	0	2.15107	0	0	3.16296	5.331	10.2931	4.25934	0	0	0.27406	0.00112724	17.3721	52.1769	66.1977	46.2312	7.59532e-05	0.0168813	0	62.8472	36.2526	0	71.9189	152.886	0	0	0	0	0	0	0	0	0	0	30.8152
Aamdc	ENSMUSG00000035642	ENSMUST00000072725	0	0.0948364	0.0996116	0	0.0439518	0	0	0.0285255	0.080532	0	0	0	0.0575026	0.0631208	0.0450054	0.841149	0.302974	0	0	0	0.665031	0.346166	1.28	1.19494	2.51493	0.119347	3.93869	3.70565	0.467161	10.3392	48.9013	2.823	7.39795	3.44708	3.11508	19.8917	13.6047	0.118307	99.8273	111.085	5.4491	2.90232	265.232	599.022	9.86811	8.19141	458.673
Aamdc	ENSMUSG00000035642	ENSMUST00000136757	0	0.0407146	0.0406257	0	0.0174762	0	0	0.00986649	0.0328917	0	0	0	0.023759	0.0269619	0.0140585	0.341324	0.119698	0	0	0	0.483984	0.138853	0.529254	0.445571	0.853459	0.0221564	1.39352	1.1542	0.169106	5.85419	19.2941	0.900456	2.52211	1.80266	1.15763	6.91048	2.1389	0.0147063	721.951	52.2531	0.711477	0.277126	41.5185	119.888	0.806648	0.460828	450.852
Aamdc	ENSMUSG00000035642	ENSMUST00000138060	0	0.243801	0.128723	0	0.113959	0	0	0.109446	0.0666465	0	0	0	0.253294	0.415965	0.0427495	0.292156	0.284866	0	0	0	2.00159	0.540659	0.836877	0.447853	0.242583	0.153818	0.91896	1.59262	0.281024	9.05015	23.7039	0.430957	1.92997	2.59336	0.399293	5.01838	0.0844597	0.00975025	0.420967	0.0924323	1.85277	0.00257246	0.408983	14.5274	0.267811	0.513651	8.58605
Aamdc	ENSMUSG00000035642	ENSMUST00000144858	0	1.15001	0.511296	0	0.50479	0	0	0.476454	0.296772	0	0	0	0.540909	1.09459	0.422279	0.680187	1.11192	0	0	0	1.58193	0.513369	1.43226	0.636494	4.44913	2.02821	9.98522	15.8216	3.61679	6.77898	83.3687	6.69214	9.12275	44.2983	3.92183	60.9275	0.0301883	0.590727	5.16661	11.1802	3.19128	0.261951	15.7397	45.7497	37.0277	148.174	9.94265
Aamdc	ENSMUSG00000035642	ENSMUST00000154779	0	1.32327	0.618322	0	0.686092	0	0	0.548181	0.342985	0	0	0	0.5488	1.21435	0.427739	1.01258	1.38984	0	0	0	1.96364	2.19334	1.4681	0.709335	6.3456	3.03948	13.36	18.4852	4.94022	6.73674	111.372	6.80208	11.8141	52.7944	4.54777	70.573	0.0470834	0.974817	8.50079	20.0738	166.184	0.460551	4.75355	67.3339	67.5766	119.248	7.84567
Aamdc	ENSMUSG00000035642	ENSMUST00000178078	2.82766	0	0	5.20843	0.285033	5.42356	6.4161	0.0119167	0.991522	7.19386	4.25433	3.71532	0	2.15107	0	0	3.16296	5.331	10.2931	4.25934	0	0	0.27406	0.00112724	17.3721	52.1769	66.1977	46.2312	7.59532e-05	0.0168813	0	62.8472	36.2526	0	71.9189	152.886	0	0	0	0	0	0	0	0	0	0	30.8152
Aamdc	ENSMUSG00000035642	ENSMUST00000205430	0	0	0	0	0	0	0	0	0	0	0	0	0	0	0	0	0	0	0	0	0	0	0	0	0	0	0	0	0	0	0	0	0	0	0	0	0	0	0	0	0	0	0	0	0	0	0
Aamp	ENSMUSG00000006299	ENSMUST00000006462	0	0	2.65407e-06	0	0	1.21566e-06	0	5.30579e-07	3.97413e-05	0	0	0	0	0	2.66799e-07	0	1.07544e-05	0.000242647	0.000345255	9.41604e-06	0	0	1.31237e-05	0	1.04707e-08	0	5.39378e-07	3.43366e-06	3.05826e-07	1.0198e-06	1.12528e-06	4.41214e-08	9.74496e-05	0	3.20534e-06	9.41096e-07	0	1.10211e-06	4.83314e-08	5.692e-05	1.9482e-08	0	2.98782e-06	6.36903e-06	0	0	9.38768e-07
Aamp	ENSMUSG00000006299	ENSMUST00000178235	0	0	7.4674	0	0	6.76181	0	11.3336	7.51594	0	0	0	0	0	9.09043	0	7.84509	9.52247	7.37283	0.839267	0	0	3.58451	0	1392.95	2394.55	2073.79	2412.49	1606.61	1488.97	3190.99	1555.83	1700.38	1774.43	2484.83	1432.32	715.364	712.679	813.064	809.454	761.883	715.285	761.342	800.107	653.559	657.865	888.26
Aamp	ENSMUSG00000006299	ENSMUST00000190008	0	0	0	0	0	0	0	0.486527	0	0	0	0.328535	0	0	5.36323	0	0	0	1.4329	3.24317	0	0	0.555767	0.342021	69.2209	0	0	0	0	0	22.9203	204.702	0	201.324	2.62118	29.4463	68.303	35.0578	84.1618	104.997	10.0939	97.8044	113.722	117.193	93.2158	64.9837	121.173
Aar2	ENSMUSG00000027628	ENSMUST00000029158	0	0	0	0.000151264	0	0	0	0	0	0	0	0	0	0	0	0	0	0	0	0	0	0	0	0	0	0	0	0	0	0	0	0	0	0	0	0	3.92105e-05	212.985	0	0	3.5824e-07	201.596	139.636	16.8652	0	0.000120096	0.00131283
Aar2	ENSMUSG00000027628	ENSMUST00000109570	0	0	2.29725	2.29827	1.14953	2.29566	1.36914	2.29499	2.2949	0	2.29109	2.32741	9.23989	3.4389	8.1764	11.8378	6.78136	10.9449	4.62043	16.0091	10.9223	2.32951	5.72672	1.14606	233.403	237.459	152.137	310.76	241.917	286.797	239.411	216.921	191.237	236.747	113.311	197.508	777.867	625.127	747.322	734.056	813.373	660.163	618.034	728.978	679.414	863.661	678.504
Aars	ENSMUSG00000031960	ENSMUST00000034441	8.35118	3.71284	8.30602	0	7.60457	19.9318	16.2267	8.72026	3.68281	7.22214	7.2328	4.48844	16.5934	13.5487	14.1147	19.2035	24.2072	37.1079	27.127	28.0237	31.8896	6.65906	14.4491	13.0568	3158.92	4272.68	2023.14	3013.85	3683.98	4095.72	3833.03	3559.4	2698.35	3468.66	2902.79	2464.91	2104.79	2554.75	2043.83	1783.64	2972.85	3261.24	2456.74	2234.09	1805.51	2555.98	2250.31
Aars	ENSMUSG00000031960	ENSMUST00000125268	0	0	0	1.1998	0	1.50049	0	0	0	0	0	1.69308	1.84066	0.458589	0	1.47648	4.61007	3.27996	0	0	0	3.40768	1.37185	0	40.5351	22.0506	23.8398	21.6308	22.917	28.7289	43.8567	24.9791	52.01	24.6597	15.4574	25.7348	80.5937	129.271	116.488	111.362	113.461	144.105	143.701	176.742	149.904	55.6694	73.3029
Aars	ENSMUSG00000031960	ENSMUST00000128320	0	0	0.362292	0	0	0	0	0	0	0	0	0	0	0	1.01537	0	1.19977	1.30121	1.10364	0	0	1.70905	0	0	102.392	16.955	0	0	0.00763302	4.08509	0.0510353	48.799	0	26.9721	0	14.976	47.1167	63.0295	13.0178	35.2639	79.6509	120.559	112.779	50.6614	55.9091	15.2498	52.2512
Aars	ENSMUSG00000031960	ENSMUST00000154546	0	0	0	0	0	0	0	0	0	0	0	0	0	0.643372	0	11.5895	3.51297	0	0	0	8.29622	5.07094	0	0	0	0	0	0	0	0	0	0	0	0	0	0	0	0	0	0	0	0	0	0	0	0	0
Aars2	ENSMUSG00000023938	ENSMUST00000024733	1.25724	0	1.20164	1.23935	0	1.22788	1.44493	0	0	0	0	0	5.8751	4.91388	3.40832	6.63321	0	4.30081	5.29688	0	2.81111	2.53514	4.12172	3.58741	656.951	894.473	609.452	770.872	836.711	712.885	737.902	757.96	422.554	869.045	608.838	558.623	426.91	479.92	475.224	453.593	550.663	509.11	424.939	501.911	360.33	592.846	489.701
Aarsd1	ENSMUSG00000075528	ENSMUST00000070395	5.10762	2.33424	2.59121	3.25745	1.23938	4.0624	3.75786	9.77417	2.54515	2.65585	0	9.34792	0	1.26571	10.5428	0	11.1076	15.3666	0	2.36603	6.49493	0	0	11.839	751.676	1298.62	585.588	786.403	1210.28	887.666	545.465	798.884	593.49	998.308	746.327	664.298	350.635	596.805	405.143	300.362	614.671	499.723	284.468	382.467	330.614	470.334	449.678
Aarsd1	ENSMUSG00000075528	ENSMUST00000140123	9.23868e-08	0	0.942918	0	0	0	0	0	0	0.769177	5.03868	0	3.44275	0	0	3.44165	0.938756	8.93436e-07	0	0	0	2.38594	2.04434	0	0	0	0	0	0	0	0	0	0	0	0	0	28.9784	71.8663	61.4736	29.1942	42.5763	144.938	110.878	74.6883	68.5992	104.144	79.8306
Aasdh	ENSMUSG00000055923	ENSMUST00000069709	7.07756	0	0	0	0	0	0	9.08825	2.48484	0	0	0	9.3694	0	7.8913	11.7767	7.94597	0	0	3.9484	0	0	16.1518	4.05049	0	0	0	0	0	0	0	0	0	0	0	0	0	11.4147	1.20495e-06	84.3158	0	0	73.1132	17.3969	0	34.44	2.16304e-08
Aasdh	ENSMUSG00000055923	ENSMUST00000120963	0	0	0	0	0	0	0	0	0	0	0	0	0	0	0	0	0	0	0	0	0	0	0.0209799	0	0	0	0	0	0	0	0	0	0	0	0	0	0	0.876021	0	2.19123e-07	0	0	0	0.0877485	0	2.08047e-06	0
Aasdh	ENSMUSG00000055923	ENSMUST00000123059	0	0	0	0	0	0	0	0	0	0	0	0	0	0	0	0	0	0	0	0	0	0	0	0	0	0	0	0	0	0	0	0	0	0	0	0	0	17.3817	0	0	13.574	0	11.5425	2.35942	8.29047	0	0
Aasdh	ENSMUSG00000055923	ENSMUST00000123682	0	2.77392	8.71615	4.78813	12.0833	16.6368	5.82462	0	12.7997	4.33505	9.67063	16.4553	0	4.44569	0	0	12.2725	13.5831	10.714	6.20905	25.9472	4.37765	0	6.64946	2374.95	2606.36	1320.56	1341.68	2187.69	1912.19	2426.96	2083.45	2584.05	2626.45	1130.63	1414.7	1323.66	1316.88	1066.93	721.347	1424.23	1523.08	1373.39	1193.13	1429.12	1347.96	851.95
Aasdh	ENSMUSG00000055923	ENSMUST00000135697	0	0	0	0	0	0	0	0	0	0	0	0	0	0	0	0	0	2.04119	0	0	0	0	0	0	0	0	0	0	0	0	0	0	0	0	0	0	0	0	0	0	0	0	0	0	0	0	0
Aasdh	ENSMUSG00000055923	ENSMUST00000145022	0	4.9417	0	4.65914	3.36073	0	0	0	0	0	12.3423	0	0	0	0	0	0	0	3.95809	0	4.41283	0	0	0	303.554	362.235	164.078	241.572	274.958	325.402	332.369	286.941	405.828	309.02	214.465	152.192	38.211	44.2852	23.41	30.8152	59.362	21.2227	55.621	67.1543	9.44205	55.9125	46.7122
Aasdh	ENSMUSG00000055923	ENSMUST00000146570	0	0	0	0	0	0	0	0	0	0	4.07679	0	0	0	3.58306e-07	0	1.77517	0	0	0	0.05394	1.38069	0.264343	0	0	0	0	0	0	0	0	0	0	0	0	0	0	18.6741	0	0	0	0	0	0.000103475	0	34.2741	0
Aasdh	ENSMUSG00000055923	ENSMUST00000149602	0	3.17345	7.52724	0	0	0.2226	3.40887	3.36288	1.43896	0.36967	0	0	2.17758	1.33668	0	0	0	0.260258	0.175907	1.22122	0	0	0	2.12335	696.141	659.112	444.38	443.82	682.644	666.17	790.13	736.02	579.253	658.645	386.522	443.314	54.27	99.3918	60.2464	43.2455	90.4138	103.325	63.9813	76.7088	89.5455	123.498	59.9014
Aasdh	ENSMUSG00000055923	ENSMUST00000154548	0	0	0.779645	1.98418	0	1.81564	0	0	3.44658	0.951001	1.02074	0	0	1.12174	0	0	0	0	0	0	0	0	0	0	0	0	0	0	0	0	0	0	0	0	0	0	0	0	0	0	0	0	0	0	0	0	0
Aasdhppt	ENSMUSG00000025894	ENSMUST00000051589	0	0	1.67614e-05	2.33792e-07	2.32313e-06	3.00038e-06	4.53642e-07	8.6411e-07	2.66291e-05	0	0	3.39597e-07	8.98793e-06	5.56458e-06	4.59785e-08	7.90789e-06	0	4.90869e-05	2.62174e-05	0	2.54193e-05	0.000132323	3.30743e-06	0	1.26901e-05	0	3.87736e-06	1.93932e-05	9.42286e-06	1.96861e-05	5.10206e-05	4.10943e-05	0.000233983	3.37284e-06	2.12867e-05	2.45709e-06	4.57559e-08	0	2.41434e-06	0	0	0	2.92758e-08	0	0	0	1.09548e-05
Aasdhppt	ENSMUSG00000025894	ENSMUST00000212066	0	0	1.53935e-05	2.11249e-07	2.11126e-06	2.7506e-06	4.09506e-07	7.81271e-07	2.44591e-05	0	0	3.09685e-07	8.26459e-06	5.13292e-06	4.11705e-08	7.25901e-06	0	4.53226e-05	2.41025e-05	0	6.51855e-06	0.000121332	3.04146e-06	0	3.65477e-06	0	3.45598e-06	1.30144e-05	8.33053e-06	1.75058e-05	2.52899e-05	3.6003e-05	9.87764e-05	2.94141e-06	1.9066e-05	2.17837e-06	3.8386e-08	0	1.98312e-06	0	0	0	2.45503e-08	0	0	0	1.26007e-06
Aasdhppt	ENSMUSG00000025894	ENSMUST00000212897	0	0	2.32919	2.35738	1.16595	2.31659	3.47563	2.34899	3.50234	0	1.15529	8.21349	12.9142	4.69078	5.86653	15.1822	19.9935	35.1797	19.2649	11.9154	13.1648	6.96981	4.69746	10.733	1041.58	1103.07	376.29	792.243	676.815	657.645	944.257	511.73	305.534	577.502	387.77	553.329	1383.07	1505.37	952.433	1127.3	1130.22	1325.99	1637.31	825.023	850.159	848.695	770.05
Aass	ENSMUSG00000029695	ENSMUST00000031707	48.9771	14.8745	42.4203	74.4299	48.6832	68.7398	73.749	29.371	63.9953	28.3882	19.9196	52.1865	192.066	33.5136	230.155	430.513	217.851	407.274	268.995	141.953	478.155	38.6908	80.6988	123.313	11941.8	7562.81	8650.98	17018.2	13623.6	14941.6	20182.5	9028.67	11472	7910.16	4721.16	7158.94	11917.1	6008.88	13427.8	19302.9	13161.8	18074.4	19154.2	10277.4	24214.7	8666.25	7123.07
Aass	ENSMUSG00000029695	ENSMUST00000152280	0	0	0	0	0	0	0	0	0	0	0	0	0	0	0	0	0	0	0	0	0	0	0	0	0	0	0	0	0	0	0	0	0	0	0	0	1.7007	7.26778	2745.54	413.852	14.1817	0	0	484.969	0	595.224	468.537
Aatf	ENSMUSG00000018697	ENSMUST00000018841	4.55437	4.27203	0.579596	0	4.28995	22.1005	13.4693	4.31852	14.913	0	4.30212	4.42145	12.7726	12.7514	35.2284	54.5438	75.0724	108.075	23.1754	38.4963	87.1242	12.9206	38.5371	30.8645	205.488	408.59	228.594	410.217	423.089	344.162	280.598	106.87	233.343	226.193	177.844	152.081	3572.8	5096.97	3929.06	3518.41	6426.6	5396.45	3774.4	2789.92	3755.96	4467.78	3218.72
Aatf	ENSMUSG00000018697	ENSMUST00000127042	9.09935	5.00095	16.2831	14.9596	18.4384	0.0613428	0	14.3026	2.79201	11.3678	26.042	12.4083	18.2494	5.65832	0	15.1721	28.0448	0	18.8921	13.048	26.6115	8.67773	13.3802	24.3681	1816.59	3759.05	1364.15	1769.36	3112.88	1663.72	1572	1555.34	1075.04	3463.39	1719.7	2157.41	0.00743175	43.9034	20.4601	13.3272	0	0	0	76.0349	0.145114	585.417	212.061
Aatf	ENSMUSG00000018697	ENSMUST00000148434	0	0	0	0	0	0	0	0	0	0	0	0	0	0	0	2.19194e-07	0	0	5.73396	0	0	0	0	0	0	0	0	0	0	0	0	0	0	0	0	0	0	0	0	0	0	210.159	179.403	0	0	0	0
Aatk	ENSMUSG00000025375	ENSMUST00000134319	0	0	0	0	0	0	0	0	0	0	0	0	0	0	2.51173	0	0	0	0.569039	0.327313	0.1484	0	0	0	0	0	0	0	0	0	0	4.42684	1.65781	0	0.250572	0	0	0	0	0	0	0	0	0	0	0	0
Aatk	ENSMUSG00000025375	ENSMUST00000142959	0	0	13.3521	0	0	0	0	0	0	0	0	0	0	0	0	0	0	0	0	0	0	0	0	0	0	36.9494	201.299	23.2617	109.563	0	84.5712	29.1663	32.257	52.7063	63.2392	128.352	0	1.51652	116.525	0	0	0	9.68286	0	0	1.16723e-05	56.9591
Abat	ENSMUSG00000057880	ENSMUST00000065987	9.8207	7.46529	7.97817	4.84713	19.4995	16.4488	12.3099	3.47562	32.3649	7.99585	11.6068	13.5222	113.087	34.7152	76.7075	32.9015	144.486	77.8702	59.4689	71.0514	273.376	39.7025	42.3755	57.3358	3083.96	3054.64	1639.69	1121.11	2846.33	1781.42	1857.9	2185.37	2098.65	3355.55	1666.25	1639.56	11576	9094.33	7843.51	2846.03	9614.36	3983.13	6328.07	9086.45	12191.6	11883.8	7331.5
Abat	ENSMUSG00000057880	ENSMUST00000140795	0	0	0	0	0	0	0	0	0	0	0	0	0	0	16.4499	0	12.0957	70.6272	34.7949	0	11.3375	11.1308	0	0	0	0	0	0	0	0	0	0	0	0	0	0	1653.97	2275.46	4891.99	1731.7	8265.07	3699.37	3928.24	1488.45	3464	6958.85	2156.69
Abca1	ENSMUSG00000015243	ENSMUST00000030010	4.76854	1.11275	12.9982	10.7603	18.0003	22.5751	8.22085	14.6125	21.4215	7.85565	9.3369	9.38545	240.48	105.791	242.753	299.976	307.481	607.548	312.247	136.572	797.831	68.6601	182.93	177.396	3240.75	3957.3	1922.29	2436.22	3603.19	3455.24	3396.47	2072.92	2579.82	3481.93	2016.62	1783.98	26726.8	24618.9	22473.2	18604.7	36458.4	41068.1	26310.7	18576.9	39457.9	25531.8	19983.2
Abca1	ENSMUSG00000015243	ENSMUST00000149127	1.90283	0	0.493306	0.606437	0	5.26917	1.76121	0	0.147157	0	0.677967	0.669265	0	4.20453	0	3.63083	0	0.336668	0	0	0	0.344975	0	0	692.463	848.681	428.881	659.598	842.843	1108.22	750.21	599.615	534.11	607.316	413.654	416.19	0	0	0	0	0	0	0	0	0	0	0
Abca2	ENSMUSG00000026944	ENSMUST00000102919	2.8067	4.44986	0	5.76065	1.49516	1.69817	4.45709	5.7893	1.5061	5.58212	2.93206	2.79474	12.1628	2.77791	0	19.5445	7.49776	8.56218	17.8797	9.03924	21.9678	4.28535	19.1655	5.67621	3791.66	5046.25	903.493	696.695	2494.61	1906.57	2895.7	2055.9	1625.16	2668.53	1121.69	589.813	1990.9	2607.17	739.439	402.746	2206.94	1400.89	1436.2	1486.57	1132.21	1969.43	813.743
Abca2	ENSMUSG00000026944	ENSMUST00000144560	0	0	0	0	0	0	1.29207	0	0	0	0	0	0	0	0	0	0	0	0	0	0	0	0	0	0	0	0	0	0	0	0	0	0	0	0	0	0	0	0	0	0	0	0	0	0	0	0
Abca3	ENSMUSG00000024130	ENSMUST00000039013	0	0	0	0	0	3.57227	2.81699	0	0	3.34354	0	1.69347	2.74289	0	6.28635	9.76074	7.89003	16.7114	10.8939	0	20.0796	5.52715	7.67506	6.06499	91.3111	180.814	39.9602	57.1042	96.4669	101.872	76.7043	87.9165	92.2418	129.306	60.225	52.0249	469.356	449.414	283.381	155.273	356.368	318.059	295.065	606.911	418.635	319.174	330.297
Abca3	ENSMUSG00000024130	ENSMUST00000079594	0	0	0	0	0	5.90051	5.08669	0	0	6.01362	0	2.88382	4.45231	0	11.8945	16.0015	13.1257	26.4891	17.7042	0	32.8788	9.11866	12.4534	10.4144	205.257	455.022	77.6427	108.219	196.481	200.621	148.506	188.677	166.365	284.965	113.772	104.256	1293.8	1409.02	882.503	590.154	1087.6	1152.29	815.292	1465.67	1651.49	1545.26	802.727
Abca3	ENSMUSG00000024130	ENSMUST00000117337	0	8.41388	4.02936	10.2016	6.95328	3.88402	0	6.51259	26.2148	0.000934116	7.01164	0	11.657	12.4613	15.8397	0	3.42821	1.07183	1.8614e-05	14.6163	2.62917e-06	0	0	0	728.162	1121.09	465.329	492.385	507.762	673.284	611.935	848.623	1069.59	949.552	375.763	530.455	0	0	0	0	0	0	0	0	0	0	0
Abca3	ENSMUSG00000024130	ENSMUST00000136295	0	0	0	0	0	0	0	0	0	0	0	0	0	0	0	0	0	0	0	0	22.5981	0	0	0	0	0	0	0	0	0	0	0	0	0	0	0	0	100.243	70.1098	4.05082	118.63	59.3823	119.517	34.9064	0.000445349	122.608	0.0070552
Abca5	ENSMUSG00000018800	ENSMUST00000043961	0	0	0	0	0	1.12032	0	0	1.19924	0	1.38704	0	0	0	5.08318	0	4.99868	0	0	5.51852	5.277	0	0	0	72.1673	67.7654	67.8741	56.806	89.7043	46.1929	88.8883	76.5144	65.218	104.768	26.174	54.5799	151.286	205.04	197.871	202.318	280.259	228.107	208.495	180.953	263.911	193.686	115.942
Abca5	ENSMUSG00000018800	ENSMUST00000134721	0	0	0	0	0	0	0	0	0	0	0	0	0.422831	0	1.42794	1.64923	0	0	0	0	0.149788	0	0	0	0	0	0	0	0	0	0	0	0	0	0	0	17.113	6.73051	25.5639	0	57.4591	27.6964	49.4333	35.123	7.23606	44.8449	33.0712
Abca6	ENSMUSG00000044749	ENSMUST00000044003	70.9325	54.6513	108.049	59.98	79.6955	80.8072	93.1086	64.4922	83.6826	43.6709	79.68	81.9404	83.2994	88.5183	275.113	125.435	162.349	119.13	148.333	103.563	322.234	65.4421	115.493	137.416	6704.04	3610.02	7435.92	3480.15	6370.44	2518.7	7825.45	7001.89	5218.42	12749.3	6403.55	8216.94	5700.57	6685.6	16581.4	4810.77	9890.39	5434.78	9535.2	8812.32	15818.4	15871.2	11008.7
Abca6	ENSMUSG00000044749	ENSMUST00000150988	0	0	0	0	0	0	0	1.37019e-08	0	0	0	0	3.32997	0.124627	0	1.14775	0	0.333254	0	1.32315	18.7686	0	6.39083	0	0	0	0	0	0	0	0	0	0	0	0	0	0	426.45	0	260.835	0	0	0	301.828	0	0	125.382
Abca7	ENSMUSG00000035722	ENSMUST00000132517	0	0	0	0	0	0	0	0	0	0	0	0	0	0	0	0	0	0	5.1431	0	13.9012	0	0	0	18.4416	52.9318	0	17.8749	17.984	0	36.1187	0	71.1058	0	17.3394	0	223.655	280.226	200.635	209.749	414.929	197.081	365.281	252.339	197.204	262.708	186.872
Abca7	ENSMUSG00000035722	ENSMUST00000171637	0.214429	0	0	0.16655	0	0	0	2.24884e-08	8.26992e-05	0	0.135166	0.18176	9.30932e-06	0	0.145175	0.413297	0.798203	1.17988	0	0.383232	0	0	0.630273	0.698244	1.8058	0.184947	0.89235	0.374854	0.38476	2.64809	0.119282	0.0784854	39.2101	0.588033	5.99969	5.7942e-05	0.0260488	0.00219102	0.024284	4.03933e-07	1.21941e-05	12.4203	0	19.3269	79.5651	0	13.4498
Abca8a	ENSMUSG00000041828	ENSMUST00000046223	6.25e-06	27.9194	51.8912	7.93057e-05	35.5837	42.0686	34.0868	24.5341	7.01539e-05	30.9778	35.0599	33.3699	0	0	0	0	0	0	0	0	0	0	0	0	0.0175905	0	0.409241	0.605016	0.00016144	0.00346857	1.74916	0.075566	12.9568	8.77975e-06	0.000300255	0.00956136	0.0732876	1.76785e-06	0.000499536	0.000157161	0.00167686	4.72548e-05	0.153928	0.010032	0.00118144	5.90276e-08	0.00647352
Abca8a	ENSMUSG00000041828	ENSMUST00000100287	70.7743	32.2946	30.6674	114.223	42.806	41.1563	28.0814	9.97978	92.4558	12.501	12.7731	29.158	114.715	52.6818	145.764	213.45	97.6379	142.022	174.111	66.6237	153.352	53.9265	101.218	108.889	5624.9	1898.32	2672.89	6720.85	2394.23	1671.94	11770.9	2662.83	1856.89	5447.59	1861.78	3265.11	6709.74	2600.11	5312.77	6666.59	2972.31	2783.64	9001	2568.13	4615.77	3896.32	2768.26
Abca8a	ENSMUSG00000041828	ENSMUST00000141279	0	0	0	0.0492256	0	0	1.84518	0	0	0	0	0	0	0	0	0.814318	1.89687	0	3.59704	0	0	0	0	0	476.526	123.62	298.147	936.018	179.2	244.397	1211.15	222.713	333.841	307.6	118.065	247.014	0	0	0	53.4718	0	0	62.7419	0	0	5.12032	0
Abca8b	ENSMUSG00000020620	ENSMUST00000020948	27.4291	37.4708	21.9874	37.5349	32.3821	52.3383	52.6258	42.2143	60.9276	67.4904	26.9674	23.8447	19.2065	17.4652	47.201	41.949	34.5461	116.679	56.281	8.44769	85.4857	12.5111	5.22766	1.17512	3079.34	1759.81	1894.66	4071.76	1227.9	4134.19	6881.74	4509.26	3226.36	1811.31	512.664	903.428	88.3658	21.7646	0.111578	0.010137	0.157332	1.1202	56.8634	25.1711	11.0317	0.547444	7.59611
Abca8b	ENSMUSG00000020620	ENSMUST00000106669	1.21225e-06	0	0	0	0	0	0	0	0	0	8.74673e-07	0	77.5596	29.5336	0.629097	116.524	19.152	47.7459	63.6312	42.7492	63.543	10.0536	46.5116	57.6765	2921.99	1654.03	30.3453	1933.57	1521.95	0.674792	3557.44	260.439	0.000552365	5602.32	1078.44	1370.31	7075.29	4491.58	3199.12	6814.93	2789.58	7587.19	8771.86	5663.83	7291.07	5217.14	2239.15
Abca9	ENSMUSG00000041797	ENSMUST00000044850	1.30891	2.14565	4.2173	6.74381	5.91499	1.66922	5.92494	5.78718	3.51374	2.20498	1.11279	3.29606	18.7217	12.6892	25.4357	29.8755	29.4502	27.9922	25.3072	11.7904	53.1479	8.53912	11.7102	11.6331	455.859	357.358	336.554	320.753	460.286	361.515	472.56	428.128	341.01	361.957	283.837	286.101	782.473	688.077	664.203	670.498	888.147	753.688	706.681	568.897	1324.43	686.241	606.039
Abcb10	ENSMUSG00000031974	ENSMUST00000075578	8.11854	4.43435	2.90998	5.96021	8.22911	5.32381	6.28343	14.5389	4.7901	3.54167	5.78116	3.87915	22.9504	4.81702	21.8486	29.7602	32.2514	30.4314	29.0956	12.7159	24.4153	8.07136	17.1046	15.457	1986.46	2240.76	1337.45	2032.21	2548.77	2450.23	1664.89	1635.36	992.956	1793.26	1318.53	1579	1709.12	1535.73	1886.07	1669.81	2596.4	2519.6	1808.04	1469.18	1235.54	1934.08	1574.6
Abcb11	ENSMUSG00000027048	ENSMUST00000102709	96.3885	54.1164	34.5521	38.7767	51.5049	65.3262	84.3293	66.1866	92.277	72.3686	57.5748	59.2685	209.928	86.4685	55.4558	91.3229	177.408	325.947	249.473	114.336	348.352	73.019	60.3277	59.3723	10852.8	9985.97	1834.46	3129.52	4872.74	6079.29	9980.08	8348.18	6134.52	14066.1	3157.4	2961.38	16260.1	13261.3	3286.82	4256.55	13123.6	14515.4	17591.7	10715.5	18015.5	20061.5	4266.94
Abcb11	ENSMUSG00000027048	ENSMUST00000102710	80.6744	59.9429	36.4168	34.8133	56.3364	57.5743	74.2667	67.0171	103.574	73.139	50.9945	54.6923	192.327	79.3996	47.5375	82.8894	169.06	288.68	218.251	104.531	317.704	67.454	54.1366	53.8897	7569.44	6777.48	1371.81	2341.97	3539.98	4599.67	7505.78	5932.51	4853.58	10144.7	2431.77	2189.85	11820.2	11313.6	2388.19	3025.5	10258.8	11882.6	13241.9	8454.69	12140.7	14535.6	3423.4
Abcb11	ENSMUSG00000027048	ENSMUST00000180142	81.2865	45.219	28.5583	30.9049	41.5821	53.779	67.066	52.8235	76.2932	57.6422	44.6981	48.2187	185.715	75.6779	44.2151	80.0217	153.674	283.869	213.746	97.373	308.717	68.2903	51.9599	50.1356	8417.74	7006.54	1418.07	2510.8	3793.03	4717.68	7841.05	6940.53	4995.94	10673.3	2474.05	2376.39	14083.5	12401.3	2369.61	3046.32	12358	15602.4	13099.9	9493.47	13547.3	13159.4	3697.62
Abcb1a	ENSMUSG00000040584	ENSMUST00000047753	0	0	0	0	0	0	0	0	0	0	0	2.22246	0	0	7.01451	4.51728	0	8.89963	0	3.4954	5.67055	0	2.25535	1.1077	5.72562	14.6409	47.234	35.2836	13.5965	10.299	23.9184	17.3692	39.0705	16.3798	24.3145	41.7623	144.192	138.422	406.133	206.268	101.903	170.57	139.183	115.926	222.079	139.715	211.37
Abcb4	ENSMUSG00000042476	ENSMUST00000003717	76.7485	63.8063	134.013	53.8305	76.7392	66.4599	86.7137	83.8611	76.6145	65.7907	113.345	89.9864	155.903	180.814	277.644	129.428	215.694	151.249	252.948	176.496	268.544	132.823	211.582	202.705	14267.9	11516.4	14520.1	4808.93	10991.1	3723.32	13568.9	16615.3	8457.46	36627.1	16959.5	16722.6	10244.2	12187.6	19392	5048.07	14525.8	5685.64	12785.7	15630.5	12580.2	33588.7	18427.1
Abcb4	ENSMUSG00000042476	ENSMUST00000196067	0	0	0	0	0	0	0	0	0	0	0	0	0	2.97307	0	0	0	0	6.42193	26.7889	18.8534	0	0	1.93595e-05	0	0	0	0	0	0	0	0	0	0	0	0	0	222.985	5.47789	723.241	186.404	800.713	0.319239	0.00092777	504.329	0	0
Abcb4	ENSMUSG00000042476	ENSMUST00000197458	0	6.04498	3.32746	1.83395	0	0	0	0	0	0	0	6.98415	0	3.78042	16.6999	17.3636	0	6.51417	0	7.85394	18.2119	10.1581	18.4047	11.6103	0	0	0	0	0	0	0	0	0	0	0	0	304.856	424.428	1142.16	706.072	458.012	366.59	198.667	1105.86	222.14	426.58	498.772
Abcb6	ENSMUSG00000026198	ENSMUST00000027396	0	0	2.02631	0	0	0	0	0.029428	0	0	0	0	2.18207	0	0	0	0	0	0	0	0	0	0	0	2.57534e-07	2.75615e-08	5.71521e-05	8.41334e-06	6.66324e-05	1.95554e-06	0.000181826	3.18179e-06	0.00019514	2.57447e-05	0.000190432	5.04225e-05	23.1126	9.83448	785.709	348.339	297.799	401.667	507.189	405.725	276.849	436.033	433.882
Abcb6	ENSMUSG00000026198	ENSMUST00000160081	0	0	0.512217	0	0	0	0	1.4777	0	0	0	0	0.784723	0	0	0	0	0	0	0	0	0	0	0	551.58	398.51	502.416	57.8812	545.124	169.088	391.93	357.375	118.164	229.071	241.135	686.758	460.237	343.548	0.140747	1.81149e-05	151.153	6.91632e-07	2.62057	0.000583183	92.3107	3.08463	3.16288
Abcb6	ENSMUSG00000026198	ENSMUST00000160757	0	0	0	0	0	0	1.10116	0	0	0	1.08985	0	0	0	1.8722	1.79982	0	1.07325	1.91687	0	0	0	0	0	223.993	262.526	198.142	125.178	151.961	73.473	201.088	158.797	50.5428	138.81	86.7704	163.32	100.439	64.353	152.899	55.3868	89.6237	50.1997	102.643	129.53	87.4288	107.511	150.484
Abcb6	ENSMUSG00000026198	ENSMUST00000161215	0	0	1.65086	0	0	0	0	1.73898	1.93496	1.89222	0	1.24946	0.891744	0	0	0	0	0	3.21326	1.6608	0	1.74977	0	1.4794	136.179	194.847	251.469	167.016	174.499	170.199	195.315	185.715	216.898	211.286	182.927	159.832	18.812	37.6935	43.987	26.2675	28.4603	11.389	10.3098	37.4544	10.7074	28.4347	36.6891
Abcb7	ENSMUSG00000031333	ENSMUST00000033695	5.17816	6.21822	20.262	17.1202	12.071	13.817	12.1265	9.56251	33.7456	5.03684	9.84156	18.7645	40.1504	17.4707	53.3332	48.9853	50.8758	69.7641	31.6996	55.6542	129.156	15.1934	38.4007	25.9903	557.988	738.92	482.815	553.573	645.892	482.344	547.056	475.783	511.631	740.954	477.716	551.084	3386.97	3699.82	3640.51	3008.27	3973.39	3823.22	3316	3064.01	4070.37	4238.6	3164.65
Abcb8	ENSMUSG00000028973	ENSMUST00000073076	0	0	0	0	0	0	0	0	0	0	0	0	0	0	0	0	0	0	0	0	0	0	0	0	0	0	0	0	0	0	0	0	0	0	0	0	0	0	0	0	0	0	0	0	0	0	0
Abcb8	ENSMUSG00000028973	ENSMUST00000115077	0	0	0	0	0	0	0	0	0	0	0	0	0	0	0	0	0	0	0	0	0	0	0	0	217.124	191.817	262.735	301.704	283.889	15.8827	277.959	25.5627	159.355	493.343	212.693	243.848	0.00265509	92.497	442.14	0.346803	74.171	91.5882	376.202	38.5301	0.00765933	82.7642	0.395915
Abcb8	ENSMUSG00000028973	ENSMUST00000136414	0	0	0	0.874732	0	0	1.05125	0	0	1.16753	0	0.00787971	0	1.10828	3.28001	1.22188	0	11.7159	0	0.695343	0	0	0.583932	1.1266	0	0	0	0	0	0	0	0	0	0	0	0	99.1533	110.009	70.1595	213.944	207.065	161.73	169.052	150.994	116.266	205.27	172.52
Abcb8	ENSMUSG00000028973	ENSMUST00000136459	0	0	0	0	0	0	0	0	0	0	0	0	0	0	0	1.96248	0	0	0	0	3.8748	0	0	0	0	0	0	0	0	0	0	0	0	0	0	0	0	0	0	0	0	0	0	0	0	0	0
Abcb8	ENSMUSG00000028973	ENSMUST00000151535	1.87675	0	0	2.03268	0	3.80459	1.4686	0	0	1.38805	0	0	0	0	8.72325	0	4.36292	0	0	1.95092e-06	0	0	0	0	312.379	428.028	465.769	510.275	419.625	479.121	494.239	379.909	458.053	445.07	380.726	360.781	38.6754	47.8978	15.5366	45.9576	7.94058	61.1036	32.3865	13.5663	29.2973	21.9282	36.8495
Abcb8	ENSMUSG00000028973	ENSMUST00000198166	0	0	0	0	0	0	0	0	0	0	0	0	2.70327	0	0	0	0	0	0	3.85056	0	0	0	0	198.21	438.772	140.935	125.625	500.14	512.533	558.155	446.52	46.0298	249.914	158.282	238.031	351.372	310.775	264.095	410.439	440.153	467.376	379.773	473.346	337.04	495.195	461.432
Abcb9	ENSMUSG00000029408	ENSMUST00000031354	0	0	0	0	0	0	0	2.5216	0	0	0	0	0	0	0	2.75013	2.41956	0	0	0	0	0	2.45468	7.97098	106.063	156.017	147.739	109.268	119.184	90.4711	135.352	101.291	137.228	171.443	100.13	119.938	163.089	141.32	174.638	114.032	170.282	170.486	150.778	172.204	196.525	288.137	195.263
Abcb9	ENSMUSG00000029408	ENSMUST00000126970	0	0	0	0	0	0	1.44027	0	0	0	0	0	0	0	0	2.1607	0	0	0	0	1.44047	0	0	0	0	0	0	12.6757	3.32159	0	0	8.64119	0	1.46404	0	0	16.4578	0	36.8626	24.0382	29.7418	22.7897	26.3288	18.6287	9.64002	16.1566	39.5984
Abcc1	ENSMUSG00000023088	ENSMUST00000100167	2.0462	0	0	0	0	0	1.0692	0	0	1.08508	0	0	0.012187	0	2.52108	8.45716	18.3409	10.7143	3.51916	0.309265	43.4426	3.84643	0	3.9098	13.7826	18.0406	67.1188	59.3603	43.761	121.226	118.237	109.281	117.862	7.51506	58.6828	68.6753	228.869	497.827	99.7144	62.4532	7.73747	11.7296	17.1856	29.8182	515.022	347.374	1.96739
Abcc10	ENSMUSG00000032842	ENSMUST00000167360	0	0	0	0	0	0	0	0.0932358	0	0	0	0	0.314059	0.106666	0	0.0860999	0.239513	0.0934633	0	0.165112	0.162514	0	0.0807599	0	3.61317	2.77623	7.78077	8.10661	8.84257	8.28208	9.42674	3.2542	8.13625	3.92728	4.72402	3.75233	1.34281	0.593861	4.21144	0.291338	0.716753	0.286348	1.39255	2.49785	0.311952	0.0813406	2.51244
Abcc10	ENSMUSG00000032842	ENSMUST00000168490	0	1.36496	1.94173	6.25381	1.38353	1.56544	5.23798	3.13637	0.962377	15.9748	5.78849	10.0512	4.2656	3.90776	7.44389	12.8019	1.93702	14.926	11.0628	7.31616	13.1781	3.65606	8.96951	8.78575	2574.85	2647.02	2434.79	2541.21	2780.53	1908.89	2512.73	1671.61	1969.53	3956.44	2314.54	2250.62	1232.57	1068.86	1366.92	1048.45	1272.87	1248.42	1079.74	1147.09	1228.33	1623.5	1254.47
Abcc2	ENSMUSG00000025194	ENSMUST00000026208	190.699	136.375	426.68	217.599	340.675	222.557	276.986	207.712	376.739	179.723	247.62	384.15	439.527	213.296	876.086	540.786	756.91	522.073	629.98	487.24	1163.53	214.384	799.615	760.364	39727.9	49696.7	51144.5	31052.2	49491.5	25676.5	48573.7	36737.3	35682.4	61324.5	49934.1	64455.5	23797.3	34842.9	57143.6	20837	41607.7	25225.1	34525.2	29326.2	49592.3	46747	51835.6
Abcc2	ENSMUSG00000025194	ENSMUST00000129943	0	0	0	0	0	0	0	0	0	0	0	0	0	5.26693	0	0	0	0	0	0	0	0	0	0	0	0	0	0	0	0	0	0	0	0	0	0	0	1.81902	0	0	0	0	0	1.65456	0	3.71945	0
Abcc2	ENSMUSG00000025194	ENSMUST00000143553	0	0	3.49378	0.00775836	0	0	0	0	1.21076	3.60176	0.00100419	0	1.46345	0	11.7664	17.7319	0	1.73037	0	0.703072	12.258	0	0	7.315	0	0	0	0	0	0	0	0	0	0	0	0	231.14	254.645	0	94.5351	0	0	0	0	0	0	328.864
Abcc3	ENSMUSG00000020865	ENSMUST00000021231	10.6297	2.5441	8.01921	1.96711	5.1931	1.80701	7.29793	12.9994	9.32549	6.22515	3.68972	5.47807	17.2997	2.30366	35.5436	16.585	11.8751	17.0091	30.0191	26.9713	56.1443	12.0578	15.342	15.3064	3010.68	1724.37	3074.1	774.128	1423.14	1104.01	2505.43	2835.85	2143.91	2558.48	1249.68	2468.65	1632.74	1522	2952.63	546.436	1276.49	818.832	1871.45	2353.42	2830.71	2534.4	1471.54
Abcc3	ENSMUSG00000020865	ENSMUST00000155253	0	0	0	1.13332	0	0	0	0	0	0	0.793206	0	0	0.60524	0	0.26448	0	1.87334	0	0	0	0	0	0	0	0	0	0	0	0	0	0	0	0	0	0	0	0	0	0	0	0	0	0	0	0	0
Abcc3	ENSMUSG00000020865	ENSMUST00000178136	9.93921	4.21802	14.3554	3.67519	8.24408	1.67366	9.43275	11.8938	12.0086	8.55401	3.33934	6.07452	16.0658	2.14531	32.2444	15.3787	13.8251	31.3126	27.8729	24.9477	58.878	16.4991	14.2485	21.1783	2762.13	1692.44	3054.89	702.102	1351.92	995.432	2264.91	2523.59	2112.57	2267.55	1251.68	2219.94	1398.45	1278.22	4527.65	445.612	1411.82	999.428	1602.32	2327.66	2849.5	2610.03	1670.15
Abcc5	ENSMUSG00000022822	ENSMUST00000079158	0	0	0	0.310072	0	0	0	0	1.52138	0	0	0	3.14734	0	0	1.82773	2.90301	9.28077	4.36218	0	14.1872	0	0	0.919028	21.2424	19.6551	20.9862	28.821	20.2636	12.2036	29.2385	27.3852	49.8437	25.8066	28.4068	26.3735	111.896	45.842	38.7195	29.8968	42.329	73.2412	102.017	107.484	125.94	20.9584	48.0182
Abcc5	ENSMUSG00000022822	ENSMUST00000127582	0	0	0	0	0	0	0	0	0.458732	0	0	0	2.39422	1.96753	2.58609	3.98333	2.30782	2.08228	0.717407	1.70257	2.80425	0	2.86569	0	0	0	0	3.05104	2.11731	0	2.71623	4.74253	2.55262	0	0	0	11.5659	13.964	32.3168	18.8932	7.40787	33.2612	13.4369	26.6765	38.6099	26.1086	15.0376
Abcc5	ENSMUSG00000022822	ENSMUST00000128978	0	0	0	0	0	0	0	0	0	0	0	0	0	0	0	0	0	0	0	0	0.633841	0	0	0	0	0	0	0	0	0	0	0	0	0	0	0	0	1.63216	0	0	0	0	0	0	0	0	0
Abcc5	ENSMUSG00000022822	ENSMUST00000134413	0	0	0	0	0	0	0	0	0	0	0	0	0.905696	0	0	0	0	0	0	0	0	0	0	0	5.24079	2.67454	0	7.08314	5.68072	5.86215	3.60289	4.24627	5.40359	2.2926	1.50669	1.58719	0	0	0	3.05385	0	0.88469	0	3.83807	0.156964	0	0
Abcc5	ENSMUSG00000022822	ENSMUST00000134962	0	0	0	0	0	0	0	0	0	0	0	0	0	0	0	0	0	0	0	0	0	0	0	0	0	0	0	0	0	0	0	0	0	0	0	0	0	0	0	0	0	0	0	0	0	0	0
Abcc5	ENSMUSG00000022822	ENSMUST00000137985	0	0	0	0	0	1.03364	1.03403	0	0.034338	0	0	0	3.07588	0	2.76337	0	0	0.271348	3.21153	1.04151	16.4342	1.01795	0	0	3.87233	7.43181	0.000932123	20.2183	8.6797	0	0.527417	9.80611	0	12.501	0	0	18.4856	31.6669	48.9959	27.1907	26.2999	59.7964	33.0441	45.1817	78.2389	36.6498	32.7164
Abcc5	ENSMUSG00000022822	ENSMUST00000148003	0	0	0	0	1.00511	0	0	0	0	0	0	0	0	0	4.49788	1.59155	0	1.39334	0	0	0.839503	0	3.09602	2.62902	9.71436	2.18916	3.18587	0	0	23.2928	0	2.84302	11.9403	0	1.11058	0.114617	0	0	0	36.9794	0.000467444	0	0	1.28993e-07	33.2154	28.2004	1.54116
Abcc5	ENSMUSG00000022822	ENSMUST00000150340	0	1.00055	0	0	1.04584	0	0	0	0	0	0	0	0	2.00151	0	0	0	0	3.1033	1.00716	0	2.00469	0	0	0	0	6.51719	0	0	0	0	0	0	7.68876	0	0	10.5729	24.6401	20.2919	8.99898	30.155	24.313	22.4922	28.8114	20.526	0.000675796	0
Abcc5	ENSMUSG00000022822	ENSMUST00000232044	0	0	0	0	0	0	0	0	0	0	0	0	1.77072	0	0	4.69919	0	0	0	0	0.00330038	0	4.15199	4.90656	0	0	0	0	0	0	0	0	0	0.464175	0	0	24.653	0	29.4388	28.1613	6.48686	0.169115	2.85744	1.59483	60.1281	80.1701	47.1312
Abcc6	ENSMUSG00000030834	ENSMUST00000002850	28.5705	27.1611	33.8544	21.1271	27.3532	28.731	39.1759	20.8016	65.9568	13.247	31.8871	25.579	71.322	57.5763	92.7414	96.2665	103.525	133.193	102.331	65.2796	176.231	40.8459	77.2904	100.167	12561.9	13513	12101.5	9325.81	12457.2	11568.5	14839.3	11416	12501.3	20213.1	10355.2	12595.9	11983.3	10636.2	15200.3	7566.68	15188.5	12452	12134.3	11046.3	15642.9	19329.8	13021.7
Abcc6	ENSMUSG00000030834	ENSMUST00000211220	86.2528	58.5863	119.395	92.1119	129.366	148.083	133.415	100.477	183.048	47.6988	179.525	133.829	66.5852	22.76	55.8477	68.5974	53.2874	66.7654	81.113	64.4967	72.7748	34.94	98.9085	65.0216	7465.84	9140.02	8190.46	7419.92	7338.36	9946.74	10584.6	8348.97	13330.8	10668.4	7663.45	9526.82	1839.14	1617.23	1965.94	1079.29	1730.35	1974.57	1928.33	1680.04	2173.9	2429	1895.89
Abcc6	ENSMUSG00000030834	ENSMUST00000211780	0	3.01771	5.51605	3.00118	3.70497	12.9803	8.5628	0.462172	3.01319	0	3.07902	1.48557	0	0	0.843223	2.84825	0.000779013	0	1.18567	0.670409	2.41878	0	0.901712	0	0	0	0	0	0	0	0	0	0	0	0	0	0	0	0	0	0	0	0	0	0	0	0
Abcc9	ENSMUSG00000030249	ENSMUST00000100827	0	0.577944	1.54577	0.845716	0.535616	2.45353	0.546468	3.26056	3.64997	1.22697e-08	4.36222e-05	1.57412	0	0	0	15.7676	0	7.14697	5.41692	0	2.04005	0	0	0	23.1787	12.7212	75.326	119.746	161.45	16.4546	17.7417	134.934	133.145	46.8153	41.3999	11.8534	193	3.34906	51.6694	52.5275	45.2486	204.396	65.7097	297.247	288.594	39.4806	59.9838
Abcc9	ENSMUSG00000030249	ENSMUST00000205202	0	0	0	0	1.74569e-06	0.273626	0	0	0	1.0504	1.02069	0	7.87612	13.5114	19.0843	1.82052e-05	20.4259	0	5.39747	15.8953	51.5012	6.19178	24.7701	19.3503	0	0	0	0	0	0	0	0	0	0	0	0	121.053	43.8524	2.73202e-08	5.82621e-05	183.326	141.737	93.4795	30.645	0.00854006	94.7859	0.0112874
Abcd1	ENSMUSG00000031378	ENSMUST00000002084	6.3211	3.52152	0	2.35273	9.46803	3.52901	3.62955	16.4217	15.9182	20.8336	13.8129	7.50953	20.6527	3.50665	16.8403	21.4972	27.2333	7.14006	15.5721	10.4668	47.9193	10.8956	21.4899	23.2551	1591.03	1466.31	1482.15	1029.94	1310.01	918.282	1279.29	1687.08	1945.68	2215.44	1341.18	1596.37	1056.97	1013.74	1367.49	662.143	1065.96	869.249	854.677	1063.54	1491.23	1595.81	1205.33
Abcd1	ENSMUSG00000031378	ENSMUST00000114461	0	0	0	0	0	0	0	0	0	0	0	0	0	0	0	0	0	0	0	0	0	0	0	0	0	0	0	0	0	0	0	0	0	0	0	0	0	0	0	0	0	0	0	0	0	0	0
Abcd2	ENSMUSG00000055782	ENSMUST00000069511	3.3657	0	0	0	0	1.14018	1.1302	4.80062	1.1821	0	7.84766	3.37309	4.95488	3.26076	9.05142	11.3386	5.66516	0	2.34064	3.27377	27.1184	7.89649	3.37607	8.97738	71.1256	127.898	75.1228	36.1104	32.8794	25.3685	28.3075	107.446	70.3053	222.53	88.2024	148.207	219.617	538.125	451.986	228.859	222.291	156.736	219.261	349.61	490.636	853.507	511.069
Abcd2	ENSMUSG00000055782	ENSMUST00000229909	0	0	0	0	0	0	0	0	0	1.01835	0	0	0.629103	0.0840655	0	0	0	1.01416	0	3.15505	0	0	0	0	0	0	0	0	0	0	0	0	0	0	0	0	0	0	0	2.56362	0	6.01787	0	0	0	0	0
Abcd3	ENSMUSG00000028127	ENSMUST00000029770	20.7856	7.47094	18.6431	12.7491	26.4318	16.3262	24.4555	17.4759	11.9078	9.33662	29.5397	31.4017	50.6213	63.7096	127.018	23.4428	142.366	16.4286	38.0178	56.4037	46.8346	9.36807	101.286	96.1794	3828.63	3069.08	3444.74	2810.86	4054.59	2727.5	5195.4	2922.96	1605.53	6593.51	4728.73	5198.74	22.6564	0.967592	4.65121	0.500739	15.8957	0.916548	5.56292	16.5232	1.86995	1.0229	45.5342
Abcd3	ENSMUSG00000028127	ENSMUST00000195965	0	0	0	0	0	0	0	0	0	0	0	0.00026078	73.7449	0.00117989	46.7166	77.7017	67.7591	73.0041	81.9332	9.85877	21.5186	11.2882	68.7423	74.101	0	0	0	0	0	0	0	0	0	0	0	0	2746.69	2162.24	4507.84	2026.22	4428.88	2300.92	4034.27	2075.16	1738.28	4984.82	3811.43
Abcd3	ENSMUSG00000028127	ENSMUST00000197383	22.2785	8.13516	19.9981	13.7939	28.4701	17.5882	26.7174	18.899	12.7206	10.1039	32.2529	33.7333	49.7879	63.3228	135.608	154.068	149.801	253.014	195.682	58.7136	190.961	9.66399	96.2235	94.1856	4748.98	4648.97	4042.56	3305.69	5875.31	3541.4	6433.05	5798.61	1853.76	9219.48	6409.81	6694.55	10370.1	9150.32	17035.1	8978.45	16165.4	12224.7	15742.3	11474.6	9049.18	19928.3	17321.2
Abcd3	ENSMUSG00000028127	ENSMUST00000197662	6.73061e-07	0	0	0	0	0	0	0	0	0	0	0	3.18305	0.2865	0.3213	0.656936	1.66316	2.99684	1.81593	25.2314	0.791379	60.2334	34.273	7.49091	0.310292	0.00684598	0.0125767	0.0150839	0.27907	0.0723186	1.17728	0.0131015	0.000930853	0.780542	0.571519	0.417685	487.906	80.4906	462.27	59.5406	1330.99	70.9482	108.597	355.883	234.828	185.285	373.385
Abcd4	ENSMUSG00000021240	ENSMUST00000021666	8.35893e-08	0	1.0497e-05	2.69431e-08	6.73921e-07	1.12577e-05	1.00878e-06	0	1.12226e-07	0	0	1.89195e-07	4.23023	0	2.80063e-07	8.67143e-08	8.12153	9.56495	0	1.93407e-06	0	0	2.57479e-08	0	772.539	1164.37	81.3782	46.8229	308.91	61.9946	458.606	2.2267	4.53874	105.507	112.501	115.659	488.794	174.413	991.119	0.00395183	810.915	665.113	508.803	722.589	741.745	535.484	460.557
Abcd4	ENSMUSG00000021240	ENSMUST00000220952	0	0	0	0	0	0	0	0	0	0	0	0	0	0	0.524991	0	0	0	0	0	0	0	0	0	0	0	0	0	0	0	0	0	0	0	0	0	0	0	0	0	0	0	0	0	0	0	0
Abcd4	ENSMUSG00000021240	ENSMUST00000222581	2.35173	1.14133	4.54727	3.07717	1.62095	6.74999	5.60702	2.76278	4.38288	0	0	3.50236	0.00109623	4.53796	6.7676	2.81619	0.000262498	0.0175536	0	1.89928	19.4467	0	2.39779	1.91198	484.488	77.8204	1746.13	1276.61	1498.5	1308.13	1247.5	1851.39	1482.5	1408.68	609.582	780.9	107.251	277.814	0.654026	254.532	27.2143	0.000218713	256.547	134.008	27.1652	180.77	0.303048
Abce1	ENSMUSG00000058355	ENSMUST00000080536	0.000427315	2.54801	0	4.98319	6.34614	6.33894	3.70855	3.75122	4.02219	1.24967	1.21873	11.0654	9.28168	0	0	28.1172	22.1864	30.7931	25.5808	9.18278	0	7.35404	10.3084	0	690.482	1503.3	402.222	1043.9	1277.53	1238.49	924.597	428.48	313.586	643.984	432.685	537.29	1251.49	2178.76	1523.84	2057.07	2034.56	2917.27	1757.78	906.177	978.47	810.15	939.871
Abce1	ENSMUSG00000058355	ENSMUST00000211509	2.25441	0	0	2.2835e-06	0	0	0	0	0	6.03497e-07	0	0	0	7.68751	10.5758	12.6532	0	28.2073	0.0296785	0	32.5947	0	0	15.2599	0	0	0	0	0	0	0	0	0	0	0	0	0	138.792	0.0552702	173.858	321.952	5.89274	387.626	58.8346	133.973	374.714	189.153
Abcf1	ENSMUSG00000038762	ENSMUST00000043757	0	0	0	0	0	0	0	0	0	0	2.263	0	0	0	0	12.4984	4.0699	0	0	0	0	0	2.75032	2.31647	308.995	457.033	282.648	552.583	348.048	450.481	504.791	278.763	156.053	287.694	267.795	303.633	398.33	363.385	600.299	784.373	568.778	706.19	645.398	551.755	463.844	558.066	562.419
Abcf1	ENSMUSG00000038762	ENSMUST00000172661	0	0	0	0	0	0	1.12201	3.01811	0	0	0	1.04055	3.02349	3.04107	2.011	4.07319	3.33178	0	0	0	6.46408	1.01854	1.87484	2.2334	73.9254	132.876	47.6257	12.4504	181.911	81.6725	178.912	115.768	130.957	133.551	0	95.3926	192.898	347.878	333.607	231.883	406.18	373.356	298.704	235.867	198.651	234.628	241.304
Abcf1	ENSMUSG00000038762	ENSMUST00000173090	0	1.10023	0	0	0	0	0	0	1.08858	0	0	0	0	0	0	0.0131033	1.05553	1.12202	0	0	0	1.15413	0	0	61.5896	90.0754	76.8608	182.551	121.677	210.355	117.115	112.912	98.0633	95.3929	68.7245	121.282	29.609	71.6067	65.4238	78.4833	41.8498	81.0725	60.471	25.1104	30.4517	18.6731	65.9644
Abcf1	ENSMUSG00000038762	ENSMUST00000174128	0	0	3.06295	0	0	0	0	0	0	0	0	0	0	0	0	0	0	12.1119	7.11475	1.74995	0	0	0	0	135.016	107.672	108.913	32.859	199.758	140.237	71.9932	92.0119	41.3394	112.724	103.069	92.823	2.23143	9.14419	0	0	16.6314	0	0	0	0	7.1038	14.7934
Abcf1	ENSMUSG00000038762	ENSMUST00000174834	1.06162	0	0	0	0	3.96348	0	0	0	0	0	0	2.37231	0	1.03637	0.828111	0	0	0	0.426355	1.22394	1.08211	0	0	0	0	0	0	0	0	0	0	3.07052	0	0	0	12.9529	43.5622	13.7653	0	28.1465	33.7728	0	21.1774	0.113669	8.41837	0
Abcf2	ENSMUSG00000028953	ENSMUST00000030795	1.19181	1.20819	3.62405	10.73	7.25589	5.95066	3.61133	3.64604	6.03731	0	3.58513	4.73264	1.23723	1.20451	11.8214	20.455	6.07214	14.3045	13.0786	7.16532	11.8545	8.34012	10.805	13.1982	996.695	1545.21	1057	1642.39	1496.17	1404.34	1486.22	1074.42	993.903	1300.5	1089.3	1230.04	441.009	527.715	590.413	619.484	655.73	729.3	602.819	470.112	425.477	565.339	529.382
Abcf3	ENSMUSG00000003234	ENSMUST00000003319	0	0	0	0	0	0	0	0	0	0	0	0	0	0	0	0	0	0	0	0	0	0	0	0	0	0	0	0	0	0	0	0	0	0	0	0	0	0	0	0	0	0	0	0	0	0	0
Abcf3	ENSMUSG00000003234	ENSMUST00000135861	0	0	0	0	0	0	0	0	0	0	0	0	0	0	0.00985272	0	0	0	0	0	0	0	0	0	1.41162	7.69272	1.59361	1.04414	1.8534	2.23133	1.8785	0.64628	1.05171	1.07	0.919967	4.76881	5.71469	15.632	10.4558	4.64848	5.51786	10.4662	7.62828	6.66875	2.55082	7.40299	5.83608
Abcf3	ENSMUSG00000003234	ENSMUST00000148679	0	0	0	0	0	0	0	0	0	0	0	0	0	0	4.74395	2.34684	0	0	0	0	0	0	0	0	24.9964	88.6806	32.6379	21.1568	29.0359	40.9596	29.0877	16.3959	23.9373	24.6762	21.1763	35.4972	31.2509	59.5199	41.5439	24.4045	37.1889	47.5975	31.8955	26.443	16.0569	28.4912	19.2918
Abcf3	ENSMUSG00000003234	ENSMUST00000152339	0	2.20581	0	0	0	1.18318	0	0	0	0	2.61435	0.967599	0	3.79855	0.920016	3.8472	2.42932	0	0	0	1.50698	0	0	0.950251	171.093	363.439	140.725	130.999	218.726	262.038	155.227	165.013	99.7151	99.3957	96.8992	99.3953	52.6139	1.38171e-08	0	0	3.32207	0	0	8.82332e-06	2.73754	0	0
Abcf3	ENSMUSG00000003234	ENSMUST00000231258	1.0607	0	2.08996	4.76951e-07	4.34713	0	5.24045	0	0.0341	0	1.09114	0	2.26084	0	0	0	10.9115	9.93479	3.15	4.3838	10.3916	2.09339	6.27724	0	700.482	1662.87	504.778	591.643	926.548	914.969	581.031	546.607	540.771	486.097	414.241	479.526	259.54	737.052	427.086	347.042	556.851	884.064	542.143	335.449	375.36	491.085	518.339
Abcf3	ENSMUSG00000003234	ENSMUST00000231590	0	0	0	0.997688	0	0	0	0	0.697032	0	0	0	0.926421	0	0	0	0	0	0	0	0	0	0	0	0	0	0	3.22258	0	0	0	0	0	0	0	0	0	0	12.7252	0	0	9.68937	18.4391	3.06017	3.99819	0	4.1245
Abcf3	ENSMUSG00000003234	ENSMUST00000232127	0	0	0	0	0	0	0	0	0	0	0	0	0	0	0	0	0	4.93526	0	0	0	0	0	0	101.552	409.279	50.7242	94.9947	125.323	135.96	87.016	44.5887	65.7306	58.5315	53.7566	39.0296	48.2075	252.119	135.893	112.839	150.59	188.258	153.162	109.536	63.7256	91.089	120.16
Abcf3	ENSMUSG00000003234	ENSMUST00000232490	0	0	0	0	0	0	0	0	0	0	0	0	1.22927	0	0.972564	0	0	4.17175	1.16237	1.17391	0	0	1.16032	1.25536	0	0	0	0	0	0	0.000295953	0	0	0	0	0	0	11.3763	34.6201	3.28098	29.7599	72.1589	46.7064	5.55025	7.97135	25.6572	34.9527
Abcf3	ENSMUSG00000003234	ENSMUST00000232680	0	0	0	0	0	0	0	0	0	0	0	0	0	0	1.62714	0	0	0.00181789	0	0	0	0	0	0	89.4891	452.087	70.8494	68.7244	184.148	59.4405	108.015	48.0946	0	86.4289	108.255	126.063	574.091	990.011	418.27	261.317	755.453	387.082	203.33	401.773	398.604	305.998	267.366
Abcg1	ENSMUSG00000024030	ENSMUST00000024829	0	0	0	0	0	0	0	0	3.58127	0	3.28811	0	0	15.5989	0	4.01838	0	0	20.1811	3.95067	35.4301	0	0	15.9547	74.3618	74.9993	51.7371	64.1304	53.7972	70.8786	82.9288	86.7313	100.588	130.018	62.9184	59.1717	750.408	497.328	594.136	597.98	699.653	648.499	833.605	779.197	1817	924.206	629.719
Abcg1	ENSMUSG00000024030	ENSMUST00000236241	0	0	0	0	0	0	0	0	1.00263	0	0	0	0	0.301797	0	0	0	0	0.00575616	0	0.289581	0	1.19085	0	19.8635	20.5225	15.24	14.4518	25.0084	13.0705	23.5129	24.8077	40.3116	21.7407	18.4168	19.5665	17.4953	18.9226	18.4695	0	0	17.8973	10.64	11.3083	38.3816	8.42885	3.97874
Abcg2	ENSMUSG00000029802	ENSMUST00000114294	0	1.45063	11.2509	4.68817	5.93505	13.8161	0	0	0	3.07469	0	7.93806	3.15688	0	0	38.443	22.9222	107.317	10.984	3.47615	7.85354	0	4.05334	5.39239	9.04362e-07	0.0219694	0.714947	93.1007	0.00507324	0.490114	4.36602e-06	10.0109	8.65172	0	2.0291e-05	282.499	491.434	82.9193	312.656	1162.73	567.329	960.186	896.509	192.315	544.138	6.86497	23.7108
Abcg2	ENSMUSG00000029802	ENSMUST00000143752	0	0.094303	0.0570769	0.000160338	0.000364144	0.00744136	0	0	0	0.0263279	0	0.116014	13.3438	0	0	6.40695	7.38452	23.6981	34.8664	17.9272	29.7275	0	21.7606	40.4585	2.18492e-05	6.66167e-07	0.3863	11.3889	0.000883598	0.0242576	2.79152e-06	151.115	2.3436	0	5.45722e-06	12.4038	557.365	1028.43	1583.76	506.702	954.148	1598.01	53.8587	648.136	403.819	865.864	831.019
Abcg2	ENSMUSG00000029802	ENSMUST00000145685	9.60999	4.70899	13.844	14.3445	7.3899	13.5957	0	2.52522	5.88115	5.43411	5.07063	7.5404	4.74514	1.85677	0	12.0301	0	0	0	0.919569	15.703	0	0	0	1106.55	1118.11	1396.28	2253.57	1261.73	1886.7	1584.64	1650.38	927.2	1411.17	1261.51	1347.64	59.2495	32.756	0	78.5454	26.2647	4.34384e-05	114.073	86.2527	0.90214	14.8345	24.3025
Abcg2	ENSMUSG00000029802	ENSMUST00000203146	0	0	0	0	1.86811e-07	6.30134e-07	16.6482	6.88617	4.66419	0	4.66732	0	17.5691	11.0667	51.6953	36.9554	57.9182	0.112937	6.86057e-05	10.6246	6.68625	14.7522	0.302644	0	1635.47	1403.89	1441.62	1754.03	1897.88	2232.27	2199.61	1531.66	819.749	1584.76	1305.3	1395.05	2382.25	1750.63	2680.68	2339.18	2645.91	3003.83	2673.73	2515.21	1449.41	2309.97	2844.02
Abcg3	ENSMUSG00000029299	ENSMUST00000031239	0	0	0	12.2614	0	0	6.60634	12.5227	0	0	4.42453	7.8965	50.3562	20.8183	35.1275	76.7681	61.4381	69.4352	30.195	45.2956	250.746	9.38997	21.0865	19.6723	266.195	91.4195	223.984	582.422	205.76	119.931	448.82	754.381	378.757	673.33	429.352	241.599	1365.85	596.287	734.393	1158.2	831.957	1056.47	929.231	1061.06	2878.26	1037.13	983.325
Abcg3	ENSMUSG00000029299	ENSMUST00000130644	19.2175	0	6.41412	6.35428	15.137	24.4089	0	1.74059	52.2115	3.245	0	0	0	0	3.47256e-08	0	0	25.9595	0	0	12.3989	4.85254	0.209503	6.84705	933.171	738.204	282.689	274.735	580.467	525.264	419.638	214.152	952.234	389.102	179.63	434.539	108.392	273.765	100.711	0	252.264	262.893	266.957	0	219.342	153.548	0
Abcg5	ENSMUSG00000040505	ENSMUST00000066175	50.5088	17.3013	115.446	32.1003	32.3997	24.4748	29.0117	24.948	127.6	16.3613	74.3024	115.595	53.8134	23.6243	144.845	62.9088	62.2337	20.5714	34.0774	51.4571	262.115	18.5877	148.816	155.156	5344.63	4445.13	17401.2	7929.17	4353.39	1903.85	5771.51	5589.97	20832	9231.42	13890	19671.1	1811.39	1468.79	8396	2397.85	2222.43	698.464	2194.72	2859.64	9459.12	5001.2	7449.76
Abcg5	ENSMUSG00000040505	ENSMUST00000163375	0	0	0	0	0	0	0	0	0	0	0	0	0	0	0	0	0	0	0.000195212	0	0	0	0	0	0	0	0	0	0	0	0	0	0	0	0	0	0	0	0	0	0	0	0	0	0	0	0
Abcg8	ENSMUSG00000024254	ENSMUST00000045714	0	0	9.96941	7.05184	3.74425	6.1614	2.45401	1.24489	2.65962	6.05522	6.10513	7.32807	5.75606	10.5156	17.9907	18.4948	1.74879	4.84183	25.3087	3.58611	92.7623	7.31469	18.1889	6.33858	1342.63	1326.16	4403.19	1499.73	1371.28	458.809	2860.66	2223.47	4904.23	4186.67	4170.16	4532.54	969.559	799.769	3626.35	1303.76	1007.43	461.221	1459.93	1828.07	4707.9	2631.62	3275.85
Abcg8	ENSMUSG00000024254	ENSMUST00000170725	0	0	0	0	0	0	0	0	3.09955	3.36334	0	0	6.00738	5.70751	2.81658	2.67752	9.39845	0	3.30406	3.33517	5.98243	0	6.6366	26.9294	32.6444	49.0917	74.7429	65.2899	32.9511	19.6865	26.0958	51.7557	120.813	29.6376	65.0908	152.709	12.7059	6.39413	69.4092	24.9178	6.42511	3.28377	22.261	37.8506	70.9558	27.6672	86.036
Abcg8	ENSMUSG00000024254	ENSMUST00000171915	0	0	0	0	0	0	0	0	0	0	0	0	5.41327e-05	0.141489	0	0.0046428	0	0.00178172	0	0	9.33308e-05	0.000543313	0.00387661	1.70094e-06	2.56814e-05	0	0	3.56066e-08	0	0	2.84258e-06	0	0	7.57752e-08	3.48471e-05	0	2.13677e-06	2.61465e-05	8.88623e-05	9.63538e-05	0.000138839	0	0	4.05855e-07	2.38315e-06	0	6.71453e-05
Abhd1	ENSMUSG00000006638	ENSMUST00000006814	4.72285	10.9676	15.5339	4.60166	13.7972	8.14857	5.94922	3.49249	6.06581	0	5.80171	2.39868	11.5263	8.75472	11.1663	14.287	14.9681	18.6085	13.8119	12.9647	13.1035	5.85287	14.9675	8.66328	1278.02	1124.92	1132.64	739.691	2144.55	1471.52	1823.05	1710.21	942.078	2199.46	1147.38	1193.76	696.049	680.64	1008.37	457.971	1173.29	890.015	1033.01	949.542	592.688	1125.82	847.791
Abhd1	ENSMUSG00000006638	ENSMUST00000201125	0.000352528	0.0004898	0.000377753	1.47119e-05	9.05443e-05	0.000158614	1.68719e-05	1.20602e-05	0.000150056	0	4.29071e-06	2.41514e-05	0.000326995	0.000368234	1.15315e-05	0.000327221	0.000249748	0.000882358	0.000381901	0.000209037	0.000307923	0.000116891	0.000428272	7.28744e-05	9.34817e-05	2.44409e-06	0.00123984	0.00224715	0.000450566	0.00129277	0.00295911	0.000223719	0.0172119	8.41108e-05	0.00122619	0.00236319	0.000755931	1.27764e-08	7.4278e-06	1.02697e-05	3.94205e-08	2.43758e-06	2.9761e-07	0.0444148	0	4.80436e-07	0.000977075
Abhd10	ENSMUSG00000033157	ENSMUST00000066983	1.72207e-05	0.00162917	0.00079867	0	14.1479	0.0016248	3.98971e-06	13.6353	26.9112	0.0312123	0	7.28754e-07	0	0	0	0	0	0	0	0	0	0	0	0	1207.14	1064.91	442.757	382.744	777.719	1356.25	539.103	1282.59	1218.39	446.525	332.582	326.069	426.008	441.893	282.2	182.292	170.755	399.894	496.223	262.246	496.662	481.859	5.48103
Abhd10	ENSMUSG00000033157	ENSMUST00000128348	10.734	4.17415	16.5369	4.26684	0.0400565	7.49327	8.3879	0.000206753	0.352586	6.68951	0	4.55951	21.8855	4.61392	8.98317	16.4015	23.6638	32.0862	15.9749	14.8771	31.2813	4.35131	15.8316	6.72029	106.641	326.137	379.072	763.198	341.847	62.0087	570.049	261.365	0.725109	894.93	484.315	769.153	264.331	256.001	417.774	410.855	551.343	368.972	157.044	556.669	452.39	414.814	623.861
Abhd11	ENSMUSG00000040532	ENSMUST00000046999	0	0	0	0	0	0	0	0	0	0	0	0	0	0	0	0	0	0	0	0	0	0	0	0	0	0	0	0	0	0	0	0	0	0	0	0	0	0	0	0	0	0	0	0	0	0	0
Abhd11	ENSMUSG00000040532	ENSMUST00000111216	0	0	0	0	0	0	0	0	0	0	0	0	0	0	0	0	0	0	0	0	0	0	0	2.71016	33.6821	102.066	61.2327	79.2679	64.3096	71.4196	116.79	33.0191	45.1761	87.8129	79.3955	38.2575	16.5181	30.0672	34.963	10.4729	15.9176	30.9259	42.431	42.3408	28.0505	15.4725	8.54754
Abhd11	ENSMUSG00000040532	ENSMUST00000149778	0	0	0	0	0	0	0	2.15363	0	0	0	0	2.02022	0	0	0	0	2.00645	0	0	0	0	0	0	0	0	0	0	0	0	0	0	0	0	0	0	27.3339	12.8596	0	48.5118	49.7366	41.1106	35.0066	0	32.736	14.8923	21.8221
Abhd11	ENSMUSG00000040532	ENSMUST00000154469	0	0	0	0	0	0	0	0	0	0	0	0	0	0	0	0	0	0	0	0	0	0	0	0	0	0	0	0	0	0	0	0	0	0	0	0	0	0	0	0	0	0	0	0	0	0	0
Abhd12	ENSMUSG00000032046	ENSMUST00000056149	0	0	0	0	0	0	0	0	0	0	0	0	11.601	0	0	1.28924e-07	7.22145	22.981	7.75361	3.08502e-07	43.9038	0	0.000145782	0	72.3203	66.2764	53.1555	79.0436	54.2214	48.5173	67.6883	54.6886	55.6675	103.884	42.6581	46.6945	1508.69	786.201	658.266	518.036	1148.71	810.722	1299.49	770.999	808.269	1459.68	762.755
Abhd12	ENSMUSG00000032046	ENSMUST00000138608	0	0	0	0	0	0	0	0	0	0	0	0	9.68192	8.56587	0	0	5.74622e-06	0.0286029	0	0	0.00730695	0	19.6413	0	0.000210583	4.12757e-07	4.88573e-08	3.27583e-08	0.000334499	0.000461744	0.01294	0.00136085	6.38913e-08	0.0253332	8.45994e-07	0.000209562	10.3478	0.361017	0.578602	619.817	5.28925e-05	0.0224602	167.132	86.2778	1380.92	21.8656	0.202467
Abhd12	ENSMUSG00000032046	ENSMUST00000141899	0	0	0	0	0	0	0	0	0	0	0	0	15.0835	0	0	2.09926e-07	13.2334	39.7595	13.8189	5.11412e-07	78.9515	0	0.000259331	0	178.401	181.154	101.567	145.975	126.422	108.68	148.581	122.29	112.307	219.416	86.4059	106.788	2051.23	1807.16	1882.99	1362.22	2066.99	2406.22	1611.01	1773.91	1316.52	2219.27	1468.81
Abhd12	ENSMUSG00000032046	ENSMUST00000145826	0	2.03081	2.17472	4.06715	4.06133	3.5472	5.06215	7.0966	12.1636	0	0	3.05324	5.53941	1.21968	0	2.42952	0	5.51989	2.28184	0.00430832	9.44309	0	5.1177	0	457.044	602.767	298.194	346.21	577.996	671.098	326.352	401.358	646.506	408.033	180.675	338.874	120.494	134.321	58.3447	70.4813	168.369	148.058	25.1387	154.63	207.908	36.4513	90.764
Abhd12	ENSMUSG00000032046	ENSMUST00000156641	0	0	0	0	0	3.84954	0	0	0	0	2.19654	0	2.10426	0	6.56423	7.20201	7.15707	0	0	14.03	4.87234	2.21174	0.801079	7.81916	306.187	242.803	113.517	239.244	161.308	269.008	224.817	281.852	245.724	323.409	157.463	190.811	4.10235e-08	39.1651	0	75.6754	0.309965	31.0671	56.8818	17.2311	118.427	102.889	8.11888
Abhd13	ENSMUSG00000040396	ENSMUST00000048216	1.04776	0	4.3098	1.12837	0	2.16643	1.13126	0	3.23101	0	1.16275	0	6.45817	3.18923	8.1879	11.8506	7.59417	21.3128	9.66693	5.46376	15.2877	1.07702	6.43133	6.64047	495.261	590.411	292.046	548.132	403.487	530.766	437.416	393.467	171.708	124.175	251.377	379.755	1130.81	1234.75	1191.12	1368.39	1182.95	1531.5	1161.69	950.379	989.935	1115.65	1068.12
Abhd13	ENSMUSG00000040396	ENSMUST00000139793	0.48329	0	1.81444	0.402706	0	0.895694	0.399816	0	1.36217	0	0.368342	0	2.75325	1.40394	2.66529	4.96486	3.1006	9.47418	4.1126	2.22457	6.41826	0.446219	2.74372	2.56415	119.044	116.344	90.7274	177.929	115.369	161.026	136.744	102.614	60.8129	476.886	82.0554	111.732	189.823	165.251	161.312	130.508	166.003	158.919	194.192	201.36	88.4251	69.4982	223.796
Abhd14a	ENSMUSG00000042210	ENSMUST00000048685	0	0	0	0	1.83683e-07	0	0	0	0	0	0	0	0	0	0	0	0	0	0	1.90283e-05	9.86465e-09	0	0.00723329	0	165.198	241.597	0	144.937	309.279	167.901	154.663	209.681	122.932	0.0590009	0.133942	65.2784	117.769	82.2509	172.675	41.4665	208.951	111.693	295.515	190.271	138.223	254.124	123.159
Abhd14a	ENSMUSG00000042210	ENSMUST00000171678	0	0	0	0	6.41519e-08	0	0	0	0	0	0	0	0	0	0	1.20619e-06	0	2.03955e-08	0	0.00025216	0	0	1.03862e-06	0	3.29375e-06	0.0470154	0.000353753	0.0462611	41.2032	0.000380241	256.282	0.0509868	0.000620035	0	0.000354819	1.9761e-06	3.03035	1.69114	0	0	3.56232e-05	0.023844	1.08096	19.3635	0	15.6816	2.92608e-07
Abhd14a	ENSMUSG00000042210	ENSMUST00000187001	2.92701	0	5.24517	5.19475	2.60982	8.43569	22.5814	10.4602	0	6.8468	7.5574	6.76537	12.72	2.13793	12.1972	3.93837	31.7524	19.0829	26.26	6.69055	5.95089	0	17.0491	6.37261	645.664	569.413	496.626	88.2465	540.017	257.324	1150.89	553.806	23.3516	703.919	465.065	303.336	343.086	83.9058	236.573	125.285	509.646	249.083	342.787	189.86	98.1107	57.8169	159.643
Abhd14a	ENSMUSG00000042210	ENSMUST00000187798	0	0	0	0	0	0	0	0	0	0	0	0	0	0	0	1.73012	0	0	0.497251	0	0	0	0	0	0	0	0	0	0	0	0	0	0	0	0	0	0	0	0	0	0	0	0	0	0	0	0
Abhd14b	ENSMUSG00000042073	ENSMUST00000048527	0	6.72603	1.82021	0	0	0	7.6811	0	0	3.35798	1.59554	6.03506	0	0	3.59106	0	4.94534e-08	0	0	0	0	0	0	0	1933.11	966.314	1676.84	1618.51	1803.14	1254.83	3179.31	1655.75	1501.79	2164.36	1658.37	1724.97	861.657	478.279	958.632	804.236	1059.89	705.169	1033.32	1039.63	1079.03	1136.28	831.648
Abhd14b	ENSMUSG00000042073	ENSMUST00000213179	10.4521	1.164	4.60967	2.72593	11.2355	18.7718	4.66825	6.46636	21.8201	7.30624	14.5062	0	0	3.33365	0	0	0	0	3.68947	8.63118	0.163668	1.1303	7.615	5.28813e-06	4219.02	2300.19	3480.97	3083.93	3760.98	2702.47	4820.2	2945.36	3532.55	3444.65	2311.23	2743.84	450.624	339.604	249.938	203.075	522.398	300.749	314.772	219.43	181.041	228.265	189.229
Abhd15	ENSMUSG00000000686	ENSMUST00000094004	0.000134113	3.87463	22.4978	0.00476073	14.8272	12.6138	4.16325e-06	2.9223	7.53947e-07	0	0	0	0.0400444	0	0.000330711	0	33.2954	16.4858	3.66823e-06	0	1.74224	0	0	0	513.553	672.001	1078.88	615.075	1151.65	909.924	878.74	980.969	613.652	843.316	508.562	869.674	356.451	434.864	1127.36	509.463	909.517	612.073	737.447	797.917	543.754	729.613	632.612
Abhd15	ENSMUSG00000000686	ENSMUST00000145676	39.2373	1.31504	3.7154	19.5545	0.464493	8.94566	39.7801	25.7049	48.7102	20.8207	0	51.3132	77.1182	51.4519	96.2401	9.82881	1.62282	1.21777	78.3528	80.6008	135.63	60.9928	52.3635	110.882	2046.17	2670.34	5038.97	2257.15	2646.09	1418.7	2618.84	1716.32	2612.59	2942.18	2394.14	3158.95	843.309	906.034	2259.99	760.049	1255.47	846.433	1218.27	1031.76	1188.92	1465.69	1339.05
Abhd15	ENSMUSG00000000686	ENSMUST00000147386	509.598	233.803	885.95	621.614	890.532	864.783	485.761	466.959	846.744	263.868	550.783	616.44	466.705	74.6191	315.584	463.083	557.973	639.83	302.264	327.278	420.341	89.2905	388.93	474.598	204.679	0.00997108	3.25602	143.893	7.8306	337.699	4.62606	684.059	548.295	36.7875	35.9778	973.816	1.20511e-07	0	3.95705e-05	0	2.69852e-06	0	0.00352611	1.88637e-07	0	0.000103352	0.000428555
Abhd16a	ENSMUSG00000007036	ENSMUST00000007251	1.07033	0.406145	3.91293	10.2572	1.60952	3.30907	0.0604958	4.73441	3.11951	7.47808	4.15063	1.50499	5.7901	0	0	1.45503	8.78099	6.06724	4.11856	0.391159	1.26343	0	1.15588	5.05014	8.63226	13.3956	10.6421	12.6717	167.976	198.386	17.5839	43.2659	257.616	70.3467	24.4199	139.104	48.2367	2.97325	196.423	0.490273	15.4964	21.0453	10.4666	52.0564	98.2484	0.00886781	20.1731
Abhd16a	ENSMUSG00000007036	ENSMUST00000172584	0	3.65409	1.64807	0	0.715182	0	0	0	0.921337	0	2.6208	1.35063	0	1.03463	2.29778	3.23478	0	2.09341	3.00318	2.6738	0	1.12172	0	4.15309	120.057	263.304	191.898	173.713	190.168	104.506	200.616	254.289	133.249	196.961	252.51	145.865	0	0	0	0	0	0	0	0	0	0	0
Abhd16a	ENSMUSG00000007036	ENSMUST00000173247	0	0	0	1.46255	2.99253	0.987182	0.661364	0	0	0	0	0	0	1.04842	1.27101	0	1.09832	0	0	0	0	0	1.60252	0	0	56.4896	40.1233	66.709	4.76629	9.97073	38.3424	0	27.0902	0	37.508	0	0	0	0	0	0	0	0	0	0	0	0
Abhd16a	ENSMUSG00000007036	ENSMUST00000173579	0	0.295306	0	0	0	0	0	2.76368	0	0	0.286086	0.639321	0	0	0	0	0	0	0	0	0	0	0	0	0	9.97345	5.14306	0	0	0	7.60859	1.26959	0	0	11.716	6.08769	3.67108	0	0	5.14579	19.131	0	26.308	35.0337	28.5536	45.6518	30.9491
Abhd17a	ENSMUSG00000003346	ENSMUST00000003436	0	0	0	0	0	0	0	0	0	0	0	0	0	0	5.2176	0.152853	0.0686686	4.42667	0	2.24603	19.9208	0	0	0.00484609	0	0	0	0	0	0	0	0	0	0	0	0	102.686	407.05	170.06	4.66743	8.1775	6.82446	215.213	290.586	279.101	368.315	96.5863
Abhd17a	ENSMUSG00000003346	ENSMUST00000187646	1.9665	0	5.03213	0	1.97429	3.93605	7.92616	10.9916	3.95381	0	3.96693	1.98562	12.0751	0	0.000609057	14.4245	20.6644	4.89586	0	7.25214	3.62998	0	9.77649	7.79186	355.627	634.904	383.249	368.922	529.432	447.614	454.257	384.068	398.451	497.356	408.776	330.506	36.6944	30.1115	7.54894	139.461	302.183	113.489	46.3313	41.9538	20.9502	95.925	96.7673
Abhd17a	ENSMUSG00000003346	ENSMUST00000189605	0	0	1.54143	1.7928	6.98633	3.05198	3.47661	7.0409	4.66147	6.23578	3.51034	5.23916	0	0	1.10589	1.08119	5.60088	6.7576	5.65205	0.00102543	0.00234012	1.39371	0	2.65614	370.729	752.009	469.383	459.101	499.03	455.659	626.927	347.323	409.953	407.385	473.526	340.103	0	0	0.522558	57.5565	167.26	70.7231	0	0	0	0	0
Abhd17b	ENSMUSG00000047368	ENSMUST00000052556	6.13491	2.15419	4.29151	24.7792	4.85986	1.84632	6.44728	4.30923	0.574796	2.39303	1.07233	4.79703	5.85473e-05	0.0807382	0.744367	0.0881436	0.893678	1.71696	0.0245755	0.207939	0.00160604	0.00615076	0.000223201	0.000374242	1386.36	753.825	548.619	3784.75	804.369	1871.23	1090.84	547.244	489.532	804.587	502.824	547.503	2168.29	1671.33	1334.67	2707.84	1912.72	3466.2	1922.52	1098.01	1678.33	2279.27	1551.18
Abhd17b	ENSMUSG00000047368	ENSMUST00000235332	9.02006e-05	1.79395e-06	4.72261e-06	1.84056e-06	2.30348e-06	12.2092	7.66416e-06	0	4.83573	0	4.48673e-07	1.02973e-05	42.577	10.8692	29.5864	105.704	37.9627	134.626	29.6181	15.9639	62.4775	8.68331	13.3611	24.6878	0.000220408	0.000411934	0.000606962	59.5386	9.43727e-05	0.00287982	0.00959172	0.000457043	0.00060897	2.84931e-05	0.00852658	0.000467797	1379.84	562.437	1284.54	5185.12	809.893	3305.92	1586.54	795.455	547.619	413.575	602.496
Abhd17c	ENSMUSG00000038459	ENSMUST00000117085	0	0	0	4.35474	3.15791	2.10794	4.6634	5.26005	4.35947	3.36366	3.16472	6.30839	39.291	0	49.6906	34.4168	59.0919	80.9643	51.168	42.4515	109.545	0	25.3414	25.825	1278.51	1149.46	601.231	1002.85	891.316	1036.21	1175.32	1180.95	998.368	873.922	476.424	940.595	7380.56	5468.71	4535.88	4410.86	5589.95	6148.62	6514.81	5474.37	6643.44	4922.93	3530.34
Abhd17c	ENSMUSG00000038459	ENSMUST00000208271	0	0	0	0	0	0	0	0	0	0	0	0	0	0	0	0	0	0	0	0	0	0	0	0	0	0	0	0	0	0	0	0	0	0	0	0	0	0	0	0	0	0	0	0	0	0	0
Abhd18	ENSMUSG00000037818	ENSMUST00000108078	1.02954	1.73047	2.84461	0	1.0504	0	0.365844	2.57798	1.07061	1.13099	2.28223	0	2.71043	0	3.24282	4.99515	0	3.20443	4.26153	7.88674	7.04366	1.42321	1.12013	2.58499	265.466	223.467	250.092	117.06	197.06	207.85	336.758	267.938	302.775	292.107	147.497	203.116	293.46	250.456	336.663	180.595	227.825	237.552	321.714	339.423	470.355	369.861	223.125
Abhd18	ENSMUSG00000037818	ENSMUST00000159774	0.12673	0	0	0	0.0787328	0.103033	0.0199428	0	0.151901	0.149278	0	0.166482	0.254207	0.235848	0.174504	0.176754	0.47021	0.897134	0.14255	0.274698	0.20024	0.0654914	0.740015	0.167494	2.28157	1.43004	5.24157	4.90538	4.96992	5.49442	6.39528	2.87408	7.5561	4.25268	7.10476	5.82312	0.428725	0.225046	0.722125	0.0228689	0.258898	0.411361	0.923258	1.17943	0.0301667	0.00879963	1.3961
Abhd18	ENSMUSG00000037818	ENSMUST00000203650	4.01124	3.98282	1.58036	2.12232	1.22061	0	2.51989	1.08291	0	0	2.45283	0	8.40632	2.19172	6.17002	11.4401	0	3.09684	17.4125	0	23.3812	4.54921	6.82956	4.09021	0	0	0	0	0	0	0	0	0	0	0	0	326.809	336.228	386.024	295.141	295.021	247.436	390.048	300.173	334.47	370.427	361.008
Abhd18	ENSMUSG00000037818	ENSMUST00000203892	0	0	0	0	0	0	0	0	0	0	0	0	0	0	0	0	0	0	0	0	0	0	0	0	0	0	0	0	0	0	0	0	0	0	0	0	0	0	0	0	0	0	0	0	0	0	0
Abhd18	ENSMUSG00000037818	ENSMUST00000204496	3.7736	0	0	0	5.5864	4.95817	1.90936	0	6.71004	7.84515	0	10.138	10.6932	8.61932	23.9657	8.02572	23.9076	31.4129	6.05159	14.1388	9.00913	3.12281	16.462	10.876	1184.73	1574.58	883.507	681.976	1205.34	807.879	1048.72	1043.59	716.831	1709.6	963.882	1123.07	1074.95	1524.13	1324.4	684.409	1424.26	1093.62	925.351	1065.1	1203.41	1705.42	1323.99
Abhd18	ENSMUSG00000115963	ENSMUST00000230200	3.7736	0	0	0	5.5864	4.95817	1.90936	0	6.71004	7.84515	0	10.138	10.6932	8.61932	23.9657	8.02572	23.9076	31.4129	6.05159	14.1388	9.00913	3.12281	16.462	10.876	1184.73	1574.58	883.507	681.976	1205.34	807.879	1048.72	1043.59	716.831	1709.6	963.882	1123.07	1074.95	1524.13	1324.4	684.409	1424.26	1093.62	925.351	1065.1	1203.41	1705.42	1323.99
Abhd18	ENSMUSG00000115963	ENSMUST00000230231	4.01124	3.98282	1.58036	2.12232	1.22061	0	2.51989	1.08291	0	0	2.45283	0	8.40632	2.19172	6.17002	11.4401	0	3.09684	17.4125	0	23.3812	4.54921	6.82956	4.09021	0	0	0	0	0	0	0	0	0	0	0	0	326.809	336.228	386.024	295.141	295.021	247.436	390.048	300.173	334.47	370.427	361.008
Abhd18	ENSMUSG00000115963	ENSMUST00000230291	0	0	0	0	0	0	0	0	0	0	0	0	0	0	0	0	0	0	0	0	0	0	0	0	0	0	0	0	0	0	0	0	0	0	0	0	0	0	0	0	0	0	0	0	0	0	0
Abhd18	ENSMUSG00000115963	ENSMUST00000230435	0.12673	0	0	0	0.0787328	0.103033	0.0199428	0	0.151901	0.149278	0	0.166482	0.254207	0.235848	0.174504	0.176754	0.47021	0.897134	0.14255	0.274698	0.20024	0.0654914	0.740015	0.167494	2.28157	1.43004	5.24157	4.90538	4.96992	5.49442	6.39528	2.87408	7.5561	4.25268	7.10476	5.82312	0.428725	0.225046	0.722125	0.0228689	0.258898	0.411361	0.923258	1.17943	0.0301667	0.00879963	1.3961
Abhd18	ENSMUSG00000115963	ENSMUST00000230545	1.02954	1.73047	2.84461	0	1.0504	0	0.365844	2.57798	1.07061	1.13099	2.28223	0	2.71043	0	3.24282	4.99515	0	3.20443	4.26153	7.88674	7.04366	1.42321	1.12013	2.58499	265.466	223.467	250.092	117.06	197.06	207.85	336.758	267.938	302.775	292.107	147.497	203.116	293.46	250.456	336.663	180.595	227.825	237.552	321.714	339.423	470.355	369.861	223.125
Abhd2	ENSMUSG00000039202	ENSMUST00000037315	0	1.19584	0	0	0	3.62539	1.14583	0	2.397	0	1.24086	0	13.0228	10.3067	12.9023	51.3467	17.982	51.8325	12.6693	22.0472	139.104	6.07979	34.3475	12.8451	183.4	498.647	215.366	304.857	381.674	420.498	324.705	229.119	440.126	408.212	338.671	263.498	2059.55	3164.68	1957.5	3533.56	3307.84	5146.8	3086.03	2659.99	7726.72	2955.94	4063.57
Abhd3	ENSMUSG00000002475	ENSMUST00000117726	9.37297	3.96025	10.2233	0	0.17305	0	9.82299	0	14.6447	11.6441	8.75586	6.34993	8.00327	6.04464	19.3381	15.627	14.6806	23.1948	11.9999	6.81924	21.4801	10.7897	17.3982	15.9849	344.865	196.815	10.938	200.005	251.989	134.029	227.227	308.745	0	634.74	276.649	302.7	1093	1103.27	1653.9	1021.46	1419.08	1655.49	861.822	1191.86	1043.13	1491.57	987.518
Abhd3	ENSMUSG00000002475	ENSMUST00000117828	3.2144	1.34803	3.23823	0	0.0451314	0	2.33086	0	4.43494	3.00716	1.89174	1.82229	2.46136	1.9433	4.09521	6.2075	4.25294	7.55824	3.67985	1.96792	6.46742	3.18969	5.35587	4.28705	50.4559	20.8183	2.17143	42.192	46.3821	25.7497	48.8719	48.1183	0	92.7369	58.8121	55.7394	92.619	68.3404	104.142	67.9369	93.8595	72.1259	72.6083	139.366	36.9386	32.0853	113.705
Abhd3	ENSMUSG00000002475	ENSMUST00000144150	0	0	0.136673	0.245252	0.338468	5.25284	0	0	0	0	2.80869	3.36082	1.82046	1.18966	0	0	0	0	3.1755	3.79034	3.04584	3.10074	0	1.98581	742.613	878.285	558.637	740.12	700.954	1010.36	456.862	711.427	464.343	529.781	304.261	573.988	68.0303	57.3002	0	71.423	0	144.474	8.64154	61.5853	39.9291	6.63344	9.65645
Abhd4	ENSMUSG00000040997	ENSMUST00000041197	0	0	0	0	0	0	0	0	0	0	0	0	0	0	0	0	0	0	0	0	0	0	0	0	299.93	240.423	169.737	128.118	170.019	157.579	194.926	156.379	118.366	320.571	153.18	131.489	68.6067	16.5766	5.40128e-07	0	30.2149	0	140.518	153.393	84.1519	288.362	0
Abhd4	ENSMUSG00000040997	ENSMUST00000180359	1.55447	0	0	0	1.33825	0	0	0	0	1.41614	0	0	0.113832	0	0	0	8.7293e-07	0	0.0397977	6.6023e-05	5.05296e-05	0	0.000334696	0.000210501	54.1458	151.171	38.8393	69.5711	133.653	111.407	93.9573	53.7252	66.1486	78.4483	36.4625	72.0129	281.028	433.705	319.758	220.272	390.434	335.315	305.104	230.716	193.281	324.066	305.761
Abhd4	ENSMUSG00000040997	ENSMUST00000197605	0	0	0	1.08584	0	0	0	0	1.24017e-08	0	0	3.61474e-06	8.75167e-07	0	0	0.000603193	0	6.52893e-06	7.1674e-07	1.74697e-07	0.00203853	0	0.427331	4.34567e-05	0	0	0	0	0	0	0	0	0	0	0	0	98.13	115.7	83.1865	0	22.4522	11.6605	83.0561	16.5421	0	76.8832	0.00154216
Abhd4	ENSMUSG00000040997	ENSMUST00000197802	0	0	0	0.000628896	0	2.13297	0	0	1.02753	0	0	1.06301	2.7416	1.13165	2.15391	1.09251	1.71192	1.10206	0.866365	0.63386	1.82149	0	0.04252	0.184218	0	0	0	0	0	0	0	0	0	0	0	0	0	0	70.3996	84.9543	63.1898	48.1454	3.16219	0	112.265	0	48.9092
Abhd4	ENSMUSG00000040997	ENSMUST00000199338	0.000518511	0	0	0	0	0	0	0	0	7.4242e-07	0	0	1.82971	0	0	0	6.08556	0	5.48484	1.86583	5.77729	0	2.32917	3.34276	0.00631062	0.000555233	0.00185719	2.38715e-06	2.87356e-08	0.000148986	3.4285e-07	0.000582647	9.85822e-09	2.06075e-06	6.43539e-06	2.54456e-06	0.00338341	0.00489741	15.3686	0.215972	0	0.630645	20.0352	100.297	166.061	3.29074	0.359774
Abhd4	ENSMUSG00000040997	ENSMUST00000239403	0	0	0	0	0	0	0	0	0	0	0	0	0	0	0	0	0	0	0	0	0	0	0	0	106.065	207.584	72.3714	56.4036	169.111	160.504	207.357	263.116	94.2637	252.64	67.712	131.256	18.6736	3.82482	2.31211e-06	0	7.21684	0	38.1302	49.4765	14.459	38.0962	0
Abhd5	ENSMUSG00000032540	ENSMUST00000035128	7.30252	0	0	0	0	11.5583	16.4629	5.3349	6.73761	0.956635	6.67417	3.91338	12.9324	0	0	9.62805	10.5975	12.846	10.2518	1.94498	22.5017	0	2.06144	0	1307.12	115.141	43.5165	835.5	94.7122	1029.82	1332.47	310.096	307.045	337.374	182.721	192.291	698.375	2.8902	7.14133	290.029	11.4066	39.2413	4.50734	57.6961	3.8782	28.3073	1.55297
Abhd5	ENSMUSG00000032540	ENSMUST00000111497	0.785875	0	0	0	0	2.68322	0.714081	0.121541	0.154223	0.0973312	0.190307	2.90708	31.1973	0	0	22.0942	9.68217	27.9029	9.4671	5.42509	6.75103	0	7.58713	0	754.543	409.057	233.877	639.143	428.274	776.781	450.274	7.45399	11.8325	123.952	36.3447	175.619	2085.95	628.406	814.02	1388.53	890.598	2838.93	2505.25	390.093	952.278	679.673	406.624
Abhd5	ENSMUSG00000032540	ENSMUST00000156520	0.00829723	0	0	0	0	0.0148829	0.00157454	0.000294497	0.000959486	0.000223596	0.000220451	0.0117594	0.20725	0	0	0.132477	0.0498833	0.23706	0.062123	0.0274959	0.0409803	0	0.0506099	0	0.172362	0.0290458	0.241542	0.854627	0.271543	0.697851	0.482509	0.00275088	0.0264134	0.0347566	0.0502185	0.131732	0.0576864	0.00458489	0.00636786	0.00138132	0.00858713	0.0046381	0.0675987	0.0424273	0.00064436	5.52225e-05	0.0414172
Abhd5	ENSMUSG00000032540	ENSMUST00000175973	0	0	1.03303	2.7304	2.8411	0	0	0	0	0	0	0	0	2.7295	17.149	0	3.68345	28.8483	22.2245	0	0	0	0	10.1037	0	0	0	0	0	0	0	0	0	0	0	0	842.953	302.375	211.59	384.106	442.598	1361.35	1224.13	219.802	196.48	302.129	138.966
Abhd6	ENSMUSG00000025277	ENSMUST00000026313	3.73731	3.86701	0.452933	13.3388	0.0970402	7.01827	10.9114	10.1361	4.59405	0.191483	6.11881	10.2837	25.3084	5.8972	40.8561	55.4354	10.9648	30.2703	19.977	10.2711	18.0141	1.26723	24.9347	20.6653	1460.95	1975.24	5127.05	2796.57	2200.54	1593.46	1395.23	855.273	479.72	837.814	1417.23	3463.91	1726.59	1281.72	3139.25	1605.02	1184.84	1864.59	1456.1	149.345	184.502	1228.54	1576.49
Abhd6	ENSMUSG00000025277	ENSMUST00000166497	0.186689	3.13253	23.0336	3.23849	9.96953	5.46826	0.400845	1.12032	0.554039	0.775524	0.0478431	4.30445	0.423348	0.3721	8.81966	2.41723	5.9596	3.36825	1.2044	0.439178	1.07217	0.05078	0.596571	7.87023	25.6137	8.89667	69.4423	58.2336	25.4675	20.6712	34.2756	9.72448	9.5601	2.91606	20.5997	45.1355	0.0404276	206.511	1403.41	26.5709	36.2101	5.19681	27.5105	10.266	0.429899	2.18657	104.115
Abhd6	ENSMUSG00000025277	ENSMUST00000225234	0.19355	3.35301	12.3407	1.41467	1.37325	2.17013	1.01339	0.309987	2.35605	0.0728205	0.163068	7.10809	1.75778	0.9124	39.4983	4.82862	16.0999	13.579	2.45363	5.1006	8.45446	0.760609	3.28717	35.0282	76.5003	7.10248	87.6311	196.847	32.2027	35.1045	85.7545	19.0318	4.71258	3.47425	19.1771	50.6219	9.71346	330.44	2568.99	770.275	1459.66	15.217	103.514	1206.4	717.257	170.977	1087.96
Abhd8	ENSMUSG00000007950	ENSMUST00000008094	0	0	0	0	3.79794	0	0	4.14509	0	0	0	4.31893	0	0	3.71598	5.17326	0	0	1.99224	0	1.86508	1.31032	0	0	125.412	216.659	102.445	105.37	191.735	145.782	99.6474	81.5538	75.9942	71.2612	68.1527	39.8877	65.358	75.2764	59.9091	21.097	89.5095	81.5154	74.2223	42.2614	36.5718	27.0909	45.6248
Abi1	ENSMUSG00000058835	ENSMUST00000091394	446.913	153.973	413.387	271.808	391.722	531.085	433.718	724.765	661.438	239.627	344.815	492.971	287.088	116.505	343.125	249.251	494.895	615.359	273.63	517.498	1014.35	105.237	206.988	411.086	3460.33	4342.41	3567.09	4262.23	3630.35	4915.69	4558.12	5558.28	5636.54	3886.99	2661.92	2529.77	2088.51	1666.13	2697.29	1849.49	1716.56	1970.79	1723.7	1561.97	3631.81	3228.87	1552.44
Abi1	ENSMUSG00000058835	ENSMUST00000093171	1.70149	0.0943656	0.00793301	0.0467091	0.00101421	0.0114117	2.84886	0.160174	0.0626987	0.0371955	5.41044	1.17067	345.172	20.5213	3.19157	36.6692	182.807	110.839	308.652	171.598	117.721	16.3478	327.048	388.736	142.634	98.4613	133.876	135.221	153.298	462.695	258.849	55.9916	104.791	312.203	232.216	27.0265	4385.56	3151.55	1318.4	2843.45	4884.55	4273.55	1918.94	5689.92	3115.33	1752.48	1773.83
Abi1	ENSMUSG00000058835	ENSMUST00000114544	276.888	92.9577	242.046	143.685	214.714	288.64	227.894	384.619	391.236	114.66	169.318	312.44	250.71	85.6893	171.346	275.037	284.324	558.435	161.256	360.525	592.899	102.853	174.338	258.297	1432.38	1688.72	1623.82	2124.76	1882.04	2350.11	2300.65	2419.9	2911.57	1710.19	1331.58	1186.71	813.833	480.07	782.903	432.127	801.461	1009.22	746.541	895.006	1368.69	579.643	663.219
Abi1	ENSMUSG00000058835	ENSMUST00000126112	151.196	114.026	155.831	81.7182	494.389	351.526	145.95	196.882	269.958	397.592	143.967	259.539	62.2158	42.2444	79.06	90.4692	186.903	263.372	125.251	153.367	228.057	63.7271	5.65093	52.6963	1278.79	782.855	1339.44	1652.91	1534.55	1879.74	2226.28	2344.35	2445.99	1349.68	893.026	906.604	100.268	109.148	333.964	18.8458	849.02	425.579	492.944	90.7884	474.955	282.544	226.022
Abi1	ENSMUSG00000058835	ENSMUST00000148294	0	0	0	0	0	0	0	0	0	0	0	0	0	0	0	0	0	0	0	0	0	0	0	0	5.66498	19.6091	0	0	0	0	2.46982	0	0	12.6759	0	13.9838	0	0	0	0	0	0	0	0	0	0	0
Abi1	ENSMUSG00000058835	ENSMUST00000153931	645.432	226.83	623.48	443.415	621.508	564.68	648.084	1178.83	996.937	391.435	595.286	728.931	283.681	125.353	584.768	376.799	637.61	667.561	223.395	703.214	622.274	159.934	209.137	375.815	6480.77	7581.88	6215.57	7273.5	5742.92	6468.99	6586.95	9211.57	8624.74	6806.48	4097.11	3574.59	3217.15	2038.48	3809.49	4788.93	3000.26	2532.19	3208.95	1128.94	4669.4	4872	2659.52
Abi1	ENSMUSG00000058835	ENSMUST00000154162	0	0	0	0	0	0	0	0	0	0	0	0	0	0	0	0	0	0	0	0	0	0	0	0	0	0	0	3.81907	0	0	0	0	0	0	0	0	7.03496	0	0	3.37093	0	0	0	2.44711	0	6.93059	0
Abi1	ENSMUSG00000058835	ENSMUST00000156344	0	0	0	0	0	0	0	0	0	0	0	0	0	0	0	0	0	0	0	0	0	0	0	0	165.506	432.346	0	0	0	0	0	0	0	1015.87	127.434	933.317	0	0	0	0	0	0	0	0	0	0	0
Abi1	ENSMUSG00000058835	ENSMUST00000178908	2.71689	0.0172722	0.0023893	0.0298665	0.00046557	0.00525134	0.638209	0.0985794	0.038339	0.00520889	1.65	1.09577	651.619	15.7236	19.9175	142.027	73.3563	143.45	250.207	122.192	182.351	28.1806	392.806	441.89	93.5827	17.566	50.8789	61.9773	98.176	76.6055	251.898	23.4107	34.1371	152.238	71.6032	7.29456	2078.76	4294.81	3093.08	1321.35	990.353	4170.09	4745.04	4106.19	3638.57	3634.04	1772.6
Abi2	ENSMUSG00000026782	ENSMUST00000052332	0	0	0	0.472518	0	0	0	0	0	0	0.332279	0	0	0.234759	0	0.569891	0	0.0268512	0	1.62548e-07	1.00809	0	2.32455	0	1.01004	2.01679	2.0066	3.72949	2.38824	1.46086	1.47251	1.31774	5.71866	1.89206	3.35709	1.93072	6.11997	0.0018446	5.60602	8.44619	0.213316	2.00904	5.50661	2.56517	0.549107	5.22151	15.6532
Abi2	ENSMUSG00000026782	ENSMUST00000189649	0	2.01482	0	0	0	0	0	0	0	0	0	2.05236	2.07456	0	0	0	6.59189	0.483233	5.15045	0	0	3.04452	0.231362	1.02011	0	0	0	0	0	0	0	0	0	0	0	0	6.70567e-07	36.6974	33.8304	0.0321386	22.7439	4.96885	0	0	0	0	0
Abi3	ENSMUSG00000018381	ENSMUST00000059026	3.28912	0.000183499	3.20418	0	0.252829	0	0	0	0	0	0	0	10.4878	0	0	0	0	0	0.000385795	0	0	0	0	0	194.865	0.00161956	122.234	28.2706	37.6939	150.157	139.798	155.307	242.069	145.836	121.464	84.627	532.287	373.106	419.683	250.391	415.738	642.658	499.848	392.526	777.105	427.086	407.317
Abi3	ENSMUSG00000018381	ENSMUST00000131049	0	3.12788	0	0	2.50348	0	2.6135	2.7684	5.70183	0	0	2.70719	1.17416	0	0	17.3158	0	0	2.56432	0	21.8942	2.86605	2.63522	2.56174	0.271159	141.851	17.9398	119.991	77.5806	2.23967e-06	38.8761	38.3416	122.186	0	35.5949	3.84999e-07	3.70242	59.1553	9.4096e-06	71.7277	0	0	0.0479682	36.2304	96.6206	0	0
Abi3	ENSMUSG00000018381	ENSMUST00000137645	0	0	0	0	0	0	0	0	0	0	0	0	0	0	0	0	1.1869	2.2544	0	0	0	0	0	0	0	0	0	0	0	0	0	0	0	0	0	0	0	0	0	0	0	0	0	0	0	0	0
Abi3	ENSMUSG00000018381	ENSMUST00000143492	3.91409	4.52809	3.88977	10.1354	8.14458	5.23783	1.81702	13.0343	16.5953	12.1156	13.2358	2.81621	9.88556	4.11759	7.00275	9.63204	13.6502	13.5468	19.7314	16.7518	55.7892	1.64853	15.8398	8.21523	494.289	445.805	286.958	502.831	347.558	443.364	492.147	527.577	691.94	644.64	353.645	343.196	308.226	232.641	212.805	264.99	213.188	285.604	284.261	248.359	452.87	314.943	230.137
Abi3bp	ENSMUSG00000035258	ENSMUST00000096012	0	0	0	0	1.04454	3.17298	0	2.91106	0	0	0	2.04493	0.837032	0.468708	0.887833	1.43976	2.84842	4.63246	3.4242	6.76534	26.7756	0.16713	4.89867	9.92034	132.469	135.346	96.6488	86.3243	145.338	60.7833	128.506	80.755	112.655	108.084	59.7761	65.1671	68.3443	221.068	153.495	139.373	259.466	348.981	19.7304	149.71	760.11	329.374	320.688
Abi3bp	ENSMUSG00000035258	ENSMUST00000171000	0	0	0	0	2.38773e-05	0.0104246	0	0.440375	0	0	0	0.00268754	1.94961	0.253226	1.36105	2.83244	3.12554	3.06045	0.802423	1.13359	3.98951	0.235916	2.038	0.269035	1.4455	2.07793	0.705147	3.50129	2.83939	0.702987	7.6315	1.59213	5.04253	5.16925	1.9989	4.36043	57.9877	33.6379	65.6442	52.3788	28.7372	3.04766	89.1966	27.6061	8.33105	25.675	3.56927
Abi3bp	ENSMUSG00000035258	ENSMUST00000231832	0	0	0	0	5.84774e-08	0.000501048	0	0.0300101	0	0	0	0.000457502	0.658676	0.294319	3.86659	18.4678	3.4823	1.1743	0.778075	0.784162	2.81169	3.27643	2.21268	0.05544	0.862287	0.511424	0.124102	0.88893	1.12753	0.414777	3.93567	1.41564	1.88109	4.83961	0.469811	1.20391	45.1787	45.8216	32.5176	8.65428	77.0066	4.30876	48.9483	14.9658	21.4339	1.6664	8.67301
Abitram	ENSMUSG00000038827	ENSMUST00000045368	0	0	0	0	0	0.852628	0	0	0	0	0	0	2.50633	0	0	0	0	0	0	0	0	0	0	0	12.34	0	18.1979	0	23.8264	22.5079	17.6043	0	44.9921	0.0402033	17.9566	4.97725e-06	19.4418	1.75985e-07	0	0.126574	0	2.38841	26.7318	9.04849	20.5983	8.246	11.3062
Abitram	ENSMUSG00000038827	ENSMUST00000131520	0	0	0	0	0	1.45062	0	0	0	0	0	0	4.18618	0	0	0	0	0	0	0	0	0	0	0	29.0958	0	36.7707	0	50.6075	46.1327	35.4373	0	84.0177	0.0928258	35.2184	1.03915e-05	56.8937	5.90206e-07	0	0.520478	0	9.33523	78.4237	23.0177	88.1073	43.8127	28.9544
Abitram	ENSMUSG00000038827	ENSMUST00000147763	0	0	0	0	0	0	0	0	0	0	0	0	2.50421e-06	0	1.0263	0	1.10253	0	0	0	1.86921	0	0	0	61.3599	61.6986	0	61.8167	47.9162	60.0487	76.3976	79.1408	0	60.2836	1.16047	36.4722	4.65957	51.7603	53.4559	57.9078	66.844	81.6746	12.2283	41.8173	0	37.2765	21.5662
Abl1	ENSMUSG00000026842	ENSMUST00000028190	4.60393	4.98523	2.65804	2.1029	3.80313	1.33687	12.9113	5.60258	12.3147	9.08055	4.85803	4.27598	8.61566	0	0	0	0	0	8.25945	20.3684	8.95498	0	11.7643	8.78969	1550.75	1491.63	1398.17	1285.72	1355.42	1229.44	1566.46	1603.59	1247.96	2159.47	1504	1669.69	107.118	11.5193	365.304	563.198	60.3989	221.496	261.893	717.514	460.457	121.191	540.589
Abl1	ENSMUSG00000026842	ENSMUST00000075759	0	5.3473	11.9356	8.50687	21.5458	23.3667	10.086	16.4825	19.1335	0	0	7.23646	47.2203	19.3195	8.09609	24.2848	13.5924	35.7262	52.7453	21.7845	158.668	12.0218	25.9345	76.0995	387.741	721.124	417.517	508.535	628.115	451.473	444.781	350.25	717.071	660.644	354.207	351.702	347.61	225.885	1580.67	417.511	1910.75	285.274	914.331	445.618	154.58	2134.14	542.737
Abl1	ENSMUSG00000026842	ENSMUST00000123471	0	0	0	0	0	0	0	0	0	0	0	0	0	2.24831	11.6503	18.2224	13.4593	0.00154696	0	0	0	5.77216	0	0	0	0	0	0	0	0	0	0	0	0	0	0	0	0	0	0	0	0	0	0	0	0	0
Abl1	ENSMUSG00000026842	ENSMUST00000124726	0	0	0	0	0	0	0	0	0	0	0	0	0	0	3.25534	0	0	1.05915	0	0	0	0	0	0	0	0	0	0	0	0	0	0	0	0	0	0	0	0	0	0	0	0	0	0	0	0	0
Abl1	ENSMUSG00000026842	ENSMUST00000127714	0	0	0	0.502103	0	0.092991	0	0	0	0	0	0	0	0	0.764259	0	0	0	0	0	0	0	0	0	0	0	0	0	0	0	0	0	0	0	0	0	0	0	0	0	0	0	0	0	0	0	0
Abl1	ENSMUSG00000026842	ENSMUST00000142554	0	1.30519e-07	5.819e-05	8.37851e-06	1.82688e-08	1.96306e-05	1.0268e-07	0.000195894	2.21137e-07	0	0	1.18194e-05	11.2859	20.8211	54.6648	81.705	63.5416	93.8571	50.1126	17.1581	58.3055	11.2993	55.6585	6.66834	4.09713	0.00351408	0.0222053	0.00479623	1.71084	0.0591457	0.231016	3.68424	0.00712262	1.19242	0.00663315	2.40808	5809.84	5503.29	4563.3	3233.14	5377.27	6363.27	4697.3	3806.36	6279.33	5697.26	4415.63
Abl1	ENSMUSG00000026842	ENSMUST00000156736	2.08111	1.38498	1.45023	0	0.832069	5.35713	0	0	0	4.45225	1.12385	5.70669	1.71011	2.16342	1.57492	0.641198	12.1432	21.3753	0	0	9.30196	0	1.59682	8.76388	392.421	646.387	332.217	662.674	574.095	684.774	413.046	275.849	227.693	631.278	223.772	340.596	806.751	857.311	766.457	588.054	1007.01	908.692	752.956	523.473	555.287	947.512	548.47
Abl2	ENSMUSG00000026596	ENSMUST00000027888	0	0	0	0	0	0	0	0	0	0	0	0	3.37012e-05	0.0228679	0	0.316656	1.12445e-07	0.000166206	3.2246e-06	0	0.00918562	5.83148	0.535793	2.15583e-05	0	0	0	0	0	0	7.11499e-07	0	0	2.26325e-08	2.56536e-07	0	484.656	485.42	623.536	0.124822	42.9359	1147.24	804.045	354.423	317.754	0.205798	0.107761
Abl2	ENSMUSG00000026596	ENSMUST00000166172	0	3.63226	3.57106	5.69573	0	0	1.53296	0	0	0	0	2.42726	46.1852	20.0434	23.0995	62.1064	42.9436	54.2176	53.9791	0	95.8562	0.137854	11.5	26.9574	298.037	362.673	166.399	288.8	367.371	203.481	356.549	242.076	201.879	523.003	171.027	255.095	1359.74	1345.22	1013.35	1867.57	2462.74	1084.18	1007.47	1354.87	2168.62	2402.34	1469.09
Abl2	ENSMUSG00000026596	ENSMUST00000173929	2.10657	0	0	0	2.3736	5.96123	0	0	8.34181	1.08756	0	0	0	0	21.8584	11.1373	15.3864	45.5345	7.81919	26.0831	66.2809	13.204	19.1215	13.7784	0	0	87.3355	0	13.4395	36.3668	0	0	130.818	5.71005e-05	4.19964	0.00228825	1563.08	1307.26	1585.53	1122.22	1769.7	1583.05	1897.26	1209.04	1832.37	2436.02	1251.44
Ablim1	ENSMUSG00000025085	ENSMUST00000099294	10.9276	0	0	0	4.81107	8.71442	4.95683	0.000559737	0	0	0	1.64644	0.433621	0	0	13.0082	20.6066	0.282636	40.5279	0.0388586	47.2813	0	0	2.14323	539.748	1190.42	133.703	307.242	699.49	961.773	747.478	370.028	426.825	419.652	164.694	176.336	1601.34	4035.75	719.313	341.734	2854.73	3353.85	2136.32	1327.14	1849.62	1369.82	678.148
Ablim1	ENSMUSG00000025085	ENSMUST00000111529	0	0.00670578	0.0110675	0	0.00136588	0	0	0.00415111	0.0293722	0.00199464	0	0	0.0780593	0.0240325	0.0111996	0.0583276	0	0.131825	0.0781178	0.0840208	0.156228	0	0	0.0103345	0.118322	0.0141004	0.236841	0.210899	0.0989002	0.22021	0.559966	0.147381	0.726871	0.106312	0.159805	0.109606	0.608022	0.00345452	1.93121	0.0167739	0.00132101	0.0160423	0.519638	0.557557	0.0762618	0.00222735	0.167865
Ablim1	ENSMUSG00000025085	ENSMUST00000111544	0.00625144	0	0	0	3.59787e-06	0.000114484	8.74731e-05	0	0	0	0	2.37578e-05	0.0302799	0	0	0.557805	0.513014	0.00166723	2.35404	0.00276239	1.71221	0	0	0.0547609	0.0539046	0.0213766	0.00772535	0.0450721	0.342462	0.116641	0.286339	0.0158744	0.0232607	0.0399391	0.0123892	0.00387471	25.0131	20.9464	31.4623	3.19832	25.6475	66.7491	86.2638	70.2541	29.9746	5.55667	18.7912
Ablim1	ENSMUSG00000025085	ENSMUST00000128212	0	1.13562	0.944485	0	0	0	0	0	4.4917	2.07174	0.501823	1.18547	3.69909	0	0	0	0	0	3.30522	9.75658	0.684734	0	0	0	101.338	155.716	27.1293	70.1972	92.4248	203.915	134.801	103.859	63.5007	81.8156	21.5509	26.0868	72.4377	48.7508	42.8106	17.8693	15.8797	116.358	54.9767	52.6543	60.783	11.0426	10.0602
Ablim1	ENSMUSG00000025085	ENSMUST00000133369	10.8207	0	1.87573	8.9178	3.084	8.85066	10.8698	19.0874	12.1933	2.95364	4.05292	1.26236	21.3503	3.85678	1.89595	6.44339	14.5604	14.7837	12.087	9.64172	4.71399	2.8901	0	12.4559	0	0	0	0	0	0	0	0	0	0	0	0	25.0978	496.073	0	3.23689e-08	805.487	45.1156	183.383	179.277	167.534	413.073	87.0295
Ablim1	ENSMUSG00000025085	ENSMUST00000133782	0.575597	0	0	0	0	0	0	0	0	0	0	0	0	1.91407	0	0	0	0	0	0	0	0	0	0	0	0	0	0	0	0	0	0	0	0	0	0	0	0	6.56777	0	0	3.39911e-07	0	0	0	0	0
Ablim1	ENSMUSG00000025085	ENSMUST00000137389	1.50628	0	1.77845	1.07235	6.6521	1.64974	2.70602	1.66574	0.47113	0.837826	1.00759	0	5.78527	0	0.336109	0	2.73971	0.53548	5.47733	2.55891	4.20348	0	0	0	399.366	324.877	226.722	159.626	206.603	483.488	475.54	362.682	349.746	231.708	129.112	151.534	84.7525	52.5676	51.095	33.4186	14.4621	96.6791	179.097	121.116	56.7254	36.988	57.6936
Ablim1	ENSMUSG00000025085	ENSMUST00000150425	0	0	1.18253	1.14486	4.94996	0	0.953968	0	0	0	0	0	0.0360506	0	0	0	0	0.0773746	0	1.45356	0	0	0.489551	0	0	31.8853	16.7405	8.00642	13.7426	63.9625	4.74418	0	23.3515	5.61845	0	0	6.67912	29.7652	0	10.4441	29.9516	3.59428	16.0222	5.36185	14.8376	24.3672	14.943
Ablim2	ENSMUSG00000029095	ENSMUST00000054598	0	0	0	0.086988	0	0.00169341	0.000669132	0	0	0	0	0	0.721969	0.341863	2.02992e-05	0.0256322	0.11417	0.146075	0.291169	0.00264866	0.00194576	0.00452183	0.000119357	3.60626e-05	44.7377	19.7699	13.5274	48.633	24.7163	48.0268	12.9579	19.2687	19.2626	7.26099	4.54898	4.69431	6.34901	18.703	10.7907	0.762552	100.705	14.2953	164.591	120.881	131.21	2.64579	52.7184
Ablim2	ENSMUSG00000029095	ENSMUST00000101280	0	0	0	0.0133002	0	0.269103	0.261553	0	0	0	0	0	0.150492	0.00524759	0.0127212	3.77513	0.00123054	0.0108796	0.0804481	0.459624	0.283155	0.71	0.0158426	0.00848141	0.34256	5.59008	3.65983	2.33795	1.72668	13.5394	14.2233	8.44299	5.84295	3.36029	1.93622	1.52391	1.00362	2.72063	0.8833	0.0725833	57.0074	5.8454	9.02106	21.2951	7.34628	0.322085	43.664
Ablim2	ENSMUSG00000029095	ENSMUST00000114205	0	0	0	0.908742	0	0.178915	0.00149114	0	0	0	0	0	0.0526746	0.151678	1.26753	1.40133	0.0484299	0.00835034	0.128126	18.2973	0.718988	0.0402217	0.520769	0.419554	1.94928	15.8079	14.5168	45.7839	52.7416	5.09201	25.6255	24.0245	4.67559	45.3873	16.8873	12.9243	18.1248	12.8036	30.0125	0.0984317	97.7654	57.5775	204.869	645.894	79.2679	7.2796	80.8588
Ablim2	ENSMUSG00000029095	ENSMUST00000135885	0	0	0	0	0	0	0	0	0	0	0	0	0	0	0.123251	0	0	0	0	0	0	0	0	0	0	0	0	0	0	0	0	0	0	0	0	0	0	0	0	0	0	0	0	0	0	0	0
Ablim2	ENSMUSG00000029095	ENSMUST00000153025	0	0	0	0	0	0	0	0	0	0	0	0	0	0	0	0	0	0	0	0	0	1.81999	0.934169	0	0	0	0	0	0	0	0	0	0	0	0	0	0	0	0	0	0	0	0	0	0	0	0
Ablim3	ENSMUSG00000032735	ENSMUST00000049378	8.88345	1.40074	5.75217	10.4618	20.0205	11.5958	12.6115	5.78069	3.41497	8.89848	13.1498	10.2682	25.9938	11.5357	40.5428	53.4017	38.8754	90.2921	94.8642	11.0368	54.2028	7.016	14.6989	16.8157	1430.58	2369.86	699.512	2218.52	3837.65	2054.01	4015.28	788.215	1057.44	3133.36	1014.28	979.484	4502.98	3600.09	3163.77	5019.14	5794.17	7545.78	9929.54	1972.93	2758.4	3569.87	1169.55
Ablim3	ENSMUSG00000032735	ENSMUST00000166783	8.70961	1.71625	5.62646	10.1901	19.5297	11.3371	12.2809	5.63146	3.85284	8.66676	12.7693	10.0254	32.4641	11.2965	39.3972	90.2805	79.4984	88.4417	114.65	13.2392	53.0146	9.57451	14.3826	16.4119	1379.43	2273.56	722.32	2155.68	3764.82	2037.58	4043.99	803.018	1029.77	3075.97	1015.26	988.146	5783.56	4089.96	3006.27	6925.37	7208.07	8272.32	9728.61	1896.27	2593.37	3764.03	1500.28
Abr	ENSMUSG00000017631	ENSMUST00000108407	0	0	0	0	0	0	0	0	0	0	0	0	0	0	0	0	0	0	0	0	0	0	0	0	88.8416	78.1291	62.2453	52.8257	70.6244	143.47	79.1225	29.0279	202.341	49.8747	44.326	93.7567	0	0	0	12.8183	0	0	0	0	0	0	0
Abr	ENSMUSG00000017631	ENSMUST00000238684	0	0	0	0	0	9.95317	0	0	20.7498	0	0	0	36.7938	10.501	31.3379	32.0521	34.2609	54.6465	50.0167	33.8404	245.167	0	54.0269	19.4977	33.9353	20.9607	0	6.31464	27.7866	5.75928	0	15.8651	16.492	48.238	8.07475	0	2509.48	1088.84	1244.97	1376.12	1420.52	2099.78	2020.41	1594.91	4731.74	2229.29	1296.73
Abracl	ENSMUSG00000078453	ENSMUST00000020002	0.019041	0	0	0.000395859	0.00031011	0.00156137	0	0.00111352	0	0.000528892	0.000403689	0.00535075	0	0	0	0.00367981	0	0.00698364	0.00242511	0	0	0	0.00374841	0.00445726	0.000381347	0	0	0	0	0	0	0.000295898	0	0	0.000116801	0	0.0003543	2.87953e-06	3.06504e-06	118.908	4.8968e-06	0.0148279	0	0.000297667	0.00209396	0	144.552
Abracl	ENSMUSG00000078453	ENSMUST00000217718	0.229809	0	2.09779	0.793798	0	3.96564	0	0	1.73778	0	0	0	1.54087	0	0	1.73027	0	0	0.427768	0	0	0	0.0577837	0	17.6197	14.3707	24.5476	26.4808	30.3065	21.1543	18.2189	46.6224	51.9203	23.9552	12.5697	23.3028	0	0	0	0	0	0	7.87898	0	0	4.1319	0
Abracl	ENSMUSG00000078453	ENSMUST00000218994	0	3.08071	1.19092	0	0	0	1.03329	0	3.59806	0	0	0	4.95146	1.09167	3.22867	0	2.10175	0	0	4.15389	17.9564	3.11961	0	0	257.771	240.795	141.365	187.709	217.649	210.346	253.201	230.837	240.62	383.383	105.615	195.838	51.275	7.24889	0	73.4966	6.18178e-05	13.018	0.00373053	0.0840224	65.7095	254.706	1.75686e-06
Abracl	ENSMUSG00000078453	ENSMUST00000220110	6.43389	0	0	2.44113	1.06391	4.14261	0	3.24472	0	2.11489	2.11399	3.14625	0	0	0	3.81193	0	9.70094	4.98547	0	0	0	7.51644	3.23741	45.8197	0	0	0	0	0	0	47.9849	0	0	2.55435	0	34.9078	180.032	172.395	0.0478688	200.533	176.553	0.00847391	308.296	64.055	37.9827	82.9968
Abracl	ENSMUSG00000078453	ENSMUST00000220433	0	0	0	0	0	0	0	0	0	0	0	0	0	0	0	0	0	0	0	0	2.92346e-08	0	0	0	0	0	0	0	0	0	0	0	0	0	45.2264	0	153.2	2.68212	0	1.49006e-07	0	0.0438599	223.825	0.000802776	196.203	36.3734	1.02464e-05
Abraxas1	ENSMUSG00000035234	ENSMUST00000055245	0	0.0704802	0.178122	0	0.142862	0.112524	0.0187422	0.0342096	0.306153	0.0781252	0	0.104136	0.423682	0.216431	0.10934	0.13792	0.251173	0	0.255318	0.499734	13.9318	0.136548	0.25719	0.326177	6.569	5.67493	17.4249	17.3593	21.2674	12.5773	21.6592	18.4075	15.1849	14.9507	13.0313	18.1746	1.48813	2.10166	366.815	0.233422	0.779762	0.373292	1.70202	9.18055	0.244369	0.10545	3.15878
Abraxas1	ENSMUSG00000035234	ENSMUST00000117364	0	1.03848	0.763246	0	0.526534	2.07223	0.579016	0.108385	5.28653	0.0285659	0	2.28919	1.06225	3.2407	4.43081	2.43134	4.82102	0	4.27889	9.68053	0.000554641	2.49735	4.27081	0.980942	723.736	680.338	425.267	370.365	406.257	454.57	447.807	439.552	365.332	950.021	523.233	463.56	535.782	195.584	494.981	542.413	506.922	656.764	621.301	188.07	704.855	998.53	547.418
Abraxas1	ENSMUSG00000035234	ENSMUST00000129358	1.01426	0	0	0	0	0	0	0	0	0	5.05956	0	0	0	0	4.40584	4.26032	13.1057	5.12831	0	9.47286	1.77808	0	0	0	0	0	0	0	0	0	0	0	0	0	0	2.1523e-06	49.9547	0.000444907	4.91213	189.947	0.266308	0	0	0	0	0
Abraxas1	ENSMUSG00000035234	ENSMUST00000145429	0	0	0	0	0	0	0	0	0	1.03887	1.22632	0.860533	0	0	0	0	0	0	0	0	0	0.744659	0	0	0	0	0	4.36099	0.180947	0.00280087	0	0	30.6313	0	0	0	0	0	0	0	0	0	0	0	0	0	0
Abraxas1	ENSMUSG00000035234	ENSMUST00000145707	0	0	0	0	0	0	0	0	0	0	0	0	0	1.59465	0	3.48305	0	0.560553	0	0	0	0	1.70088	1.83444	0	0	0	0	0	0	0	0	0	0	0	0	0	0	0	0	0	0	0	0	0	0	0
Abraxas1	ENSMUSG00000035234	ENSMUST00000153302	0	0.456165	1.29119	0	1.32206	0.850243	0.20281	0.35684	2.21221	0.832008	0	0.889761	2.98425	1.41653	1.42839	1.011	1.9532	0	1.80699	3.91098	0.000231119	1.02684	1.80866	2.88193	171.835	233.959	253.327	228.23	373.868	193.05	310.395	399.487	163.531	361.089	169.154	299.259	88.5643	210.122	65.8881	50.6934	69.9413	66.8312	102.268	320.592	61.6619	60.7303	113.16
Abraxas1	ENSMUSG00000035234	ENSMUST00000200657	0	0.456165	1.29119	0	1.32206	0.850243	0.20281	0.35684	2.21221	0.832008	0	0.889761	2.98425	1.41653	1.42839	1.011	1.9532	0	1.80699	3.91098	0.000231119	1.02684	1.80866	2.88193	171.835	233.959	253.327	228.23	373.868	193.05	310.395	399.487	163.531	361.089	169.154	299.259	88.5643	210.122	65.8881	50.6934	69.9413	66.8312	102.268	320.592	61.6619	60.7303	113.16
Abraxas2	ENSMUSG00000030965	ENSMUST00000084497	0	0	0	0	0	0	0	0	0	0	0	0	0	0	3.35616	4.73866	0	2.44566	1.47127	5.5187	0	0	0	0	109.002	164.229	115.43	115.822	115.409	155.147	194.97	127.265	118.7	144.813	134.231	141.261	45.4281	20.4509	44.7352	20.4603	236.403	27.1897	391.572	70.9268	169.747	27.1011	287.383
Abraxas2	ENSMUSG00000030965	ENSMUST00000129552	0	0	0	0	0	0	0	0	0	0	0	0	0	0	7.98334	17.5157	0	8.26985	5.31439	5.34276	0	0	0	0	928.529	872.431	528.571	628.163	599.996	618.217	872.939	785.464	477.257	986.797	501.151	634.934	663.717	419.98	902.466	699.085	523.032	818.418	470.905	730.326	425.772	460.629	261.685
Abraxas2	ENSMUSG00000030965	ENSMUST00000134784	6.05478	0	0	0	0	0	0	0	0	0	0	0	14.1276	0	0	0	0	10.6313	0	0.0842896	14.0176	0	0	0	0	0	0	0	0	0	0	0	0	0	0	0	0	0	0	28.889	1.80539e-06	0.0353284	0	0	220.156	33.2504	0.747536
Abraxas2	ENSMUSG00000030965	ENSMUST00000147786	0	0	4.03664	0	0	0	0	3.17791	5.46244	0	0	0	0	5.91802	0	4.81935	0	10.3987	3.81928	3.06498	0	10.661	9.90844	9.89368	3.49853e-05	0	0	1.0683e-05	0	0	0.15585	0.0318655	1.12205e-05	0.371015	0.00758263	0.000913795	111.889	181.758	0.929757	3.89699	3.60763	0.0863914	235.902	317.348	340.641	458.478	176.601
Abt1	ENSMUSG00000036376	ENSMUST00000041782	0	9.79722	0	0	4.76475	4.59192	0	0	0	0	0	0	3.9826	3.76171	3.48903	0	3.63748	4.17566	3.45508	4.36096	4.04932	0	0	6.36692	162.863	255.203	104.03	320.197	175.839	205.314	148.847	171.705	229.093	155.353	131.113	144.925	141.637	180.448	142.563	147.196	154.62	157.831	125.734	212.442	159.941	130.051	163.036
Abtb1	ENSMUSG00000030083	ENSMUST00000032169	0	0	0	0	0	0	0	8.73663e-07	0	0	0	0	0	0	0	0	0	0	0	0	0	0	0	0	0	0.000536338	0	0	4.80431e-07	5.61766e-05	0	0	0	0	0	0	216.013	44.0646	274.394	244.815	96.1917	190.709	274.803	423.909	273.349	385.312	40.5715
Abtb1	ENSMUSG00000030083	ENSMUST00000203120	0	0	0	0	0	0	0	0	0	0	0	0	0	0	0	0	0.00294237	0	0	0	0	0	0	0	0	0	0	0	4.70562e-05	0	0	0.00170822	0	0	0	149.101	71.5712	0	0	0	25.5904	0	1.33149e-07	0	0	0	1.16634e-08
Abtb1	ENSMUSG00000030083	ENSMUST00000203460	0	0	0	0	0	0	0	2.80362	0	0	0	0	0	0	0	0	0	0	0	0	0	0	0	0	309.891	191.458	310.568	184.882	249.611	236.236	407.575	108.747	312.112	452.65	286.822	158.031	46.9527	123.778	2.40444e-05	29.4962	78.3117	0	86.2284	0.0752475	0	57.9638	128.908
Abtb1	ENSMUSG00000030083	ENSMUST00000204932	0	0	0	0	0	0	0	0	0	0	0	3.03081	0	0	0	0	0	1.03137	0	0	0	0	0	0	0	0.000205524	8.69089	73.9274	3.08941	1.67928	59.7858	257.651	36.7951	126.975	0.0744962	127.553	78.0771	11.4101	110.105	65.5398	34.5607	39.3435	54.4345	103.639	101.656	67.1446	94.666
Abtb2	ENSMUSG00000032724	ENSMUST00000076212	4.12878	1.14625	2.09501	2.08747	5.38571	5.3391	2.13555	1.06871	8.58072	0	2.10593	1.05493	89.4979	53.7215	39.3667	111.326	117.563	262.992	196.469	72.0633	279.176	43.6687	23.0841	21.0127	1229.05	1050.51	278.251	572.923	1161.11	905.086	1677.69	895.049	840.737	1427.19	258.03	194.451	14834.8	12498.6	5423.1	8985.5	19355.5	18362.4	19119.2	10243.2	15744.2	19295.5	4868.52
Acaa1a	ENSMUSG00000036138	ENSMUST00000039784	0	1.95296e-06	7.7055e-07	2.40007e-08	0	4.11281e-07	0	0	4.76701e-07	1.01553e-08	0	1.44528e-07	0	0	0	0	1.05423e-06	9.0109e-06	2.38772e-06	0	5.67593e-06	5.08054e-06	1.17272e-05	3.20451e-06	6.12898e-08	3.54844	142.434	157.037	0	37.3811	34.9902	0	123.939	1.20882e-05	92.3132	1.267	0.0331506	0.0458957	0.765457	0.628883	2.84733e-05	37.3622	0.00364817	12.0783	419.163	754.45	1313.77
Acaa1a	ENSMUSG00000036138	ENSMUST00000175859	0	0	0	0	0	0	3.27363	0	0	0	0	0	1.70303	2.00328	6.49811	4.10661	0	0.47988	4.47873	4.97099	7.42023	0	0	0.0608731	0	0	0	0	0	0	0	0	0	0	0	0	68.1534	97.3001	308.145	138.307	57.3819	137.089	34.3453	156.289	169.991	356.566	441.529
Acaa1a	ENSMUSG00000036138	ENSMUST00000176007	3.59374	0	0	0	1.41352	1.33391	0	0	0	1.08039	0	1.13989	0	4.89934	8.83684	0	0.730778	0	0	2.89215	0	6.88611	0	0	198.597	244.701	262.645	101.473	387.518	278.122	244.846	220.756	487.59	152.745	130.448	133.508	0	0	0	0	0	0	0	0	0	0	0
Acaa1a	ENSMUSG00000036138	ENSMUST00000176397	0	0	0	2.07439e-07	0	0	0	0	0	0	0	0	0	0	0	0	0	0	4.60125e-07	0	0	7.62976e-08	1.06143e-07	0	989.855	415.909	1658.84	633.592	1154.47	693.434	897.872	1114.18	1454.17	3052.23	1851.91	1641.44	0.00109931	1.82406e-05	0.00427301	0.00096026	0.000540711	14.3041	2.40864e-05	2.8841e-06	157.659	28.178	0.0109413
Acaa1a	ENSMUSG00000036138	ENSMUST00000176796	0	17.411	18.1423	12.439	0	12.544	0	3.26864	9.90519	4.98992	6.22327	12.7097	0	0	0	0	5.56611	15.4374	15.5737	0	16.8289	10.8137	16.1203	13.1192	0	2014.45	0.106882	0.131447	0.0162123	0.271524	216.055	7.57342e-06	0.215221	2.36514e-06	94.0479	0	996.554	1190.11	1942.93	648.53	1451.4	793.327	1047.17	1114.83	898.165	2235.15	719.023
Acaa1b	ENSMUSG00000010651	ENSMUST00000010795	289.891	174.035	520.68	173.144	342.795	221.53	501.771	286.757	125.003	164.218	455.082	421.296	228.706	102.476	322.452	126.671	281.959	102.794	277.015	161.619	74.3216	129.491	298.762	220.09	90489	97928.6	126236	52007.7	95686	36139.1	128335	70134.7	19445.2	134828	144563	136105	20048.5	19216.7	33975.1	8727.46	28247.7	7908.93	22950.2	17083.9	4106.09	36054.6	42697.8
Acaa2	ENSMUSG00000036880	ENSMUST00000041053	9.59511	11.4959	19.196	19.0017	25.52	26.8036	24.0074	19.7122	9.86263	7.66831	21.1171	32.653	63.9416	31.1063	90.8631	104.767	89.7237	62.3642	78.1048	54.26	87.3539	33.1615	58.1471	83.4973	912.884	924.473	1017.12	783.637	1066.71	544.734	1048.15	678.908	343.707	1798.47	917.496	1147.99	4690.39	4638.83	9195.43	4831.65	7085.12	5057.81	5930.32	5079.42	4631.72	9465.2	7557.61
Acaa2	ENSMUSG00000036880	ENSMUST00000237306	26.4838	22.1805	64.0848	36.9568	32.4631	24.291	44.3409	22.0754	20.2904	41.9368	32.8091	49.1207	23.7999	2.43363	48.7054	11.1487	27.1899	19.1156	6.07501	15.096	20.9021	17.8019	44.9879	19.0644	6326.02	5952.61	9917.78	6679.47	6746.21	4545.59	7468.88	6305.53	4423.16	13672.5	9245.65	10666.7	1103.79	597.629	1553.02	628.657	637.212	414.732	968.995	847.358	723.308	2324.93	1941.87
Acaca	ENSMUSG00000020532	ENSMUST00000020843	8.6139	10.3147	1.17918	21.3874	2.91268	27.6982	6.95242e-05	15.5642	16.6521	8.18718	11.8855	3.97744	0	7.64486e-05	0	62.0767	2.50278e-08	308.212	0.134933	0	177.697	0	0	0	1471.73	3364.67	652.928	1707.34	1596.69	1734.86	1701.76	1764.94	980.672	3497.28	1224.24	199.506	10474.7	11804.1	1458.52	4260.87	13683.4	15019	8450.38	5410.98	8329.63	460.01	5295.24
Acaca	ENSMUSG00000020532	ENSMUST00000103201	0	0	6.50438	0	13.3659	0	14.8955	0	0	6.43278	1.35062e-06	6.63304	141.663	127.806	141.458	235.462	321.861	386.774	220.959	91.4305	54.1619	103.187	162.628	105.308	1250.19	1730.68	849.257	1298.21	2960.3	2402.45	2663.61	1179.76	509.141	3099.37	1127.44	1592.19	6183.87	12728.5	12699.4	8763.45	19956.2	21462.4	10217.5	6964.32	4419.11	32496.4	12923
Acaca	ENSMUSG00000020532	ENSMUST00000130012	0	5.38125	0	0	0	0	0	1.21294	44.8373	0	0	0	10.6602	7.88007	0	0	53.1318	0	17.8517	19.2681	26.8415	4.59685	0	0	0	0	0	0	0	0	0	0	1.70932e-05	0	0	0	1.10117e-06	0	0	0	0	0	225.746	0	0	0	0
Acaca	ENSMUSG00000020532	ENSMUST00000137500	0	0	0	0	0	0	0	0	0	0	0	0	0.0372409	0	4.2385	2.56984	0.170772	9.79815	2.69854	1.00947	0	3.54798	2.4999	5.77898	0	0	0	0	0	0	0	0	0	0	0	0	74.6146	7.30878	17.5042	0	98.7165	134.345	127.248	59.049	18.1614	8.55126	0
Acaca	ENSMUSG00000020532	ENSMUST00000183887	6.29742	0	0.0180698	0	4.273	0.12403	0	6.18092	0	0.0524983	0.375907	4.95815	18.4886	0	26.0113	34.3157	39.8867	58.9286	24.8228	11.9796	30.3342	13.8029	28.5541	9.9493	669.296	407.403	284.812	296.728	1134.32	629.185	610.936	456.481	224.492	1114.63	274.813	392.171	1990.16	2906.98	2136.34	1249.63	4287.12	4862.68	1831.65	1392	1674.3	3696.24	1893.34
Acacb	ENSMUSG00000042010	ENSMUST00000031583	4.73848	6.1293	8.9591	19.9225	24.1729	29.2535	35.6972	11.1476	12.0273	22.581	9.47692	0	0	0	0	9.10529	58.6573	28.6966	99.6698	0	2.16351	0	0	0	1203.36	979.811	433.236	2059.68	3229.4	6840.27	3615.3	874.973	429.123	1738.24	395.586	340.548	2651.59	1416.49	904.385	1920.2	8191.9	12385.3	11062.5	2329.94	1801.79	2804.94	1330.8
Acacb	ENSMUSG00000042010	ENSMUST00000102582	5.76785	0	0	0	6.02431	0	0	0	0	5.62156	0	8.53379	85.9523	37.6191	11.5786	101.672	83.2982	334.409	197.437	57.659	56.4002	55.1142	66.8527	23.2121	204.184	195.935	61.3995	313.662	539.324	474.94	891.525	216.352	148.759	448.206	126.491	79.5718	5158.23	1395.26	1648.71	5409.14	6135.36	17365.6	13781	2652.47	1886.23	2899.83	1419.69
Acacb	ENSMUSG00000042010	ENSMUST00000143276	0	0	0	0	0	0	0	4.59845	0	0	6.55886	0	0	2.37291	11.8636	0	29.552	27.3175	22.8782	0.16666	7.38131	0	0	0	880.286	2463.03	659.438	1702.43	8454.48	10491.7	15385.6	4967.73	1482.72	8043.26	2507.31	897.446	11.8226	732.203	108.154	124.885	3068.7	1766.28	2206.96	1765.55	193.526	2947.73	1122.26
Acad10	ENSMUSG00000029456	ENSMUST00000031412	1.36038	0	1.61866	4.88997	6.63214	3.90071	1.65938	1.24108	0	0	1.67386	8.42834	7.22644	0	0	0	0	8.72147	0	7.46946	30.3584	0	21.4981	11.2537	1055.36	878.453	1511.63	937.712	1230.33	1123.93	1585.8	1017.31	1080.87	1360.38	987.455	1560.67	553.195	459.916	1454.78	498.323	814.545	740.103	733.547	480.777	852.259	729.68	817.039
Acad10	ENSMUSG00000029456	ENSMUST00000111770	0.536546	0	0.572024	1.41676	2.06167	1.34878	0.475159	0.362298	0	0	0.00625631	2.73218	2.59261	0	0	0	0	5.9925	0	2.53558	10.6926	0	7.71927	3.58441	190.105	124.614	370.678	242.411	273.057	267.863	391.808	202.133	156.74	255.538	64.8056	129.073	64.715	40.9733	47.045	29.5409	76.8229	9.11519	85.3829	74.4134	3.82318	7.38753	55.606
Acad10	ENSMUSG00000029456	ENSMUST00000133775	3.87779	0	0	0	0	0	0	0	2.70619	0	0	0	0	10.8814	47.6846	21.5199	14.4642	11.3267	18.1865	0	0.0489181	4.85581	2.89189	8.33605	0	0	0	0	0	0	0	0	0	0	0	0	679.871	470.167	1040.08	525.073	718.188	950.395	872.569	664.498	758.225	1021.37	654.263
Acad10	ENSMUSG00000029456	ENSMUST00000137789	0	0	1.29519	0.463019	0	2.33876	0.662301	4.98009	0	1.35828	4.21536	0	0.512173	0	0	0	0	0	0	0	0	0	0	0	0	0	10.9825	0.00278637	0	0	0	0	119.187	0	28.3459	0	0	0	0	0	0	0	0	0	0	0	0
Acad11	ENSMUSG00000090150	ENSMUST00000047799	10.7475	7.4773	32.9349	10.6469	10.0315	11.6998	11.9066	24.9934	19.9957	25.157	29.6806	0	57.0256	44.6758	111.893	0.0600533	0.129485	93.6651	99.1387	72.2662	8.99964	27.285	0	115.607	3141.11	5723.29	5208.37	4503.13	3381.8	3256.12	5514.79	5832.12	2971.53	9151.28	6624.9	7789.2	5449.12	9413.6	12574.5	6932.83	8554.46	6487.14	8275.72	8675.33	7957.3	12595.8	11412.6
Acad11	ENSMUSG00000090150	ENSMUST00000120854	0.016909	0.00035779	0.00304474	0.000212917	0.000139394	0.00105775	0.00121397	0.000255349	0.00269131	1.34057e-06	0.00368082	15.8935	0.838084	0.0868542	0.112441	115.18	94.9181	1.03331	0.666631	0.636674	141.231	0.0319089	140.666	0.546471	405.073	0.488211	1.86714	2.32384	622.055	1.21385	3.26188	0.932805	147.704	207.496	173.828	2.90039	614.983	124.119	825.401	403.485	68.8232	1350.56	82.2913	383.078	70.407	0.00047212	133.268
Acad11	ENSMUSG00000090150	ENSMUST00000189998	0	0	0	0	0	0	0	0	0	0	0	0	0	3.18054	0	0	0	0	3.71155	0	0.000219808	0	0	0	0	0	0	0	0	0	0	0	0	0	0	0	0.000749724	0	91.7994	2.00879	9.5991e-05	0	0	31.8276	669.084	413.275	264.307
Acad12	ENSMUSG00000042647	ENSMUST00000041252	8.22371	0	3.00105	0	1.41216	1.42749	2.62442	1.19154	8.76368	0	3.08302	3.78226	13.6902	0	4.16397	6.69484	0	3.02992	3.49354	0	5.27035	3.33459	5.94099	0	369.16	247.336	280.288	152.944	328.878	323.439	458.99	314.851	279.292	526.198	231.418	367.587	268.467	179.119	294.577	80.6005	193.268	160.671	285.947	215.542	290.816	348.198	247.284
Acad8	ENSMUSG00000031969	ENSMUST00000060513	0	0	0.0881325	0	0	0	0.0532966	0.0277608	0.021377	0	0	0	0.164146	0.0571527	0.0182256	0	0.128655	0.178826	18.7344	0.0828178	0.322657	0.0435952	0	0	0.249887	293.102	10.8052	410.624	15.3347	159.348	63.9993	0.379914	397.695	3.13929	184.878	0.692153	2.23941	0.148625	0.0149089	1.01181e-05	1.47078	578.364	0.545587	4.6525	4.50323	0.00980873	0.200661
Acad8	ENSMUSG00000031969	ENSMUST00000128923	0	2.43949	0	3.25059	0	0	0	0	0	2.00937	0	1.1331	2.39473	0	0	2.13956	0.21376	0	0	0.465381	2.06764	0	1.89763	0	606.013	8.52934	39.9129	0	2.02702	1.41519	213.3	252.875	0	110.599	83.0346	41.3934	347.282	409.746	1.42997	0.381258	3.25204	1.00976	511.192	27.7179	370.14	67.0053	40.4457
Acad8	ENSMUSG00000031969	ENSMUST00000129490	10.7134	0.322406	9.35127	0	7.05388	6.69794	17.1005	7.99991	21.6409	3.83095	3.42624	1.27444	5.05557	2.71042	9.99144	0	16.3339	19.6358	0	15.1781	14.4106	7.80062	0	0	1792.81	1833.89	1186.01	1097.98	1735.19	1530.92	3038.66	3417.86	1740.25	2122.96	925.708	1090.59	825.755	1012.23	744.358	526.436	827.768	413.939	1135.94	1508.88	827.493	996.134	656.693
Acad8	ENSMUSG00000031969	ENSMUST00000138102	0	0	1.97504	0	0	0	2.02146	4.05747	2.00959	0	0	0	12.1166	4.13185	10.3146	7.01816	12.8078	15.3416	4.01466	13.1929	11.6942	3.05239	1.38564	5.57316	99.7734	64.3859	93.6852	20.3147	108.894	202.327	230.585	39.768	131.192	9.36678	0	188.183	672.499	868.129	575.924	396.791	682.68	464.933	839.209	1206.62	701.682	734.751	473.883
Acad8	ENSMUSG00000031969	ENSMUST00000151075	0	0	1.27985	0	0	0.342286	0	0	0	2.03649	0	0	0	0	0	0	0	1.90587	0	0	0.540351	0	0	1.32972	0	0	0	0	0	0	0	0	0	0	0	0	0	0	0	0	0	0	0	0	0	0	0
Acad8	ENSMUSG00000031969	ENSMUST00000215693	0	0.0321835	0	0.0110321	0	0	0	0	0	0.0335361	0	0.0267127	0.00589338	0	0	0.00500565	0.000297532	0	25.3021	0.000373561	0.0139342	0	0.00211248	13.9885	119.862	564.711	83.7095	0	641.322	47.0222	693.739	790.021	0	926.769	8.50097	6.10265	0.00481685	5.52913	0.235876	6.15591e-07	0.000269144	0.174174	0.42357	0.00170936	0.113939	5.84901e-05	0.319932
Acad9	ENSMUSG00000027710	ENSMUST00000011492	0	0	0	0	0	0	0	0	0	0	0	0	0	0	0	0	0	0	0	0	0	0	0	0	55.2395	0.0210019	0.00682171	0.178076	1.0046	15.257	0.105712	55.2164	70.9838	0.00619708	0.00595978	0.365638	6.92476e-05	0.000159946	53.083	1.47638e-08	3.49329e-05	0.000433199	4.74899e-06	1.37342e-07	444.716	0	0
Acad9	ENSMUSG00000027710	ENSMUST00000196395	0	0	0	1.02268	0	1.1128	0	1.02954	2.02991	0	0	0	2.85764	1.09209	2.07074	2.10241	2.17652	4.09183	0	1.02085	4.49754	1.02801	0	0	145.422	6.90641e-05	0	0	0.00800605	4.84441e-05	15.1831	0.49553	0	0.0297965	0	0	73.7171	97.3799	99.3448	54.9553	15.6126	80.0229	124.932	15.1681	60.8449	21.891	116.673
Acad9	ENSMUSG00000027710	ENSMUST00000196535	0	0	0	0	0	0	0	0	0	0	0	0	0	0	1.07887	4.44319	0	4.16744	0.400277	1.0805	0.683774	2.20285	0	0.49526	17.4666	24.2834	28.1687	0	43.3104	14.6576	34.6312	14.267	9.45377	46.9131	14.2521	10.6795	0.00163504	0	6.02662	0	0	0	8.60111	0	0	0	0
Acad9	ENSMUSG00000027710	ENSMUST00000196648	0	0	0	0	0	0	0	0	0	0	0	0	0	0	5.54514	4.08046	4.41949	9.92649	6.6296	0	0	2.5837	3.3732	0	0	0	0	0	0	0	0	0	0	0	0	0	0	82.8366	73.5238	48.7826	25.4014	87.7092	66.4403	10.9661	54.6196	32.0002	37.387
Acad9	ENSMUSG00000027710	ENSMUST00000197588	0	0	0	0	0	0	0	0	0	0	0	3.07204	0	0	0	0	0	0	1.76892	0	0	0	0	4.81483	0	0	1.04235	0	0	0	0	64.9972	0	0	20.3152	16.4741	0	0	0	0	0	0	0	0	0	0	0
Acad9	ENSMUSG00000027710	ENSMUST00000198050	2.75364	0	0	1.33493	0	0	2.67995	0	0	0	0	0	0	0	0	1.39852	0	0	0	0	0	0	0	0	0	0	0	0	0	0	0	0	0	0	0	0	0	0	0	0	0	0	0	0	0	0	0
Acad9	ENSMUSG00000027710	ENSMUST00000198987	0	0	0	0	0	0	0	0	0	0	0	0	3.83065	0	0	0	0	0	0	0	10.2632	0	0	0	140.08	355.053	123.854	183.133	237.553	137.279	192.678	98.0576	76.2422	215.99	145.858	164.659	761.203	848.347	837.985	618.642	1060.63	867.024	720.051	903.66	517.483	996.231	694.791
Acadl	ENSMUSG00000026003	ENSMUST00000027153	26.3452	14.8614	28.6561	17.9343	18.0094	12.7062	22.1566	23.2221	22.2222	9.53614	16.7115	11.6022	37.0297	21.3228	63.4071	57.0147	38.0541	36.0985	38.6414	38.0686	75.5125	18.9956	53.7844	40.154	1491.27	1557.44	2924.5	2640.73	1466.18	1296.44	2311.02	2963.07	1725.17	3263	2516.37	3263.47	1745.32	1539.89	3962.33	2578.17	1760.03	1634.74	2687.01	3105.18	2717.5	3713.49	3173
Acadl	ENSMUSG00000026003	ENSMUST00000139208	0	0	0	0	0	0	0	0	0	0	0	0	0	0	0	0	0	0	6.8534	0	2.7747	0	0	0	0	0	0	0	0	0	0	0	0	0	0	0	0	0	0	0	0	0	0	0	0	0	0
Acadm	ENSMUSG00000062908	ENSMUST00000072697	0	0	8.26634	0	4.35695	8.70999	0	7.51478	12.2745	2.48571	0	2.78203	0	4.43595	27.2191	7.37587	13.829	6.33698	6.86714	14.3309	15.5225	0	6.02974	0	1343.61	1486.36	2656.93	1708.09	1496.04	1058.69	1851.96	1887.48	1733.27	3339.61	1346.59	1469.7	795.165	758.517	1905.8	819.038	878.797	860.9	1250.93	1003.61	1200.54	1450.97	778.793
Acadm	ENSMUSG00000062908	ENSMUST00000130713	0	0	1.25491	1.11759	5.88948	0.756886	8.52726	0.187414	0	2.17532	2.36071	1.12741	2.93919	0	3.77079	3.49449	8.34817	12.1394	7.94318	0.219446	1.60308	1.1663	4.36595	0	589.233	679.705	795.254	311.118	777.045	414.17	796.176	806.268	479.103	1508.69	624.553	732.691	459.38	388.232	680.154	423.171	447.366	386.512	661.697	708.434	565.488	1077.52	290.455
Acadm	ENSMUSG00000062908	ENSMUST00000135724	1.15681	1.13891	5.20689	1.13829	0	0	2.27426	0	3.02525	0	0	0	0	1.70796	2.24494	11.5367	7.33321	6.00322	10.4993	5.01725	0	13.5842	4.91211	4.54541	0	0	0	0	0	0	0	0	0	0	0	0	269.087	133.894	389.16	268.937	76.8691	198.03	298.412	497.969	271.975	523.808	164.054
Acadm	ENSMUSG00000062908	ENSMUST00000137161	2.45389	0	3.79245	0	0	0.363313	8.75392e-05	0	0	0	2.58094	1.82075	17.9177	0	2.59262	0	0	0	0	0	23.9129	0	0	4.90124	0	0	0	0	0	0	0	0.518192	0	3.38844	0.407943	0	1.26345	131.389	428.525	0.174236	362.982	3.70377	42.196	0.216977	462.784	211.111	485.987
Acadm	ENSMUSG00000062908	ENSMUST00000196188	4.16922	3.61734	3.36798	0.189964	9.31568	10.5689	7.72875	3.34385	14.8207	5.08699	7.36317	0	4.33906	6.63978	8.25536	11.2074	13.0984	0.164052	15.5626	7.36836	13.7061	0	2.3558	0.986464	1275.63	1392.47	1937.14	945.507	1378.13	810.809	1717.16	1751.01	1759.05	2751.99	1261.17	1773.98	414.786	334.224	796.468	366.685	382.532	302.438	495.932	650.434	801.278	855.499	536.256
Acadm	ENSMUSG00000062908	ENSMUST00000200250	6.02644	0	10.0546	4.52639	5.47184	2.40304	10.4916	0	2.1393	0	4.48759	0	11.6818	5.37357	0	6.63335	0	23.8269	2.9887	5.5067	0	0	4.5969	7.99223	796.484	1126.36	1943.38	730.626	1219.26	863.94	1759.07	1648.1	1647.69	2674.35	861.754	1434.29	339.865	448.706	612.449	0.00918224	569.93	532.004	498.756	276.522	260.146	1031.59	118.404
Acads	ENSMUSG00000029545	ENSMUST00000031524	0	0	0	0	0.000727144	0.00136016	0.000170528	0	0	0	0	0.00166488	0.00442829	0.00461973	0	0	0.00165913	0	0	0.00241491	0.00712929	0.00337966	0	0.0015739	0.000553696	0.00010786	0.0136677	0.0146022	0.00358432	0.00473468	0.0210577	0.00135214	0.018647	0.000996351	0.0132225	0.00310133	2.0641e-05	0.000168933	4.10847e-06	8.31017e-08	4.57998e-06	2.80266e-07	0.00016243	0.000246612	4.56366e-08	0	0.000208786
Acads	ENSMUSG00000029545	ENSMUST00000131726	0	0	0	0	7.34936	5.93442	2.79476	0	0	0	0	12.0885	12.6059	11.1136	0	0	8.15414	0	0	9.71964	15.9439	7.21936	0	13.131	415.019	532.591	533.019	437.83	517.471	389.569	628.627	467.417	353.306	536.501	543.21	341.385	466.659	433.385	712.458	401.502	566.803	608.197	617.114	612.04	410.611	647.857	576.012
Acadsb	ENSMUSG00000030861	ENSMUST00000117518	0	0	0	0	0	0	0	0	0	0	0	0	31.7929	0	0	56.5849	0	52.3321	0	6.66682	72.2354	6.51362	0	0	0.00231638	0.365045	0.00527511	0.00644052	3.37012	0.0242328	0.980345	0.0933959	0.000235573	0.198539	1.16333	2.797	24.1113	904.61	571.772	0.718086	680.148	1488.29	988.502	274.508	839.485	560.163	6.96917
Acadsb	ENSMUSG00000030861	ENSMUST00000133277	0	0	0	0	2.03892	1.02231	3.06916	0	5.17531	1.01924	0	0	0.587843	4.07853	18.3539	0.00496853	13.289	0	30.6048	0	2.28116e-05	0	8.15974	6.13458	422.929	173.984	109.709	251.551	399.209	418.787	368.512	130.749	73.7525	307.516	60.6611	101.184	966.968	562.381	700.562	605.531	838.997	1768.5	855.818	551.811	679.828	742.073	221.096
Acadsb	ENSMUSG00000030861	ENSMUST00000135633	0	0	0	0	0	0	0	0	0	0	0	0	0.000653099	0	0	0.00904507	0	27.7355	0	1.70791e-07	1.30358	0.0251107	0	0	213.63	230.723	53.5211	137.31	166.37	168.546	130.059	75.6108	57.9312	135.179	40.0401	0.0502795	1401.99	5.09841	392.771	1418.3	327.799	528.327	959.345	270.763	435.844	123.191	658.997
Acadsb	ENSMUSG00000030861	ENSMUST00000136612	0	0	0	0	0	0	0	0	0	0	0	0	0	0	0	0	0	0	7.99351e-06	0	0	0	0	0	0	0	0	0	0	0	0	0	0	0	0	0	0	0	14.9678	128.333	0	0	39.4026	0	36.9531	0	0
Acadsb	ENSMUSG00000030861	ENSMUST00000156261	15.5995	7.13763	23.8045	9.57837	19.945	16.0443	24.2393	11.5811	14.4882	8.52221	8.9152	14.4973	17.4274	5.82887	20.553	13.4525	31.8225	48.3282	48.9978	13.6263	7.32842	12.1011	22.2071	24.0071	2412.58	1989	1250.43	2302.06	2579.84	2863.7	2408.46	1889.85	1199.41	2277.66	1188.36	1253.84	2068.1	620.673	991.63	1798.26	1110.27	1946.91	1546.05	914.902	1125.96	1037.14	981.147
Acadvl	ENSMUSG00000018574	ENSMUST00000018718	0	0.00107179	2.38436e-05	0	1.15965e-06	0.00130099	0.000196521	0	0.000622094	1.16784e-05	0.0486643	0.171432	0	0	0	0	0	8.08927e-07	0	0	0	0	2.07194e-08	0	2282.17	3114.6	2816.2	3331.04	3221.04	2998.34	3809.36	3731.07	2543.3	3108.03	2477.58	2209.44	0.000222515	0	1.40842e-07	1.8205e-06	4.85164e-06	2.65633e-08	0.000114581	0.352039	0.0080093	3.45781e-05	0.0345753
Acadvl	ENSMUSG00000018574	ENSMUST00000102574	0	5.18248	5.2564	0	1.62365	9.72052	2.14448	0	5.51832	2.48817	2.43954	4.12403	0	2.5034	4.91188	6.52017	12.43	12.4719	8.16694	7.9468	0	6.14411	2.50618	13.092	0.136623	0.0165831	4.53924	13.8017	1.14774	0.54713	0.131094	3.79151	3.897	0.015098	0.327421	0.528634	957.295	971.374	1314.45	1066.26	1080.53	1258.77	1143.52	1229.79	709.427	1091.43	1138.47
Acadvl	ENSMUSG00000018574	ENSMUST00000134516	0	1.61854	1.72974	2.09814	2.1427	1.06425	4.16401	0	8.07273	0	0	1.56246	0	4.40489	1.79218	0	0	0	0	3.91753	0	0	0	0	0	0	0	0	0	0	0	0	0	0	0	0	0	0	0	0	0	0	0	0	0	0	0
Acadvl	ENSMUSG00000018574	ENSMUST00000146129	1.19166	0	0.255885	1.20961	0	0	2.41867	1.18092	0.197703	0	0	2.44145	0	0	0	0	2.82952	0	4.18244	0	1.52239	0	4.09482	0	0	0	44.4	25.7627	10.6157	48.5486	0	0	52.7151	0	15.2458	51.2069	0	0	0	6.44133	42.1705	0	11.2639	38.3958	26.3322	0	25.6971
Acadvl	ENSMUSG00000018574	ENSMUST00000156733	1.07575	0.00143131	0	0	0	0	0	0	1.92778	1.55934	0.384074	0	1.30188	1.51173	3.51416	0	1.30341	0.261762	1.04267	0	5.10812	0	0	0	155.008	338.694	44.4846	0	58.7053	44.1834	258.941	89.6888	0	379.605	101.628	0	198.773	249.151	297.277	238.212	337.267	286.926	381.205	399.607	244.616	335.396	296.688
Acap1	ENSMUSG00000001588	ENSMUST00000001631	0	0	0	0	2.13945	0	0	0	1.37353	0	0	0	1.06433	0	0	1.08791	2.09603	0	0	1.84522	11.4719	0	0	0	135.792	123.981	78.968	75.7068	103.412	126.458	181.133	106.519	211.954	150.328	75.2502	95.1274	92.5514	73.1485	67.2299	51.2594	47.1741	99.211	94.8888	55.6193	137.527	69.944	43.0334
Acap1	ENSMUSG00000001588	ENSMUST00000108622	0	0	0	0	0	1.1442	0	0	0	0	0	1.13028	0	0	0	0	0	1.27705	0	0	0.0010798	0	2.78345	0	86.3427	112.457	76.27	104.656	117.16	66.2044	114.79	97.8907	164.405	51.5259	88.2819	52.8968	11.1752	63.1301	23.3432	27.3971	34.4687	16.2884	40.5259	10.0107	19.5942	27.5027	24.8063
Acap1	ENSMUSG00000001588	ENSMUST00000148037	0	0	0	0	0	0	0	0	0	0	0	0	0	0	0	0	0	0	0	0	0	0	0	0	0	0	0	0	0	0	0	0	0	0	0	0	0	0	0	0	0	0	0	0	0	0	4.72324
Acap2	ENSMUSG00000049076	ENSMUST00000058033	8.98237	2.32468	3.14257	3.70873	8.30852	9.40301	13.8828	4.86886	8.54289	12.1236	3.49764	6.39028	22.952	8.37906	66.3105	63.3897	45.1628	40.5554	27.4515	23.6224	78.6132	23.9146	36.4493	29.0481	1130.16	1595.43	707.292	818.441	1030.18	1035.79	932.991	1113.67	763.436	1519.1	773.485	915.556	3767.28	4164.36	4480.66	3160.98	4099.94	3376.4	2512.02	1133	5880.85	3996.09	1931.55
Acap2	ENSMUSG00000049076	ENSMUST00000230614	0.000399447	0	0	4.1676e-08	0	0	9.91485e-07	0	0	1.5054e-06	0	4.76005e-06	1.96302	0.888903	0.0208342	2.28545	3.92192	2.14966	3.16035	2.85776	19.4602	0.198797	5.90382	5.23043	0.282044	0.0060834	0.00474814	0.00485118	0.0339404	0.0037964	0.11432	0.000591685	0.000244279	0.109897	0.00402974	0.00697889	36.6455	79.081	3.29518	13.7594	167.196	11.5459	46.9395	61.0001	43.6335	399.561	435.591
Acap2	ENSMUSG00000049076	ENSMUST00000230698	3.77054	0.931103	1.19071	3.77941	2.79307	3.49107	4.32268	1.54352	3.24194	3.80453	0.963226	2.23388	37.2797	3.33774	18.827	23.8871	16.5333	63.8829	10.524	27.3937	72.792	8.89967	14.0173	9.98908	448.732	257.954	318.372	303.057	486.4	271.75	467.889	246.576	238.268	319.174	220.297	232.08	508.838	436.235	475.651	226.43	452.944	1588.49	1672.31	2135.02	391.407	177.515	1573.96
Acap2	ENSMUSG00000049076	ENSMUST00000231125	0.00237803	0	0	1.17078e-06	4.76329e-08	8.40948e-08	5.2388e-07	4.24228e-08	1.28267e-06	9.59903e-06	9.27722e-06	0.000204283	5.4555	15.5147	1.18871	16.9472	30.6932	13.607	15.5422	5.95901	49.55	0.928089	16.3375	29.414	5.06715	0.541827	0.0981569	0.233185	1.55575	0.0450384	5.60435	0.0526786	0.00298774	3.62196	0.033395	0.435889	116.782	285.442	13.7996	6.68976	904.713	12.7483	227.514	413.688	138.391	313.271	55.4069
Acap3	ENSMUSG00000029033	ENSMUST00000105584	0	0	0	0	0	0	0	0	0	0	0	0	0	0	0	0	0	0	0	0	0	0	0.0693929	0	0	0	0	0	0	0	0	0	0	0	0	0	0	0	0	0	3.80566e-08	0	0	0	0	0	0
Acap3	ENSMUSG00000029033	ENSMUST00000131168	2.00005	0	2.00009	0	0	2.00088	1.00212	0	1.04511	1.0001	0	0	0	0	4.04965	4.91476	1.7982	5.81109	3.99258	0	0	0	0	2.26592	145.876	162.179	72.8359	95.0535	111.13	134.137	118.689	142.194	130.104	117.107	83.5413	126.281	108.952	48.4016	73.1797	117.972	103.965	36.9953	10.0322	102.464	120.355	124.307	102.634
Acap3	ENSMUSG00000029033	ENSMUST00000131372	0	0	0	0	0	0	0	0	0	0	1.12911	1.2094	0	0	0	0	1.04075	0	0	0	0	0	0	2.10112	16.8791	17.6288	18.0836	22.8416	41.481	27.537	30.8273	25.1134	24.877	17.6757	1.78778	14.7288	23.0426	20.5815	6.97694	0	44.0696	15.5736	0	7.31304	15.7463	4.54967	12.2955
Acap3	ENSMUSG00000029033	ENSMUST00000137726	0	0	0	1.28744	0	0	0	0	0	0	0	0	0	0	0	2.89926	3.24311	2.41116	0	0	0	0	0.286026	3.67028	108.847	288.657	113.226	220.177	296.849	175.049	151.443	104.8	117.945	203.567	147.686	101.263	129.91	197.447	279.181	266.332	239.14	266.824	196.395	203.511	269.443	203.156	215.508
Acap3	ENSMUSG00000029033	ENSMUST00000140855	0	0	0	0	0	0	0	0	0	0	0	0	0	0	0	0	0	0	0	0	0	0	0	0	2.92241e-05	2.87465	0	0	7.59671	19.4119	0	0	9.54128	0	0	0	3.67672	0.452756	0	0	1.03111	5.28233e-07	0	1.18797	0	2.65408	4.87872
Acap3	ENSMUSG00000029033	ENSMUST00000140902	0	0	0	0	0	0	0	0	0	0	0	0	0	0	0	0	0	0	0	0	0	0	0	0	0	0	0	0	0	0	0	0	0	0	0	0	0	0	0	0	0	0	0	0	0	0	0
Acat1	ENSMUSG00000032047	ENSMUST00000034547	42.134	40.4956	67.2288	33.6009	88.129	62.1951	66.6863	54.3175	53.0988	41.7352	29.4654	54.731	76.5707	33.2819	155.158	111.258	124.764	114.481	89.7802	55.7382	138.173	25.705	69.2984	77.6578	7836.93	10868.4	9613.71	7874.6	11561.5	8020.92	7990.31	7882.29	4930.83	8526.22	5192.59	7689.2	5273.58	6061.48	8651.95	4638.66	8078.6	6234.28	6075.72	5650.36	4600.67	5847.12	4908.98
Acat1	ENSMUSG00000032047	ENSMUST00000167130	0	0	0	0	0	0	0	0	0	0	0	0	1.90996	0.00014981	1.17505	0	14.576	7.36254	4.85172	7.09629	0	9.93675	0	0	0	0	0	0	0	0	0	0	0	0	0	0	614.798	1038.71	730.06	574.551	1458.89	1472.74	908.056	1193.95	935.574	805.097	883.144
Acat1	ENSMUSG00000032047	ENSMUST00000169317	0	0	1.47632	0	0	0	0	0	0	0	0	0	0	0.129492	0	0	0	0	0	0	0	0	0	0	0	0	0	0	0	0	0	0	0	0	0	0	0	0	0	0	0	0	0	0	0	0	0
Acat2	ENSMUSG00000023832	ENSMUST00000007005	8.24759e-07	0.197867	0	1.71045e-07	20.707	19.8346	0	0.000353461	4.73098	0	0	5.48262e-07	0	0	4.4977e-07	0.000703174	2.96602e-08	4.46692e-06	2.93281e-08	0	0	0	0	0.000541819	7.07994e-05	0.000386114	0.0205	0.00705722	0	0.00184277	0.00337844	0	0.0117042	0	0	0	0.00618354	0.000379983	0.000129571	7.8944e-06	0.0015145	0.000617851	0.0103119	0.0256868	8.3609e-05	3.60818e-05	0.018655
Acat2	ENSMUSG00000023832	ENSMUST00000159358	23.675	4.32788	9.53281	9.33198	15.8518	10.1895	38.4923	18.8352	3.55742	8.56831	11.8075	0	28.3573	0.461763	13.644	12.8776	32.4798	16.1257	28.5549	16.1867	10.9181	10.3172	14.4568	0	4541.55	1907.75	1835.74	2202.27	4071.16	3130.48	6905.63	2904.59	1380.03	2653.75	1948.22	2071.14	876.489	187.273	269.293	178.169	495.153	683.25	966.279	410.275	213.602	530.313	274.992
Acat2	ENSMUSG00000023832	ENSMUST00000233792	0.00310741	1.85091	0	0.00085534	0.532831	8.67553	0.0175568	0.00327255	1.99308	0	2.03386e-07	6.03256e-05	4.40482e-05	5.54833e-06	0.421708	9.69735	0.000394782	0.0158591	0.00244395	0	3.01993e-05	5.11761e-07	2.9993e-07	8.93389	73.722	57.2947	189.971	156.802	1.77444e-08	281.35	497.507	0	83.7573	0	0	7.22267e-06	1409.59	514.933	989.231	904.155	1649.11	1510.74	2803.13	941.214	525.046	688.514	980.259
Acat3	ENSMUSG00000062480	ENSMUST00000043923	119.275	40.0909	88.3585	63.5126	120.883	114.275	18.4452	119.671	53.7094	83.1569	44.5646	0	151.922	43.1105	132.798	6.879	197.623	139.553	136.609	77.271	322.955	43.7473	2.48525e-06	10.2451	26021.5	22278	9187.13	6017.91	14602.9	15456.9	15831.6	17459.7	16905.5	15241.6	5973.15	8904.95	12190.8	11150.1	8090.6	3103.77	10085.4	9224.15	7992.52	11536.8	12600.1	10065.5	6051.03
Acat3	ENSMUSG00000062480	ENSMUST00000160378	0.000194294	3.34495e-05	2.87241e-05	1.09846e-06	6.35758e-06	2.82676e-05	84.0248	2.79427e-06	84.6354	1.54019e-06	1.01138e-07	70.7404	84.2849	4.30673e-05	6.53232e-07	82.3493	5.13198e-05	85.2644	6.0969e-05	85.2278	0.000186592	1.19585e-05	80.7301	81.8267	438.028	612.429	266.061	263.327	439.104	433.249	255.961	259.742	174.062	87.9282	88.2849	90.1463	371.63	0	95.7988	90.5083	188.324	180.897	0	93.2653	95.8148	93.9023	7.85621e-08
Acbd3	ENSMUSG00000026499	ENSMUST00000027780	3.37607	0	3.58315	2.26123	1.1359	1.31789	1.13733	5.6577	0	0	1.12585	2.25136	23.4768	10.503	36.1749	33.9953	38.2695	54.9398	51.9252	20.2163	71.1338	12.9378	8.98514	22.4862	703.943	1215.29	575.55	690.684	847.999	794.508	729.459	735.25	551.109	831.67	406.461	534.354	1970.02	2707.98	2363.69	1680	2410.31	2612.72	1922.98	1855.56	2140.68	2126.87	1520.9
Acbd4	ENSMUSG00000056938	ENSMUST00000124965	4.94464	5.02325	7.24853	6.00764	18.781	6.55861	0	7.16715	7.44931	2.36667	7.18759	1.12996	12.4976	5.86173	0	5.02902	35.7753	24.5793	6.62629	0	7.26029	4.89439	7.26693	0	1910.28	1939.02	1005.26	749.147	3055.28	2006.65	1260.52	1574.98	1358.8	1723.83	754.546	1063.14	773.529	769.545	669.047	248.779	1132.38	900.509	460.758	654.831	518.248	741.883	623.328
Acbd4	ENSMUSG00000056938	ENSMUST00000129870	0	0	0	0	0	0	0	0	0	0	0	0	0	0	0	0	0	0	0	0	0	0	0	0	1.44401e-05	253.832	0.0194719	168.957	53.2835	155.501	68.3328	238.283	0	56.7119	71.3292	0	0	19.436	0	7.90903	0	0	0	0	0	0	0
Acbd4	ENSMUSG00000056938	ENSMUST00000139374	0	0	2.03611	0	0	0	0	0	0	0	0	0	0	0	0	0	0	0	0	0	0	0	0	0	366.048	341.74	186.302	1.61035e-05	298.132	102.422	338.48	54.7184	205.154	250.1	166.73	157.85	194.775	239.194	208.781	74.2367	259.538	167.393	199.666	157.9	118.996	128.233	190.382
Acbd4	ENSMUSG00000056938	ENSMUST00000142630	0	0	0	4.11466	0	0	0	1.95072	0	0	0	0	0	0	0	0	0	0	0	0	0	0	0	0	0	0	0	0	0	0	0	0	0	0	0	2.77637	22.6318	58.1904	22.2313	10.4226	32.9101	19.9444	51.8252	65.7212	71.4351	57.2975	34.0902
Acbd4	ENSMUSG00000056938	ENSMUST00000147701	0	2.31389	5.15143	0	2.33762	2.43397	12.0786	0	13.0342	0	13.4831	9.44481	13.1321	6.79266	10.1151	10.2243	14.4041	10.1749	3.93892	3.78974	5.09573	4.7949	12.698	5.72913	0	0	0	0	0.344885	0.0035889	23.2678	0	0.38747	23.7031	0	0	14.904	0	8.67923	25.1421	52.5111	27.3672	0	0	12.3052	56.6808	0
Acbd4	ENSMUSG00000056938	ENSMUST00000150780	0	0	0	0	0	15.6771	9.20951	0	10.416	0	0	10.6978	5.18197	0	0	0	10.2995	0	10.1825	4.64379	20.1972	0	0	19.1597	424.881	858.881	460.656	238.41	539.087	404.4	607.81	448.448	482.453	514.203	506.736	199.707	413.436	596.814	522.689	246.354	900.948	490.908	638.633	513.221	556.585	623.89	353.218
Acbd4	ENSMUSG00000056938	ENSMUST00000152971	1.6062	0	0	0	0	0	0	0	0	0	0	0	0	0	0	0	0	0	0	0	2.44239	0	0	2.60822	0	0	0	0	52.2328	0	0	0	0	0	0	0	0	0	0	0	0.032033	0	0	23.2548	32.4372	0	0
Acbd5	ENSMUSG00000026781	ENSMUST00000028121	0	0	0	0	0	0	0	0	0	0	0	0	0.00034149	20.2408	47.4371	7.96508e-07	0	0	0	0	1.60577e-08	0	2.39108	1.20643e-07	0	0	0	0	0	0	0	0	0	0	0	0	0	0	0	0	0	0	0	0	0	0	0
Acbd5	ENSMUSG00000026781	ENSMUST00000114523	0	0	0	0	10.39	0	0	0	0	0	9.52372	0	0.32878	0.532408	2.80343	4.64497	7.41844	1.70905	2.30111	8.78373	10.0016	3.67527	0.000710137	4.20149	495.168	732.278	296.958	220.182	521.619	364.929	458.584	369.997	481.105	640.834	274.253	576.507	19.7566	225.667	33.7832	1.9051	95.8631	56.8859	140.765	135.213	9.21747	1.52746	91.3133
Acbd5	ENSMUSG00000026781	ENSMUST00000114526	0	0	0	0	0.00322575	0	0	0	0	0	0.000785295	0.131121	0.192721	0.00160562	0.000345505	0.00834161	0.00904438	0.713013	0.00266419	0.00698763	0.0512882	0.0119433	0.0222725	0.00575311	0.0123725	0.00624513	0.0239065	0.0210238	0.099728	0.0180507	0.0640661	0.00520483	0.121852	0.024954	0.154558	0.112814	0.000261699	0.000160541	5.88335e-05	6.949e-06	0.000106838	2.22511e-05	0.00121929	0.00299436	1.7143e-06	0	0.00122871
Acbd5	ENSMUSG00000026781	ENSMUST00000144088	3.21439	0	1.02864	2.02215	5.31539	2.02022	2.01593	4.22247	3.11472	7.01325	0.500414	4.38029	28.8812	10.9842	15.8343	16.1694	23.7639	30.0381	29.7909	9.26847	36.3338	4.74571	30.105	27.3286	566.887	636.638	430.038	290.595	496.085	370.777	457.414	533.412	298.187	771.804	427.815	663.708	697.03	1116.58	1156.62	720.134	805.873	729.124	927.161	1057.32	786.672	906.22	1103.09
Acbd5	ENSMUSG00000026781	ENSMUST00000155602	0	0	0	0	0	0	0	0	0	0	0.732186	0	1.39239	2.03631	16.2321	16.8676	23.5046	7.58221	5.5546	40.2395	33.7963	14.5065	0.00205939	14.6114	61.245	34.6363	0.1682	18.9217	2.35681	0.369223	98.1819	1.32385	0.000552313	35.6858	195.085	0.749304	5347.66	6111.2	7794.31	3266.39	5203.93	4121.55	4523.87	5108.7	6909.31	10943.4	6509.39
Acbd5	ENSMUSG00000026781	ENSMUST00000227663	0	0	0	0	0	0	0	0	0	0	0	0	0.000614881	22.0058	1.53128	7.69476e-07	0	0	0	0	2.56678e-08	0	0.305895	1.05659e-07	0	0	0	0	0	0	0	0	0	0	0	0	0	0	0	0	0	0	0	0	0	0	0
Acbd5	ENSMUSG00000026781	ENSMUST00000227816	7.18166	4.06462	10.4915	6.37534	8.50895	14.2252	11.4907	13.2254	10.123	4.04646	10.6331	14.2238	20.6602	2.74129	30.0766	14.2666	13.5694	25.0916	26.6409	7.02565	45.0603	4.16516	35.5994	25.4035	1222.8	1269.58	1258.5	981.317	762.002	574.059	1096.32	1270.95	863.418	2502.31	1510.44	1859.48	723.662	1049.67	1253.92	554.902	646.12	821.682	861.775	1013.2	860.056	1449.89	1620.19
Acbd5	ENSMUSG00000026781	ENSMUST00000228050	0	0	0	0	0.168156	0	0	0	0	0	0.199498	10.6122	30.0723	0.0318517	0.122539	0.889352	1.25391	49.1376	0.176819	1.04004	1.19384	1.44674	1.34173	0.455837	34.1413	24.69	8.24545	4.54803	65.1395	4.32034	24.4874	8.39582	20.1003	46.2412	44.4644	72.9903	3.93141	1.27355	4.16446	1.52946	1.11051	0.300556	10.4602	11.2229	0.94591	0.304706	10.7351
Acbd5	ENSMUSG00000026781	ENSMUST00000228778	0	0	0	0	0	0	0	0	0	0	0	0	0	0	0	0	8.59878	0	0	0	7.1999	10.9554	0	0	0	0	0	0	0	0	0	0	0	0	0	0	169.879	252.412	0.0911121	118.359	0	0	0	25.5122	0	0	544.196
Acbd5	ENSMUSG00000026781	ENSMUST00000228856	0	0	0	0	0	0	0	0	0	0	5.07142	0	1.75884	2.99701	34.1326	43.6579	31.8114	11.5385	21.7047	40.3058	82.759	18.0135	0.00467184	38.2797	14.108	60.5003	0.143337	10.0038	9.37583	0.667109	36.0492	4.38814	0.00416521	37.1776	223.386	1.57916	135.445	265.986	226.806	147.001	1360.37	164.126	865.62	767.094	48.3874	18.0964	884.306
Acbd6	ENSMUSG00000033701	ENSMUST00000080138	4.62425	0.682543	9.28601	2.38974	0	0	0.674605	2.65153	3.65036	1.30938	6.21848	2.73874	3.30071	0	6.93913	3.27234	5.52519	7.2649	0	0	4.56374	0	0	0	339.22	224.531	207.557	465.675	245.702	306.153	365.597	280.521	388.559	358.191	252.008	268.875	215.45	139.56	91.9476	344.968	60.6097	239.674	307.069	191.183	142.601	249.116	127.045
Acbd6	ENSMUSG00000033701	ENSMUST00000097529	0	1.64568	0	1.36783	1.26322	3.45205	1.02706	7.02638	5.34278	0	0	0	0.649874	4.11245	9.68023	15.3055	7.76936	0	17.5415	0.267926	13.8955	0	4.63045	10.8663	163.028	192.19	137.808	195.644	188.241	190.976	169.977	90.3042	86.4907	211.384	68.4471	59.284	411.845	517.885	680.787	625.528	856.233	801.062	728.508	494.228	501.731	678.726	428.046
Acbd6	ENSMUSG00000033701	ENSMUST00000194476	1.14559	1.38112	3.45387	1.50431	10.5689	1.33651	3.94742	4.04659	2.64837	0	2.2711	4.53835	5.71888	0.00737179	10.0012	34.7724	33.3939	0.0080041	5.40307e-06	14.5349	57.0893	9.57455	22.6667	14.1217	361.738	478.912	346.017	372.677	434.183	305.855	460.232	431.592	373.093	590.248	311.158	365.445	971.51	1075.81	1597.51	1008.93	1160.33	1359.81	1430.62	1310.48	1593.04	1974.48	1374.39
Accs	ENSMUSG00000040272	ENSMUST00000041593	8.78345e-06	0	0	0	3.25023e-05	0	0	0	0.000280878	0	0	0	0	0	0	0	0	0	0	0	0	0	0	0	0.0550984	72.2027	0.000171624	0.0127514	0.056899	0.00011676	1.5821	1.49224	0.0426796	0.00507232	18.8681	1.98213	23.4213	0	5.75839e-06	17.0693	0.00826664	0.000245979	0.0228212	0.101551	118.141	8.34304e-07	0.11755
Accs	ENSMUSG00000040272	ENSMUST00000068513	0.103907	0	0	0	4.23635	0	0	0	9.88199	0	0	0	0	0	0	0	0	0	0	0	9.9766e-05	0	0	0	182.628	87.7411	244.389	145.981	38.6617	221.593	186.302	277.057	437.872	455.484	99.2338	174.05	59.2395	72.2175	10.8307	97.8841	14.6964	62.5792	61.3271	257.578	113.594	1.92699	11.9265
Accs	ENSMUSG00000040272	ENSMUST00000111246	5.20655e-06	0	0	0	1.49094e-05	0	0	0	0.00019987	0	0	0	0	0	0	0	0	0	0	0	0	0	0	0	0.00242143	0.740096	3.70973e-05	0.00564804	126.802	2.6152e-05	4.56021	0.856648	0.00855611	7.35465e-05	40.9591	0.124178	0.000222173	0.00498184	145.317	12.3634	89.2586	3.80847	128.767	0.00186056	0.0469793	275.949	145.982
Accs	ENSMUSG00000040272	ENSMUST00000128719	1.18062	0	0	0	0.108281	0	3.08073	0	0.0100183	0	0	0	0	0	0	0	0	0	0	1	6.97838	1	2.20513	0	40.3128	12.8025	5.66674	0	31.1248	0	0	17.7171	10.3884	13.7736	0	55.6064	15.1191	2.44309	0	0	0	0	18.6059	18.2277	42.7742	0	0
Accs	ENSMUSG00000040272	ENSMUST00000130077	0	0	0	0	0	0	0.0576776	0	0.033704	0	0	0	0	0	0	0	0	0	0	0	12.4088	0	0	0	214.893	140.54	14.5793	181.157	111.806	73.7576	205.365	9.54918	0.000394698	453.795	25.1907	134.379	92.9312	21.5723	1.23575	45.9905	50.4364	72.7399	11.3767	93.4212	0	0.00160191	24.6344
Accs	ENSMUSG00000040272	ENSMUST00000140018	0	0	0	0	0	0	0	0	0	0	0	0	0	0	0	0	0	0	0	0	0	0	0	0	0	4.17163	0	0	0	0	0	0	0	0	3.85253	0	4.92524	0	0	0	6.62127	0	0	0	0	0	2.89206e-07
Accs	ENSMUSG00000040272	ENSMUST00000141413	0	0	1.74912	0.399038	1.90587e-06	0.879063	1.82355	0.922077	0	0.959609	2.00159	1.85501	0	1.79064	5.17993	0	0.88235	1.72419	0	0.953452	0	4.97781	3.82481	2.00365	0.00261176	1.16719e-08	0.54547	8.6927e-08	41.7546	0.0769703	39.2078	36.3195	183.266	6.64888	126.818	48.4379	0	0	4.29636e-05	0	0	0	74.9854	0	116.674	199.61	0.0014901
Accs	ENSMUSG00000040272	ENSMUST00000146045	0.999495	0	0	0	0.0625537	2.2796	0	0	0	1.09298	3.11861	0	0	0	0	0	1	0	0.00334674	1.049	1.06737	1.02289	0	0	0	0	0	23.0903	0	4.20746	41.2936	0	0	0	0	0	11.313	0	4.32631	1.14996	0	8.5654	0	0	11.8353	14.93	0
Accs	ENSMUSG00000040272	ENSMUST00000146436	0	0	0	0	0	0	0	0	0	0	0	0	0	0	0	0	0	0	0	0	0	0	0	0	0	0	0	0	0	0	0	0	0	0	0	0	0	40.7999	0	0	0	0	0	0	0	0	0
Accs	ENSMUSG00000040272	ENSMUST00000150666	2.79759	0	0	3.62692	0	0	0	0	0	0	0	0	0	0	0	0	0	0	0	0	0	0	0	0	0	0	0	0	0	0	0	0	0	0	0	0	0	0.0117661	0	0	0	0	0	0	0	0	0
Acd	ENSMUSG00000038000	ENSMUST00000211870	0	0	0	0	0	0	0	0	0	0	0	0	0	0	0	0	0	0	0	0	0	0	0	0	4.21432	3.5194	0	0	0	0	0	5.1266	7.56989	0	0	0	4.72015	50.5477	50.7396	30.3732	37.109	57.8319	28.9559	45.6285	56.3051	47.4374	29.5065
Acd	ENSMUSG00000038000	ENSMUST00000212642	1.34663	0	0	0	0	0	0	1.46793	0	0	0	1.49968	1.60762	0	0	0	1.61201	0	0	2.40867	0	0	0	0	156.711	250.834	132.288	254.606	180.961	218.844	252.983	193.57	199.074	135.21	108.337	114.832	87.0885	78.8888	87.2749	85.9022	70.2676	100.74	140.87	123.215	108.936	63.4486	81.2956
Acd	ENSMUSG00000038000	ENSMUST00000212650	0	0	0	0	0	0	0	0	0	0	0	5.86255e-08	0.00599274	0	0	0	0	0	0	0.0108757	0	0	0	0	0	0	0	0	0	0	0	0	0	0	0	0	1.40299e-05	0	0	0	0	0	0	0	0	0	0
Acd	ENSMUSG00000038000	ENSMUST00000212687	0	0	0	0	0	0	2.09065	0	0	0	1.89218	0	0	0	0	0	0	2.17786	0	0.741884	0	0	0	0	0	0	0	0	0	0	0	0	0	0	0	0	0	0	0	0	0	0	0	0	0	0	0
Acer2	ENSMUSG00000038007	ENSMUST00000045224	0.451857	0.859247	1.68299	0	0.844783	0.84639	1.21563	0.410766	1.71994	0	0.46542	0.100565	7.93935	4.89825	14.0861	20.5847	6.28409	18.6738	7.15045	5.1815	35.0441	5.6296	2.6572	5.53625	0	0	13.9585	16.5181	12.6251	1.23353	0	0	0	0	0.601446	25.4777	117.743	113.484	217.574	181.046	154.054	149.347	152.838	209.096	258.281	97.7521	117.082
[truncated: 39,825 more rows]
[truncated: 73 more columns]

## Sheet: Biotype
Gene	EnsemblID	trans.EnsemblID	Biotype	Nuc_PolyA_ZT0_S1_WT.in	Nuc_PolyA_ZT0_S2_WT.in	Nuc_PolyA_ZT12_S1_WT.in	Nuc_PolyA_ZT12_S2_WT.in	Nuc_PolyA_ZT16_S1_WT.in	Nuc_PolyA_ZT16_S2_WT.in	Nuc_PolyA_ZT20_S1_WT.in	Nuc_PolyA_ZT20_S2_WT.in	Nuc_PolyA_ZT4_S1_WT.in	Nuc_PolyA_ZT4_S2_WT.in	Nuc_PolyA_ZT8_S1_WT.in	Nuc_PolyA_ZT8_S2_WT.in	Nuc_Total_ZT0_S1_WT.in	Nuc_Total_ZT0_S2_WT.in	Nuc_Total_ZT12_S1_WT.in	Nuc_Total_ZT12_S2_WT.in	Nuc_Total_ZT16_S1_WT.in	Nuc_Total_ZT16_S2_WT.in	Nuc_Total_ZT20_S1_WT.in	Nuc_Total_ZT20_S2_WT.in	Nuc_Total_ZT4_S1_WT.in	Nuc_Total_ZT4_S2_WT.in	Nuc_Total_ZT8_S1_WT.in	Nuc_Total_ZT8_S2_WT.in	Unf_Total_ZT0_S1_WT.in	Unf_Total_ZT0_S2_WT.in	Unf_Total_ZT12_S1_WT.in	Unf_Total_ZT12_S2_WT.in	Unf_Total_ZT16_S1_WT.in	Unf_Total_ZT16_S2_WT.in	Unf_Total_ZT20_S1_WT.in	Unf_Total_ZT20_S2_WT.in	Unf_Total_ZT4_S1_WT.in	Unf_Total_ZT4_S2_WT.in	Unf_Total_ZT8_S1_WT.in	Unf_Total_ZT8_S2_WT.in	Cyt_PolyA_ZT0_S1_WT.ex	Cyt_PolyA_ZT0_S2_WT.ex	Cyt_PolyA_ZT12_S1_WT.ex	Cyt_PolyA_ZT12_S2_WT.ex	Cyt_PolyA_ZT16_S1_WT.ex	Cyt_PolyA_ZT16_S2_WT.ex	Cyt_PolyA_ZT20_S1_WT.ex	Cyt_PolyA_ZT20_S2_WT.ex	Cyt_PolyA_ZT4_S1_WT.ex	Cyt_PolyA_ZT4_S2_WT.ex
[truncated: 22,568 more rows]
[truncated: 50 more columns]

[truncated: 3 more sheets: Gene, Description, References]
