# Supplementary material for: Comprehensive analysis of the circadian nuclear and cytoplasmic transcriptome in mouse liver
Source: PLoS Genet. 2022 Aug 3;18(8):e1009903. doi: 10.1371/journal.pgen.1009903 (PMC9377612; doi:10.1371/journal.pgen.1009903)
Supplement: S2 Table — (XLSX) [file pgen.1009903.s004.xlsx]

## Sheet: Gene
Gene	EnsemblID	trans.EnsemblID	Nuc_PolyA_ZT0_S1_WT.ex	Nuc_PolyA_ZT0_S2_WT.ex	Nuc_PolyA_ZT12_S1_WT.ex	Nuc_PolyA_ZT12_S2_WT.ex	Nuc_PolyA_ZT16_S1_WT.ex	Nuc_PolyA_ZT16_S2_WT.ex	Nuc_PolyA_ZT20_S1_WT.ex	Nuc_PolyA_ZT20_S2_WT.ex	Nuc_PolyA_ZT4_S1_WT.ex	Nuc_PolyA_ZT4_S2_WT.ex	Nuc_PolyA_ZT8_S1_WT.ex	Nuc_PolyA_ZT8_S2_WT.ex	Nuc_PolyA_ZT0_S1_WT.in	Nuc_PolyA_ZT0_S2_WT.in	Nuc_PolyA_ZT12_S1_WT.in	Nuc_PolyA_ZT12_S2_WT.in	Nuc_PolyA_ZT16_S1_WT.in	Nuc_PolyA_ZT16_S2_WT.in	Nuc_PolyA_ZT20_S1_WT.in	Nuc_PolyA_ZT20_S2_WT.in	Nuc_PolyA_ZT4_S1_WT.in	Nuc_PolyA_ZT4_S2_WT.in	Nuc_PolyA_ZT8_S1_WT.in	Nuc_PolyA_ZT8_S2_WT.in	Nuc_Total_ZT0_S1_WT.ex	Nuc_Total_ZT0_S2_WT.ex	Nuc_Total_ZT12_S1_WT.ex	Nuc_Total_ZT12_S2_WT.ex	Nuc_Total_ZT16_S1_WT.ex	Nuc_Total_ZT16_S2_WT.ex	Nuc_Total_ZT20_S1_WT.ex	Nuc_Total_ZT20_S2_WT.ex	Nuc_Total_ZT4_S1_WT.ex	Nuc_Total_ZT4_S2_WT.ex	Nuc_Total_ZT8_S1_WT.ex	Nuc_Total_ZT8_S2_WT.ex	Nuc_Total_ZT0_S1_WT.in	Nuc_Total_ZT0_S2_WT.in	Nuc_Total_ZT12_S1_WT.in	Nuc_Total_ZT12_S2_WT.in	Nuc_Total_ZT16_S1_WT.in	Nuc_Total_ZT16_S2_WT.in	Nuc_Total_ZT20_S1_WT.in	Nuc_Total_ZT20_S2_WT.in	Nuc_Total_ZT4_S1_WT.in	Nuc_Total_ZT4_S2_WT.in	Nuc_Total_ZT8_S1_WT.in
0610009B22Rik	ENSMUSG00000007777	ENSMUST00000007921	3.19358	4.39356	3.06558	3.59334	3.53942	3.17756	2.78983	3.00565	3.322	2.77743	3.06029	2.53589	0.961916	1.09631	0.885796	0.825098	1.25171	1.00657	0.86498	0.798648	0.619857	0.783277	0.692167	0.880913	2.06308	3.16634	1.64373	1.74434	2.37615	1.3475	1.40568	1.93102	1.13455	1.25833	1.97003	2.41536	1.26161	1.52136	1.20167	0.986495	1.46071	1.55496	1.02926	1.16482	1.22383	1.21697	0.894842
0610009L18Rik	ENSMUSG00000043644	ENSMUST00000143813	0.125739	0	0.0156482	0.0118322	0.22091	0.146414	0.0600429	0.0685562	0.187137	0.120012	0.0164145	0.120071	0.11172	0.0956195	0.158416	0.0382292	0.387008	0.157684	0.134503	0.0856469	0.108329	0.106272	0.098997	0.066504	0	0	0.27637	0	0	0	0	0	0	0	0	0	0.716718	0.458684	0.54568	0.442207	1.6465	0.797078	0.774798	0.534275	0.833807	0.671715	0.554466
0610010F05Rik	ENSMUSG00000042208	ENSMUST00000043356,ENSMUST00000123909,ENSMUST00000155903,ENSMUST00000180260	3.03283	2.36315	2.64053	2.02896	2.12272	2.24473	1.56668	2.02715	1.65611	2.19024	2.76663	2.8911	0.12123	0.088056	0.0964629	0.0761732	0.089668	0.0841429	0.0593488	0.0846266	0.0646413	0.150736	0.0995666	0.146758	2.0821	2.17023	2.97567	2.35466	2.26268	2.1739	1.32685	1.78862	1.74522	2.47855	2.14246	2.96934	0.54994	0.478259	0.717556	0.516928	0.598716	0.552617	0.425274	0.491872	0.714986	0.765595	0.513071
0610010K14Rik	ENSMUSG00000020831	ENSMUST00000021180,ENSMUST00000021181,ENSMUST00000100950,ENSMUST00000108575,ENSMUST00000108576,ENSMUST00000134700	3.15834	3.76959	2.35395	3.00194	3.40579	3.59959	3.32978	2.50895	3.03304	2.45501	2.70877	2.56104	1.42252	1.53139	1.03828	1.49057	1.67065	2.27423	0.697645	1.22	1.2946	0.994859	0.993761	1.09616	2.83543	1.64299	1.65974	3.42481	3.1724	3.56842	3.55649	2.3543	2.26806	1.94032	1.13542	2.4397	1.13446	1.05976	0.358523	1.01021	1.12591	0.872093	0.600466	0.98714	0.747562	1.22158	0.222495
0610012G03Rik	ENSMUSG00000107002	ENSMUST00000202722	0.965406	1.35435	1.48104	1.31185	1.14355	0.921943	1.27573	1.05406	1.07083	1.24661	1.28724	1.72285	0	0	0	0	0	0	0	0	0	0	0	0	2.46662	2.69073	2.31322	2.39816	2.16071	1.79565	2.47415	1.8173	2.37079	1.83963	2.76417	2.70135	0	0	0	0	0	0	0	0	0	0	0
0610030E20Rik	ENSMUSG00000058706	ENSMUST00000077783,ENSMUST00000205578	4.53671	3.59558	2.95459	2.49491	2.65833	2.82194	3.31375	3.75987	3.98208	4.69849	3.74717	5.058	1.65564	1.49517	0.814214	0.71791	1.28073	1.23996	1.35563	1.40815	0.786251	1.74065	1.02132	1.1328	3.31077	2.90592	2.18573	2.64086	2.72989	2.7348	3.07783	4.17117	2.61819	3.98942	3.14986	4.25075	1.0553	1.08962	0.377102	0.00444649	0.657189	0.558299	1.16519	0.0855855	1.32264	0.973707	0.678672
0610030E20Rik	ENSMUSG00000108680	ENSMUST00000192144,ENSMUST00000205401	4.53671	3.59558	2.95459	2.49491	2.65833	2.82194	3.31375	3.75987	3.98208	4.69849	3.74717	5.058	1.65564	1.49517	0.814214	0.71791	1.28073	1.23996	1.35563	1.40815	0.786251	1.74065	1.02132	1.1328	3.31077	2.90592	2.18573	2.64086	2.72989	2.7348	3.07783	4.17117	2.61819	3.98942	3.14986	4.25075	1.0553	1.08962	0.377102	0.00444649	0.657189	0.558299	1.16519	0.0855855	1.32264	0.973707	0.678672
0610040J01Rik	ENSMUSG00000060512	ENSMUST00000081747,ENSMUST00000196575	1.84823	2.27548	2.379	2.12682	2.3297	1.84469	1.80213	1.94248	1.79125	1.9974	3.1343	2.58375	0.0696673	0.0860166	0.093198	0.0772563	0.0971268	0.0670848	0.0543043	0.0367765	0.0601574	0.0948726	0.0729537	0.0914009	0.318447	0.31419	0.534983	0.858516	0.462132	0.460225	0.273387	0.569397	0.240716	0.465585	1.05056	0.554652	2.27632	2.8423	2.85421	1.84082	3.95859	2.24025	1.97458	1.50606	2.1945	3.36008	2.76312
1010001B22Rik	ENSMUSG00000097863	ENSMUST00000181488	0.583789	0.338231	0.531404	0.313918	0.218807	0.248606	0.56073	0.625684	0.769556	0.481139	0.452909	0.50969	0.134659	0.097522	0.175318	0.0623837	0.116471	0.13509	0.18994	0.126508	0.146456	0.202127	0.0649072	0.146959	0.477188	0.235405	0.24441	0.25937	0.494641	0	0.232765	0.136154	0	0.35778	0	0.33924	0.148171	0.233905	0.242853	0.193288	0	0.386641	0.318013	0.53551	0.74669	0.222188	0.373804
1110004F10Rik	ENSMUSG00000030663	ENSMUST00000032899,ENSMUST00000106608,ENSMUST00000151254	3.35163	3.52784	2.79896	3.13329	3.23544	2.9649	3.3219	2.63662	2.87106	2.95815	3.45622	2.92069	1.00816	1.10501	0.707943	0.655774	0.865121	1.07655	0.828744	0.879484	0.595933	1.15402	0.813093	1.03343	2.24864	3.32787	2.77354	2.31973	2.49738	2.64827	3.08909	3.25162	2.19215	2.98914	2.78298	2.12058	1.6791	2.06197	1.52188	1.56951	1.98237	1.95537	1.43381	1.59507	1.59116	1.90261	1.44154
1110006O24Rik	ENSMUSG00000107121	ENSMUST00000201728	0.207681	0.424674	0.559489	0.340281	0.389199	0.295886	0.401355	0.436948	0.49091	0.435312	0.31896	0.426636	0	0	0	0	0	0	0	0	0	0	0	0	1.32811	0.862074	1.36048	1.1398	1.15931	0.701535	1.22747	1.13018	1.83465	1.14645	1.28866	1.08704	0	0	0	0	0	0	0	0	0	0	0
1110008P14Rik	ENSMUSG00000039195	ENSMUST00000048792,ENSMUST00000146423	0.0508858	0.0368522	0	0.191538	0.0953612	0	0.0971963	0.044391	0	0.0971366	0.106286	0	1.89306	2.10296	1.83578	2.1017	3.28912	3.81704	1.4088	2.07324	1.71771	1.50875	1.56337	1.53234	0.946533	1.26741	1.48904	1.17595	1.47173	1.39102	0.758515	1.60756	0.887264	1.20392	1.41043	1.92259	1.35565	1.24786	1.24905	1.63835	2.37084	2.48549	1.18954	1.75033	1.19267	1.3486	1.09493
1110012L19Rik	ENSMUSG00000045237	ENSMUST00000053981	1.01029	0.969607	1.16122	1.58914	0.815816	0.994691	1.13588	1.55489	1.55863	1.10801	1.22667	1.41631	0.315785	0.206342	0.406588	0.230578	0.28032	0.207908	0.179592	0.246482	0.326868	0.231655	0.27276	0.362767	0.657962	0.672352	0.433285	0.664165	0.535879	0.471675	0.596039	0.446985	0.567421	0.638672	0.91203	0.918805	0.400768	0.341796	0.6332	0.428281	0.521043	0.320412	0.437364	0.542676	0.506331	0.439265	0.42182
1110013H19Rik	ENSMUSG00000116164	ENSMUST00000230712	1.45741	1.39696	1.2803	0.720686	0.870244	1.0382	1.41918	1.12182	0.935677	0.751585	0.775952	0.7173	0	0	0	0	0	0	0	0	0	0	0	0	1.88036	1.89556	1.67495	0.933175	1.90677	1.23077	1.79455	1.36073	1.15873	0.99608	1.70553	1.12609	0	0	0	0	0	0	0	0	0	0	0
1110018N20Rik	ENSMUSG00000085151	ENSMUST00000147446,ENSMUST00000151217	0.184426	0.200345	0.768887	0.650805	0.399621	0.375814	0.264202	0.311718	0.223016	0.176026	0.16853	0.276748	0.0750501	0.166939	0.330904	0.363207	0.306407	0.274656	0.219124	0.154325	0.103719	0.131894	0.15116	0.160885	0.102491	0.0758405	0.236225	0.0835613	0.398397	0.0771464	0.199974	0.170586	0.134502	0.120069	0.0994468	0.0910777	0.0920188	0.204275	0.432033	0.550172	0.30205	0.246272	0.187022	0.182329	0.0563544	0.122175	0.0818454
1110019D14Rik	ENSMUSG00000097616	ENSMUST00000181225	0.788067	0.579184	0.819474	0.439459	0.722019	0.783061	0.847415	0.799517	1.03387	0.782511	0.579165	0.809084	0.112904	0.0755503	0.0943301	0.0574094	0.0887788	0.07965	0.0983694	0.0789099	0.0314451	0.161048	0.0686095	0.117812	0.551119	0.461365	0.821166	0.617262	0.276982	1.02242	0.667995	0.524162	0.999404	0.48521	0.405114	0.400703	1.02852	0.799515	1.23644	0.657088	1.02502	0.914705	1.07434	0.868621	1.4209	1.2941	0.843098
1110020A21Rik	ENSMUSG00000097047	ENSMUST00000181147,ENSMUST00000234932	0.465128	0.299424	0.398766	0.525233	0.314766	0.601788	0.691005	0.766439	0.749938	0.920774	0.44528	0.239706	1.93677	1.439	1.23194	0.788417	1.62322	1.46674	1.81956	1.73025	1.13965	1.37235	0.928935	1.18209	1.29768	0.426779	0.541572	0.208989	0.448382	0.675309	0.703322	0.685671	0.454132	1.35133	0.373079	0	2.44076	2.01539	1.78129	1.25262	2.16084	1.89239	2.58551	2.22174	1.4627	1.67881	1.44332
1110028F11Rik	ENSMUSG00000085972	ENSMUST00000137077,ENSMUST00000142895	0.0808089	0.0936366	0.176998	0.23117	0.212013	0.075277	0.321052	0.0281979	0.0721607	0.109694	0.25318	0	0	0	0	0	0	0	0	0	0	0	0	0	0.409936	0	0.209964	0.445631	0.478046	0	0.499901	0.194942	0	0	0.795523	0.136608	0	0	0	0	0	0	0	0	0	0	0
1110032A03Rik	ENSMUSG00000037971	ENSMUST00000042468,ENSMUST00000042576,ENSMUST00000176238,ENSMUST00000176682,ENSMUST00000176894,ENSMUST00000177142,ENSMUST00000177546	4.3259	4.53751	6.55971	3.99381	4.08905	4.2069	5.88387	7.448	5.66707	6.03352	5.34191	5.71712	1.64367	1.2025	1.80946	1.00251	1.65	1.3517	1.87813	2.58829	1.3026	2.35732	1.81279	1.62013	2.80418	2.55967	3.34152	2.46772	2.45195	2.02939	2.56818	3.46531	3.5849	4.04049	2.94302	2.86486	1.72972	1.69674	2.44274	1.43471	1.93809	1.76108	2.39464	3.16661	2.41431	2.65188	2.46417
1110038B12Rik	ENSMUSG00000092203	ENSMUST00000172501,ENSMUST00000172531,ENSMUST00000173070,ENSMUST00000173811,ENSMUST00000174039,ENSMUST00000174173,ENSMUST00000174464,ENSMUST00000174714	9.3432	19.2197	11.5923	13.5436	19.1193	14.9602	10.762	9.78578	5.35721	11.4204	13.7615	10.2741	6.83733	11.8682	6.60789	9.07768	12.8491	10.5622	7.36236	6.98788	3.06203	7.98121	8.73904	7.61276	14.5051	21.557	15.2704	23.7515	15.4901	23.4316	12.0477	11.6759	8.36224	15.1353	16.5914	20.3576	11.0149	16.5515	11.716	15.2981	16.181	17.1078	11.9324	12.34	5.10811	14.3291	12.1467
1110038F14Rik	ENSMUSG00000063236	ENSMUST00000071792,ENSMUST00000229229,ENSMUST00000231058	3.15475	4.08044	2.78159	2.80436	3.7414	3.96357	3.1619	2.85872	3.33083	2.42466	2.87525	2.57265	0.0690301	0.183306	0.0992717	0.0433057	0.176079	0.0964568	0.0673917	0.103711	0.031392	0.0683265	0.0280358	0.121374	4.07667	4.40438	3.30682	2.80738	4.30226	5.22075	4.01307	4.50886	3.91201	3.78612	3.40074	3.49157	0.285149	0.465288	0.404444	0.6438	0.329683	0.36323	0.417273	0.219047	0.472081	0.318637	0.159623
1110051M20Rik	ENSMUSG00000040591	ENSMUST00000094835,ENSMUST00000139490	0.191602	0.124155	0.36144	0.151833	0.122839	0.197274	0.292781	0.255119	0.30017	0.21389	0.0631898	0.198098	0.0148866	0.00743647	0.00684807	0.00432741	0.00667524	0.00791778	0.00987239	0.00372882	0.000146243	0.00796143	0.00487446	0.00718487	0	0.0872937	0	0.192361	0.137569	0.0887968	0.302102	0.29452	0	0.414605	0.128773	0.275184	0.0397964	0.0374608	0.00172861	0.0319495	0.0424181	0.0474206	0.0727096	0.00802471	0.104083	0.103853	0.00422986
1110059E24Rik	ENSMUSG00000035171	ENSMUST00000038830,ENSMUST00000179553	2.34523	1.50924	2.71601	7.00721	2.34552	3.17515	2.13071	2.0989	1.72712	1.97424	2.91246	2.63901	0	0	0	0.0114503	0.00442776	0	0	0	0	0.0090204	0	0	1.83109	1.60985	1.78286	4.3161	1.76651	2.03787	2.01628	1.27597	1.10395	1.71611	2.16371	1.77218	0.0110277	0.10127	0.393638	1.15038	0.167069	0.430785	0.0769629	0.0851163	0.18257	0.00675765	0.0572047
1110059G10Rik	ENSMUSG00000032551	ENSMUST00000035154,ENSMUST00000118422	2.16051	1.58499	2.5421	4.42876	1.77903	2.61377	2.18664	1.76236	2.51949	2.23767	2.52983	2.70489	1.45971	0.723778	0.995004	1.84384	0.904156	1.57075	1.48389	0.850366	0.974506	0.52628	0.534718	1.70856	1.16828	1.16334	1.31865	1.7639	0.773702	1.34622	1.47744	0.956813	1.46504	0.993543	0.976143	1.40347	1.00659	0.965359	1.65846	2.47161	1.10908	1.8368	2.07388	1.1649	1.25633	1.06214	0.566895
1110065P20Rik	ENSMUSG00000078570	ENSMUST00000125776,ENSMUST00000137769,ENSMUST00000163946,ENSMUST00000184704	3.32594	8.15368	3.24701	3.77598	4.73013	4.28141	2.7385	1.77466	1.71407	1.94509	3.30485	1.73851	0	0.0938261	0	0	0	0	0.176759	0	0	0	0	0	3.84715	7.25154	4.05857	4.36941	5.89252	2.67971	2.2407	2.15716	1.44681	2.07187	3.78861	2.65336	0.777493	0.883328	0	0.614686	0	1.3951	0.367757	0.425752	0.643118	0	0
1190005I06Rik	ENSMUSG00000043687	ENSMUST00000123927	0.054851	0.0635582	0.229361	0.148654	0.0102792	0.0715346	0.117343	0.10527	0.220414	0	0.320791	0	0.0209124	0.0532372	0.105995	0.0703673	0.0184076	0.000295164	0.0205775	0.00525185	0.0148546	0.064786	0.0926547	0.100973	0.219692	0.24772	0.450094	0.614113	0	0	0	0.0895483	0.362446	0.0588279	0.12181	0	0.281011	0.301403	0.039929	0.0344897	0.493312	0.195601	0.366117	0.592296	0.259812	0.712788	0.496955
1190007I07Rik	ENSMUSG00000063320	ENSMUST00000079648,ENSMUST00000176200,ENSMUST00000183363,ENSMUST00000185168	0.0754185	0.327715	0.394206	0.440015	0.247338	0.368842	0.518601	0.148033	0.224491	0.303931	0.452892	0.226345	6.35886	5.13386	5.65327	4.51226	7.38554	5.61421	5.36163	5.56161	4.51751	7.03874	5.66069	6.67611	1.69943	2.22051	0.2823	2.09706	1.61875	1.33681	1.43387	1.92209	1.59129	0.473512	0.980461	1.10203	5.19678	4.93398	4.80155	3.45093	5.96373	4.83801	4.67984	4.54003	3.73604	6.22951	5.24779
1300002E11Rik	ENSMUSG00000097290	ENSMUST00000180830,ENSMUST00000181960,ENSMUST00000209429,ENSMUST00000209449,ENSMUST00000209728	3.97894	2.4027	2.03151	2.11357	3.11578	3.91776	2.69071	3.15134	2.57007	3.80213	2.15072	2.62275	1.58853	1.17238	0.937979	0.74008	1.41592	1.63346	1.30287	1.34515	0.687718	1.66858	0.938203	1.10105	2.41646	1.63127	1.38099	1.74203	2.04342	2.76985	2.22094	1.71765	2.13639	2.4912	1.51788	1.57097	2.00781	1.97939	1.67398	1.37548	2.10452	2.34181	1.99161	1.70369	1.80319	2.28304	1.37244
1300014J16Rik	ENSMUSG00000112545	ENSMUST00000219015	5.28115	3.33703	3.99603	3.61295	3.40828	3.84346	5.22026	4.01393	3.44855	3.94289	3.2472	4.38749	0	0	0	0	0	0	0	0	0	0	0	0	9.36746	6.98758	7.91265	7.55523	6.93018	7.71445	9.23073	8.76557	8.64493	8.01817	7.05517	6.91457	0	0	0	0	0	0	0	0	0	0	0
1300017J02Rik	ENSMUSG00000033688	ENSMUST00000035163,ENSMUST00000123530,ENSMUST00000151073,ENSMUST00000154357	37.5461	34.8632	44.8988	32.1348	35.3458	37.902	38.8193	36.6535	30.4205	34.9853	41.9415	39.9867	8.57054	6.67615	8.25245	4.59927	8.28823	7.66891	5.66309	7.73328	4.99583	8.56712	7.99626	10.6142	26.8784	24.3556	32.668	22.8983	25.3936	25.8565	27.1875	25.9332	22.0488	24.3452	27.8553	32.2926	7.64192	7.32507	9.06052	4.47597	9.40189	7.80407	6.67836	7.166	7.13511	9.26297	7.7054
1500011B03Rik	ENSMUSG00000072694	ENSMUST00000061251,ENSMUST00000112160,ENSMUST00000234046	0.511756	0.35939	0.424588	0.37942	0.428663	0.527285	0.456166	0.453202	0.698176	0.453912	0.348206	0.355409	0.264984	0.335047	0.244357	0.197849	0.339876	0.206378	0.265517	0.34106	0.315177	0.377761	0.199614	0.203854	0.330728	0.489461	0.604981	0.102722	0.538724	0.284508	0.18437	0.337019	0.595236	0.376382	0.435515	0.440849	0.397432	0.49378	0.474972	0.312028	0.473	0.583534	0.588764	0.636987	0.803595	0.503534	0.457041
1500026H17Rik	ENSMUSG00000097383	ENSMUST00000181598	0.133974	0.10309	0.16951	0.117667	0.156919	0.0338008	0.102361	0.085221	0.108005	0.0828804	0.119512	0.124889	0.0987694	0.137716	0.148068	0.0722185	0.168076	0.114746	0.087173	0.0881438	0.0781458	0.111729	0.0907013	0.183988	0.0558959	0.0472703	0	0.0260413	0.0413859	0.00801404	0.0467402	0.0607564	0	0.0149675	0.0852277	0.0496715	0.350775	0.491891	0.662089	0.344246	0.658192	0.50362	0.396071	0.305816	0.383612	0.5053	0.431749
1600012H06Rik	ENSMUSG00000050088	ENSMUST00000052691,ENSMUST00000164837,ENSMUST00000174004	4.03167	2.31619	3.29532	4.02278	3.23217	2.66352	2.84877	3.71886	3.4542	3.42388	4.14803	3.83416	0.883353	2.33261	2.37488	1.25558	1.38948	1.67547	1.78839	1.14617	1.0584	1.72886	1.73184	1.61137	1.5432	1.01841	2.35551	0.744352	0.953427	1.17954	1.1366	0	0.386262	1.08233	0.654477	1.86177	1.84873	2.70036	2.23235	3.06509	2.96552	2.15603	2.49879	4.10598	3.03608	2.49734	3.49746
1600014C10Rik	ENSMUSG00000054676	ENSMUST00000067854,ENSMUST00000165308,ENSMUST00000177983,ENSMUST00000179525,ENSMUST00000179992	11.5103	11.8123	24.0596	13.4252	13.7254	11.3312	12.5321	12.0007	22.1949	15.0653	15.6158	20.8299	4.58893	4.53363	6.74721	3.059	5.12059	3.53597	4.57189	4.67918	3.65957	6.49275	5.14603	7.43473	5.8832	6.58579	10.5121	5.48307	7.87946	5.531	6.0948	6.85308	9.71794	8.1334	8.5435	10.9979	9.44643	9.873	17.665	10.1026	11.8262	9.30233	10.4263	10.9419	17.2007	13.531	13.3192
1700001C19Rik	ENSMUSG00000047150	ENSMUST00000061885,ENSMUST00000073143,ENSMUST00000160678	0.500827	0.442324	0.656725	0.289669	0.606631	0.233271	0.676635	0.538138	0.704476	0.720265	0.963163	0.519911	0.341449	0.300811	0.197794	0.0833301	0.429741	0.274075	0.257022	0.26547	0.177889	0.480568	0.312161	0.229799	0.949291	0.917869	0.933532	0.309585	0.90529	0.476364	1.14836	1.0112	0.9169	1.03203	1.56587	0.843581	1.15738	1.53099	1.0975	0.38572	2.0685	1.38079	1.1696	1.13273	1.22547	1.71737	1.23137
1700001C19Rik	ENSMUSG00000116001	ENSMUST00000230359,ENSMUST00000230564,ENSMUST00000231186	0.500827	0.442324	0.656725	0.289669	0.606631	0.233271	0.676635	0.538138	0.704476	0.720265	0.963163	0.519911	0.341449	0.300811	0.197794	0.0833301	0.429741	0.274075	0.257022	0.26547	0.177889	0.480568	0.312161	0.229799	0.949291	0.917869	0.933532	0.309585	0.90529	0.476364	1.14836	1.0112	0.9169	1.03203	1.56587	0.843581	1.15738	1.53099	1.0975	0.38572	2.0685	1.38079	1.1696	1.13273	1.22547	1.71737	1.23137
1700001L05Rik	ENSMUSG00000075511	ENSMUST00000100370,ENSMUST00000177890,ENSMUST00000178628	0.877731	0.910242	2.06575	1.55418	1.1412	0.628958	0.38491	0.679617	0.529488	2.92361	3.22189	5.17495	0.385566	0.241099	0.492944	0.244228	0.54749	0.16139	0.169354	0.229669	0.0720458	1.15139	0.710435	1.34484	0.230427	0.213568	0.908408	0.880514	0.455995	0.574649	0.217985	0.557851	0.0953009	2.18576	1.75479	2.43239	0.643286	0.588668	0.959582	0.699301	0.900502	0.198951	0.420908	0.17375	0.365228	0.981752	1.12767
1700007F19Rik	ENSMUSG00000100666	ENSMUST00000188418	0.111227	0.157268	0.0210929	0.0318984	0.0397032	0.0690752	0.174009	0.083169	0.0118242	0.256135	0.165944	0.0404621	0.0382578	0.0398118	0.00850545	0.00950715	0.0302794	0.0204145	0.025541	0.0162014	0.00635728	0.093593	0.0213351	0.0198628	1.90925	1.55482	0.574318	0.461222	1.68065	1.53597	1.87739	0.835873	0.779513	3.37992	1.77903	1.18496	0.493063	0.460262	0.154572	0.145551	0.353582	0.311414	0.461321	0.23043	0.193004	0.745939	0.337162
1700007L15Rik	ENSMUSG00000097318	ENSMUST00000180923,ENSMUST00000231849	0.489955	0.283866	0.404178	0.242384	0.445976	0.247768	0.245996	0.024424	0.166674	0.296915	0.277773	0.366657	0	0.089959	0.179884	0.170021	0.0634865	0.178829	0.319227	0.403894	0.218484	0.201191	0.271245	0.0616191	0	0	0	0	0.12801	0	0	0.117453	0.216086	0	0	0	1.77706	1.40265	2.25065	2.17767	2.14349	1.49165	1.63908	1.25992	0.814116	1.42323	1.97509
1700012D14Rik	ENSMUSG00000110424	ENSMUST00000209597,ENSMUST00000209959,ENSMUST00000210788	0.316396	0.432817	0.560008	0.357281	0.279996	0.245614	0.416325	0.444687	0.183125	0.328084	0.53236	0.383662	0.111455	0.097552	0.120264	0.076405	0.105018	0.0906778	0.0908641	0.072062	0.0976118	0.110055	0.0739142	0.126618	0.702978	0.644039	1.59453	1.31004	0.312295	1.25986	1.56755	1.28943	1.79237	1.74121	1.65653	1.65098	0.947804	0.828666	1.3319	0.665288	1.12483	0.812641	0.946734	0.817472	1.34128	1.1917	0.894028
1700017B05Rik	ENSMUSG00000032300	ENSMUST00000034846,ENSMUST00000215298,ENSMUST00000217657	0.97212	1.30319	0.535404	0.979012	1.29123	0.975417	1.96153	0.897663	0.935037	1.2459	1.02064	0.555851	0.577019	0.545491	0.352188	0.634876	0.909944	0.810663	0.897139	0.452917	0.242219	0.721197	0.273915	0.390458	2.43722	1.7377	1.3849	1.93483	2.45565	2.49584	2.91613	2.24723	1.33472	3.03395	1.64877	1.19037	1.93234	2.156	1.50778	2.51087	3.63047	2.50751	3.42048	2.14293	1.63247	2.77311	1.05832
1700026F02Rik	ENSMUSG00000101854	ENSMUST00000170101	0	0.190797	0	0.462776	0.329147	0	0.402577	0	0	0.0745055	0.183427	0.0958396	0	0	0	0	0	0	0	0	0	0	0	0	1.25619	2.72668	1.80154	0.54623	1.30214	1.00859	2.45101	1.67265	2.90144	1.88371	2.43777	1.56283	0	0	0	0	0	0	0	0	0	0	0
1700028E10Rik	ENSMUSG00000097321	ENSMUST00000201142,ENSMUST00000201853,ENSMUST00000202024,ENSMUST00000202216	1.61278	1.75942	6.00601	2.66613	1.49581	2.78685	3.51794	3.56566	7.25892	4.56793	6.82727	11.1069	1.28568	0.694579	1.4007	0.7004	0.732204	1.12696	1.36002	1.44907	1.07304	1.91178	1.86001	3.22289	0.458014	1.09497	3.01357	1.68519	0.566068	1.60886	1.92478	1.55815	2.6447	3.58263	4.15354	6.43391	2.2059	1.36477	3.03816	1.39961	1.47356	2.10993	2.55626	3.01122	4.84751	2.98524	3.14132
1700029I15Rik	ENSMUSG00000044916	ENSMUST00000111280,ENSMUST00000189714,ENSMUST00000191292	5.083	5.11646	5.41847	4.68463	4.40682	4.69677	4.98197	5.26733	3.99647	6.35106	5.66236	6.86966	0.0425015	0.0505675	0.0664945	0.0502791	0.0682704	0.02828	0.0672648	0.0582636	0.0338866	0.0515122	0.0538982	0.0463837	4.46147	6.38894	6.76392	5.18252	6.87091	5.88488	5.94423	5.94054	4.30924	8.02816	5.81318	7.47621	1.25935	1.69668	2.35767	1.40677	2.2327	2.58884	1.92337	1.58599	1.72336	2.35241	1.795
1700029J07Rik	ENSMUSG00000071103	ENSMUST00000095323	0.594134	0.513199	0.345055	0.302841	0.652395	0.755246	0.557967	0.704567	0.766811	0.687842	0.33933	0.462663	0.043615	0.0318613	0.0256764	0	0.00781818	0.0399227	0.0226019	0.0456579	0.0428985	0.0292808	0.037628	0.0517379	0.513468	0.57648	0.40809	0.269465	0.724958	0.790761	0.354101	0.682009	0.901554	0.755028	0.317829	0.472024	0	0	0.0422359	0.0660522	0	0	0	0.0485018	0	0.00508448	0.0305312
1700030C10Rik	ENSMUSG00000091071	ENSMUST00000186243	0	0	0	0	0	0	0	0	0	0	0	0	0	0	0	0	0	0	0	0	0	0	0	0	1.266	1.24908	0	2.75248	0	0	0	0	0.664567	0.593254	0.614201	0	0	0	0	0	0	0	0	0	0	0	0
1700030C10Rik	ENSMUSG00000099759	ENSMUST00000189625	0.11989	0.014471	0.407824	0.364781	0.1217	0.204752	0.122134	0.0435784	0.278801	0.055096	0.119991	0.370716	0.745634	0.40382	0.439221	0.505246	0.598373	0.348306	0.381819	0.434695	0.194283	0.251567	0.385955	0.90056	0	0	0	0	0	0.0143431	0	0.040777	0.0450122	0	0	0	1.12556	0.885959	1.19538	0.92667	1.22678	0.697714	0.656009	0.885525	0.521332	0.50805	0.612315
1700030K09Rik	ENSMUSG00000052794	ENSMUST00000064853,ENSMUST00000121902,ENSMUST00000139130	1.56017	1.6366	1.31311	1.37128	1.98939	1.71183	1.52382	1.48381	1.79536	1.82515	1.26402	1.14536	0.552988	0.497751	0.438878	0.370742	0.603901	0.494509	0.52512	0.509876	0.490586	0.631527	0.357608	0.422556	1.56286	1.55573	1.37224	1.12252	2.4011	1.76458	1.67442	1.75184	1.72869	1.90937	1.19149	1.86003	1.035	1.01006	1.03286	0.742948	1.20696	1.11355	1.03166	0.861327	1.08366	1.10181	0.839158
1700037H04Rik	ENSMUSG00000027327	ENSMUST00000103188,ENSMUST00000136838,ENSMUST00000184535	0.542804	0.384917	0.506642	0.327756	0.402653	0.537249	0.635042	0.631365	0.610099	0.685981	0.773557	0.573872	0.0719972	0.0235003	0.00908628	0.00381694	0	0.0396744	0	0.0663463	0.0105644	0.0602225	0.0688366	0.00996002	0.746307	0.305308	0.522096	0.316602	0.471709	0.219222	0.568253	0.640553	0.879076	0.665327	0.653494	0.647025	0.00859604	0.00678491	0	0	0.0695014	0.201876	0	0.0343374	0	0.211075	0.00166815
1700047M11Rik	ENSMUSG00000100147	ENSMUST00000185216,ENSMUST00000189594	0.613974	0.549485	0.134182	0.274319	0.505142	0.404546	0.35087	0.740274	0.650046	0.351501	0.33885	0.452151	0.276292	0.259018	0.425273	0.473416	0.411363	0.255799	0.423488	0.616616	0.442739	0.458749	0.341654	0.379223	0.201143	0.255156	0.441527	0.749684	0.431893	0.403743	0.140164	0.396274	0.181006	0.175048	0.278813	0.255349	0.306961	0.259592	0.401476	0.42605	0.343757	0.299821	0.499994	0.479626	0.776897	0.326216	0.281888
1700048O20Rik	ENSMUSG00000043773	ENSMUST00000063103,ENSMUST00000215356	0.719409	0.963071	0.493775	0.352849	1.34308	1.52817	1.35748	1.52142	1.37487	1.68771	0.848081	0.975452	0.276414	0.344422	0.203851	0.114203	0.545912	0.44996	0.177769	0.617855	0.360829	0.859085	0.485984	0.422529	0.450716	0.36802	0.382098	0.0506857	0.708856	0.764312	0.727786	0.753867	0.358973	0.91766	0.573053	0.290036	0.311523	0.380915	0.166377	0.0926221	0.361557	0.312652	0.379241	0.465954	0.458441	0.708696	0.255768
1700056N10Rik	ENSMUSG00000084792	ENSMUST00000141875	0.147178	0.231986	0.241345	0.267218	0.178468	0.177427	0.191825	0.249233	0.289912	0.323184	0.307412	0.283449	0.191587	0.0872141	0.147146	0.140108	0.0820657	0.142777	0.0878272	0.233987	0.0692479	0.171831	0.108617	0.262851	0	0.439869	0.12686	0	0.0770224	0	0	0.212011	0	0.441048	0.504685	0.352162	1.33112	1.12792	1.39565	1.19167	1.54214	1.69743	1.26805	1.22133	1.94006	1.64382	1.10925
1700066M21Rik	ENSMUSG00000038323	ENSMUST00000042734,ENSMUST00000185952,ENSMUST00000187255	4.7956	4.9372	3.47954	2.70978	2.36069	3.15293	3.26865	3.1919	3.192	2.30059	3.05933	3.79562	1.97623	2.84068	1.20587	0.746022	1.60119	1.27881	1.34603	1.4009	0.772551	1.07005	1.02597	1.69012	2.66875	1.83275	1.19656	1.1728	0.857657	1.03392	1.78055	1.06466	0.936786	0.722226	0.983851	1.64352	2.28371	4.11721	2.45821	1.05572	2.35006	1.6932	2.07271	2.0995	2.19228	1.70542	2.21267
1700086O06Rik	ENSMUSG00000097080	ENSMUST00000181757,ENSMUST00000181871,ENSMUST00000235525,ENSMUST00000235608,ENSMUST00000235818	0.751708	1.09636	0.841953	0.762389	0.753273	0.719701	0.614215	0.928999	1.11877	0.735188	1.26481	0.854552	0.590034	0.355286	0.304434	0.296683	0.412392	0.554483	0.466117	0.646806	0.584328	0.480439	0.681315	0.29888	0.818011	1.29621	0.152355	0.862293	0.231254	0.398048	0.435287	0.660121	0.83278	0.766648	1.2026	0.726921	1.75258	1.61874	2.77082	1.74451	1.17975	1.28635	2.40397	2.01027	1.39661	3.03375	2.0222
1700087I21Rik	ENSMUSG00000115099	ENSMUST00000226705,ENSMUST00000228080	0.230289	0.0845976	0.265827	0.0402005	0.0875641	0.0528537	0.252448	0.244569	0.285615	0.206705	0.142908	0.265893	0.0642212	0.0209656	0.0708959	0.0147796	0.0183958	0.0170485	0.0572027	0.0629911	0.0492759	0.0406525	0.0288435	0.0588297	0.240889	0.0639879	0.284724	0.0604304	0.0480192	0.0743882	0.216927	0.326036	0.408534	0.138932	0.143837	0.172898	0.0693939	0.0557511	0.163496	0.0366405	0.0441868	0.0397973	0.12089	0.115028	0.158198	0.0817603	0.0346284
1700092M07Rik	ENSMUSG00000090840	ENSMUST00000163172,ENSMUST00000187020	0.159857	0.173656	0.159154	0.120343	0.399435	0.322647	0.223917	0.371877	0.356873	0.180832	0.41737	0.145382	0.1199	0.39075	0	0.240701	0	0.242	0.244288	0	0	0	0	0	0.285221	1.8995	0	0.310056	0.739131	1.21658	0.90432	0.542539	0.374305	0.801934	0	0.760378	0.343022	0	0.761329	0.621484	0.414829	0.86066	0.0557736	0	0	0	0.277362
1700093J21Rik	ENSMUSG00000117289	ENSMUST00000233171	0	0	0	0	0	0	0	0	0	0	0	0	0.0934578	0.116566	0.215817	0.167097	0.144735	0.085851	0.103141	0.0860588	0.0801719	0.188314	0.170806	0.17424	0	0	0	0	0	0	0	0	0	0	0	0	1.18461	1.25304	2.91388	1.99018	1.23179	0.864655	1.38753	1.27147	1.2047	1.72625	2.28444
1700094D03Rik	ENSMUSG00000118506	ENSMUST00000029551	0.69512	0.931812	1.06116	0.595122	0.945074	0.86338	0.668555	0.744324	1.53762	0.693816	0.896766	1.17808	0.443613	0.511211	0.717702	0.474989	0.525206	0.55844	0.455731	0.508582	0.719338	0.456469	0.63859	0.724564	0.818861	1.19264	1.2063	0.652787	0.92965	1.45581	1.28578	1.11258	0.933385	0.957479	0.786975	1.61475	0.235818	0.486483	0.658816	0.284318	0.537775	0.20655	0.167314	0.607604	0.648204	0.301379	0.657322
1700096K18Rik	ENSMUSG00000101856	ENSMUST00000188465	0.458387	0.349442	0.624509	0.286054	0.435165	0.415771	0.474645	0.541944	0.399456	0.440069	0.440926	0.500256	0	0	0	0	0	0	0	0	0	0	0	0	0.707464	0.680982	1.0252	0.675278	1.05529	0.484896	1.21202	1.03391	0.778975	0.792416	0.887366	0.766687	0	0	0	0	0	0	0	0	0	0	0
1700109H08Rik	ENSMUSG00000008307	ENSMUST00000125740,ENSMUST00000147801,ENSMUST00000156973,ENSMUST00000198134	1.4033	1.21341	1.76447	1.25678	1.24122	1.05931	1.19232	1.57245	0.954241	1.64729	1.99617	2.40283	1.73219	1.92718	2.37661	1.65526	1.8624	1.76381	1.80421	2.03638	1.581	2.83509	2.29481	3.32456	1.68585	2.35889	2.82591	2.36578	3.17729	1.63043	1.70447	3.00271	2.83188	2.84399	3.71769	3.78616	1.54056	1.8059	2.19864	1.94948	2.42812	2.19784	1.74101	1.99782	2.0795	2.87337	1.5963
1700112J16Rik	ENSMUSG00000097527	ENSMUST00000208802	0	0	0	0.0234858	0.0292322	0.0581233	0.0238358	0	0.0464309	0.13234	0.0651622	0	0	0.0138297	0	0	0	0	0	0.0333177	0	0	0	0	0.267756	0.440295	0.274283	0.679166	0.555099	0.179151	0.696573	0.254659	0.655921	0.585536	0.60621	0.317253	0.0546321	0	0	0	0	0	0.0532974	0	0	0	0
1700120C14Rik	ENSMUSG00000100599	ENSMUST00000190683	0.116839	0.0979767	0.202038	0.106475	0.161338	0.200496	0.206728	0.150207	0.2105	0.239991	0.154132	0.248311	0	0	0	0	0	0	0	0	0	0	0	0	0.228706	0.312437	0.432519	0.363369	0.218835	0.123596	0.205956	0.184055	0.258582	0.296787	0.460898	0.328308	0	0	0	0	0	0	0	0	0	0	0
1700123O12Rik	ENSMUSG00000086080	ENSMUST00000146783	0.136788	0	0.561769	0.399032	0.416558	0.47784	0.352723	0.343071	0.216305	0.333648	0.357138	0.877032	0	0.00020431	0.000224698	0.000127428	0	0.00010512	8.62177e-05	9.84424e-05	0	0.000239347	0	0	0.146751	0.144789	0.801747	0.212705	0.405648	0.147282	0.381775	0.55829	0.154069	0.412609	0.379713	1.04327	0.005004	0.00533526	0.00264566	0.00201796	0.00368111	0.00315908	0.0029133	0.00268666	0.0046604	0.0041603	0.00563851
1700123O20Rik	ENSMUSG00000040822	ENSMUST00000038539,ENSMUST00000227269	3.64801	4.14623	4.71415	5.44772	4.21349	3.91843	3.97604	4.17609	4.60386	3.6761	4.62622	4.60685	1.28199	1.06657	1.46385	1.56852	1.41389	1.26845	1.43695	1.51222	1.4804	1.40719	1.27835	1.71	2.16256	2.43075	2.62187	3.16921	2.4261	2.95339	2.35008	2.92897	2.62965	1.91133	2.603	1.8731	1.66301	1.76699	2.13115	1.97616	2.15654	1.76363	2.25951	1.97868	2.36798	1.69741	1.89453
1810008I18Rik	ENSMUSG00000100094	ENSMUST00000185464,ENSMUST00000187848	42.9346	11.9437	10.9915	6.77785	35.5629	24.6907	76.5127	62.1803	19.5211	42.4617	23.9007	14.1287	1.62014	0.838642	0.399288	0.299918	1.57782	1.68243	1.97446	1.28129	0.207526	0.894577	0.371687	0.402901	53.3644	17.4806	17.9319	10.5671	48.3742	30.3591	90.731	66.5202	31.6049	46.0985	31.4743	17.9836	2.48469	1.69429	1.39327	0.93339	2.52044	2.62333	2.94289	1.84283	0.813692	1.5026	1.33447
1810010H24Rik	ENSMUSG00000078607	ENSMUST00000106767	0.0979738	0	0.211343	0.0799025	0	0.0912669	0	0	0.0182268	0.0138536	0.221692	0	0.866544	0.53831	1.29218	0.536375	0.902179	0.638604	1.17113	1.16583	1.49889	2.15	1.15033	1.15165	0	0.184364	0.167489	0.0253916	0.532664	0.0703269	0.296232	0.155506	0.29427	0.437821	0.33996	0.332107	1.00265	0.163063	0.835218	0.29944	0.593901	0.630311	0.827672	0.796422	1.00638	1.43536	0.930112
1810013L24Rik	ENSMUSG00000022507	ENSMUST00000023150,ENSMUST00000229318	7.00663	4.81069	8.56626	9.77303	5.07791	5.69816	6.39873	7.15605	13.8413	7.96026	10.2599	15.7751	2.15006	1.29769	2.26609	1.79294	1.73257	1.46087	1.56924	1.62471	1.24957	3.15389	2.39132	3.43909	8.79241	6.68972	12.4231	10.9063	6.49979	7.23367	9.00783	8.23127	15.9732	10.2165	10.8981	16.0063	4.58991	3.89814	6.05504	4.74536	4.5612	4.52402	5.15829	3.71976	5.9639	6.77715	5.04435
1810014B01Rik	ENSMUSG00000097412	ENSMUST00000218095,ENSMUST00000218536,ENSMUST00000220419	0.0988181	0.0397586	0.86359	0.314099	0	0.0102282	0.176168	0.0191568	0.408531	0.735911	0.50454	0.479308	0	0	0.0307968	0	0	0	0	0	0	0.10235	0.00969146	0.0168791	0.156804	0.0928247	0.481878	0.204549	0.487617	0	0.244757	0.0894804	0.296322	0.764182	0.547729	0.724583	0.0736352	0	0.117336	0.0978353	0.144176	0	0.0877999	0.0855965	0.085897	0.260711	0.198468
1810019D21Rik	ENSMUSG00000086390	ENSMUST00000140509,ENSMUST00000145343	6.39986	6.43105	10.8842	7.2708	7.40023	9.84867	14.9144	8.74786	43.3977	7.64116	9.44662	10.4342	52.2765	36.3534	58.9562	27.5562	52.0931	45.8493	56.145	64.2958	93.5141	60.0755	59.8771	66.1692	34.5994	25.0551	40.8784	27.6646	35.8087	38.42	42.8133	57.8834	94.905	38.4911	42.766	50.7871	41.7452	24.3108	45.0619	23.8631	40.0761	33.3933	38.8484	52.0072	78.2022	40.7537	41.1396
1810024B03Rik	ENSMUSG00000044145	ENSMUST00000150956	0.0216489	0.0966837	0.0287383	0.114083	0.0912837	0.0268892	0.066162	0.0598049	0.13962	0.119386	0	0.0511904	0.367019	0.424644	0.327554	0.253181	0.358972	0.392293	0.347446	0.253843	0.187156	0.219579	0.30389	0.328732	0.247741	0.397197	0.211483	0.336641	0.299602	0.165759	0.28197	0.196352	0.173397	0.503068	0.380607	0.440307	0.690239	0.928654	0.591362	0.436563	0.73283	0.722128	0.722349	0.56099	0.474323	0.443028	0.450552
1810026B05Rik	ENSMUSG00000101970	ENSMUST00000184587,ENSMUST00000187421,ENSMUST00000189960,ENSMUST00000190028	9.85181	8.65304	8.6539	7.11019	10.7149	10.2785	7.78271	8.75975	8.04485	8.50971	6.94655	9.73554	0.192052	0.175916	0.205503	0.101791	0.233773	0.152152	0.237243	0.218166	0.100619	0.222834	0.178701	0.112959	8.61293	9.58648	9.43512	6.49739	11.2791	9.02865	9.9948	6.581	11.8823	9.78134	6.15632	8.2871	5.3794	5.90602	5.88162	4.86698	7.31206	5.92711	6.45161	4.56044	6.2989	4.8014	3.90312
1810030O07Rik	ENSMUSG00000044148	ENSMUST00000060108	1.31702	1.62989	1.3613	1.28726	1.29297	1.12145	1.21038	1.3299	1.55079	1.30137	1.2507	1.41331	0.114992	0.0930951	0.0905446	0.0796556	0.102013	0.0912356	0.0972117	0.103367	0.0712553	0.125381	0.0853893	0.113566	0.899249	1.33084	1.04092	0.772266	0.93214	0.992757	0.859734	0.957896	1.00074	1.06191	0.924895	1.23063	0.42905	0.598565	0.557394	0.488167	0.663873	0.543591	0.532058	0.459221	0.571266	0.545135	0.45272
1810037I17Rik	ENSMUSG00000054091	ENSMUST00000106429	1.18622	1.48387	0.851247	1.74542	0.98159	0.925634	1.26531	1.15577	1.07762	0.725393	1.57671	0.832227	0.525157	0.389756	0.462354	0.797228	0.325341	0.582197	0.40787	0.541425	0.555512	0.375585	0.417005	0.611018	0.639066	1.32627	0.586921	1.31756	0.753811	0.84043	0.408469	0.943149	1.15679	0.888082	1.0905	0.959559	0.707751	0.588034	0.737721	0.580409	0.643541	0.672929	1.0902	0.413327	0.469292	0.43057	0.903594
1810055G02Rik	ENSMUSG00000035372	ENSMUST00000039048,ENSMUST00000235295,ENSMUST00000235763,ENSMUST00000235837,ENSMUST00000237955	1.5505	3.40964	16.7271	8.33743	8.70377	4.03894	7.5291	7.09191	3.04057	6.79318	11.5564	10.2042	0.879447	1.66091	7.1769	3.8081	5.17666	1.95982	3.35374	3.84176	0.841424	3.94663	5.08259	6.50194	1.46373	3.20771	13.2063	7.51223	7.79058	3.13582	5.42354	6.80004	2.20165	5.98853	8.90393	10.0307	1.4358	2.93531	14.4264	7.54046	8.01477	3.90757	5.90259	6.54797	2.25431	6.34029	8.4217
1810058I24Rik	ENSMUSG00000073155	ENSMUST00000130875,ENSMUST00000136110,ENSMUST00000152147	4.08329	5.66532	11.0727	5.98614	7.46087	5.08503	4.42515	8.70844	9.22769	5.36053	11.0875	12.4775	1.23773	1.60091	2.27914	0.73644	2.34918	1.04856	0.759849	2.26519	1.68602	2.44	3.61729	5.50772	2.77907	2.75854	5.64186	2.69149	4.48693	2.6201	2.56329	4.11689	5.07496	3.72533	7.22345	7.51358	2.09177	3.34311	4.927	1.5875	4.12915	1.88811	1.79984	3.87264	4.46309	4.28128	6.36376
1810059H22Rik	ENSMUSG00000108207	ENSMUST00000203249,ENSMUST00000204570	0.317944	0.34539	0.512504	0.364729	0.383037	0.239764	0.364381	0.277364	0.602763	0.372506	0.395295	0.784849	0.831968	0.944222	1.58991	0.462383	0.954835	0.785418	0.629253	0.679506	0.681436	0.686898	1.27124	2.62334	0.51591	0.318134	0.660606	0.327153	0.17826	0.107871	0.230682	0.674678	0.677047	0.846153	0.917745	1.33718	0.968757	0.840757	0.542128	0.273029	1.32962	1.07129	0.595057	0.213281	0.725132	0.369897	1.14017
1810062G17Rik	ENSMUSG00000027713	ENSMUST00000029268	0.392534	0.131205	0.631306	0.174273	0.216913	0.262527	0.807449	0.605843	0.681577	0.597743	0.399434	0.461341	0.300071	0.131334	0.484497	0.233755	0.210266	0.280745	0.4675	0.569069	0.393199	0.470424	0.299756	0.353109	0.143974	0	0.0294967	0.125209	0.238784	0.115596	0.589918	0.876364	0.513923	0.350828	0.223517	0.383825	0.406841	0.338798	0.737928	0.381404	0.413983	0.457012	0.659075	0.745482	0.579955	0.542209	0.546866
2010001A14Rik	ENSMUSG00000087165	ENSMUST00000132378,ENSMUST00000140069,ENSMUST00000152790	0.863406	0.932037	1.42728	0.870735	1.52646	1.00158	1.18243	1.83327	2.23058	1.99024	1.05482	2.24011	1.06038	0.612501	0.965148	0.437658	0.756513	0.840815	0.869899	1.08748	1.16459	1.42301	0.904044	0.992805	0.837642	0.495867	0.986768	0.500819	0.781451	0.33627	0.572024	1.15517	1.89074	1.60934	1.3817	0.967675	1.45829	0.986946	1.41976	0.716213	1.13268	1.19747	1.21495	1.55126	1.83469	1.84866	1.25517
2010320M18Rik	ENSMUSG00000100691	ENSMUST00000191396	0.467012	0.54635	0.715321	0.845129	0.277705	0.401578	0.857724	0.618942	0.969066	0.670519	1.24746	0.539073	0	0	0	0	0	0	0	0	0	0	0	0	1.18191	0.608406	1.0528	1.28482	0.665836	0.876749	1.35356	1.31959	1.26782	1.2281	1.24653	1.09596	0	0	0	0	0	0	0	0	0	0	0
2010320O07Rik	ENSMUSG00000089983	ENSMUST00000236988	0.141615	0.0732568	0.765387	0.24368	0.435997	0.471145	0.432795	0.37062	0.270984	0.686555	0.253537	0.94938	0.0159803	0	0	0.00240604	0.00199649	0.0173674	0.00691871	0.00929376	0.00396391	0	0.00556304	0.0139519	0.868168	0	3.67589	2.1392	2.3398	2.03306	1.97624	1.21103	1.82293	1.24761	2.02172	4.37179	0	0	0	0	0	0	0	0	0	0	0
2200002D01Rik	ENSMUSG00000030587	ENSMUST00000032808,ENSMUST00000151339	1.44293	0.965717	0.673711	1.66311	1.13758	2.70685	1.2165	1.2414	1.78466	1.19887	1.31987	0.705915	0.0325373	0.011782	0	0.0306182	0.0152439	0	0.0310746	0	0.0181595	0.0483085	0	0.0177547	4.42488	1.50355	1.33537	3.35315	3.19738	5.38068	2.66888	2.39235	3.81667	2.46069	1.87059	1.40317	0.809321	0.199626	0.829048	0.879793	0.356542	2.37584	1.12511	1.34704	1.7206	0.796429	0.863814
2210016F16Rik	ENSMUSG00000021550	ENSMUST00000022032	0.415266	0.374924	0.327996	0.406404	0.342416	0.244998	0.340544	0.514414	0.372884	0.366407	0.344057	0.383706	0.329358	0.283109	0.223714	0.242152	0.344665	0.518998	0.312787	0.308802	0.309228	0.262454	0.178413	0.236828	0.720739	0.789248	1.14397	0.886815	0.771729	0.413342	0.880845	0.911469	0.873093	0.771981	1.29876	0.907933	0.929048	0.821056	0.721663	0.674892	1.12277	1.07824	0.841918	0.975734	0.822831	0.779927	0.440047
2210016L21Rik	ENSMUSG00000029559	ENSMUST00000031538,ENSMUST00000131771,ENSMUST00000140090,ENSMUST00000147743	1.84242	2.06416	2.0509	1.15639	1.83869	1.91481	2.08946	1.69247	2.33572	2.01511	2.25334	1.80237	0.675399	0.56723	0.545289	0.382406	0.672742	0.589511	0.620101	0.688219	0.50471	0.592273	0.533464	0.455262	2.62887	2.67139	3.19284	1.83104	2.3334	1.86426	2.18072	2.00622	2.5947	2.72937	2.99375	3.02158	0.981908	0.871232	0.834709	0.533704	1.15565	1.0847	0.994507	1.04413	1.10962	1.15671	0.774107
2210039B01Rik	ENSMUSG00000113800	ENSMUST00000222490	0.337286	0.901909	3.09111	0.774763	0.259315	0.443098	0.799525	1.35801	2.22674	0.961189	2.78185	1.37799	4.36901	3.40188	4.27821	1.44336	2.85646	2.09189	3.11651	3.90754	3.61323	5.92095	3.5291	5.75151	1.08865	0	0.760353	0.161379	0	0.198653	0.579301	0.235318	0.467566	0.231885	0.144043	0.857487	4.44296	4.8774	5.00076	1.87827	3.68153	3.05528	3.52506	4.85818	5.45634	6.548	4.25113
2210408F21Rik	ENSMUSG00000087380	ENSMUST00000124811,ENSMUST00000136571,ENSMUST00000138653,ENSMUST00000151076,ENSMUST00000153057,ENSMUST00000155345	2.14394	1.93763	3.52812	2.7878	1.94249	2.01368	2.16601	2.00941	2.53157	3.39735	3.07174	3.98341	0.467043	0.285307	0.583766	0.506053	0.323074	0.500103	0.542642	0.397997	0.492424	0.674585	0.412799	0.640616	3.40171	1.91785	4.38067	3.69792	2.92165	2.82877	3.12897	3.14288	3.67339	4.41782	4.43234	4.23207	1.09649	0.772702	1.60022	1.02556	1.03115	0.997129	1.5353	1.04098	2.56674	2.24179	1.17724
2210408I21Rik	ENSMUSG00000071252	ENSMUST00000168779,ENSMUST00000225605,ENSMUST00000225760,ENSMUST00000225992	0.280765	0.225316	0.241756	0.305621	0.199088	0.130773	0.156537	0.24824	0.124229	0.202794	0.273407	0.236019	0.0660827	0.0632022	0.0611656	0.0559147	0.0521045	0.0410882	0.0404397	0.046311	0.0380978	0.0600076	0.0456529	0.0685085	0.949158	0.802689	2.14136	2.0022	0.948735	0.657745	0.970063	1.24663	1.89808	0.97428	1.4582	1.7773	0.286652	0.283149	0.563036	0.349175	0.283316	0.23294	0.294173	0.251708	0.596645	0.441716	0.375703
2210417A02Rik	ENSMUSG00000086494	ENSMUST00000150265	0.598033	0.367482	0.631488	0.477494	0.628286	0.506449	0.567686	0.39523	0.943995	0.83025	0.132482	0.71199	0.585215	0.655443	0.474243	0.414945	0.459086	0.652916	0.514713	0.546139	0.496253	0.456087	0.547213	0.757491	0.933222	0.409221	0.0531094	0.958123	0.483678	1.4049	0.758686	0.394478	1.03419	0.874625	0.452753	0.967519	1.65477	2.42016	2.11389	0.761869	1.81619	1.21138	2.01318	2.11078	1.73729	2.2077	2.0212
2210418O10Rik	ENSMUSG00000078894	ENSMUST00000099009,ENSMUST00000135430,ENSMUST00000166464	2.5363	1.95558	2.12571	3.25407	2.6871	2.88591	1.88984	1.51259	1.58884	1.7108	1.96019	2.12452	0	0	0	0	0	0	0	0	0	0	0	0	2.23196	2.17793	2.42874	2.55074	2.57631	2.50262	2.0578	1.37631	2.20593	1.77766	1.89596	1.86718	0	0	0	0	0	0	0	0	0	0	0
2300009A05Rik	ENSMUSG00000032403	ENSMUST00000168665,ENSMUST00000186165	0.446124	0.945334	0.72382	0.659258	0.387058	0.477152	0.631211	0.317112	0.405757	0.65886	1.43225	0.559002	2.83338	3.40799	3.60114	2.311	3.58395	3.06038	2.4649	2.44347	1.40611	3.38417	3.25377	5.32288	3.13366	3.42994	3.10973	3.56621	3.60356	3.09587	2.67497	3.95832	3.28993	2.5239	4.56089	4.26409	2.37997	2.96442	2.89579	1.74432	3.30424	2.32374	2.32708	1.75144	1.86551	2.76041	2.30929
2310001H17Rik	ENSMUSG00000097354	ENSMUST00000180379,ENSMUST00000181238,ENSMUST00000203780,ENSMUST00000204328,ENSMUST00000205051	5.08894	2.92191	5.24851	4.88933	3.20088	3.98103	7.13181	6.78176	7.12404	4.13859	4.46315	5.43103	19.9749	9.21665	8.85784	8.75661	10.6366	19.4736	14.0398	10.9784	10.7081	11.0629	8.50137	13.6838	2.24161	0.362565	1.80689	1.87754	0.990387	1.10643	3.47745	1.92227	2.04476	1.65314	2.03241	1.66544	14.0242	9.47836	11.1108	7.28978	12.1063	16.4433	13.9742	11.3054	14.9768	11.5061	10.4571
2310009B15Rik	ENSMUSG00000079283	ENSMUST00000112025,ENSMUST00000193374	0.33775	0.414467	0.289562	0.360207	0.272521	0.30589	0.430088	0.147321	0.202466	0.342268	0.225357	0.0204778	0.806679	0.580455	0.775616	0.768528	0.57297	0.780421	0.745667	0.809201	0.578438	0.82508	0.736025	0.953882	0.582977	0.862776	0.364947	0.563324	0.839305	0.195029	0.69512	0.954906	0.510041	0.242832	0.534237	0.575621	0.990029	0.801847	1.05452	1.2101	0.745428	0.963955	0.999478	0.824488	0.605024	0.974027	0.81247
2310010J17Rik	ENSMUSG00000097162	ENSMUST00000181189,ENSMUST00000209164,ENSMUST00000209166	1.16807	1.17339	1.38802	0.737511	0.988575	0.912606	0.97881	1.08472	1.79452	1.79019	1.45599	1.1514	0.340677	0.32312	0.447648	0.324164	0.456952	0.430122	0.467728	0.56271	0.398932	0.575131	0.429836	0.456723	1.85722	1.35018	2.00261	1.16886	1.3172	1.86394	1.23968	1.85934	1.02623	1.19094	1.42268	2.08472	0.432785	0.455466	0.812778	0.42865	0.707813	0.506744	0.694303	0.722614	0.757279	0.689537	0.531913
2310011J03Rik	ENSMUSG00000020133	ENSMUST00000020341	0.664347	1.35174	1.14962	1.06377	0.746013	0.83007	1.24882	0.809535	1.31441	0.966234	1.06275	0.224414	0.594701	0.530914	1.00915	0.298467	0.73598	0.627159	0.594399	0.277344	0.286681	0.631479	1.42575	2.04503	1.87046	1.69663	2.34871	2.19731	1.21961	1.31709	1.32442	1.43465	1.67868	1.06029	1.43436	1.34046	1.39106	1.30912	1.38112	1.19812	1.88562	1.76123	2.15045	1.58763	1.42673	2.18623	2.19075
2310015A10Rik	ENSMUSG00000097729	ENSMUST00000180643,ENSMUST00000218078,ENSMUST00000220125	0.886426	1.26917	0.720224	0.705666	1.24111	1.72742	5.32466	4.93304	2.68403	3.84669	0.829978	0.689406	1.41232	0.837576	0.444645	0.374829	0.895913	1.04168	4.09155	3.86085	1.04945	3.77803	0.635701	0.629219	0	0.313889	0.232783	0.345844	0.235556	0.364907	1.33015	0.648386	0.81116	1.15007	0.485089	0.686593	2.04774	1.46112	0.866867	0.787579	1.35716	1.89491	6.16643	5.47828	2.41388	4.811	0.966351
2310015A16Rik	ENSMUSG00000117879	ENSMUST00000235350	0.327399	0.40396	0.470831	0.292114	0.397673	0.655157	0.518818	1.23765	1.02868	0.318918	0.354585	0.132335	0.186448	0.213794	0.131487	0.128664	0.582346	0.629606	0.664778	0.623494	0.341082	0.0922737	0.146039	0.101739	0.312218	0.650316	0	0	0.215758	0	0.169217	0.560898	0.254946	0.130051	0.302945	0.0616557	0.222253	0.263138	0.819613	0.531533	0.783298	1.00376	0.693834	1.07805	0.583341	0.124979	0.194087
2310022A10Rik	ENSMUSG00000049643	ENSMUST00000067386,ENSMUST00000186501,ENSMUST00000187032,ENSMUST00000190903,ENSMUST00000191126	0.679493	0.845185	0.634463	0.673373	0.636692	0.64013	0.964985	0.616209	1.037	0.618827	0.717652	0.477614	0.23255	0.18201	0.126665	0.124824	0.22865	0.238002	0.170505	0.201049	0.132699	0.191104	0.151382	0.229892	1.75328	1.31302	1.7311	1.24002	1.18241	1.80204	1.73106	1.24562	2.39515	1.14826	1.51674	1.08875	0.183205	0.227189	0.401168	0.138862	0.383296	0.895727	0.377135	0.238187	0.704075	0.0803375	0.106006
2310022B05Rik	ENSMUSG00000031983	ENSMUST00000034464	0.858512	1.38924	2.08738	1.67041	1.45371	1.2886	1.14642	1.06007	1.12417	1.76148	2.58868	2.1213	0.284836	0.282213	0.264954	0.162778	0.428868	0.288855	0.222844	0.195364	0.11449	0.460634	0.276998	0.499828	0.728816	0.920414	1.38117	0.942811	0.755472	0.826545	0.590139	0.797142	0.642735	1.35928	1.98715	1.39894	0.938944	1.06472	1.46494	0.827647	1.59161	1.23485	0.986467	0.94878	1.02948	1.79661	1.19468
2310030G06Rik	ENSMUSG00000032062	ENSMUST00000034564,ENSMUST00000239417	3.56294	2.97333	2.9146	3.10688	3.25154	3.48532	3.05499	3.34488	3.63434	3.33177	3.53456	3.37409	1.7082	1.41195	0.97717	0.811943	1.48578	1.53475	1.13457	1.28168	0.907324	1.43278	1.09217	1.35845	2.39641	2.36438	2.74607	2.67131	2.04198	2.56815	2.15955	2.22125	2.15346	2.30304	3.23169	2.58073	3.16371	3.3165	2.02196	1.88175	3.17154	2.86879	2.62616	2.45138	2.45469	2.85452	2.25182
2310033P09Rik	ENSMUSG00000020441	ENSMUST00000020719	1.2886	2.11596	1.76317	2.20472	2.18887	2.12474	1.53734	2.02583	1.91269	2.18066	1.82792	1.61687	0.655488	0.607429	0.606994	0.639378	0.809027	0.755063	0.72699	0.654832	0.639886	0.672726	0.607274	0.534598	2.77969	3.28715	3.49367	3.92182	3.33093	3.42289	2.88487	3.14997	2.42157	3.30725	3.69182	3.22346	1.49216	1.36279	1.7041	1.68785	1.49448	1.53804	1.8098	1.63013	1.65125	1.60635	1.36958
2310034O05Rik	ENSMUSG00000100157	ENSMUST00000185221,ENSMUST00000188902	0.19937	0.0962576	0.818785	0.150089	0.108974	0.0928609	0.260223	0.304366	0.203997	0.422867	0.347022	1.23296	0.0349296	0.035764	0.621171	0.0689124	0.0361152	0.0336604	0.0929457	0.115581	0.0385411	0.612105	0.725805	1.35392	0.409797	0.377365	0.727628	0.326686	0.311509	0.383863	0.479743	0.44172	0.430233	0.64011	0.662711	1.67515	0.0178413	0.0492877	0.449593	0.0620633	0.0591802	0.0250682	0.0835458	0.125567	0.0599391	0.578547	0.522804
2310039H08Rik	ENSMUSG00000062619	ENSMUST00000071430	2.13259	3.11568	3.58368	2.96033	2.7375	2.34258	3.24932	2.47336	2.4309	3.03293	4.26125	3.20183	0	0	0	0	0	0	0	0	0	0	0	0	10.6152	9.49905	12.319	9.92937	9.68743	8.74237	9.97742	11.6053	7.18288	10.147	11.7371	11.8776	0	0	0	0	0	0	0	0	0	0	0
2310040G07Rik	ENSMUSG00000072852	ENSMUST00000145897	0	0	0	0	0	0	0	0	0	0	0	0	0.262087	0.400117	1.16289	0.853474	0.78135	0.408375	1.23653	0.4322	0.217696	0.907986	0.520995	0.592651	0	0	0	0	0	0	0	0	0	0	0	0	0.374288	0.415294	1.40291	1.4621	1.19828	0.511122	1.35642	0.763315	0.432893	1.17657	0.560833
2310040G24Rik	ENSMUSG00000101655	ENSMUST00000188135,ENSMUST00000189386	0.834924	0.428761	0.604547	0.639971	0.881902	0.608073	0.684304	0.410529	0.417971	0.489408	0.443906	0.215371	0.673586	0.375534	0.481958	0.184159	0.521391	0.404408	0.293517	0.252478	0.217934	0.416548	0.311251	0.285772	0.782731	0.193067	0.601357	0.127633	0.20284	0.314226	0.305443	0.335	0.123265	0.256754	0	0.139114	1.0657	0.574405	0.566054	0.337895	0.823394	0.643716	0.510205	0.403552	0.352229	0.67048	0.584046
2310057M21Rik	ENSMUSG00000040177	ENSMUST00000059438,ENSMUST00000207354,ENSMUST00000208509,ENSMUST00000208526	0.438463	0.56349	0.382563	0.385295	0.663327	0.594105	0.412964	0.432572	0.34052	0.482917	0.422944	0.457632	0.0796279	0.0731822	0.0213285	0.0380362	0.0727185	0.0478196	0.0308825	0.0225672	0.0180472	0.0432089	0.0312377	0.0388188	1.2989	1.63918	0.866413	1.30693	1.03955	0.994379	1.48524	1.16067	1.38905	0.990862	1.16067	1.41733	0.684025	0.725633	0.667064	0.618665	1.27288	1.11708	0.616064	0.362236	0.565317	0.64723	0.417341
2310058D17Rik	ENSMUSG00000085379	ENSMUST00000131221	0	0.00381598	0	0	0.00493724	0.00490843	0	0	0	0	0.00275143	0	0.798884	0.634818	0.746035	0.583263	0.629972	0.622554	0.617026	0.626233	0.572065	0.68005	0.782568	1.0224	0	0	0	0	0	0	0	0	0	0	0	0	2.05946	2.12266	2.35104	1.6744	2.02358	2.07653	2.03718	1.8494	2.57046	2.31438	2.24738
2310061I04Rik	ENSMUSG00000050705	ENSMUST00000059740,ENSMUST00000148482,ENSMUST00000148721,ENSMUST00000150056,ENSMUST00000154670	13.3786	15.3074	17.0587	15.5771	21.7035	18.0555	10.9957	9.36487	9.06403	10.5226	14.7333	13.1042	1.37227	1.34891	1.58055	1.21762	2.19348	1.46771	1.03247	0.83981	0.887688	1.02981	1.23331	1.70317	6.95515	8.00125	8.62461	11.0198	11.2083	9.52379	6.40064	6.53461	5.20304	6.8879	10.1912	8.28257	1.42232	1.77961	2.05118	1.45979	2.61922	2.60773	1.66664	1.02023	0.984376	1.29578	1.40321
2410002F23Rik	ENSMUSG00000045411	ENSMUST00000055858,ENSMUST00000071296,ENSMUST00000084937,ENSMUST00000107948,ENSMUST00000107950,ENSMUST00000138978,ENSMUST00000144905,ENSMUST00000145653,ENSMUST00000187524,ENSMUST00000187581,ENSMUST00000188382	10.5758	14.181	12.8383	18.4644	20.0128	15.3113	12.0014	11.6622	11.4361	14.4083	19.0676	15.0402	1.6678	1.56059	1.71632	1.8622	2.95106	2.59889	1.80617	1.29921	1.03235	1.90827	1.40354	2.02887	8.0321	10.8301	10.7133	14.2512	14.4917	10.7908	11.1955	9.43505	7.14875	10.4068	13.4702	10.8065	1.68147	1.64499	1.94049	3.23929	3.47858	3.61722	2.04876	1.63971	2.13775	2.07459	1.99639
2410004B18Rik	ENSMUSG00000036873	ENSMUST00000039571,ENSMUST00000134575,ENSMUST00000138876,ENSMUST00000152783,ENSMUST00000188034,ENSMUST00000190472	3.66891	3.57253	3.65277	3.99215	3.48595	3.47519	2.99162	3.37097	4.54271	3.1476	3.38087	3.58904	0.712915	0.677938	0.628252	0.661197	0.674028	0.863046	0.66737	0.669547	0.53649	0.757414	0.591941	1.00934	2.56893	2.95702	2.68028	2.53404	2.68754	2.41112	2.50617	2.6695	2.79693	2.56367	2.30799	2.19831	1.12497	1.37563	1.51279	1.24181	1.27867	1.47778	1.40681	1.27236	1.45923	1.19681	1.00727
2410006H16Rik	ENSMUSG00000086841	ENSMUST00000131787	2.6794	5.23435	3.36255	6.47505	5.31663	4.78222	4.31795	3.83022	2.66409	3.17105	4.18562	3.07158	1.80223	2.55548	1.50562	3.50605	3.02212	2.92138	1.92912	1.7123	0.956054	1.39277	1.42561	1.48974	4.31586	7.37236	5.01493	7.63271	6.74396	6.20632	4.90169	4.41108	2.97564	4.22598	5.43774	3.72078	2.93534	4.1175	3.33372	5.06388	4.88155	4.23964	3.18734	3.15591	1.60786	2.1171	3.05868
2410022M11Rik	ENSMUSG00000100017	ENSMUST00000186474	0.248061	0.264575	0.466999	0.356512	0.354994	0.268893	0.406623	0.247877	0.332271	0.271681	0.518129	0.52175	0	0	0	0	0	0	0	0	0	0	0	0	1.47097	1.1585	3.3573	2.1461	2.0464	1.86479	2.25325	1.69355	1.4224	1.85023	3.45552	2.31621	0	0	0	0	0	0	0	0	0	0	0
2410080I02Rik	ENSMUSG00000044387	ENSMUST00000142712	0.0259475	0	0.0258334	0	0	0	0.0396496	0	0.0193088	0	0.0541969	0	0	0	0	0.00855719	0	0	0.0173694	0.0198322	0	0	0	0	0.074233	0	0.380212	0.484181	0.0769481	0.372509	0.579355	0	0.701414	0.0695719	0.288113	0.527733	0.682911	0.160424	1.29918	1.13124	0.370799	0.293736	0.888302	0.83508	0.54626	0.609553	0.567967
2410131K14Rik	ENSMUSG00000032840	ENSMUST00000049138	0.4712	0.428695	0.518973	0.322579	0.640204	0.530848	0.617647	0.612734	0.836066	0.495964	0.439815	0.4821	0.0975893	0.0755202	0.0744373	0.073763	0.133108	0.0824777	0.119659	0.133879	0.0641291	0.100156	0.0600002	0.0820246	0.454968	0.241069	0.405643	0.279349	0.480342	0.24522	0.406865	0.600991	0.459965	0.268474	0.437368	0.370612	0.675466	0.678655	0.987153	0.652287	1.15878	0.859819	1.00053	0.991478	0.849798	0.8293	0.622635
2500002B13Rik	ENSMUSG00000096917	ENSMUST00000180690,ENSMUST00000210752	1.20903	0.780423	1.05325	0.917597	1.13903	1.15993	1.06933	0.793904	0.628324	0.758163	0.741127	0.882034	0.100051	0.0654701	0.107702	0.0757025	0.105646	0.0988795	0.0880836	0.101902	0.0782325	0.102119	0.0747867	0.107527	0.731551	0.647472	0.760402	0.654913	0.646792	0.906954	0.598231	0.654841	0.655087	0.433552	0.396667	0.75525	0.327325	0.260186	0.432458	0.348283	0.339297	0.35637	0.396057	0.246411	0.299933	0.278588	0.253634
2500004C02Rik	ENSMUSG00000073236	ENSMUST00000125345,ENSMUST00000128026	0.208971	0.156384	0.395298	0.477193	0.463412	0.389331	0.36722	0.607662	1.384	0.514147	0.298261	0.243262	0.685872	0.447187	0.571965	0.639902	0.618867	0.866455	0.621072	0.634128	0.869556	0.721155	0.442838	0.859411	0.5486	0.521935	0.48169	0.76676	0	0.294957	0.152913	1.00626	0.822796	0.312164	0.342197	0.922786	0.516663	0.257679	0.610681	0.345632	0.712119	0.712273	0.675747	0.329394	0.941799	0.771562	0.347067
2510002D24Rik	ENSMUSG00000071632	ENSMUST00000055413,ENSMUST00000190776	0.193598	1.97791	1.11518	0.895281	0.362807	1.01766	0.935037	1.39936	0.84896	2.00619	1.99297	1.76571	2.48834	2.11298	1.45861	1.30208	2.35499	2.16455	1.92788	2.12284	1.67897	2.09419	1.45184	2.13274	5.31148	5.05406	5.03234	3.53742	3.54718	2.50733	4.4444	4.4327	3.85716	5.86338	5.23522	5.5782	2.33626	2.3343	2.19567	1.65281	3.22125	2.78389	2.63372	2.84978	2.36711	2.69699	2.2093
2510009E07Rik	ENSMUSG00000043391	ENSMUST00000053336,ENSMUST00000232164,ENSMUST00000232634	1.05735	0.671088	0.563885	0.770756	0.783489	1.02087	0.751517	0.815681	0.859147	0.734991	0.486498	0.475468	0.0557699	0.0441804	0.0248558	0.0337997	0.0460315	0.0467007	0.0359956	0.0258188	0.0323619	0.0473155	0.0220779	0.0301024	0.611368	0.428269	0.300609	0.48516	0.380237	0.497002	0.369788	0.453542	0.237487	0.315139	0.278809	0.391168	1.08703	0.961688	0.719571	0.887925	1.11338	1.35397	0.999379	0.743833	1.59573	0.926911	0.515814
2510039O18Rik	ENSMUSG00000044496	ENSMUST00000103232	0.381919	1.22554	1.10981	0.949031	0.357862	0.399161	0.910983	0.501113	1.15299	0.526866	1.35223	0.660786	1.63034	2.01311	2.0531	1.60985	1.85958	1.77286	1.77708	1.59707	1.65194	1.91628	2.13878	2.30555	1.21699	1.56883	1.88363	1.54507	0.966847	1.19465	1.44725	1.06453	1.43623	0.924118	1.5601	1.46828	1.92339	2.09475	2.23929	1.90993	2.34264	1.75217	1.86557	2.08612	2.23677	2.01408	2.11391
2610001J05Rik	ENSMUSG00000052419	ENSMUST00000139231,ENSMUST00000155856,ENSMUST00000185361	3.45198	3.55791	2.64939	3.32017	2.98171	3.51037	2.63743	2.99515	3.52429	3.20497	2.29327	3.16817	0.469773	0.716036	0.157715	0.14804	0.312222	0.0152656	0.0792969	0.166785	0.166661	0.625644	0.330877	0.429222	1.92693	1.68676	1.67708	1.55923	1.86225	2.0357	1.25795	1.66733	2.06866	1.80594	1.79942	0.991365	0.699642	0.795333	0.623213	0.545621	0.835592	0.564793	1.45413	0.925801	0.319362	0.570183	0.457495
2610002M06Rik	ENSMUSG00000031242	ENSMUST00000120722,ENSMUST00000191183	0.726621	0.836247	0.54257	0.550579	0.630529	0.670994	0.631197	0.733095	0.567751	0.655335	0.552642	0.648184	0.0919293	0.090494	0.056191	0.0495387	0.0819819	0.069565	0.0632699	0.0728858	0.039615	0.0867754	0.0553391	0.0521803	0.478034	0.442166	0.410112	0.272821	0.346863	0.515747	0.373084	0.477384	0.483052	0.49282	0.469635	0.329221	0.53588	0.882343	0.536059	0.46254	0.609796	0.581996	0.558913	0.478437	0.540598	0.533007	0.483357
2610005L07Rik	ENSMUSG00000071793	ENSMUST00000139264,ENSMUST00000140111	13.0822	12.572	12.3076	8.12878	13.1597	9.293	10.1318	11.1415	10.4613	13.4383	11.5582	14.0552	2.35573	2.07788	1.94079	1.48457	2.24924	1.74533	1.50108	1.60863	1.41656	2.08427	1.53975	2.20003	26.367	28.3925	30.6385	17.6549	28.2703	19.1082	21.2568	26.6619	31.3331	29.2443	30.2926	29.5976	10.6986	11.112	11.804	10.0139	12.2515	9.90567	10.2469	8.73092	11.0077	10.9898	9.68226
2610008E11Rik	ENSMUSG00000060301	ENSMUST00000039271,ENSMUST00000220220	3.5245	2.51309	3.14456	2.44476	2.642	2.5805	2.93283	3.42419	3.08105	3.18536	2.4074	3.65478	0.0868346	0.0802164	0.0744182	0.0462421	0.0695763	0.0480286	0.053528	0.0591808	0.0446084	0.0925073	0.0479195	0.0880356	4.57596	2.93681	4.87712	3.45311	2.84753	3.29206	4.61586	4.17608	5.18507	4.45518	3.49888	4.70465	1.59076	1.56811	1.6787	1.14007	1.55823	1.34366	1.59321	1.53779	1.96128	2.16753	1.34767
2610021A01Rik	ENSMUSG00000091474	ENSMUST00000163475,ENSMUST00000205433,ENSMUST00000205721,ENSMUST00000206757,ENSMUST00000206985	5.28271	5.96148	5.98516	6.1642	7.84474	7.78963	3.38476	3.15008	3.52806	3.12597	3.64543	5.539	0.34949	0.313038	0.348689	0.261989	0.476329	0.395772	0.195892	0.194017	0.113816	0.25451	0.275481	0.342707	3.04809	4.79367	5.01226	4.60902	5.25013	5.68125	3.14131	2.37587	2.74294	2.51304	2.97981	4.19538	1.50277	1.74552	2.21444	1.51031	2.41919	1.76662	1.27457	0.947997	1.32614	1.54818	1.4198
2610024D14Rik	ENSMUSG00000084362	ENSMUST00000121233	0	0.0303582	0.0417345	0	0.0785567	0	0	0	0	0.0355642	0	0	0	0	0	0	0	0	0	0	0	0	0	0	1.67895	1.18322	0	0	0.497246	1.08324	1.28695	0.570296	0.125906	1.68593	0.814544	1.17228	0	0	0	0	0	0	0	0	0	0	0
2610035D17Rik	ENSMUSG00000087259	ENSMUST00000136438	0.152815	0	0.091286	0.0506183	0.120279	0.13666	0.242853	0.298616	0.254727	0.129649	0.178745	0.106735	0.018993	0.0107289	0.00453828	0.0102471	0.010856	0.0240623	0.00682032	0.00248533	0.0184209	0.00585468	0.00846315	0.00158914	0	0	0	0	0	0	0	0	0	0	0	0.0310804	0.0106863	0	0.0053806	0.000196895	0	0	0.0121922	0.00447886	0	0.00322526	0.00790849
2610037D02Rik	ENSMUSG00000097536	ENSMUST00000185067	1.78226	1.06812	0.920901	1.04449	1.64093	1.27146	1.57285	0.897933	0.402916	1.36135	1.00723	1.59112	0	0	0	0	0	0	0	0	0	0	0	0	4.71966	3.86853	5.09089	5.42004	5.82892	6.61525	6.2021	4.14351	5.13289	4.34013	4.6108	6.0653	0	0	0	0	0	0	0	0	0	0	0
2610044O15Rik8	ENSMUSG00000071302	ENSMUST00000079272,ENSMUST00000186619,ENSMUST00000190157	2.13228	1.67985	2.5763	2.4671	1.96607	1.83962	1.99008	2.49874	2.35319	2.87064	2.27576	2.67541	0.326928	0.450334	0.399165	0.330095	0.651997	0.380685	0.362862	0.358427	0.265475	0.154614	0.555976	0.572551	1.2469	1.31317	2.18145	1.58393	0.755173	1.27954	1.28478	1.03934	2.22103	1.83826	1.52253	1.6932	0.19003	0.496915	0.790901	0.478162	0.626757	0.713528	0.5069	0.424665	0.189741	0.543013	0.183097
2610301B20Rik	ENSMUSG00000059482	ENSMUST00000080517,ENSMUST00000101504,ENSMUST00000131437	1.90756	1.97523	1.7335	1.27716	1.96235	1.81857	1.22177	1.96504	2.12323	2.31739	1.64461	2.11281	0.518589	0.427085	0.348394	0.245296	0.56046	0.441406	0.325216	0.447061	0.264956	0.817975	0.449729	0.486656	0.849184	0.883741	0.703055	0.531114	0.952592	1.09743	0.714953	0.685947	0.781617	1.21015	0.914261	1.12676	1.14493	1.18363	1.17751	0.834293	1.27428	1.13419	1.05354	1.22992	1.11941	1.75384	1.15961
2610306M01Rik	ENSMUSG00000100164	ENSMUST00000185414	0.693336	0.646484	0.845602	0.600247	0.665905	0.573212	0.609193	0.642645	0.773919	0.617642	0.579272	0.463458	0	0	0	0	0	0	0	0	0	0	0	0	0.669452	0.63604	0.939757	0.700791	0.488326	0.597223	0.338643	0.801778	0.520619	0.441515	0.601453	0.638971	0	0	0	0	0	0	0	0	0	0	0
2610507B11Rik	ENSMUSG00000010277	ENSMUST00000010421,ENSMUST00000132756,ENSMUST00000136184,ENSMUST00000145145,ENSMUST00000147432	15.405	14.8244	11.3797	15.1979	15.7134	19.7833	13.0458	11.814	11.9802	12.6007	10.2956	12.0423	1.74766	1.12604	0.881173	1.21253	1.36589	1.70365	1.22395	0.944731	0.654845	1.09897	0.775947	1.01021	12.4059	12.685	9.92604	12.787	12.2981	16.3696	11.6698	10.1834	9.89049	10.4345	9.12734	9.7726	4.02483	3.13314	3.60453	3.74264	4.1704	5.84722	4.22736	2.47727	3.55145	2.93172	2.54727
2610507I01Rik	ENSMUSG00000085882	ENSMUST00000154354	14.8999	12.7667	11.9436	10.2606	11.4169	12.3766	11.1711	13.0603	11.5845	12.8501	10.2408	13.2124	1.73052	1.42954	1.35443	0.695308	2.06204	1.21448	1.02921	1.48637	0.81633	1.97738	1.35807	1.28817	8.12119	8.81755	7.33148	7.3368	7.4188	8.24365	5.8426	8.04138	5.82038	6.89879	6.2968	8.05716	1.82198	2.45644	2.36475	1.37918	2.68955	2.0392	2.14041	2.33165	1.70253	3.02179	2.41578
2610528J11Rik	ENSMUSG00000028536	ENSMUST00000030261,ENSMUST00000106367	1.19578	1.23181	1.68315	0.962283	0.666479	0.960276	1.6067	1.45682	1.51119	1.35559	1.66868	1.47375	1.07791	0.545827	0.68241	0.282621	0.666234	0.720634	0.551936	0.80387	0.531223	1.03515	0.677214	0.8039	2.91952	1.44025	2.60952	1.21349	1.6615	1.12033	2.17803	2.85839	2.58431	2.6289	2.63841	2.28919	0.89508	0.672464	0.740247	0.27673	0.800136	0.733492	0.769068	0.859109	0.870746	1.1852	0.780851
2700038G22Rik	ENSMUSG00000097180	ENSMUST00000181574	0.307432	0.793179	0.235937	0.805217	0.738173	0.936723	0.518713	0.21232	0.290736	0.326034	0.321069	0.258625	0.04328	0.087218	0.028102	0.0807463	0.0652388	0.0893991	0.0287543	0.00984938	0.00840178	0.0175613	0.0176869	0.0328579	0.439765	1.03048	0.300323	0.338624	0.493837	0.735597	0.30389	0.139418	0.192373	0.377806	0.0177794	0.374512	0.0969022	0.138099	0.126837	0.479882	0.368303	0.459251	0.320368	0.168964	0.163906	0.0302726	0.141036
2700046G09Rik	ENSMUSG00000097787	ENSMUST00000181612	0.242853	0.13382	0.315372	0.230516	0.217662	0.236064	0.250086	0.43753	0.408582	0.286661	0	0.334175	0.100196	0.19876	0.182162	0.095106	0.187769	0.206964	0.229659	0.174815	0.320935	0.421338	0.418561	0.299518	0.271869	0.149019	0.0464159	0.32838	0	0	0	0.689522	0.69771	0.410508	0	0.429502	0.78517	0.811564	1.09794	0.77225	1.11102	1.03818	1.31312	0.817885	0.98134	1.20309	1.33022
2700049A03Rik	ENSMUSG00000034601	ENSMUST00000045907,ENSMUST00000134748,ENSMUST00000149564	0.467064	0.344636	0.372008	0.468375	0.274147	0.366133	0.537299	0.536604	0.582336	0.634015	0.436242	0.513572	0.0493072	0.0400186	0.0321627	0.0376428	0.0364252	0.0359967	0.0516666	0.0356651	0.0320911	0.0839273	0.0326884	0.0490033	1.94263	1.70846	2.21886	2.57058	1.55047	2.09293	2.57937	2.2372	2.78233	2.41396	1.86687	1.98553	0.523065	0.416287	0.480362	0.556503	0.376397	0.489187	0.583309	0.476717	0.655799	0.567263	0.367895
2700062C07Rik	ENSMUSG00000024273	ENSMUST00000097646,ENSMUST00000234303,ENSMUST00000234955,ENSMUST00000235029	1.79336	2.00943	2.08025	1.84043	2.13221	2.31677	2.04236	2.00724	2.05216	1.97365	1.89058	1.95717	1.03004	0.968425	0.948595	0.841893	1.44084	1.19084	0.987946	1.15691	0.748708	1.32956	0.852897	1.21847	1.76761	1.51526	1.87006	1.63802	1.68208	2.29749	2.1202	3.25206	2.25125	2.00967	1.40583	2.16304	1.68561	1.93319	2.06763	1.86156	2.28145	2.16582	1.95865	2.00139	1.75276	2.28915	1.90119
2700081O15Rik	ENSMUSG00000053080	ENSMUST00000159348,ENSMUST00000160561,ENSMUST00000189779	0.199554	0.401797	0.358055	0.384648	0.139725	0.377915	0.437293	0.198953	0.607048	0.210233	0.380169	0.217782	0.175069	0.113672	0.0390671	0.0749867	0.152729	0.0656088	0.0799479	0.138681	0.0628928	0.142555	0.0441325	0.127373	0.429228	0.508189	0.114996	0.265605	0.342252	0.43741	0.154612	0.420794	0.707147	0.284688	0.301147	0.457717	0.140652	0.280376	0.323445	0.268354	0.20233	0.218944	0.26603	0.202023	0.238074	0.242119	0.192179
2700097O09Rik	ENSMUSG00000062198	ENSMUST00000021406,ENSMUST00000136281,ENSMUST00000156852,ENSMUST00000222572	7.92464	7.86955	8.14941	7.2663	7.55147	8.58532	5.12704	6.17744	5.49691	5.41322	6.26775	8.27053	0.462741	0.682746	0.471983	0.33293	0.540729	0.437595	0.328827	0.369334	0.358797	0.430571	0.392021	0.576228	6.00243	6.48734	5.78201	5.163	5.05922	5.6529	3.55073	4.56253	4.40998	3.29927	4.66628	5.16435	0.793882	1.4555	1.19804	0.839037	1.1792	1.03945	0.784131	0.692853	1.0115	0.879443	0.876553
2810002D19Rik	ENSMUSG00000045464	ENSMUST00000152313	0.526306	0.509227	0.293436	0.348666	0.382688	0.435367	0.212317	0.356286	0.319587	0.289346	0.316599	0.372198	0.0541516	0.0522898	0.0703871	0.0215155	0.102891	0.0784694	0.0436722	0.0341178	0.0246259	0.0599806	0.0377024	0.0722307	0.0722739	0.261462	0.505909	0.274985	0.149835	0.265964	0	0.252042	0.164403	0.32739	0.350637	0.385354	0.490586	0.662354	0.432011	0.467811	0.896617	0.63057	0.591953	0.548448	0.478907	0.59691	0.338222
2810004N23Rik	ENSMUSG00000031984	ENSMUST00000034465,ENSMUST00000211971,ENSMUST00000212808	2.52389	3.20419	2.72345	2.71066	3.41284	3.09728	2.68178	2.43577	2.94656	3.12538	2.82919	3.07192	0.542178	0.729928	0.352762	0.392525	0.788429	0.597106	0.466173	0.382115	0.319398	0.601481	0.36675	0.40351	2.23576	3.2921	2.31628	2.77107	3.19539	3.38279	2.23897	2.20695	2.46284	2.6351	1.96393	1.91154	1.36076	1.82948	1.29152	1.3647	2.06024	2.04807	1.69124	1.10491	1.46832	1.65934	1.11325
2810006K23Rik	ENSMUSG00000047635	ENSMUST00000077376	0.776856	0.581363	0.546564	0.440571	0.684247	0.583765	0.538147	0.54668	0.693717	0.527272	0.497607	0.80825	0.060478	0.0823942	0.044712	0.0293007	0.102116	0.0608004	0.0539848	0.0532813	0.0320826	0.0635024	0.0368958	0.0692696	0.429684	0.453177	0.561579	0.193282	0.383965	0.342018	0.419186	0.422758	0.404445	0.249954	0.388169	0.592504	0.262101	0.525646	0.368515	0.271888	0.394214	0.488277	0.162109	0.286755	0.352508	0.568353	0.265953
2810013P06Rik	ENSMUSG00000099881	ENSMUST00000186531	5.8667	4.02222	6.41581	7.28744	2.94961	4.65821	6.52286	5.98197	7.25728	4.31393	5.02969	6.14874	0	0	0	0	0	0	0	0	0	0	0	0	6.7572	5.46706	7.54475	8.70495	3.49622	6.02175	7.67774	6.68854	8.06976	5.06418	6.16691	6.34117	0	0	0	0	0	0	0	0	0	0	0
2810021J22Rik	ENSMUSG00000020491	ENSMUST00000073924,ENSMUST00000132570	0.903503	0.702207	0.748146	0.418056	0.724766	0.673322	0.565715	0.913141	0.678901	0.972194	0.727247	0.70465	0.096181	0.0689146	0.0545006	0.0265747	0.0757414	0.0757761	0.0609774	0.058912	0.0441621	0.102869	0.0486208	0.0563914	0.640219	0.562248	0.396377	0.282975	0.598001	0.49426	0.597124	0.789567	0.517035	0.474741	0.757734	0.343857	0.409469	0.497697	0.40988	0.182788	0.550326	0.398451	0.373644	0.436824	0.407004	0.666834	0.309689
2810025M15Rik	ENSMUSG00000049881	ENSMUST00000061537,ENSMUST00000189791	1.1863	1.19324	0.940491	1.2569	0.69988	0.941372	1.14136	1.13071	0.964523	0.820081	0.78006	0.743228	0	0	0	0	0	0	0	0	0	0	0	0	0.442446	0.388028	0.755384	0.908503	0.305752	0.542726	0.575515	0.514316	0.258061	0.691108	0.333904	0.305804	0	0	0	0	0	0.0512335	0	0	0	0	0
2810403D21Rik	ENSMUSG00000086629	ENSMUST00000123040,ENSMUST00000131640,ENSMUST00000145250,ENSMUST00000151166	0.166212	0.170528	0.413703	0.0521362	0.129785	0.0258056	0.0423306	0.447076	0.360753	0.446549	0.202515	0.39302	0.0551716	0.0597689	0.133918	0.0762029	0.0653682	0.059465	0.0829125	0.0640405	0.116721	0.220113	0.105714	0.0925558	0.0980064	0	0.602371	0.142054	0	0.5082	0.254965	0.466063	0.548767	0.780747	0.491328	0.0870928	0.342848	0.314387	1.05568	0.516301	0.311487	0.312717	0.704358	0.538029	1.20052	1.24275	0.834599
2810405F17Rik	ENSMUSG00000101493	ENSMUST00000189334	1.70999	1.84888	1.31882	1.18457	1.48945	1.49571	1.8524	1.19059	1.21872	1.14427	1.3834	1.41059	0	0	0	0	0	0	0	0	0	0	0	0	3.72076	4.19221	3.64675	2.52172	3.95207	4.01084	4.16761	3.93196	3.1588	3.59476	3.47654	3.55135	0	0	0	0	0	0	0	0	0	0	0
2810410L24Rik	ENSMUSG00000075389	ENSMUST00000145437,ENSMUST00000155681	0.0874344	0.0817898	0.0761687	0.0411387	0.0887542	0.0916301	0.0751532	0.0826309	0.124707	0.154541	0.0038047	0.1153	4.5001	6.03268	6.82771	3.33368	7.11746	4.97619	5.0781	6.51504	7.49906	8.3263	8.78696	9.83534	0.639805	1.02696	0.635836	0.550185	0.42564	1.05423	0.996816	1.17161	1.23314	0.850224	1.40839	1.26441	5.20087	7.2501	7.63055	3.95154	8.68372	5.88199	5.8267	7.37185	8.04356	9.52848	8.84478
2810414N06Rik	ENSMUSG00000100594	ENSMUST00000186444	0.344243	0.323173	0.564868	0.191964	0.268799	0.356308	0.243531	0.483825	0.559775	0.24879	0.439404	0.354814	0.0643278	0.0386574	0.0817596	0.0175161	0.0807954	0.0637492	0.0543773	0.0776091	0.0366661	0.0603821	0.0643225	0.0507856	0	0	0.056047	0	0.0189048	0	0.0177922	0.104074	0.0765891	0.0683706	0	0.0810345	0.328914	0.305201	0.453252	0.21283	0.312532	0.271158	0.336158	0.368687	0.365871	0.278903	0.322945
2810459M11Rik	ENSMUSG00000026227	ENSMUST00000165824	11.4975	10.3502	15.0218	10.8941	11.1406	8.81898	9.6674	11.0933	15.0212	10.2952	14.0383	16.4387	1.18174	0.885754	0.772082	0.603888	0.955686	1.03269	0.734545	0.986611	0.728238	1.10702	0.795508	0.943075	7.41489	6.69482	8.64048	6.37766	6.77876	4.7482	6.39392	7.19669	9.11375	7.43745	8.99159	11.2563	3.40546	3.38423	3.03444	1.86572	3.63977	3.3659	2.51752	3.4965	3.41759	3.61164	3.14185
2900005J15Rik	ENSMUSG00000043833	ENSMUST00000128569,ENSMUST00000171190	3.95437	2.37517	4.65126	2.32752	5.34187	4.26049	4.44709	5.69976	6.44141	6.68085	4.85227	5.56457	1.01378	0.948709	1.65811	0.567537	1.55157	1.40901	1.32793	1.69209	2.13665	1.8572	1.52077	1.88116	3.54026	2.9768	4.84787	3.01535	5.23349	4.35894	5.28154	5.86638	6.84608	6.55612	4.85166	5.29744	1.27931	1.52922	2.25136	0.846905	2.128	2.02743	1.69074	2.02009	3.00191	2.40565	1.93624
2900026A02Rik	ENSMUSG00000051339	ENSMUST00000050125,ENSMUST00000211733,ENSMUST00000212276	3.65676	4.06859	4.95619	2.41456	6.69699	3.32021	3.99406	4.83537	4.9702	9.61682	10.2017	7.07974	0.127136	0.135031	0.147996	0.0632409	0.349704	0.132175	0.125314	0.126638	0.115192	0.362005	0.253888	0.229421	4.67992	4.32212	5.67252	3.04172	6.33488	3.48008	4.04793	6.27601	5.93353	8.61601	9.77333	6.94136	2.77636	3.05473	4.14676	1.71947	7.19065	3.17494	3.71753	2.35905	3.80192	6.93703	4.07841
2900076A07Rik	ENSMUSG00000097277	ENSMUST00000180879,ENSMUST00000180983,ENSMUST00000181492	2.44864	3.88771	2.18337	2.15736	3.429	3.02047	2.43621	2.39432	2.44289	2.21442	1.67205	2.2465	4.21859	4.14343	3.58477	1.4814	5.70987	4.0813	2.3894	3.2744	2.98799	4.20963	2.92639	3.16098	3.64817	3.15948	2.3253	0.881297	3.15134	3.53934	2.88678	2.54447	3.10664	2.69729	2.71386	2.34139	2.82232	4.38638	1.00477	1.91601	3.70855	3.20594	2.80469	2.83439	3.12483	3.1065	2.33739
2900097C17Rik	ENSMUSG00000102869	ENSMUST00000192863	12.4147	11.5397	10.4612	10.8176	11.1382	11.8826	11.0307	11.9064	11.2702	12.649	11.0904	12.2949	0	0	0	0	0	0	0	0	0	0	0	0	11.161	12.42	10.1202	9.66828	10.8345	10.9724	10.8741	10.2595	9.97956	11.3338	10.8107	10.8931	0	0	0	0	0	0	0	0	0	0	0
3110001I22Rik	ENSMUSG00000079737	ENSMUST00000035426,ENSMUST00000223666	0.242173	0.834263	0.29324	1.19734	0.202387	0.743853	0.125019	0.165585	0.375038	0	0.116204	0.228578	0	0	0	0	0	0	0	0	0	0	0	0	1.05649	1.80508	2.0589	3.3054	1.81632	1.37066	1.35748	0.686216	1.37971	1.13506	2.15024	2.45016	0.399184	0.75825	0.290444	0.0608332	0.873975	0.224652	0.451305	0.209345	0.015667	0.188808	0.329411
3110009E18Rik	ENSMUSG00000026388	ENSMUST00000056038,ENSMUST00000112644	0.19847	0.111794	0.131731	0.166012	0.185968	0.0616278	0.269578	0.230851	0.328203	0.130965	0.230304	0.120332	0.0102622	0.00955549	0.00936568	0.00515038	0.0129356	0.0120635	0.0121344	0.00852611	0.00654569	0.0125416	0.00701737	0.00959965	0	0	0	0.419009	0	0.193421	0	0	0.202334	0	0	0	0.13701	0.13035	0.142497	0.109045	0.193829	0.171882	0.158553	0.117676	0.153749	0.14544	0.0936009
3110021N24Rik	ENSMUSG00000094958	ENSMUST00000178992	0.257627	0.103654	0.555738	0.58902	0.281633	0.24888	0.255158	0.237231	0.106507	0.165953	0.45839	0.505045	0.00118331	0.000571312	0.000785403	0.000593875	0.000739182	0.000857347	0.00100454	0.00114697	0.00107624	0.00111547	0.00164773	0.00186534	0.969076	0.53866	2.41882	1.66179	1.23089	1.34244	1.2916	0.856769	1.10338	0.767516	1.48328	1.77084	0.00263302	0.00556677	0.00847692	0.00858689	0.00545865	0.00566263	0.00587131	0.00429297	0.00829299	0.0088132	0.00766448
3110040N11Rik	ENSMUSG00000025102	ENSMUST00000026092,ENSMUST00000141075,ENSMUST00000142557,ENSMUST00000152620	1.80373	2.59867	2.46444	2.23905	2.48123	2.5025	2.33106	2.02547	2.08476	2.11636	2.56509	1.69624	0.364452	0.465392	0.307462	0.319666	0.450009	0.409308	0.30708	0.345668	0.309227	0.360256	0.322518	0.349418	2.15348	2.59685	2.45108	1.88581	2.54228	1.92114	2.45102	2.16194	1.57005	2.63496	2.55387	2.12631	0.731667	1.0715	0.907467	0.856011	1.30259	1.05044	0.832223	0.914316	1.01617	1.0332	0.824546
3110082I17Rik	ENSMUSG00000053553	ENSMUST00000066052,ENSMUST00000198474	4.5434	0.632367	1.21803	5.7716	0.993501	5.35416	5.68533	1.14259	1.13175	2.88183	2.88604	1.30898	0.0756556	0.0389767	0.0278016	0.0642879	0.0465502	0.0904398	0.0906125	0.0266971	0.0273039	0.0469003	0.0346735	0.0225019	5.49291	0.487753	0.970622	5.52336	0.825603	5.07178	5.8142	0.91424	0.922693	2.56113	2.82478	1.35454	0.430105	0.101048	0.167243	0.343094	0.22364	0.536315	0.453808	0.269472	0.353051	0.465566	0.268832
3300002I08Rik	ENSMUSG00000063364	ENSMUST00000152036	0.227727	0.0824616	0.100767	0.171436	0.106691	0.12964	0.0966619	0.286955	0.103561	0.107336	0.184978	0.220914	0	0	0	0	0	0	0	0	0	0	0	0	0.253362	0.178554	0	0.668887	0.412703	0.399583	0.317793	0.481939	1.10199	0.271376	0.526795	0.385969	0	0	0	0	0	0	0	0	0	0	0
4430402I18Rik	ENSMUSG00000064202	ENSMUST00000025872,ENSMUST00000159655	3.11709	2.86118	1.21489	0.754912	1.35849	0.877866	2.19695	1.93931	1.21374	1.38378	1.23653	1.62179	0.0483596	0.0480312	0.0233857	0.00936151	0.0245988	0.0193068	0.0401154	0.0301338	0.00205639	0.0187559	0.0187589	0.0135712	1.7102	1.76404	0.663594	0.591538	0.483479	0.598139	1.03644	1.08437	0.707314	0.874266	0.653708	0.898041	0.263216	0.309164	0.068478	0.0408766	0.177565	0.117409	0.21195	0.147026	0.0482503	0.101808	0.117565
4632404H12Rik	ENSMUSG00000042579	ENSMUST00000038450,ENSMUST00000195940	1.0774	0.873219	1.16445	1.0887	1.21449	0.892504	1.03173	1.10705	0.426433	0.843524	1.05911	1.80712	1.22636	0.860822	1.76716	1.29579	1.55437	1.23705	1.58012	1.15846	1.02168	1.61671	1.61118	2.38374	1.49895	1.22654	0.848971	1.12339	1.44771	1.37602	1.37748	1.70297	1.24607	1.01646	1.41968	2.13216	1.54457	1.3068	2.96453	2.23424	2.24235	1.61684	2.13063	1.55195	1.41236	1.88342	2.20776
4632415L05Rik	ENSMUSG00000048106	ENSMUST00000059704,ENSMUST00000198527	1.82947	1.80788	2.34743	1.69421	1.80586	1.37275	1.59494	1.7808	1.81722	2.19626	2.3716	2.95854	0	0	0	0	0	0	0	0	0	0	0	0	2.74455	3.36446	3.82656	2.40267	3.0967	2.62286	2.62063	2.82745	3.6362	3.35072	3.74711	4.41166	0	0	0	0	0	0	0	0	0	0	0
4632428C04Rik	ENSMUSG00000097184	ENSMUST00000181485	0	0.00508253	0.00349357	0.00792488	0	0.00653758	0	0.0122445	0	0	0	0.0114885	0.538153	0.499089	0.226136	0.200136	0.559277	0.493499	0.46244	0.37152	0.291947	0.59672	0.289099	0.275345	0	0	0	0	0.010406	0.0100752	0	0	0.0105395	0	0	0	0.889792	0.86697	0.610805	0.515744	1.14622	0.976388	0.977912	0.797109	0.699655	1.08652	0.564233
4732419C18Rik	ENSMUSG00000097203	ENSMUST00000181805	0.095111	0.0361624	0.0284078	0.0268504	0.0601561	0.0708801	0.138069	0.109937	0.300802	0.229974	0.0422152	0.072659	5.9627	2.26333	1.09142	0.875731	3.59172	4.18988	6.70615	5.34856	4.46391	10.3645	2.31705	2.32583	0.061223	0.0134233	0.0278735	0.0147898	0	0.0409632	0.0398182	0.0646982	0.135694	0.0637543	0.0132011	0.0483604	9.15376	4.02652	2.02439	1.95508	6.754	7.38427	10.1097	7.74734	9.31315	12.8071	3.99618
4732465J04Rik	ENSMUSG00000101517	ENSMUST00000185499,ENSMUST00000187483	1.41573	1.19952	1.91311	0.933429	0.716743	1.29295	1.42337	1.79739	2.08407	1.05195	1.01145	1.25556	6.09846	3.37932	5.55056	2.95091	3.92296	5.90621	6.90791	7.25502	5.47639	7.5207	3.41851	5.05038	0.494203	0.609496	0.759373	0.441301	0.228696	0.611134	0.843726	0.671471	1.0099	0.421817	0.590844	0.556805	8.04375	6.90778	11.4692	5.05833	6.47906	8.51613	11.1016	11.2806	14.5754	11.4392	6.16115
4732491K20Rik	ENSMUSG00000097350	ENSMUST00000181774	0.0717579	0.051968	0.0846724	0.102039	0.119534	0.151022	0.150262	0.169249	0.14833	0.166856	0.111023	0.107317	0.0561302	0.0370844	0.0313731	0.0118612	0.0581309	0.0403625	0.0466473	0.0446708	0.0468988	0.0401021	0.012341	0.0257925	0.121654	0.150035	0.202507	0.115716	0.0709334	0.129726	0.28187	0.238639	0.167634	0.156771	0.169684	0.0743238	0.39723	0.26128	0.28859	0.217441	0.499367	0.401496	0.428752	0.364403	0.384504	0.472621	0.281557
4732496C06Rik	ENSMUSG00000108456	ENSMUST00000206533	0.517373	1.05997	0.121997	0.184494	0.309369	0.469273	0.109225	0.169252	0.167173	0.118399	0.135081	0.115155	0	0	0	0	0	0	0	0	0	0	0	0	0.360299	0.912727	0.179553	0.127029	0.232162	0.430016	0.0854993	0.111138	0.245362	0.127769	0.103935	0.095188	0	0	0	0	0	0	0	0	0	0	0
4833403J16Rik	ENSMUSG00000107481	ENSMUST00000204490	0.245532	0.241324	0.314296	0.303666	0.271149	0.25323	0.328291	0.33659	0.391527	0.267828	0.238107	0.334949	0	0	0	0	0	0	0	0	0	0	0	0	0.225784	0.148511	0.38548	0.354531	0.182033	0.37767	0.636331	0.453341	0.395073	0.329167	0.365131	0.356697	0	0	0	0	0	0	0	0	0	0	0
4833417C18Rik	ENSMUSG00000086015	ENSMUST00000146868	0.328301	0.23776	0.222541	0.304994	0.366528	0.240757	0.442961	0.584984	0.317077	0.497803	0.335568	0.335419	0.062835	0.0369736	0.0625587	0.0768676	0.0588771	0.0402418	0.0720121	0.0137038	0.035069	0.043314	0.0738249	0.0557167	0.0799348	0.0591497	0.0818831	0.0434476	0	0	0.0779819	0.209068	0.419605	0.262205	0.252073	0.124309	1.3707	1.58517	1.65731	1.258	1.82845	1.37567	1.43586	1.21817	0.87287	1.12669	1.18827
4833418N02Rik	ENSMUSG00000085287	ENSMUST00000146560,ENSMUST00000160917,ENSMUST00000161759	0	0.123182	0.133056	0	0	0.0792238	0.0278476	0	0.140135	0	0.0761298	0.0464069	1.25095	1.04669	1.91394	1.04949	1.54615	1.17399	1.22338	1.82118	1.09889	2.42967	1.96756	2.28974	0.0599044	0	0	0.477551	0.124191	0	0.311685	0.113949	0	0	0.348752	0.42587	2.63329	3.37128	5.47264	2.87174	4.149	2.82042	3.60065	3.39007	5.66634	5.40579	5.18784
4833420G17Rik	ENSMUSG00000062822	ENSMUST00000026519,ENSMUST00000224081,ENSMUST00000224312,ENSMUST00000225186,ENSMUST00000225292,ENSMUST00000225726	14.8937	10.8744	23.9262	21.7291	13.143	11.4424	12.9903	18.0033	16.4778	19.4011	22.0149	24.7653	1.7846	1.27908	2.47151	2.03698	1.49861	1.27943	1.84479	2.16522	1.58625	2.64517	2.39645	2.52301	11.7462	9.77349	20.1312	16.6579	10.5407	9.85697	13.273	14.7438	12.6376	17.5558	18.4855	18.7738	3.74874	3.79458	5.89637	4.84989	3.9016	3.65861	4.43988	4.73312	4.56584	5.6396	5.21357
4833438C02Rik	ENSMUSG00000118087	ENSMUST00000235942	1.17802	0.96689	1.15818	1.03833	0.827864	0.85504	1.53383	1.19038	2.83807	0.936975	0.886822	1.17849	0.263629	0.172447	0.618073	0.288092	0.298818	0.257465	0.412589	0.189177	0.44615	0.263347	0.333051	0.241304	0.505528	0	0.187001	0	0.320233	0.310053	0.109595	0	0.766622	0.631715	0.613143	0.0748724	1.84904	1.51227	1.86919	1.81169	1.32401	1.18425	2.48032	2.05941	2.96296	1.00328	1.08592
4833445I07Rik	ENSMUSG00000103103	ENSMUST00000193193,ENSMUST00000194104	0.534352	0.82674	0.489684	0.425124	0.660005	0.757971	0.709821	0.39199	0.45638	0.350314	0.399516	0.331341	0	0	0	0	0	0	0	0	0	0	0	0	2.63158	4.01262	4.35462	2.74069	4.19665	4.2664	2.96225	2.59037	2.55028	2.01791	2.99982	2.94361	0	0	0.183535	0.454462	0	0	0.0582636	0	0	0.0559727	0
4921524J17Rik	ENSMUSG00000036934	ENSMUST00000047749,ENSMUST00000209355	1.57447	1.06315	0.987385	1.36244	1.38079	1.37795	1.11305	1.20243	1.17998	1.0363	1.02403	1.25355	0.111146	0.0867623	0.0848027	0.0870609	0.100901	0.118374	0.0896811	0.0788365	0.0796173	0.0658022	0.0582188	0.0974919	1.70693	1.5157	1.27643	1.78134	1.59243	1.85016	1.58197	1.59097	1.64869	1.69574	1.34155	1.31966	1.00032	0.987951	0.939134	1.10957	1.14883	1.43026	1.3555	0.981422	1.29083	0.971876	0.775894
4921531C22Rik	ENSMUSG00000085704	ENSMUST00000150145,ENSMUST00000153188	0.197015	0.180049	0.186808	0.24013	0.320861	0.288401	0.258044	0.241434	0.331614	0.266641	0.244945	0.327634	0.0634521	0.103394	0.0947596	0.0477677	0.107763	0.147771	0.0242398	0.110707	0.0708268	0.0807497	0.0331333	0.0346239	0.297992	0.140004	0.75587	0.647879	0.117673	0.0569659	0.664484	0.512848	0.297954	0.119692	0.316679	0.731376	0.726664	0.806569	0.744376	0.493711	0.941552	1.00278	0.454146	0.95029	0.858264	1.10668	0.980505
4930402H24Rik	ENSMUSG00000027309	ENSMUST00000044766,ENSMUST00000110243,ENSMUST00000119422,ENSMUST00000123049,ENSMUST00000138758,ENSMUST00000139684,ENSMUST00000142128,ENSMUST00000145851,ENSMUST00000148924,ENSMUST00000148932	4.99203	4.56867	3.83091	4.02041	4.29102	4.81198	5.23607	3.88433	2.99053	4.21261	3.32552	3.86708	1.79327	1.696	1.18155	1.12007	1.59533	1.43739	1.63104	1.06723	0.679023	1.67023	1.0317	1.42755	11.9293	12.3009	9.68534	10.3159	9.41371	12.0074	14.0095	9.22363	8.21274	9.95971	8.3485	9.37416	3.39332	3.033	2.47462	2.03226	3.08159	3.26955	2.89282	2.1934	2.28267	3.2758	2.2577
4930404H11Rik	ENSMUSG00000113630	ENSMUST00000220948,ENSMUST00000222756	3.4536	3.9034	7.26608	4.88449	6.55935	5.08158	5.43381	5.49775	3.65757	6.04965	6.07613	7.1419	1.90769	1.91755	3.23589	1.76443	3.27661	2.15526	2.8298	2.78081	0.938376	3.7566	3.19306	3.77649	1.96287	2.21029	4.72081	2.62085	3.51643	2.80508	3.87147	3.44964	1.88156	3.27933	3.85056	4.73993	1.95616	1.99947	4.5365	2.67145	3.90873	3.37555	4.05468	2.96418	1.99996	3.79995	3.53739
4930405O22Rik	ENSMUSG00000090565	ENSMUST00000164605	0	0	0	0	0	0	0	0	0	0	0	0	0	0	0	0	0	0	0	0	0	0	0	0	0	0	0.280131	0.0594556	0.283468	0	0.106714	0.676233	0.660337	0.691996	0.106138	0.0729041	0.00314801	0	0.325698	0.130041	0.349157	0	0	0.0449104	0.13881	0.112113	0.00916354
4930430F08Rik	ENSMUSG00000046567	ENSMUST00000054471,ENSMUST00000218328,ENSMUST00000218821,ENSMUST00000219410,ENSMUST00000219790	0.858052	1.12526	0.940862	0.776891	1.04847	0.837119	0.691018	1.13798	0.690292	0.865702	0.599427	0.778247	0.293279	0.221295	0.148388	0.134723	0.280813	0.158746	0.221626	0.232079	0.125619	0.176757	0.141707	0.181313	0.33753	0.943551	0.720327	0.703264	0.962156	0.66339	0.90553	0.936308	0.398657	0.685395	0.504904	0.349934	0.701131	0.733897	0.710929	0.634507	0.809783	0.875123	0.90448	0.854702	0.79588	0.645433	0.526635
4930431P19Rik	ENSMUSG00000109147	ENSMUST00000207761	0.377189	0.250402	0.435274	0.307617	0.286493	0.300793	0.408263	0.401337	0.387006	0.414558	0.438684	0.405405	0	0	0	0	0	0	0	0	0	0	0	0	1.20172	0.984016	1.28126	1.06642	1.24568	1.10762	1.50732	1.5006	1.27882	1.22587	1.33261	1.32943	0	0	0	0	0	0	0	0	0	0	0
4930451G09Rik	ENSMUSG00000022543	ENSMUST00000090457,ENSMUST00000229669,ENSMUST00000231077	0.189942	0.186469	0.15969	0.117571	0.126562	0.228055	0.183822	0.224614	0.232435	0.16831	0.14547	0.115162	0.0597604	0.0392996	0.0471878	0.028441	0.0444107	0.0467111	0.0440845	0.0449421	0.0276025	0.0367146	0.02726	0.0217396	0.0655182	0.025857	0.228192	0.18518	0.230909	0.0920577	0.357938	0.286642	0.151328	0.196494	0.292433	0.197956	0.390165	0.389134	0.332338	0.177493	0.342891	0.327734	0.372358	0.354947	0.282728	0.367654	0.179001
4930452B06Rik	ENSMUSG00000021747	ENSMUST00000102996	0.113946	0.167334	0.129201	0.0857801	0.284716	0.0855061	0.111241	0.151865	0.0777267	0.354465	0.436334	0.165805	0.0089045	0.012293	0.00921166	0.0116525	0.0218368	0.00997985	0.0102847	0.00961894	0.00647099	0.0306022	0.0208512	0.0139694	0.172049	0.330563	0.250449	0.216561	0.33791	0.00908798	0.247351	0.180858	0.209149	0.50071	0.729259	0.346014	0.0576169	0.100537	0.0640162	0.0611195	0.147609	0.0438436	0.0885369	0.0561237	0.0645646	0.238473	0.10457
4930453N24Rik	ENSMUSG00000059920	ENSMUST00000076991,ENSMUST00000162732	2.46472	2.53373	2.99999	2.7642	2.2486	1.95815	1.91484	2.3768	1.94691	2.44776	3.00745	3.81423	0.145216	0.182064	0.173338	0.148112	0.179231	0.165094	0.131828	0.172314	0.119682	0.147048	0.12312	0.230904	2.24376	2.47004	2.75701	2.68545	1.73578	1.80816	1.88163	2.07619	2.18739	2.48098	2.72945	3.9436	1.10486	1.61975	1.83002	1.21075	1.56089	1.22734	1.31908	1.26691	1.21608	1.34028	1.50432
4930471M09Rik	ENSMUSG00000097693	ENSMUST00000206771	0	0	0	0	0	0	0	0	0	0	0	0	0	0.019928	0.0313094	0.00591858	0.0331502	0.0439424	0.0300339	0.00685847	0.0146261	0.0266804	0.00410533	0	0	0	0	0	0	0	0	0	0	0	0	0	0	0	0	0	0	0.0677208	0	0.010696	0.0118069	0	0
4930480G23Rik	ENSMUSG00000086332	ENSMUST00000125909	0.0824871	0.0735241	0.126345	0.0668743	0.023782	0.0650188	0.130894	0.481571	0.53828	0.161498	0.185545	0.180043	0.0183572	0.0170395	0.0199497	0.0122624	0.0159896	0.0125243	0.0243965	0.0906719	0.132661	0.0227035	0.025517	0.0299099	0.0726113	0.0895509	0.0743812	0.118401	0.0940839	0.0182186	0.159384	0.759656	0.876672	0.153117	0.105682	0.0483942	0.0266288	0.0310166	0.0314454	0.0144738	0.0199354	0.0259829	0.0425755	0.110099	0.226761	0.0415947	0.0409102
4930509G22Rik	ENSMUSG00000096959	ENSMUST00000181206	0.109789	0.0745416	0.150297	0.37193	0.180029	0.214136	0.099611	0.170602	0.301268	0.174649	0.179155	0.0898633	0.165568	0.198438	0.144526	0.177747	0.201026	0.260135	0.183069	0.128162	0.162252	0.113266	0.121769	0.138064	0.422066	0.213054	0.392135	0.448148	0.284886	0.492552	0.220241	0.224049	0.298844	0.248378	0.123812	0.418679	0.205147	0.279747	0.235775	0.262899	0.337129	0.349846	0.257085	0.212562	0.385228	0.21415	0.202291
4930522L14Rik	ENSMUSG00000072762	ENSMUST00000100937,ENSMUST00000112547	1.04422	0.643927	1.02934	0.809456	0.653913	0.645282	1.02295	1.06427	0.984786	1.12276	0.933978	1.30885	0.115397	0.0622919	0.0819117	0.0426318	0.0560663	0.0537485	0.099596	0.101134	0.0481044	0.148215	0.0535623	0.118357	0.622821	0.222264	1.04524	0.677054	0.260988	0.132995	0.943727	0.617564	0.973865	0.757587	0.655756	1.08338	0.870727	0.602597	0.77805	0.461356	0.558427	0.487235	0.878482	0.898141	0.850027	1.14923	0.770409
4930523C07Rik	ENSMUSG00000090394	ENSMUST00000097513,ENSMUST00000163892,ENSMUST00000165923,ENSMUST00000191933	1.41101	1.03975	3.22737	2.76552	1.20264	1.39873	1.68781	2.1568	2.21634	2.16038	2.9515	3.30426	0.137707	0.0670938	0.202692	0.159463	0.109314	0.0788435	0.143663	0.138291	0.066047	0.247637	0.191595	0.222433	2.35493	2.57434	6.71602	5.16805	2.00557	2.56319	3.12791	3.59621	3.02952	3.16035	5.03127	4.58821	1.26785	0.808838	3.18126	2.40489	1.6045	1.41507	1.97244	1.39959	1.47587	2.5123	1.88367
4930554C24Rik	ENSMUSG00000099724	ENSMUST00000216019	0.555122	0.569538	1.92671	5.40373	2.55021	2.69334	0.583182	1.00889	1.32534	0.32052	0.99845	0.57217	0.00264521	0	0.00131679	0	0.00123929	0	0.00101052	0	0.000984216	0.00336632	0.00276254	0	0.705842	0.696407	2.8018	9.85505	3.24673	3.56413	0.925303	0.839146	2.17681	0.351433	1.09153	1.58771	0	0	0	0.0205665	0.0156889	0.00759507	0.0110742	0.0071975	0.00397252	0.00709248	0.00367145
4930556M19Rik	ENSMUSG00000096971	ENSMUST00000181739,ENSMUST00000226989,ENSMUST00000227872,ENSMUST00000228061	3.1777	3.65487	1.2405	1.13369	3.4395	5.24396	2.45869	2.53752	3.17848	2.93934	1.49316	1.21794	1.59377	1.23363	0.493624	0.402813	1.21893	1.87032	1.2202	1.46315	1.0618	1.2897	0.519505	0.691097	5.25626	5.10496	1.54801	2.07131	4.68231	6.46223	4.56698	4.18679	6.50134	6.11158	2.53414	2.45224	4.25547	3.5239	2.61552	2.18733	3.52889	4.64613	4.2523	4.83339	4.57615	3.31972	2.68749
4930581F22Rik	ENSMUSG00000070315	ENSMUST00000093873,ENSMUST00000161136,ENSMUST00000161823,ENSMUST00000162566	37.7207	32.9975	55.3198	46.2532	42.1532	42.5073	39.4396	53.3914	72.3191	52.0976	53.7565	68.1129	4.30301	2.70587	3.4	2.55553	3.97849	5.13646	4.99783	5.68725	4.59106	4.79566	2.9559	4.56168	16.9872	13.9506	22.5311	18.4664	20.8316	16.1618	20.34	20.1409	24.9474	25.0925	25.915	29.6094	7.60812	5.19591	7.54887	6.77811	6.53034	9.30262	9.85278	9.82421	11.3016	7.97777	5.91137
4930594M22Rik	ENSMUSG00000075463	ENSMUST00000100291,ENSMUST00000161599,ENSMUST00000162218	0.334926	0.446579	0.211914	0.405305	0.428216	0.568595	0.353948	0.297639	0.237589	0.533783	0.516501	0.280117	0.252907	0.264122	0.060711	0.0932833	0.244668	0.18498	0.138874	0.114576	0.0375238	0.245078	0.111447	0.0985437	0.0766756	0.302603	0.104726	0	0.304673	0.589975	0.436347	0.474013	0.0536662	0.383259	0.297594	0.204412	1.83832	2.27833	0.682462	0.860489	2.17594	1.77812	1.28667	0.807617	0.955515	1.33768	1.08251
4931406C07Rik	ENSMUSG00000031938	ENSMUST00000034414,ENSMUST00000178977,ENSMUST00000216077,ENSMUST00000217042	10.1246	9.92573	14.7176	9.37927	17.2465	13.3134	10.083	11.3216	4.37024	8.71565	13.7123	17.7631	0.53823	0.651717	1.30298	0.480273	1.92933	1.28946	0.64636	0.553014	0.227342	0.61406	1.34989	1.61852	8.43326	9.03959	12.7034	7.99807	13.1066	10.7278	7.95638	8.27382	3.65569	5.70283	12.4706	13.2407	1.0778	1.71324	3.82608	1.44503	3.78199	3.21039	1.88485	1.20479	1.02119	1.17349	3.56085
4931406P16Rik	ENSMUSG00000066571	ENSMUST00000085592,ENSMUST00000108074,ENSMUST00000132975,ENSMUST00000146025,ENSMUST00000205581,ENSMUST00000206399	2.70615	2.49197	3.27191	3.46734	3.34174	2.64611	2.71286	2.6832	2.42554	3.63393	3.46957	3.32983	0.0799319	0.061974	0.0602939	0.0716424	0.0838848	0.0537865	0.063801	0.0598856	0.0309303	0.0874411	0.0650142	0.089696	5.42418	4.90481	7.14709	7.33838	6.81862	5.29231	5.97548	5.79475	5.84185	7.32725	6.65472	6.85172	1.57911	1.54343	1.96707	2.18376	1.5102	1.96344	1.63614	1.29673	1.61997	1.70554	1.38301
4931414P19Rik	ENSMUSG00000022179	ENSMUST00000022786,ENSMUST00000227280	0.556441	0.520928	0.50445	0.61302	0.627365	0.884986	0.819172	0.651172	0.696859	0.441383	0.439385	0.340662	0.347417	0.245651	0.213317	0.137783	0.413335	0.399183	0.272975	0.232803	0.177383	0.208743	0.111595	0.206918	0.517284	0.304259	0.489132	0.508257	0.824929	0.838639	0.465828	0.520366	0.428198	0.382249	0.337832	0.415481	0.811868	0.664055	0.75517	0.413844	1.04868	1.05651	0.70175	0.624127	0.629329	0.503647	0.342858
4931428F04Rik	ENSMUSG00000014837	ENSMUST00000014981,ENSMUST00000171788,ENSMUST00000212529,ENSMUST00000212922	0.443575	0.716334	0.35533	0.535439	0.742887	0.776549	0.681708	0.380287	0.489438	0.378494	0.351431	0.336638	0.718858	0.593738	0.25781	0.337195	0.763514	0.932292	0.521733	0.333178	0.233617	0.372377	0.216139	0.28151	0.485384	0.448965	0.248608	0.445204	0.393076	0.517589	0.628902	0.375085	0.167209	0.291425	0.272279	0.390896	0.620782	0.792626	0.387669	0.562965	0.939422	0.97286	0.489026	0.467282	0.578549	0.47602	0.38331
4932422M17Rik	ENSMUSG00000105881	ENSMUST00000195992	0.045045	0.0722348	0.0768804	0.053288	0.0994895	0.0839228	0.0712901	0.0785914	0.0718291	0.0491354	0.107527	0.0667164	0	0	0	0	0	0	0	0	0	0	0	0	0.635139	1.17156	0.78263	0.700451	0.772869	0.655916	0.484922	0.595318	0.386558	0.810932	0.937812	0.613492	0	0	0	0	0	0	0	0	0	0	0
4932438A13Rik	ENSMUSG00000037270	ENSMUST00000057272,ENSMUST00000123916,ENSMUST00000128061,ENSMUST00000129787,ENSMUST00000136746,ENSMUST00000138152,ENSMUST00000146948,ENSMUST00000211820	6.27397	5.54288	3.8268	3.23029	3.06129	4.05354	5.78318	4.16532	3.87024	5.48396	2.60416	3.72052	0.01053	0.0150124	0.0108131	0.00776115	0.0168406	0.0101173	0.0109096	0.00961888	0.0104205	0.0106644	0.0172729	0.00703951	20.7977	17.9352	14.2101	14.5261	14.1617	16.8552	21.6227	18.8146	22.1709	16.5367	11.0085	12.9329	1.54646	1.33156	1.45273	1.10577	1.52424	1.55639	1.90214	1.4561	1.71653	1.34692	0.78077
4933406I18Rik	ENSMUSG00000087475	ENSMUST00000163996	0.172593	0.124994	0.313344	0.0458577	0.19026	0.15132	0.108596	0.168277	0.21154	0.0602941	0.190851	0.288076	0.0421812	0.0256153	0.0734517	0.0283568	0.0499051	0.0453329	0.0520411	0.0438132	0.0564882	0.0329322	0.0551081	0.0811417	0.348543	0.573139	0.476051	0.252595	0.331183	0.320655	0.0566712	0.276245	0.670861	0.163329	0.535469	0.412974	0.0809984	0.0641642	0.159452	0.0630397	0.0975893	0.0713954	0.100091	0.0841819	0.160955	0.0994563	0.120965
4933406P04Rik	ENSMUSG00000069713	ENSMUST00000092680	0.0338506	0.0700431	0.120364	0.0910117	0.0951553	0.058562	0.107147	0.0843718	0.10076	0.0820546	0.126258	0.0844402	0	0	0	0	0	0	0	0	0	0	0	0	0.539554	0.64154	0.907004	0.767009	0.530607	0.597048	0.620849	0.618427	0.493838	0.583472	0.832278	0.811413	0	0	0	0	0	0	0	0	0	0	0
4933407K13Rik	ENSMUSG00000087396	ENSMUST00000129980,ENSMUST00000130744,ENSMUST00000140409	1.98817	1.83043	1.40243	1.26949	1.97984	1.89706	1.81115	1.59046	1.62924	1.93604	1.29037	1.37477	0.0485279	0.0195022	0	0	0	0.031618	0.0293615	0.00318117	0	0.0349837	0	0	2.66554	2.80008	2.40927	2.07948	2.92556	2.91124	2.93694	2.80359	3.11123	2.88024	2.03867	2.10397	0.275531	0.182609	0.137263	0.181171	0.252621	0.26224	0.228766	0.125053	0.0870453	0.206428	0.0796357
4933411K16Rik	ENSMUSG00000090369	ENSMUST00000164518	0	1.20592	0.222313	0	0.549974	0.0178293	1.17473	0	0	1.22327	0.439747	0	0	0	0	0	0	0	0	0	0	0	0	0	5.00106	4.68209	5.55298	4.32541	5.07045	6.24649	3.95296	6.0931	7.10919	6.48317	5.862	7.46099	0	0	0	0	0	0	0	0	0	0	0
4933412E12Rik	ENSMUSG00000112627	ENSMUST00000217853	0.122664	0.0851338	0.142479	0.153906	0.186774	0.128551	0.105435	0.156054	0.212989	0.0997331	0.0960791	0.0278893	0.0973436	0.0733174	0.0193831	0.0527628	0.0662807	0.110629	0.118998	0.118887	0.0946526	0.0776317	0.0413423	0.0899456	0.146221	0	0.0449355	0.0317906	0.0757844	0.102725	0	0.0556275	0.107459	0	0	0.0909567	0.170807	0.104411	0.127424	0.2321	0.105848	0.285088	0.293421	0.148326	0.267038	0.227943	0.0936758
4933421O10Rik	ENSMUSG00000085037	ENSMUST00000155691	0.501508	1.04854	0.905259	0.576164	0.694663	0.739359	0.223238	0.599183	0.470553	0.701122	0.380291	0.699613	1.09686	1.38578	0.629714	0.477659	0.832718	0.881931	0.726401	0.680978	0.664302	0.643596	0.907212	1.17083	0.442905	0	0.134193	0	0.400908	0.18156	0.328627	0	0	0.105235	0	0.260542	1.99274	4.25424	2.8156	1.99196	2.57016	2.57466	1.52508	2.08589	2.09212	2.09302	2.73365
4933427D14Rik	ENSMUSG00000020807	ENSMUST00000142530,ENSMUST00000154093,ENSMUST00000156696,ENSMUST00000238653	0.82698	1.12736	1.12777	0.659185	1.03861	0.647369	1.09643	1.08214	0.703311	1.67149	0.667706	1.90363	0.326836	0.210958	0.23266	0.18515	0.23696	0.181916	0.223806	0.275141	0.200652	0.377807	0.230827	0.295606	1.04066	1.29819	2.92851	2.62664	1.28951	1.10445	1.47034	2.6166	2.29814	2.85869	1.39276	1.94522	0.263916	0.213962	0.146701	0.0867361	0.256603	0.161182	0.173641	0.183877	0.304999	0.306784	0.275929
4933434E20Rik	ENSMUSG00000027942	ENSMUST00000029552,ENSMUST00000068798,ENSMUST00000160640,ENSMUST00000161874,ENSMUST00000161918,ENSMUST00000162390	6.42031	8.11148	8.1584	6.59225	8.02329	7.88917	6.19433	6.97333	7.41312	6.67389	7.13159	8.76756	0.0568588	0.0697737	0	0.0951204	0.113954	0.133888	0.0651631	0.0578686	0.025857	0.0710191	0.0610304	0.0792891	4.44445	8.29486	7.87206	6.04527	6.39989	5.91078	6.55721	5.64302	7.35542	6.25834	5.73578	8.28819	0.176936	0.673345	0.429079	0.478894	0.378044	0.616083	0.419204	1.04747	0.727874	0.521168	0
4933434E20Rik	ENSMUSG00000118504	ENSMUST00000239076,ENSMUST00000239082	4.67809	4.27494	3.77268	4.68344	4.62786	4.62146	3.70259	4.8216	4.5374	4.46409	4.26681	3.44059	1.22239	1.10325	0.924933	0.592223	1.28182	1.1711	0.985421	1.04647	0.637155	1.26017	0.769373	1.08858	3.32701	3.9903	4.02891	3.40159	3.641	4.10866	3.02854	3.62304	4.44082	2.81673	3.46822	3.8248	1.91293	1.80892	1.82382	1.51641	2.58476	2.36718	2.02837	1.26255	1.99315	2.03893	1.94027
4933439C10Rik	ENSMUSG00000072893	ENSMUST00000130570,ENSMUST00000145533	6.77906	7.15654	10.5685	9.24412	9.11841	5.51795	8.44801	5.65134	12.3212	8.6231	10.2416	8.43463	0.225307	0.144748	0.401598	0.181925	0.238355	0.184494	0.0763533	0.271048	0.229859	0.24973	0.294126	0.400556	4.99096	4.83709	7.17123	7.13004	6.40965	4.80956	5.60154	5.62899	7.58156	6.14708	6.32127	7.63401	0.142226	0.348007	0.763432	0.191717	0.0943542	0.234096	0.560557	0.129859	0.220992	0.341238	0.320166
5031425E22Rik	ENSMUSG00000073147	ENSMUST00000101522,ENSMUST00000188328,ENSMUST00000189045,ENSMUST00000191186	1.79211	3.24897	3.4562	4.53431	2.57444	2.76948	4.02155	2.06034	2.47289	2.4921	3.39615	2.6358	5.88607	4.85535	3.61096	3.94341	4.88684	5.24823	5.04936	4.09178	3.04277	5.63898	3.86959	6.70951	8.73339	10.021	10.0707	11.1592	8.77773	9.34612	10.3676	8.08822	7.8265	9.63209	8.81344	10.5265	12.2948	11.8133	10.652	8.23557	11.9045	14.056	15.2521	9.8937	16.7914	11.8267	9.12564
5031439G07Rik	ENSMUSG00000036046	ENSMUST00000047144,ENSMUST00000124308,ENSMUST00000165743,ENSMUST00000170863	1.82293	1.356	1.95596	1.4488	1.6743	1.49148	1.51736	1.82461	2.19393	2.92196	2.49419	2.41533	0.0843011	0.0719211	0.100462	0.0622612	0.0843768	0.043727	0.101249	0.0740984	0.066297	0.211314	0.0907083	0.0979255	2.05993	1.21865	2.04832	1.44767	1.63899	1.46979	1.70738	2.12372	2.45834	2.78277	2.4555	2.53488	1.02756	0.653999	1.34903	0.739684	1.14387	0.850475	1.02695	0.877596	1.27716	1.92843	0.976332
5033403H07Rik	ENSMUSG00000106352	ENSMUST00000196858,ENSMUST00000198580	29.0354	31.8687	4.84949	3.72056	19.3028	18.6811	17.3006	19.6293	11.1216	19.6949	6.32769	6.92353	12.0713	14.071	1.36243	0.924602	7.93078	7.13156	6.95985	8.8515	4.87181	8.81419	2.41842	2.33693	17.7039	20.1648	2.94087	2.30351	12.2579	14.4751	12.1366	13.2623	8.0375	16.1438	4.90802	3.70532	18.601	25.3608	3.92408	2.15559	16.7473	13.5024	15.5333	17.1108	12.9994	18.3133	5.37483
5033406O09Rik	ENSMUSG00000113769	ENSMUST00000221314,ENSMUST00000221669,ENSMUST00000223453	1.7708	1.52137	1.78313	1.15061	2.22076	1.49278	1.54329	1.83847	2.67056	1.99934	1.37822	1.30796	1.53046	1.34014	1.78693	0.754139	1.87732	1.5391	2.27753	1.28051	1.5608	1.67324	1.69643	1.07048	1.59618	0.674932	1.04051	1.57742	0.558682	0.332875	0.76848	0.887204	0.783481	0.679979	0.462621	0.865797	1.05744	1.37796	1.65549	0.35787	1.99577	1.53184	1.83938	1.44217	1.56053	2.02884	1.57778
5033430I15Rik	ENSMUSG00000038152	ENSMUST00000038032	0.376212	0.0939511	0	0.341815	0.0607785	0.543815	0.247792	0.215024	0.183421	0.0770437	0.0541931	0	0.247226	0.0665023	0.063293	0.223339	0.0728055	0.506665	0.345398	0.0677826	0.0998714	0.0659209	0.0442616	0.0539617	0.630936	0	0	0.36311	0.230828	1.1547	0.0362072	0.24709	0.350682	0.278268	0	0.230867	0.34354	0.0598143	0.414016	0.373454	0	0.324503	0.906869	0.153758	0	0.0189394	0.117648
5330438D12Rik	ENSMUSG00000052291	ENSMUST00000219273	0.410772	0.574457	0.549988	0.341225	0.291991	0	0.497821	0.840253	1.13838	0.420605	0.502957	0.9275	1.15925	0.849195	1.23375	1.17029	0.824037	1.00542	1.19112	1.02679	1.08741	1.24729	1.35911	1.68685	0.364709	0.0799631	0	0.176207	0	0.36603	0	0.770822	0.170176	0.265851	0.196599	0.468139	1.41046	1.00296	1.54897	1.11888	0.763954	0.66315	1.78509	1.08768	1.04056	1.39335	1.76312
5430400D12Rik	ENSMUSG00000097699	ENSMUST00000181717	0.169512	0.0669615	0.163652	0.100542	0.0914501	0.143552	0.231553	0.0761786	0	0.252766	0.0965623	0	0.524002	0.386453	0.406829	0.365524	0.400905	0.46574	0.495853	0.842948	0.53661	0.46496	0.436792	0.629576	0	0	0	0	0	0.457214	0	0	0	0.413186	0	0	1.18279	0.909156	0.704428	0.687742	0.926664	1.3113	1.35515	1.7528	1.38616	0.812055	1.12097
5430403G16Rik	ENSMUSG00000072763	ENSMUST00000092720	1.04613	0.730238	0.998865	0.80652	0.890479	0.838319	0.970691	0.974181	0.994201	0.883266	0.816109	1.11968	0.16247	0.0696592	0.0808776	0.0420205	0.102736	0.076138	0.0925281	0.126516	0.0674973	0.171666	0.0687032	0.097901	0.555303	0.718648	0.4728	0.431183	0.396201	0.36913	0.72466	0.342949	0.401282	0.608301	0.580796	0.653683	0.838365	0.528931	0.795996	0.375086	0.770007	0.562365	0.694088	0.785153	0.886161	1.13182	0.621167
5430416N02Rik	ENSMUSG00000097772	ENSMUST00000181873	2.29526	3.94225	2.51678	3.53754	2.79008	3.30834	2.74898	1.66408	1.75418	1.31575	2.18652	1.48941	1.76759	2.25999	1.72668	1.99493	2.32623	2.65367	1.65489	1.14218	0.806616	1.05837	1.61462	2.1179	3.32762	6.04098	4.13592	4.48554	5.38095	4.05214	3.72245	2.0677	1.77007	1.74646	4.04675	2.87821	2.96503	4.5706	3.55838	3.89151	4.4213	4.50734	3.35435	1.98694	1.85346	2.05482	2.75292
5530601H04Rik	ENSMUSG00000087174	ENSMUST00000138460,ENSMUST00000144366,ENSMUST00000146227,ENSMUST00000147478,ENSMUST00000154334,ENSMUST00000156974	2.70734	2.13119	2.25948	2.10547	1.84415	2.3027	2.24837	2.63699	2.66286	2.73234	2.13409	3.06254	0.128348	0.121274	0.0838828	0.0942515	0.0723059	0.107337	0.106686	0.126163	0.080471	0.184826	0.089361	0.139499	0.63494	1.89834	0.709545	0.962136	0.857606	1.00414	0.67574	1.18947	1.45441	0.414747	0.952128	1.23106	0.723381	0.691431	0.659278	0.614531	0.574278	0.622503	0.619055	0.551258	0.953863	0.752035	0.528797
5730405O15Rik	ENSMUSG00000087424	ENSMUST00000127521,ENSMUST00000130099	2.32283	1.82139	1.32793	1.00835	1.67873	2.34809	1.53723	1.55798	1.69069	1.39052	1.0152	1.61599	0.257011	0.389182	0.211942	0.113353	0.479211	0.362753	0.184464	0.185707	0.150685	0.180607	0.216898	0.20399	1.7952	1.19249	0.964997	0.734235	0.865945	1.81954	1.1271	1.18334	1.26892	0.999493	0.482899	0.537029	0.958537	1.62753	1.14175	0.605815	1.73302	1.4542	0.840883	0.742042	0.842515	0.759071	0.641676
5730409E04Rik	ENSMUSG00000073755	ENSMUST00000097886,ENSMUST00000164362	0.72617	0.51517	0.596087	0.513202	0.536012	0.386548	0.581994	0.555916	0.538174	0.701585	0.554082	0.456091	0.210767	0.234317	0.219044	0.141967	0.40018	0.328954	0.206236	0.132255	0.143084	0.266656	0.195015	0.274409	0.593586	0.309559	0.277968	0.525436	0.184589	0.34042	0.256452	0.346796	0.302691	0.69142	0.378486	0.324027	0.275063	0.412298	0.422651	0.258762	0.597662	0.366309	0.443798	0.332041	0.294333	0.272664	0.354147
5730414N17Rik	ENSMUSG00000116506	ENSMUST00000230130	1.06731	0.984974	0.916889	0.725436	0.96008	0.687452	0.852742	0.851279	1.03478	1.21598	1.12739	1.4377	0	0	0	0	0	0	0	0	0	0	0	0	2.05891	1.44607	2.00185	1.51742	1.73631	1.40093	1.83839	1.55992	1.88681	2.56739	1.77767	2.49637	0	0	0	0	0	0	0	0	0	0	0
5730455P16Rik	ENSMUSG00000057181	ENSMUST00000103225,ENSMUST00000134274,ENSMUST00000149614	1.21887	1.06778	1.29587	1.15978	1.30574	1.10974	1.20234	1.60858	1.04656	1.60495	1.41309	1.28806	0.196298	0.170798	0.11951	0.118008	0.317582	0.168389	0.1694	0.235305	0.12926	0.21806	0.216804	0.186486	1.0617	0.941581	0.989819	1.02447	1.18091	0.939835	0.931022	1.36716	0.989405	1.1292	1.45265	0.996477	0.515217	0.443575	0.712664	0.834769	0.585086	0.299711	0.461011	0.848945	0.558137	0.679704	0.608178
5730480H06Rik	ENSMUSG00000029089	ENSMUST00000030968,ENSMUST00000176521,ENSMUST00000195960,ENSMUST00000196604,ENSMUST00000196950,ENSMUST00000197072,ENSMUST00000197915,ENSMUST00000199818,ENSMUST00000200566	4.26891	3.60621	5.36889	4.53236	3.32389	3.57132	3.61932	4.48328	4.75482	4.88355	4.1994	6.45024	0.580218	0.45388	0.474876	0.325349	0.489304	0.4014	0.407451	0.439542	0.326049	0.664552	0.474516	0.609004	3.80591	3.93765	5.01258	3.84808	3.83719	4.46986	4.52548	4.92902	5.61099	4.8571	4.25411	5.75676	1.92117	1.99924	2.09266	1.56056	1.92652	1.78108	1.84887	1.62268	2.34197	2.42286	1.6589
5730522E02Rik	ENSMUSG00000032985	ENSMUST00000125773,ENSMUST00000125987	0.102306	0.105845	0.0582034	0.0880199	0.164334	0.0816878	0.145164	0.0892481	0.174014	0.223192	0.259478	0.223301	0.00122599	0.00131252	0.00191051	0.000280896	0.00244738	0.00144	0.00126251	0.000697508	0.000555326	0.00235162	0.00100203	0.00110528	0.607939	0.645952	0.862279	0.762549	0.48475	0.140802	0.364976	0.711634	0.883739	0.96422	0.408381	0.664912	0.211359	0.172559	0.357909	0.195135	0.326245	0.24148	0.24548	0.164818	0.332112	0.209165	0.179811
5830417I10Rik	ENSMUSG00000078684	ENSMUST00000135913	2.09576	2.23488	1.60565	1.50398	2.18878	2.27475	1.44541	1.63982	1.52361	1.86456	1.45307	1.66926	0.211326	0.203433	0.156503	0.137062	0.215989	0.206249	0.148916	0.147199	0.140202	0.205633	0.124271	0.173149	2.37603	2.70784	1.74583	2.00291	2.6579	2.39619	1.7338	2.21235	2.38168	2.17288	2.11179	1.50428	1.19149	1.53209	1.302	1.11627	1.58939	1.55847	1.07799	1.05183	1.30511	1.3381	1.06721
5830448L01Rik	ENSMUSG00000115007	ENSMUST00000228874	1.14416	1.36623	1.41035	1.01515	1.16782	0.989707	1.28005	1.16448	1.46973	1.0285	1.35139	1.24867	0	0	0	0	0	0	0	0	0	0	0	0	3.52662	3.63327	4.65045	3.87606	4.03934	2.5421	4.06773	4.52158	5.05256	3.99909	4.57511	4.22472	0	0	0	0	0	0	0	0	0	0	0
5830454E08Rik	ENSMUSG00000052658	ENSMUST00000064646,ENSMUST00000213974	0.831767	0.778456	0.81537	0.6069	0.731413	0.619862	0.811483	0.580484	0.818931	0.868525	0.547925	1.08929	0	0	0	0	0	0	0	0	0	0	0	0	1.12657	1.07566	1.60075	0.86912	1.28079	0.875344	0.921783	1.17516	0.877526	0.987716	1.30468	0.83965	0	0	0	0	0	0	0	0	0	0	0
5930430L01Rik	ENSMUSG00000106951	ENSMUST00000145042	0.505661	0.107887	0.353033	0.0868747	0.102233	0.0742727	0.158705	0.274557	0.112418	0.416545	0.346217	0.412169	0.056428	0.193821	0.0353131	0.0145645	0.258326	0.184729	0.0812986	0.11111	0.0059987	0.231162	0.124597	0.0316708	0	0	0	0	0	0	0	0	0	0	0	0	2.46303	2.27993	4.07281	1.44404	2.84954	1.88868	2.48835	2.98741	2.32436	4.01588	3.62062
6030443J06Rik	ENSMUSG00000097207	ENSMUST00000181764	0.391108	0.384706	0.193725	0.143554	0.355533	0.255578	0.313686	0.276685	0.0608149	0.556332	0.284497	0.409843	0	0	0	0	0	0	0	0	0	0	0	0	0.706977	1.04904	0.570243	0.538581	0.923257	1.02799	0.858058	0.656513	0.502615	1.03301	0.653572	0.994318	0	0.0725115	0	0.0266311	0.0888789	0.01844	0	0.0582492	0	0	0.0148565
6030458C11Rik	ENSMUSG00000022195	ENSMUST00000057256,ENSMUST00000227299,ENSMUST00000228177,ENSMUST00000228888	3.02412	3.04801	3.32256	3.19982	3.39596	3.58275	2.45208	3.11842	3.0892	2.85568	3.02474	3.53954	0.453641	0.45506	0.338359	0.347194	0.574619	0.559541	0.396221	0.431757	0.299361	0.447665	0.335473	0.426942	3.29766	2.97397	3.83548	3.94888	3.72093	3.80949	3.07467	3.2262	3.84077	3.324	3.40803	4.08278	1.01265	1.33454	1.39303	1.23823	1.51203	1.34439	1.08854	1.13998	1.16839	1.26632	1.13341
6430548M08Rik	ENSMUSG00000031824	ENSMUST00000108951,ENSMUST00000212268	0.803041	0.743052	0.372874	0.710763	0.848761	1.1002	0.632184	0.513632	0.935912	0.437454	0.382037	0.332687	0.14652	0.323919	0.145875	0.243826	0.0361291	0.574693	0.0117838	0.0874548	0.527947	0.0196276	0.233555	0.117823	1.14873	0.691463	0.399441	0.870694	1.04327	1.29568	0.524349	0.566318	1.02345	0.567932	0.317001	0.393341	0.15434	0.216314	0.0952798	0.113334	0.177996	0.193367	0.130128	0.0568692	0.186718	0.0608291	0.0391746
6430550D23Rik	ENSMUSG00000074646	ENSMUST00000086145,ENSMUST00000138025,ENSMUST00000141437,ENSMUST00000144686,ENSMUST00000156993	3.03545	1.54933	2.5069	1.41098	2.45398	2.4279	3.17743	2.93429	2.71435	3.18565	1.88492	2.50691	0.11721	0	0.190955	0.168454	0.0199686	0.0992604	0	0.0836591	0	0	0	0	2.49734	2.1762	2.40883	1.52584	2.13519	2.68934	3.52112	2.75661	3.65532	2.76764	2.29936	1.83047	0.370937	0.160334	0.962612	0.503086	0.607883	0.496374	0.4825	0.591349	0.267041	0.321159	0.14054
6430573P05Rik	ENSMUSG00000102545	ENSMUST00000192648,ENSMUST00000195547	0.0709539	0.0942073	0.188379	0.0756715	0.0498635	0.17075	0.153599	0.0515815	0.114401	0.0902966	0.0679261	0.0838878	0	0.0262474	0	0	0	0	0	0	0	0.00768712	0	0	0.27038	0.440744	0.349224	0.242807	0.292455	0.342149	0.355523	0.313058	0.394941	0.352561	0.29657	0.449204	0	0	0	0	0	0	0	0	0	0	0
6430590A07Rik	ENSMUSG00000097583	ENSMUST00000181813	1.01611	0.919854	0.40117	0.217614	0.91107	0.407998	0.50864	0.573118	0.110814	1.04787	0.631222	0.726537	0.01106	0.0167478	0.00100104	0.00302769	0.0197846	0.00187326	0.00614563	0.00789414	0.00374106	0.0170607	0.00525028	0.00877837	3.30795	4.54945	2.77248	2.34285	3.4809	3.42054	2.81152	3.05081	2.84148	3.52301	2.94224	3.14002	0.624202	1.04724	0.742548	0.481555	1.08534	0.779469	0.715589	0.774233	0.567751	0.946257	0.728471
6430590A07Rik	ENSMUSG00000116278	ENSMUST00000229135	1.01611	0.919854	0.40117	0.217614	0.91107	0.407998	0.50864	0.573118	0.110814	1.04787	0.631222	0.726537	0.01106	0.0167478	0.00100104	0.00302769	0.0197846	0.00187326	0.00614563	0.00789414	0.00374106	0.0170607	0.00525028	0.00877837	3.30795	4.54945	2.77248	2.34285	3.4809	3.42054	2.81152	3.05081	2.84148	3.52301	2.94224	3.14002	0.624202	1.04724	0.742548	0.481555	1.08534	0.779469	0.715589	0.774233	0.567751	0.946257	0.728471
6430710C18Rik	ENSMUSG00000085427	ENSMUST00000125382	0.119027	0.114935	0.256758	0	0.167295	0.0923991	0.242509	0.103835	0	0.269289	0.165742	0.194849	0.0442271	0.0125334	0.0306314	0.0246092	0.0720718	0.107477	0.126349	0.0872292	0.0572375	0.0456796	0.0321314	0.0797452	0	0	0.174412	0	0	0	0.22147	0.0539779	0.178753	0	0	0.403472	0.0275063	0	0.0676242	0.0358817	0.0456197	0.0828177	0.134171	0.0470895	0.057756	0.0257792	0.0106757
6720427I07Rik	ENSMUSG00000097375	ENSMUST00000181490	2.45067	2.52606	3.06578	2.72428	2.83383	2.37567	3.02263	2.39069	2.37774	2.62386	3.35249	3.87473	0.0387515	0.0412195	0.0343613	0.0223353	0.040282	0.013537	0.0296074	0.0169027	0.014869	0.0364729	0.025294	0.0284143	3.20581	3.77961	5.1524	4.87154	3.35391	3.11074	4.52117	2.8549	3.51298	3.81342	4.83504	6.45708	4.89013	5.45029	6.48391	6.04469	7.01901	5.80318	6.3237	4.16986	5.06489	5.43053	5.18863
6820431F20Rik	ENSMUSG00000071796	ENSMUST00000150051,ENSMUST00000153748	19.8668	17.2329	18.2075	20.1704	17.3649	16.2646	15.4672	16.6119	15.7036	19.609	18.6001	19.8074	1.9401	1.56737	1.43948	0.991059	1.72026	1.19192	1.19119	1.30349	0.95361	1.79445	1.30218	1.69033	10.484	11.1826	11.8214	10.7921	10.3014	10.0566	8.46878	9.72621	14.5279	11.9985	11.3574	11.5965	8.32301	8.92586	9.48126	9.62822	9.39933	7.84641	8.36065	6.99001	7.90574	8.60471	7.20701
8030456M14Rik	ENSMUSG00000117768	ENSMUST00000238029	0.243021	0.299851	0.36741	0.250709	0.446993	0.318616	0.37823	0.282671	0.187542	0.297817	0.225601	0.353625	0	0	0	0	0	0	0	0	0	0	0	0	1.67377	1.95627	1.74094	1.67955	2.00191	2.22254	1.80873	1.51843	1.51393	1.71347	1.5491	1.85351	0	0	0	0	0	0	0	0	0	0	0
8030462N17Rik	ENSMUSG00000047466	ENSMUST00000074653,ENSMUST00000237203	0.992913	1.01293	1.13141	1.09515	0.911825	0.845047	0.795165	0.988485	0.94262	1.19083	1.09552	1.27621	0.0484448	0.0424895	0.0402261	0.0333312	0.0518117	0.0337539	0.036786	0.0452926	0.0202413	0.0774011	0.0503863	0.0468028	0.885284	1.03498	1.06215	1.08102	0.741673	0.77895	0.6507	0.951555	0.846674	1.11384	1.1061	1.09384	0.563834	0.617173	0.624471	0.546785	0.692919	0.638359	0.572251	0.442688	0.662103	0.683523	0.474806
8030462N17Rik	ENSMUSG00000116473	ENSMUST00000229523,ENSMUST00000237163	0.992913	1.01293	1.13141	1.09515	0.911825	0.845047	0.795165	0.988485	0.94262	1.19083	1.09552	1.27621	0.0484448	0.0424895	0.0402261	0.0333312	0.0518117	0.0337539	0.036786	0.0452926	0.0202413	0.0774011	0.0503863	0.0468028	0.885284	1.03498	1.06215	1.08102	0.741673	0.77895	0.6507	0.951555	0.846674	1.11384	1.1061	1.09384	0.563834	0.617173	0.624471	0.546785	0.692919	0.638359	0.572251	0.442688	0.662103	0.683523	0.474806
8430429K09Rik	ENSMUSG00000034587	ENSMUST00000144844,ENSMUST00000146456	0.250447	0.136033	0.116881	0.212108	0.0513344	0.247884	0.113614	0.122896	0.21549	0.345281	0.228861	0.162285	0.0527202	0.0856486	0.0893722	0.0525606	0.110815	0.0968951	0.0794715	0.0981977	0.0827048	0.0725322	0.059523	0.0855261	0.050992	0.352172	0	0	0	0	0.298477	0	0.267674	0	0	0.0906274	0.744936	1.26234	1.24595	0.777776	1.18663	1.31364	0.9115	1.04073	1.00301	1.23066	0.902494
9030025P20Rik	ENSMUSG00000116953	ENSMUST00000061688,ENSMUST00000231253,ENSMUST00000232182	5.61512	3.79401	5.38009	4.42098	4.93046	5.32298	5.57895	5.37359	5.279	5.53408	4.46106	5.73893	0.347251	0.354848	0.350852	0.163385	0.328825	0.226847	0.408086	0.421021	0.295635	0.343296	0.299651	0.358094	3.84271	3.23096	4.87274	3.30905	3.94646	4.13273	4.43279	3.95861	5.45055	4.167	4.70163	4.53466	0.774735	0.704817	0.70292	0.444067	0.844789	0.809855	0.687098	0.861242	0.895764	1.25227	0.794682
9030407P20Rik	ENSMUSG00000097343	ENSMUST00000180977,ENSMUST00000207861	0.269393	0.0596133	0.31291	0.169002	0.0140236	0.327631	0.0743258	0.00652803	0.261723	0.0444412	0.375123	0.0571665	0.128116	0.288292	0.318883	0.285899	0.336559	0.277053	0.307639	0.484977	0.21451	0.374608	0.255652	0.189754	0.427723	0	0.0486832	0	0.295578	0	0	0	0.0997896	0.178163	0.27668	0	0.439398	0.715315	0.652657	0.421932	0.956485	1.13187	0.621562	0.696509	0.46131	0.967749	0.696369
9030616G12Rik	ENSMUSG00000097691	ENSMUST00000181142	1.91953	2.50878	1.64234	1.97565	0.927412	0.754364	2.39466	1.43905	1.91943	0.979667	2.74076	5.36807	2.1785	1.66101	1.62848	1.62467	1.45292	1.24463	1.12062	2.34786	1.44368	2.09021	2.41029	5.86394	2.27385	1.56618	1.14266	2.09873	1.86782	1.29174	2.13459	2.08102	2.61245	0.402089	3.24703	6.6338	4.85432	4.39369	9.91367	4.97142	3.84852	3.07934	3.28424	6.02542	7.00754	8.26045	8.35586
9030619P08Rik	ENSMUSG00000053168	ENSMUST00000096397,ENSMUST00000190141,ENSMUST00000227495	2.89397	0.585091	2.05288	3.08638	3.3783	4.23474	2.34007	1.58839	6.21836	2.23019	2.27934	1.18436	1.9675	0.260333	0.9496	1.38555	2.11977	3.13654	1.16817	0.706621	2.7392	1.46592	1.13876	0.551841	1.45557	0.522222	1.32161	1.79808	1.98888	2.49007	1.48455	1.54169	3.64673	1.89124	1.15555	0.705535	1.79977	0.331726	1.10078	1.42616	1.72892	2.58703	1.23485	0.733602	3.1146	1.34694	1.06826
9130016M20Rik	ENSMUSG00000118366	ENSMUST00000237398	35.079	26.7546	30.3132	28.4917	30.933	27.2832	33.123	25.9524	25.4928	36.0679	29.2829	54.3937	0	0	0	0	0	0	0	0	0	0	0	0	23.8098	22.0623	21.3015	18.9078	21.8666	17.9516	25.7089	17.9508	18.6549	26.5082	20.2916	32.4193	0	0	0	0	0	0	0	0	0	0	0
9130023H24Rik	ENSMUSG00000062944	ENSMUST00000078816	0.980689	0.989551	1.1754	1.0428	1.44999	1.21369	0.939745	0.990925	0.97129	1.11136	1.25015	1.15496	0	0	0	0	0	0	0	0	0	0	0	0	2.50961	2.53581	3.39784	2.56722	3.34067	3.05215	3.03247	3.01396	2.40166	2.74929	3.25765	3.31832	0	0	0	0	0	0	0	0	0	0	0
9130230N09Rik	ENSMUSG00000092626	ENSMUST00000174568	1.4636	1.14391	1.11091	1.17818	1.27636	1.18792	0.6643	0.379245	1.01365	0.725364	0.484283	1.50239	0.800792	1.01954	0.939251	1.04604	0.914811	1.16154	0.916352	0.405114	0.516999	0.561511	0.905051	0.62253	0	0.204516	0.637018	0	0.128921	0.083215	0	0	0	0	0	0	1.99807	1.87847	1.89675	2.0697	2.14705	2.16279	1.77576	1.37302	1.19712	1.26475	1.68497
9130401M01Rik	ENSMUSG00000101892	ENSMUST00000100655	0.223726	0.333582	0.399626	0.326941	0.320616	0.239059	0.341869	0.321458	0.239935	0.323795	0.453556	0.186712	0.0498895	0.0569182	0.0469485	0.0365286	0.0723619	0.0585704	0.0522155	0.0572343	0.0401767	0.0626202	0.0499613	0.0477339	0.50828	0.297177	0.347113	0.552539	0.331733	0.491227	0.587689	0.626653	0.395279	0.529294	0.621047	0.30112	0.0332382	0.0424391	0.0741052	0.0361324	0.0587742	0.119698	0.05913	0.120871	0.0287376	0.133767	0.0132798
9130401M01Rik	ENSMUSG00000116094	ENSMUST00000229646	0.223726	0.333582	0.399626	0.326941	0.320616	0.239059	0.341869	0.321458	0.239935	0.323795	0.453556	0.186712	0.0498895	0.0569182	0.0469485	0.0365286	0.0723619	0.0585704	0.0522155	0.0572343	0.0401767	0.0626202	0.0499613	0.0477339	0.50828	0.297177	0.347113	0.552539	0.331733	0.491227	0.587689	0.626653	0.395279	0.529294	0.621047	0.30112	0.0332382	0.0424391	0.0741052	0.0361324	0.0587742	0.119698	0.05913	0.120871	0.0287376	0.133767	0.0132798
9230111E07Rik	ENSMUSG00000087624	ENSMUST00000124850	0.241052	0.299269	0.868544	0.553045	0.602317	0.449102	0.991022	0.901224	0.452719	1.30497	0.299696	0.663939	0.722369	0.416746	0.694813	0.465465	0.5392	0.769864	1.70252	0.688914	0.523884	0.945262	0.875884	0.841798	0.492589	0.324003	0.470956	0.499783	0.136162	0	0.192222	0	0.0689539	0.677101	0.31864	0.554466	1.20845	0.552948	0.735565	0.60924	0.925869	1.4589	2.15282	1.09937	0.82742	1.29671	1.01962
9230112E08Rik	ENSMUSG00000070461	ENSMUST00000094214,ENSMUST00000189441	1.60103	2.19421	1.32488	0.869859	2.08467	2.2496	1.43203	1.66358	1.48981	1.57505	1.1602	1.44255	0	0	0	0	0	0	0	0	0	0	0	0	3.16174	6.03337	4.03691	2.77722	5.10859	5.54627	3.34964	3.25696	4.93632	3.65944	3.55131	3.47786	0	0	0	0	0	0	0	0	0	0	0
9230114K14Rik	ENSMUSG00000097145	ENSMUST00000180601,ENSMUST00000198720	0.431992	0.198755	0.308655	0.332862	0.300014	0.279327	0.314525	0.301484	0.147497	0.245774	0.302538	0.221859	0.0810036	0.0551183	0.061298	0.0787389	0.0686726	0.081263	0.0792322	0.0834776	0.071871	0.0713672	0.0509749	0.0788499	0.349585	0.306589	0.490738	0.492626	0.322108	0.272885	0.353676	0.492572	0.530138	0.351904	0.251261	0.264634	0.161234	0.152334	0.211854	0.163506	0.158864	0.197842	0.154516	0.205367	0.309839	0.165527	0.148154
9230116N13Rik	ENSMUSG00000097403	ENSMUST00000194227	0.185665	0.0927316	0.248589	0.221706	0.134977	0.166991	0.16142	0.242951	0.273943	0.222699	0.257419	0.380792	0	0	0	0	0	0	0	0	0	0	0	0	0.183161	0.14457	0.22515	0.258843	0.227832	0.193015	0.241226	0.235173	0.288442	0	0.399873	0.358083	0	0	0	0	0	0	0	0	0	0	0
9330102E08Rik	ENSMUSG00000107879	ENSMUST00000204642	0.133151	0.109076	0.375964	0.0953082	0.104311	0.0874351	0.196793	0.276109	0.277761	0.237043	0.157294	0.264422	0.00583695	0	0.00523016	0.00439415	0.00492236	0.00326243	0.000891927	0.00560115	0.00173743	0.00792337	0.00182876	0.00127402	0.0874266	0.0924192	0.127939	0.0610967	0.0517853	0.050139	0.0913829	0.0653324	0.163904	0.099495	0.121186	0.0832405	0.0267182	0.00164757	0.0273695	0.00726118	0.0225026	0.0150834	0.0423564	0.0111175	0.00876582	0.0469511	0.016203
9330151L19Rik	ENSMUSG00000097061	ENSMUST00000181850	5.14203	4.4813	5.52525	4.34135	4.68352	4.48501	3.98485	4.22923	4.79362	4.83025	4.01625	6.37014	0	0.476634	0.219476	0.0553182	0.20656	0.0684515	0.278272	0	0.164044	0.246659	0.610593	0.160387	2.78157	1.16	4.05375	3.30434	1.38716	3.0027	0.792637	1.40003	0.58205	3.20714	0.593586	3.04094	3.10765	5.14926	2.78079	1.81829	4.11191	2.0915	4.16417	3.65109	4.60606	2.54417	5.42764
9430002A10Rik	ENSMUSG00000062704	ENSMUST00000074808	0.19881	0	0.131957	0.432371	0.165588	0.1852	0.20253	0.115623	0.131506	0.168671	0.115349	0.168754	0	0	0	0	0	0	0	0	0	0	0	0	0.379182	0.498818	0.25895	0	0.786102	0.761111	0.616531	0.300529	0.132697	0.296144	0	0	0	0	0	0	0	0	0	0	0	0	0
9430037G07Rik	ENSMUSG00000097073	ENSMUST00000180723,ENSMUST00000180982	1.89089	1.12399	1.40626	2.09236	1.76912	1.81981	2.88506	2.07932	1.64233	3.29546	1.52271	2.14441	0.218837	0.180835	0.259774	0.544922	0.262888	0.0940876	0.842426	0.345099	0.0772483	0.361804	0.155293	0.0979798	1.98019	1.2888	2.39494	1.86319	2.25098	2.54683	3.52272	2.05742	2.05273	3.57915	2.0344	1.92974	1.37296	1.13815	1.0077	3.15428	0.770276	0.752891	1.68463	1.82409	2.37018	1.14746	0.954503
9430038I01Rik	ENSMUSG00000040139	ENSMUST00000068996,ENSMUST00000117404,ENSMUST00000120340,ENSMUST00000145881	0.999374	0.441414	1.46513	1.20706	0.715181	0.705893	1.54809	1.71969	0.809063	2.21286	1.24442	1.85172	0.121997	0.0407646	0.166011	0.13262	0.0783414	0.0860019	0.159608	0.17628	0.0962169	0.211202	0.128146	0.213846	0.768578	0.402849	1.29168	1.0966	0.28631	0.506206	1.4996	1.34775	1.1221	1.64323	0.804014	1.60076	0.485626	0.190196	0.81672	0.737471	0.387114	0.471206	0.714902	0.594749	0.565553	0.730858	0.484238
9530068E07Rik	ENSMUSG00000036275	ENSMUST00000036952,ENSMUST00000109057	7.74235	7.95341	8.16518	8.05973	5.5089	5.99743	7.43119	6.64279	6.63186	6.82625	7.17775	7.64752	0.610973	0.574927	0.502904	0.3959	0.55554	0.476163	0.616776	0.5102	0.327033	0.569507	0.462464	0.482538	5.03368	6.096	5.93488	5.34323	3.88776	3.75426	5.55583	4.71236	4.03088	4.73611	5.03741	5.65721	1.47005	1.52604	1.33311	1.12093	1.57746	1.35996	1.49397	1.34528	1.18318	1.45499	1.28506
9530080O11Rik	ENSMUSG00000044125	ENSMUST00000137239,ENSMUST00000143332	0.198054	0.180851	0.265769	0.175028	0.233991	0.144388	0.210533	0.405647	0.198645	0.21917	0.359721	0.291325	0.0608698	0.0389963	0.0675947	0.0405364	0.0515515	0.0610647	0.0545559	0.0673971	0.0304879	0.065546	0.0501224	0.0881471	0.177499	0.0750541	0.129875	0.248085	0	0	0.247375	0.192933	0.18635	0.308943	0.12302	0.292933	0.224918	0.362559	0.46729	0.234171	0.446586	0.33383	0.231785	0.289239	0.468942	0.276112	0.368853
9630013D21Rik	ENSMUSG00000059027	ENSMUST00000127391,ENSMUST00000131216,ENSMUST00000156790	12.6476	7.95916	20.8252	13.4546	14.3241	10.4056	14.3296	14.1453	17.1006	17.708	22.9457	19.2984	1.10321	0.391672	0.676188	0.411198	1.12295	0.738127	0.536758	0.852681	0.398443	1.48932	0.853787	0.968671	11.0744	6.77047	16.5506	9.71699	12.0945	8.87179	11.1704	11.2099	12.4157	15.7725	17.0777	15.166	0.0163001	0.0750505	0.378475	0.0177195	0.264709	0.0872489	0	0.0671789	0.148313	0.48376	0
9930021J03Rik	ENSMUSG00000046138	ENSMUST00000175726,ENSMUST00000175764,ENSMUST00000176773,ENSMUST00000177155	3.37246	2.89693	3.49166	3.18639	3.08468	3.33866	3.46362	3.70002	4.1814	3.46343	3.20984	4.38265	0.322388	0.232415	0.219252	0.157505	0.269789	0.208561	0.233243	0.253308	0.157875	0.310219	0.222842	0.313424	3.11369	3.56445	3.48409	3.50865	3.71677	4.29002	3.73616	3.84877	4.63008	3.78753	3.47913	3.59126	1.55822	1.60784	1.92714	1.54285	1.78485	1.83154	1.73629	1.18648	2.20487	1.63185	1.35988
9930111J21Rik1	ENSMUSG00000069893	ENSMUST00000093153,ENSMUST00000097494,ENSMUST00000141200	0.393625	0.226089	0.180181	0.25886	0.216211	0.24656	0.300743	0.264445	0.345102	0.355066	0.274056	0.244415	0	0	0	0	0	0	0	0	0	0	0	0	0.94124	1.13016	0.927797	2.15258	0.552264	1.49718	1.03952	0.937427	1.75262	0.957038	1.1373	1.22308	0.196169	0.0466462	0.0874641	0.0843798	0.125079	0.077902	0.0647101	0.105367	0.292629	0.0542296	0.0356038
9930111J21Rik2	ENSMUSG00000069892	ENSMUST00000093152,ENSMUST00000101295,ENSMUST00000132768	1.29499	0.684487	0.724702	0.912232	0.7455	0.865989	0.795413	0.946343	1.20091	0.975405	0.729252	0.954499	0.0208637	0.0188033	0.0136172	0.0109946	0.0167257	0.0140367	0.0178889	0.00768477	0.010178	0.0143574	0.00774726	0.0116377	2.34832	0.920701	1.43913	1.36001	1.45096	1.53348	1.82075	1.54586	3.80042	1.55214	1.42784	1.253	0.430423	0.393261	0.351916	0.457809	0.399418	0.46859	0.472315	0.411893	0.813258	0.460581	0.328835
A030005L19Rik	ENSMUSG00000113880	ENSMUST00000220768	0.150278	0.133949	0.218672	0.147942	0.184139	0.0646112	0.0971535	0.201689	0.30108	0.254994	0.289743	0.214468	0	0	0	0	0	0	0	0	0	0	0	0	0.132286	0.261036	0.203266	0.179756	0.274249	0.099574	0.258109	0.125816	0.520812	0.30995	0.256715	0.293888	0	0	0	0	0	0	0	0	0	0	0
A130006I12Rik	ENSMUSG00000069136	ENSMUST00000091396	0.555479	0.766258	0.553037	0.358434	0.495705	0.443532	0.444615	0.553807	0.314941	0.538597	0.497245	0.721687	0	0	0	0	0	0	0	0	0	0	0	0	1.05944	0	0.620153	0.329056	0.392212	0.455692	0	0.431839	0.0794484	0.212769	0.440563	0.941469	0	0.727785	0	0	0	0	1.07944	0	0	0	0
A130010J15Rik	ENSMUSG00000079144	ENSMUST00000110831,ENSMUST00000160822,ENSMUST00000161235,ENSMUST00000178744	1.3954	0.886501	1.94745	1.28261	1.22578	0.92558	1.29221	1.33685	1.29335	1.15744	1.97125	1.91376	0.177992	0.224967	0.167051	0.18179	0.19865	0.185873	0.186231	0.225494	0.156919	0.23469	0.287711	0.24869	0.427021	0.930808	0.712094	0.766477	0.277936	0.607968	0.639415	0.292794	0.656835	0.846953	1.04067	1.5973	0.605771	0.386375	0.745897	0.27272	0.837236	0.436015	0.692451	0.750729	0.562103	0.544796	0.567
A130014A01Rik	ENSMUSG00000097944	ENSMUST00000183021	1.89613	1.82561	1.26219	1.35828	1.76981	1.89983	1.77719	1.59642	1.32624	1.58686	1.29713	1.7886	0	0	0	0	0	0	0	0	0	0	0	0	2.84898	2.73829	2.4015	2.4685	3.00767	3.34464	2.76912	2.29968	2.83653	2.34495	2.11153	2.55975	0	0	0	0	0	0	0	0	0	0	0
A1cf	ENSMUSG00000052595	ENSMUST00000075838,ENSMUST00000224304,ENSMUST00000224564	30.8246	25.2435	21.7034	22.461	28.6202	21.7157	29.3444	20.6671	14.1701	32.8637	24.5409	40.265	1.32445	1.04206	0.770707	0.739163	1.07283	0.794845	1.04068	0.678154	0.397546	1.32157	0.828366	1.46647	35.3917	33.0246	30.512	35.5049	31.3332	29.6406	39.5035	26.1604	28.1206	40.6446	34.0083	51.1123	8.48543	7.54727	7.66167	5.77197	6.62808	7.93002	7.34504	4.6438	7.65777	6.73647	5.39719
A230056P14Rik	ENSMUSG00000087178	ENSMUST00000130189	0.283166	0.327546	0.21144	0.153957	0.339032	0.395672	0.336542	0.343089	0.503381	0.19019	0.110897	0.20602	0.175643	0.124931	0.0731601	0.0371044	0.111679	0.156523	0.120504	0.116482	0.10403	0.112903	0.0528776	0.098777	0.146269	0.144314	0.115257	0.122312	0.174945	0.350059	0.208555	0.171218	0.0708754	0.08436	0.16376	0.0699899	0.157671	0.22133	0.0892922	0.0989382	0.142177	0.216135	0.17883	0.14752	0.203216	0.14777	0.0534836
A330023F24Rik	ENSMUSG00000096929	ENSMUST00000181226,ENSMUST00000181273,ENSMUST00000194584	6.82643	7.17794	4.47157	1.94988	7.17927	6.50094	4.43772	5.05531	5.13228	5.39439	2.89383	3.06347	1.29145	1.27794	0.806331	0.282984	1.19275	0.815229	0.82494	0.806404	0.529695	1.26495	0.600951	0.575157	8.70064	10.1552	7.8905	4.15017	8.92008	7.90507	6.3059	6.11565	7.52774	8.01772	5.08057	5.7241	5.53493	6.01259	5.79928	3.55744	6.94675	5.70178	5.20804	4.50605	5.66102	7.39862	4.11252
A330035P11Rik	ENSMUSG00000085615	ENSMUST00000131416,ENSMUST00000144926	0.206797	0.25706	0.190523	0.2463	0.24583	0.462913	0.23818	0.358113	0.463962	0.358752	0.493186	0.269476	0.432038	0.50062	0.537673	1.89726	0.542015	1.88486	0.352098	0.494151	0.34472	0.352289	0.238134	0.309095	0.129189	0.568675	0.173057	0.518539	0.185419	0.219419	0.0290844	0	0	0	0.212134	0	1.08113	1.00047	1.05402	3.05571	1.12841	3.7191	1.14201	1.36155	1.33075	1.16	1.17925
A430005L14Rik	ENSMUSG00000047613	ENSMUST00000058393,ENSMUST00000105645	1.67176	2.46338	3.19699	2.65413	2.73743	2.49788	2.80117	2.29588	1.87838	2.26091	3.2239	2.39348	1.25518	1.44487	1.80881	1.33953	1.67062	1.76219	1.69187	1.63002	0.915466	1.2328	1.46726	1.74342	2.3096	2.89588	2.5877	2.0661	2.16963	1.93164	2.76952	2.51697	1.23765	2.34496	2.31104	2.62965	1.10156	0.840286	1.39484	0.85376	1.75507	1.24886	1.33834	1.39691	0.899497	1.2427	1.2173
A430010J10Rik	ENSMUSG00000097603	ENSMUST00000054470	0	0	0	0	0	0	0	0	0	0	0	0	0.648687	0.338247	0.723335	0.703212	0.364696	0.700966	0.45597	0.407442	0.559956	0.374238	0.325181	0.566351	0	0.074663	0	0	0.0784424	0	0	0	0	0	0.0734271	0	1.48466	1.24509	1.9771	1.69463	0.846429	1.34103	1.59323	2.04746	1.48076	1.39144	1.87274
A430035B10Rik	ENSMUSG00000087305	ENSMUST00000144568	0.144168	0.0717806	0.197359	0.0983567	0.0337717	0.130102	0	0.0235813	0.170981	0.11849	0	0.0344172	0.23515	0.206151	0.279296	0.161496	0.170085	0.122977	0.280526	0.331097	0.0644688	0.241503	0.284356	0.355678	0	0.11445	0.343282	0.224181	0.106883	0.038807	0.264056	0.0980684	0.175913	0.181195	0.150074	0	0.365875	0.0931572	0.0725406	0	0.195746	0.142142	0.0115141	0.280628	0.136301	0.110613	0.125971
A430105J06Rik	ENSMUSG00000097784	ENSMUST00000180869	0.583757	0.347271	0.546596	0.381913	0.573034	0.660323	0.663706	0.903311	0.574032	0.772374	0.747548	0.523314	0.188392	0.214153	0.159073	0.204658	0.303892	0.399864	0.23686	0.289167	0.179233	0.180065	0.156901	0.213408	0.616334	0.470783	0.651723	0.605162	0.844965	0.279352	0.29094	0.49164	0.709689	0.242234	0.173621	0.883389	0.880091	0.780821	0.817678	0.860311	1.03958	1.58853	1.46426	1.58973	0.959793	1.22126	1.09227
A530013C23Rik	ENSMUSG00000006462	ENSMUST00000130679	0	0	0	0	0	0	0	0	0	0	0.0139006	0	0.0626523	0.0235943	0.197111	0.114141	0.0774918	0.0875451	0.158923	0.11587	0.082056	0.111625	0.109925	0.177775	0	0	0	0	0	0	0	0	0	0	0.018474	0	1.31922	0.72153	4.43236	2.48627	1.70562	1.58304	2.69638	1.99114	2.48774	1.67651	2.10789
A530072M11Rik	ENSMUSG00000085112	ENSMUST00000151122	0.317017	0.239717	0.208868	0.203559	0.231523	0.269258	0.284955	0.353827	0.256723	0.241272	0.180146	0.208601	0.0407747	0.0289494	0.0265585	0.0233385	0.0423347	0.0373118	0.0291335	0.0324956	0.0212815	0.037448	0.028361	0.0373302	0.133375	0.105274	0.0956382	0.0289978	0.221205	0.254331	0.143128	0.266388	0.0840158	0.200001	0.142355	0.0474092	0.41848	0.30209	0.310359	0.302449	0.451603	0.391705	0.407139	0.284885	0.339016	0.38619	0.27374
A630001G21Rik	ENSMUSG00000052760	ENSMUST00000159325,ENSMUST00000161453,ENSMUST00000162038	0.412239	0.588805	0.638441	0.46551	0.675977	0.277347	0.629929	0.489487	1.04812	0.757783	0.956721	0.512378	0.552194	0.258411	0.255171	0.288598	0.313138	0.329552	0.343766	0.368214	0.488306	0.188649	0.161781	0.302028	0.526716	0	0.392403	0.156158	0.446712	0.913077	0	0.455411	1.30705	0.40389	0.557534	0.595716	0.777836	0.123247	0.523721	0.524979	0.561997	0.467875	0.815368	0.202095	1.3304	0.790549	0.579796
A630031M04Rik	ENSMUSG00000087470	ENSMUST00000156401	3.91629	3.51533	4.58552	3.95867	3.33366	2.79181	2.39515	2.64653	3.55737	2.77664	5.18451	9.32054	0.647336	0.644826	0.731413	0.505088	0.665522	0.392001	0.44651	0.476884	0.468253	0.64463	1.14509	1.59062	2.18295	2.7506	2.9097	2.08713	1.74481	1.34619	1.64212	1.00057	1.38061	1.20781	3.59826	5.56251	0.661574	0.706015	0.816006	0.462331	0.837388	0.492332	0.485156	0.505084	0.536281	0.814058	1.14411
A630035G10Rik	ENSMUSG00000103083	ENSMUST00000194468	0.0761431	0.196067	0.143193	0.0445835	0.0396372	0.0551683	0.038784	0.029522	0.201464	0.0215334	0.0353425	0.110797	0	0.00114901	0.00157959	0	0	0	0	0.00553625	0	0	0.00165694	0	0.121021	0.429851	0.54547	0.131559	0.225805	0.170043	0.141677	0.138121	0.863979	0.0907374	0.164397	0.451686	0.0181559	0.0179132	0.0232481	0.00493422	0	0	0	0	0.0190613	0.0170159	0.0176167
A630089N07Rik	ENSMUSG00000116673	ENSMUST00000231268,ENSMUST00000231741	1.91389	1.95866	1.34089	1.58858	2.07945	2.08764	1.38729	1.48886	1.19294	1.3832	1.78809	1.49363	0.00205956	0.00178987	0	0.00682205	0.00231579	0.00115114	0.00283243	0.00359337	0.00490438	0.00139787	0.00602255	0.00134861	2.28838	2.37432	2.41978	1.62098	3.01484	3.11162	2.08844	1.99391	3.007	2.17237	2.23474	2.0598	0.0282824	0.00581341	0.0338004	0	0.0256522	0.00946161	0.0724276	0	0	0.0154622	0.0171515
A730017L22Rik	ENSMUSG00000085566	ENSMUST00000128176,ENSMUST00000135110	5.1186	5.17678	4.06423	3.12963	4.20647	5.47281	5.13277	3.5813	4.56737	4.32061	4.32958	4.53696	0.889787	0.748916	0.465825	0.368516	0.788356	0.670842	0.55735	0.490097	0.328415	0.622652	0.479392	0.682882	4.32873	3.19317	2.95892	2.71784	2.33159	3.84094	4.17561	3.83996	5.58943	3.31379	3.0147	2.86165	2.9212	3.21735	2.59322	1.72274	3.73237	2.83718	2.51359	2.29731	2.97678	2.72261	2.50957
A730036I17Rik	ENSMUSG00000056738	ENSMUST00000143346	0.0318852	0.0301968	0.105003	0.0184643	0.043666	0.0594049	0.0281093	0.0363741	0.00547554	0.16439	0.087091	0.0990393	0.00938949	0.0118105	0.0305047	0.00520841	0.0157439	0.0105881	0.0117048	0.012071	0.00478071	0.0289295	0.0278696	0.0280448	0.203491	0.249233	1.02788	0.244094	0.450962	0.246482	0.239592	0.240253	0.0736685	0.993026	0.871492	1.1224	0.0325176	0.0376625	0.112965	0.0138322	0.045431	0.0326353	0.0427573	0.0282377	0.0148431	0.137804	0.108374
A730061H03Rik	ENSMUSG00000053588	ENSMUST00000066106,ENSMUST00000238215	0.128706	0.12428	0.187938	0.129189	0.120599	0.191832	0.236005	0.134734	0.178782	0.174711	0.116493	0.168554	0	0	0	0	0	0	0	0	0	0	0	0	0.434197	0.514072	0.956278	0.590007	0.472582	0.457558	0.741282	0.557495	0.683775	0.651094	0.695148	0.655939	0	0	0	0	0	0	0	0	0	0	0
A730063M14Rik	ENSMUSG00000112639	ENSMUST00000217874	1.27939	1.0295	2.51215	2.11357	1.9647	1.78771	1.62916	0.899077	1.3752	1.32665	1.70729	1.97802	0.328799	0.430885	1.02883	0.660067	0.67486	0.583411	0.598128	0.355126	0.559259	0.425075	0.670416	0.393006	0.305016	0.601879	1.56226	1.10525	0.316173	0.612242	1.38864	0.676893	0.853939	1.6199	1.77575	1.89736	0.40314	1.01647	0.871817	0.438243	1.34652	0.4046	0.524387	0.213011	0	0.251884	0.521556
A730071L15Rik	ENSMUSG00000096923	ENSMUST00000181545	0.0754719	0.195206	0.22542	0.125808	0.171744	0.140611	0.131802	0.174003	0.128371	0.192093	0.185789	0.27063	0	0	0	0	0	0	0	0	0	0	0	0	0.23134	0.334763	0.300173	0.234718	0.351708	0.356006	0.315963	0.249361	0.226685	0.274631	0.433974	0.274105	0	0	0	0	0	0	0	0	0	0	0
A830052D11Rik	ENSMUSG00000097413	ENSMUST00000234930	0.183319	0.0995718	0.106466	0.0690028	0.0429431	0.0711542	0.116719	0.0932875	0.341043	0.155529	0.11168	0.133376	0.063914	0.0307481	0.0504519	0.0206209	0.0397828	0.0374243	0.0446469	0.0653146	0.042126	0.0619715	0.0295603	0.0548051	0.0874095	0.129362	0	0	0.0453033	0	0	0.041567	0.183537	0.0819211	0.0424068	0.0776759	0.258604	0.145614	0.246176	0.109325	0.226093	0.16254	0.216609	0.30558	0.301667	0.297449	0.209103
A830082N09Rik	ENSMUSG00000112280	ENSMUST00000218182	0.236482	0.173557	0.130334	0.0906032	0.224554	0.197674	0.119378	0.135384	0.0793473	0.168388	0.111358	0.179736	0	0	0	0	0	0	0	0	0	0	0	0	0.540636	0.51553	0.479559	0.390714	0.532233	0.651719	0.421353	0.301621	0.472469	0.334019	0.298922	0.346234	0	0	0	0	0	0	0	0	0	0	0
A930001C03Rik	ENSMUSG00000087132	ENSMUST00000136632	0.488007	0.384737	0.719566	0.604547	0.214163	0.189896	1.28375	0.829884	1.7514	0.948595	0.845121	0.83595	0	0	0	0	0.091613	0.353599	0	0.0551892	0	0	0	0	0	0.104618	0.579307	0.288172	0	0	0.672392	0.100849	0.445293	0.298133	0.0857386	0.345502	0.148084	0	0	0	0.324055	0	0	0.344277	0	0	0
A930004D18Rik	ENSMUSG00000054057	ENSMUST00000066163	0.159884	0.187922	0.185276	0.124309	0.223491	0.15138	0.150193	0.118899	0.161888	0.157884	0.177925	0.177348	0.000656622	0.000475535	0.00784482	0	0.00246105	0.000611672	0.000501682	0.00171844	0.0019545	0.00222833	0.000685748	0.00214979	0.61488	0.473491	1.18292	0.350513	0.707324	0.526798	0.592542	0.520618	0.645543	0.70277	0.800342	1.15279	0.0075141	0.00185341	0.0115459	0.0061263	0.0058417	0.00754132	0.0109958	0.00178664	0.0315553	0.012324	0.00182273
A930005H10Rik	ENSMUSG00000054426	ENSMUST00000185512	0.714473	0.124184	0.0569066	0.064544	0.482018	0.372716	0.611388	0.822732	0	0.606164	0.298466	0.155947	0.0969456	0.319452	0.313688	0.211648	0.16351	0.243835	0.177767	0	0	0.143936	0.3088	0.486683	0.899374	0.564678	0.670033	0	0.339007	1.72321	0	1.633	0.171677	0	0.555331	1.23516	1.0262	0.410465	0.411961	0.271351	0	0	0.635851	0	0.276623	0.0259936	0
A930006K02Rik	ENSMUSG00000084866	ENSMUST00000149172	0	0	0	0	0	0	0.101459	0	0.053901	0.0307263	0.0504306	0.0658742	0.124604	0.114304	0.19849	0.19136	0.110529	0.210482	0.0736229	0.234793	0.137232	0.0718863	0.152688	0.342684	0.24176	0.0681509	0.106137	0.225267	0.143201	0.103987	0	0.131391	0	0.129474	0.134046	0.0306912	0.332714	0	0	0.232512	0.157661	0.228973	0.0973758	0.203426	0.00499009	0	0.124521
A930012O16Rik	ENSMUSG00000054181	ENSMUST00000146529	0	0	0	0	0	0	0	0	0	0	0	0	0.112311	0.0623583	0.141635	0.0676393	0.154347	0.118572	0.143015	0.202483	0.172724	0.336674	0.172029	0.163425	0	0	0	0	0	0	0	0	0.0877297	0.109642	0	0	0.332019	0.190208	0.592452	0.221215	0.244244	0.23648	0.334356	0.529693	0.348576	0.612305	0.436472
A930033H14Rik	ENSMUSG00000090622	ENSMUST00000170048	0.142377	0.127858	7.45326	1.75995	4.23706	1.1194	0.258898	0.293123	0.303016	0.149784	3.11956	9.51246	0.0227152	0.0164506	0.698562	0.334407	0.496636	0.0611295	0.0674924	0.0396319	0.033807	0.0385434	0.450732	0.459992	0.0570255	0.0643008	1.2601	0	0.506667	0	0.262267	0	0	0.358844	0.766742	2.94641	0.382694	0.377578	13.5728	5.98907	7.20031	2.28998	0.556494	0.892768	1.12953	0.12181	6.789
A930033M14Rik	ENSMUSG00000111665	ENSMUST00000217206	0.461627	0.648967	0.216281	0.306635	0.43255	0.505913	0.269711	0.118443	0.141449	0.207343	0.056718	0.355618	0	0	0	0	0	0	0	0	0	0	0	0	0.310745	0.536534	0.318319	0.675606	0.563693	0.857643	0.303153	0.738863	0.244681	0.218425	0.226137	0.138071	0	0	0	0	0	0	0	0	0	0	0
A930038B10Rik	ENSMUSG00000097310	ENSMUST00000180412	0.223536	0.216841	0.304224	0.092632	0.359342	0.508167	0.252267	0.416846	0.328111	0.266205	0.24416	0.380479	0.613304	0.614017	0.595623	0.143515	0.700419	0.921823	0.577826	0.752755	0.733584	0.765067	0.441414	0.726811	0.428298	0.422572	0.360606	0.146693	0.450044	0.759596	0.526585	0.401768	0.529732	0.67634	0.603441	0.823773	0.739155	0.824859	0.771874	0.27304	0.970755	1.05513	0.546074	1.03403	0.990739	0.864248	0.605793
AA386476	ENSMUSG00000074357	ENSMUST00000098781,ENSMUST00000211481	0.120031	0.0793689	0	0	0.01956	0	0	0	0	0	0.0163506	0	0.493694	0.353291	0.625878	0.398793	0.474378	0.505185	0.493113	0.551331	0.475289	0.568189	0.483204	0.728142	1.32879	0.486111	1.14706	0.990047	0.928578	0.884073	0.830231	0.951395	1.05021	0.685645	1.34727	0.835862	1.16302	0.974758	1.53526	1.12873	0.999242	1.11669	1.32409	1.22244	1.43501	1.35518	1.49378
AA413626	ENSMUSG00000084381	ENSMUST00000121125	0.372451	0	0.103004	0.233656	0.348991	0.250578	0.363611	0.379065	0.200171	0.368655	0.388972	0.0225817	0	0	0	0	0	0	0	0	0	0	0	0	0.0591968	0.350433	0.242559	0.579162	0.613619	1.0694	0.519755	0.563013	0.372893	0.11096	0.287193	0.315629	0	0	0	0	0	0	0	0	0	0	0
AA465934	ENSMUSG00000093483	ENSMUST00000176016,ENSMUST00000176545	0.616795	1.75486	1.22817	0.746249	0.763712	0.636133	1.5484	1.03771	1.16386	1.49512	0.87421	0.98566	0.659992	1.15898	0.936208	0.68592	0.804493	0.775316	0.941577	0.552826	0.780163	0.745763	0.722816	0.83501	0.72792	0.957587	1.07707	0.351691	0	0.405865	0.39452	0.846163	0	0.454809	1.25565	0.287494	2.19601	0.796082	2.16433	0.904254	1.92281	2.57129	2.51565	1.13923	1.26629	1.56698	1.4851
Aaas	ENSMUSG00000036678	ENSMUST00000041208,ENSMUST00000228959,ENSMUST00000229589,ENSMUST00000229900,ENSMUST00000230239,ENSMUST00000230349,ENSMUST00000230406,ENSMUST00000230812	3.60385	4.20096	3.53885	3.8032	2.89114	4.36122	3.90389	3.3951	4.24313	3.87427	3.42858	3.44813	0.821592	1.11548	0.913261	0.738131	0.917042	1.07654	1.05679	1.13416	0.599295	1.18115	0.526136	1.09961	3.61492	3.71976	3.47585	3.66449	2.36782	3.82833	3.2237	3.94432	3.14325	3.69971	2.4101	3.37003	0.964606	1.42245	1.55124	1.31357	0.930003	1.36367	1.59876	1.30708	0.936484	1.24913	1.33852
Aadac	ENSMUSG00000027761	ENSMUST00000029325,ENSMUST00000151605	144.717	105.061	99.0504	68.8564	93.3746	88.933	98.6975	107.343	66.809	70.3072	99.609	117.795	23.8594	15.7008	13.3931	5.74168	17.5448	13.9345	11.3589	15.9943	7.89323	10.3605	13.7724	16.6558	77.5948	63.3692	50.311	34.1809	47.7349	41.4914	59.7196	50.6122	29.476	40.4542	55.1228	58.7854	17.0937	15.5591	13.8173	4.96319	16.2357	11.3607	10.098	11.2482	8.49846	8.80341	11.8581
Aadat	ENSMUSG00000057228	ENSMUST00000209338,ENSMUST00000211032	9.99034	4.90669	5.85011	15.9228	7.27185	8.48022	9.21885	6.30806	2.92881	7.68681	6.82486	6.95713	1.23529	0.224459	0.481695	2.02368	0.380092	1.04162	0.993758	0.321103	0.236021	0.531803	0.348671	0.391077	14.5328	4.51124	8.00425	20.162	7.45428	12.9481	11.2249	6.73743	4.34963	8.59063	7.89416	7.4778	7.6311	1.63861	3.91508	11.0032	2.85435	6.39951	6.29242	2.41461	2.59537	3.83754	2.78417
Aagab	ENSMUSG00000037257	ENSMUST00000041551,ENSMUST00000213702,ENSMUST00000213880	4.46937	4.1078	4.36472	2.6898	3.73142	2.74364	3.28046	4.25815	3.87147	4.93365	4.68073	4.51041	2.4431	1.85107	1.75528	0.935736	2.05628	1.21113	1.41688	2.02783	1.23754	2.86305	2.12772	2.22812	3.73521	3.52772	4.04438	2.67161	3.17287	2.41308	2.51874	3.54407	3.82833	4.34051	3.83089	3.72925	2.5641	2.80463	2.71312	1.63416	3.38541	2.35843	2.74866	2.53909	3.18496	4.10411	2.6099
Aak1	ENSMUSG00000057230	ENSMUST00000089519,ENSMUST00000113668,ENSMUST00000156885,ENSMUST00000204139,ENSMUST00000204414,ENSMUST00000204613	2.0552	1.8927	1.7248	1.68466	1.88447	1.81005	1.74954	1.72092	1.62176	2.21455	1.75908	1.92562	0.089129	0.0776529	0.0445511	0.0463885	0.0845459	0.0588824	0.0604378	0.0542885	0.0328442	0.0897246	0.0399655	0.0576415	7.39451	6.97711	6.33246	6.63445	7.21601	7.03403	6.43793	7.48969	7.8294	8.1406	6.73172	6.31216	1.05081	1.27842	0.966889	0.814724	1.40853	1.25452	0.938488	0.71208	1.20887	1.09487	0.698724
Aamdc	ENSMUSG00000035642	ENSMUST00000042627,ENSMUST00000072725,ENSMUST00000136757,ENSMUST00000138060,ENSMUST00000144858,ENSMUST00000154779,ENSMUST00000178078,ENSMUST00000205430	2.54284	1.7231	3.5236	2.91061	2.49414	1.27443	2.13596	2.93177	1.94758	2.8134	3.64955	3.26197	0.0147619	0.0239998	0.0485902	0.0301639	0.00254059	0.010945	0.0660606	0.0375822	0.0235395	0.0268374	0.0493965	0.154199	1.18088	0.592419	2.48083	1.8494	2.0332	0.924018	1.34729	1.4848	1.32382	2.92627	1.49537	2.88134	0.0129111	0.00159231	0.691048	0.171056	0.148053	0.00323946	0.258211	0.65005	0.0982734	0.209488	0.781412
Aamp	ENSMUSG00000006299	ENSMUST00000006462,ENSMUST00000178235,ENSMUST00000190008	9.80101	12.7139	13.4226	13.5738	10.6105	10.7022	14.3727	11.0292	11.725	10.0597	16.3691	10.1723	2.63079	3.12113	3.71565	3.26742	2.70957	2.49596	4.41874	2.76438	2.2764	3.01669	4.67374	2.87109	10.4446	9.75098	12.9015	13.3598	11.0595	10.5147	11.5042	11.5665	10.4939	10.9015	12.0492	11.9192	5.38201	5.06624	6.30783	6.82079	5.49347	5.60131	5.85996	5.98712	5.38374	4.65162	6.72088
Aar2	ENSMUSG00000027628	ENSMUST00000029158,ENSMUST00000109570	0.887715	1.05142	0.833561	1.02143	0.915257	0.777163	0.850641	0.981612	0.832922	0.866492	1.07592	0.881315	0.0930033	0.0685106	0.0604049	0.0934526	0.0905113	0.106716	0.0728875	0.0755615	0.0567331	0.0802592	0.0471053	0.0862518	1.04681	0.815009	0.860775	1.10699	0.679106	0.600341	1.02818	0.894011	0.844816	0.907663	1.04336	0.8543	0.877886	0.93295	0.863451	0.900356	0.950933	0.976194	0.834422	0.800603	0.804384	0.913712	0.743421
Aars	ENSMUSG00000031960	ENSMUST00000034441,ENSMUST00000125268,ENSMUST00000128320,ENSMUST00000154546	8.82772	9.94913	7.02112	8.74054	8.89166	10.7532	9.73148	10.6601	7.3529	8.77209	10.0371	7.71913	1.26832	1.19949	0.78281	0.877606	1.3342	1.47741	1.13779	1.21735	0.786042	1.14709	1.17054	1.05049	14.6595	16.0169	11.0014	14.6524	15.6619	18.2114	13.8625	18.1672	10.7439	13.5583	14.5047	12.2561	3.52572	4.27931	3.51462	3.31266	5.18169	5.58743	4.17895	3.69565	3.33355	3.88738	3.64009
Aars2	ENSMUSG00000023938	ENSMUST00000024733	1.86834	2.49491	2.34331	1.8438	2.29023	1.80135	2.80884	2.02912	1.83381	1.75152	2.64451	1.68498	0.386163	0.380548	0.356377	0.341152	0.460973	0.39039	0.331417	0.388663	0.185015	0.43334	0.373828	0.358573	2.2733	2.61909	2.22553	2.61983	2.48321	2.36095	2.7722	2.72999	1.63139	1.9148	2.72232	2.71058	0.718017	0.79635	0.8182	0.829894	0.960416	0.859003	0.697195	0.802843	0.635542	0.934541	0.799484
Aasdh	ENSMUSG00000055923	ENSMUST00000069709,ENSMUST00000120963,ENSMUST00000123059,ENSMUST00000123682,ENSMUST00000135697,ENSMUST00000145022,ENSMUST00000146570,ENSMUST00000149602,ENSMUST00000154548	10.8807	8.98269	6.42976	5.06247	9.65796	8.55567	9.77902	9.42854	9.5696	11.3626	7.07784	7.79296	5.84205	4.54805	3.32438	2.6414	5.10102	4.68265	4.69365	4.6902	4.59726	5.27805	3.13104	3.79706	12.401	11.1603	8.45963	8.78737	11.8786	10.988	12.2817	11.3211	14.8692	14.0174	8.61341	9.50209	2.83802	2.98399	2.36312	1.91732	3.29916	3.31497	3.08544	2.58673	3.23205	2.99793	1.86499
Aasdhppt	ENSMUSG00000025894	ENSMUST00000051589,ENSMUST00000212066,ENSMUST00000212897	4.56888	4.28216	2.4073	3.65878	3.30321	3.3348	3.14541	2.67039	1.9641	2.50954	2.66459	2.69176	0.59103	0.453089	0.212332	0.338186	0.359811	0.347673	0.409097	0.253344	0.129159	0.278146	0.229838	0.342316	3.29879	3.69659	2.06457	2.06923	2.85698	2.31665	2.73925	1.67931	2.20638	2.41359	1.96395	2.18902	2.24258	2.40779	1.58133	1.9866	1.89935	2.15794	2.5896	1.27233	1.44704	1.29024	1.2115
Aass	ENSMUSG00000029695	ENSMUST00000031707,ENSMUST00000152280	11.8525	7.33659	11.9336	18.4074	13.4062	15.619	15.6603	12.8415	16.8145	8.54082	8.44013	10.407	1.60741	0.737242	1.15932	1.72443	1.7183	1.87353	2.07552	1.0602	1.14908	0.903295	0.66364	1.05163	13.3788	9.94179	14.3543	21.8437	15.4651	19.2346	18.9127	13.9583	20.2216	10.1761	9.68424	11.5811	4.82933	2.40498	6.71269	8.68456	5.53391	7.34974	7.57121	4.14725	10.3007	3.51676	2.98476
Aatf	ENSMUSG00000018697	ENSMUST00000018841,ENSMUST00000127042,ENSMUST00000148434	1.67518	2.24036	1.779	1.7109	2.90388	1.88821	1.6596	1.90952	1.86988	2.1887	2.12854	1.9257	0.234794	0.35051	0.184165	0.190568	0.384736	0.217207	0.164397	0.168359	0.113025	0.363527	0.230171	0.292611	3.21953	4.74529	3.13647	3.55701	6.52473	5.03801	3.51265	3.43699	3.39388	4.10116	3.79969	3.58502	0.938388	1.33215	1.06269	1.00839	1.74968	1.47792	1.01308	0.715889	1.03564	1.24376	0.874332
Aatk	ENSMUSG00000025375	ENSMUST00000134319,ENSMUST00000142959	0.332467	0.485658	0.855723	0.425202	0.472598	0.227002	0.412776	0.469655	0.442799	0.31412	0.647081	0.284495	0	0.0441211	0.329504	0.0285098	0.169713	0	0.106932	0.0488377	0.0416598	0.0740385	0.108335	0.230011	0.224334	0.523828	0.811968	0.6178	0.736375	0.232652	0.503363	0.490731	0.172716	0.511604	0.602225	0.58477	0	0.00923265	0.560771	0	0	0	0.0456456	0	0	0	0.258775
AB124611	ENSMUSG00000057191	ENSMUST00000086361,ENSMUST00000173769	0.998545	0.819921	1.23219	1.65167	0.843401	1.67041	1.14976	1.36799	4.04501	1.29462	1.34394	1.1358	0.00343387	0.00590629	0.00982898	0.0229425	0.024534	0.0383857	0.0321391	0.0318282	0.0332191	0.0564456	0.0591721	0.0243589	0.935988	0.668047	1.3668	0.8443	0.619291	1.11926	0.932549	1.09855	2.73892	1.10119	1.00481	1.15031	0.420998	0.20708	0.00377195	0	0.0127229	0.0123185	0.346053	0.00350209	0.0103089	0.00115033	0.0250099
Abat	ENSMUSG00000057880	ENSMUST00000065987,ENSMUST00000140795	12.645	9.10417	7.72399	4.76508	8.70069	6.65147	6.89357	9.05424	8.04654	9.75	8.73053	8.05194	0.233277	0.167353	0.123506	0.0638338	0.201714	0.125494	0.107378	0.14418	0.118149	0.215369	0.131607	0.135382	9.75512	7.67232	7.10007	4.91294	7.21135	6.13907	5.98759	7.42531	6.99003	8.07523	8.29035	6.84622	3.237	2.74472	3.19208	1.21764	4.53447	1.88637	2.44804	2.46084	4.0216	4.32085	2.25249
Abca2	ENSMUSG00000026944	ENSMUST00000102919,ENSMUST00000144560	9.15376	11.0686	3.54767	2.56848	5.59462	5.57044	7.49269	5.03021	6.16577	5.07715	3.9872	2.31807	1.56996	1.51298	0.372216	0.217241	0.967912	0.735486	0.916077	0.742578	0.50065	0.937503	0.485135	0.266583	8.50168	7.94689	3.05997	2.33376	5.52556	5.06983	5.32411	4.96128	5.23354	4.48173	3.25844	2.51926	2.35827	3.04662	0.896654	0.518903	2.70972	1.66544	1.65934	1.67515	1.40768	2.18577	0.935519
Abca3	ENSMUSG00000024130	ENSMUST00000039013,ENSMUST00000079594,ENSMUST00000117337,ENSMUST00000136295	3.30633	3.70733	2.25924	2.10085	2.01665	3.05846	2.64865	3.21447	3.39448	2.98893	2.07571	1.98466	0.172216	0.21379	0.0975224	0.0832269	0.126103	0.152758	0.107445	0.164892	0.166038	0.194432	0.0965075	0.12597	4.2437	4.20932	3.11305	2.90973	2.75578	3.79998	3.22542	4.57456	4.26513	3.6886	2.59716	2.78106	0.747045	0.819001	0.536502	0.345014	0.686522	0.650663	0.508461	0.84914	0.920873	0.789095	0.465834
Abca6	ENSMUSG00000044749	ENSMUST00000044003,ENSMUST00000150988	21.0721	6.09899	17.8633	10.2227	10.6478	6.48287	14.4715	15.8369	10.4511	18.0561	14.3945	20.3685	0.731995	0.285462	0.80835	0.28605	0.651716	0.256216	0.652786	0.666952	0.423973	1.18101	0.730254	0.979146	25.1164	12.622	37.5487	18.9244	19.832	11.9427	24.648	23.7299	29.5072	29.0994	27.182	34.6446	1.93882	2.38635	5.77638	1.8751	3.48645	1.85505	3.16348	2.94792	5.64772	5.05857	3.67404
Abca7	ENSMUSG00000035722	ENSMUST00000132517,ENSMUST00000171637	0.979315	1.2157	0.698736	0.33724	0.796367	1.06645	0.900348	0.566652	0.432439	0.883643	0.570507	0.270247	0.00872615	0.0167469	0.000434389	0.00591226	0.00735885	0.00121932	0.0120007	0	0.0357146	0.000370166	0.0104802	0	1.84268	1.82155	1.17474	1.53612	1.92847	2.35534	1.87386	1.73228	1.80038	1.3909	1.05761	0.892885	0.27657	0.341091	0.254221	0.281861	0.531136	0.260223	0.43965	0.319408	0.359063	0.304333	0.239603
Abca8a	ENSMUSG00000041828	ENSMUST00000046223,ENSMUST00000100287,ENSMUST00000141279	20.6117	10.2228	16.3657	24.9348	12.9558	9.06947	31.7413	9.49225	9.61025	20.9146	12.4981	19.8373	2.03394	0.488185	0.98611	1.92169	0.80375	0.595025	3.30718	0.839327	0.546775	1.62774	0.689367	1.27777	11.861	6.15847	11.6388	17.9945	7.79578	6.02118	21.6631	5.88233	7.19702	10.996	7.28813	10.8613	2.2668	0.866601	1.83861	2.46785	1.04073	0.943908	2.98723	0.825098	1.63716	1.2351	0.907325
Abca8b	ENSMUSG00000020620	ENSMUST00000020948,ENSMUST00000106669	8.52136	4.33372	3.67901	8.38899	4.04639	5.71156	12.3237	6.99598	6.08696	9.72205	3.66726	5.01624	0.780452	0.321553	0.249252	0.587927	0.33512	0.500958	1.03728	0.541177	0.31221	0.818048	0.216093	0.322755	7.94413	5.15718	3.9592	9.3762	3.95178	6.78208	13.0994	6.09987	7.47052	8.82713	3.51178	5.063	2.72385	1.69297	1.24595	2.81679	1.0996	2.89551	3.2749	2.05724	2.91477	1.85938	0.828968
Abca9	ENSMUSG00000041797	ENSMUST00000044850	0.894605	0.480264	0.625282	0.727311	0.729818	0.845477	0.732189	0.626153	0.695716	0.547178	0.437268	0.628647	0.0553323	0.0313725	0.0407127	0.0293229	0.0523018	0.0409191	0.0438519	0.0453061	0.0307914	0.0372672	0.03599	0.0378739	1.116	0.836825	0.983156	1.0676	1.07199	1.07898	1.12503	0.746529	1.2732	0.655449	0.711078	0.720657	0.27147	0.235646	0.236125	0.252843	0.319543	0.262698	0.239438	0.187866	0.482546	0.223191	0.204124
Abcb10	ENSMUSG00000031974	ENSMUST00000075578	4.47568	3.97713	3.6998	4.87417	5.01286	5.70202	3.29787	3.60109	2.81307	2.92206	3.85257	4.08101	0.531007	0.43394	0.355909	0.409009	0.63861	0.610226	0.340132	0.381362	0.197574	0.406729	0.368311	0.460748	2.57867	2.8732	2.08362	3.0932	3.61199	3.3633	2.3476	2.70097	1.84958	1.83861	2.53984	2.54339	1.30727	1.15923	1.47782	1.38867	2.05839	1.93461	1.34921	1.06872	0.992603	1.38649	1.16899
Abcb11	ENSMUSG00000027048	ENSMUST00000102709,ENSMUST00000102710,ENSMUST00000180142	101.767	78.7659	28.4973	31.1881	46.512	54.97	69.4485	68.8208	71.528	103.761	49.864	53.5152	2.10455	1.34981	0.360979	0.47117	0.8968	1.12465	1.51731	1.45158	0.93266	2.32064	0.660272	0.644195	76.8738	70.2506	22.3761	25.6085	39.1741	47.0995	61.0566	52.6672	52.4079	78.4481	40.42	38.3682	9.45847	8.18379	1.84869	2.51858	8.31064	9.4558	9.61475	6.11555	10.2928	10.0402	2.47875
Abcb1a	ENSMUSG00000040584	ENSMUST00000047753	0.0884313	0.0604181	0.21097	0.116816	0.0984953	0.130561	0.103259	0.0844221	0.0831889	0.0934282	0.0644734	0.213047	0.000554682	0.00100427	0.00432591	0.00243584	0.00121273	0.000861185	0.00169519	0.00137101	0.00268298	0.00125492	0.00231714	0.00423743	0.181391	0.0989023	0.425412	0.254265	0.128649	0.177257	0.162989	0.118039	0.215494	0.12079	0.203794	0.262997	0.0380853	0.0360105	0.109997	0.0592272	0.0279638	0.0453901	0.0358647	0.0291791	0.0616428	0.0347024	0.0541481
Abcb4	ENSMUSG00000042476	ENSMUST00000003717,ENSMUST00000196067,ENSMUST00000197458	19.6945	11.1345	19.6849	8.4014	10.7814	5.93314	14.6119	16.6893	8.41191	28.0561	21.5584	21.9158	1.78262	1.04199	1.80612	0.452311	1.2867	0.433302	1.29525	1.81089	0.786269	3.88239	2.21294	2.28018	30.1839	22.1039	39.2761	14.8845	23.9045	12.3894	26.6059	28.9669	20.9184	52.4051	37.234	39.9811	5.13445	6.16359	10.241	3.42701	7.65365	3.3476	6.1657	7.74737	6.79982	15.5164	8.93815
Abcb6	ENSMUSG00000026198	ENSMUST00000027396,ENSMUST00000160081,ENSMUST00000160757,ENSMUST00000161215	8.5318	6.96359	12.2904	8.47195	7.84885	6.866	8.73383	8.3849	6.96815	8.52798	9.89126	11.6601	2.85836	1.94295	2.9706	0.825806	2.56084	1.2058	1.88695	1.91936	0.900263	1.53959	1.6726	3.45464	6.69381	5.70171	8.53642	7.02067	6.07483	4.71809	5.91171	6.4267	5.02109	5.85754	6.9784	8.80591	2.59252	1.93007	4.3293	2.00971	2.52691	1.99782	2.61307	2.34304	2.10793	2.31691	2.60313
Abcb8	ENSMUSG00000028973	ENSMUST00000073076,ENSMUST00000115077,ENSMUST00000136414,ENSMUST00000136459,ENSMUST00000151535,ENSMUST00000198166	6.0636	6.73889	8.61978	6.74386	7.29252	6.89302	9.49507	7.06495	6.28476	8.0395	9.71787	6.86045	1.07424	1.1317	1.27666	1.04198	1.66472	1.38558	1.49945	1.09675	0.728019	1.48727	1.15887	1.35755	5.95169	5.57712	6.56349	6.05202	6.27269	5.13013	5.80628	7.48874	4.93302	7.83319	6.70057	6.85789	1.36009	1.5395	2.25655	2.02882	2.10179	2.18292	2.59675	1.78825	1.4104	2.09842	1.81088
Abcb9	ENSMUSG00000029408	ENSMUST00000031354,ENSMUST00000126970	0.28124	0.268934	0.451268	0.376166	0.330046	0.325577	0.287894	0.30013	0.33323	0.254822	0.387818	0.345667	0.0262645	0.0279933	0.0365099	0.0227568	0.028557	0.0207734	0.025557	0.0237768	0.0252606	0.0363674	0.0258769	0.0324492	0.342628	0.450731	0.452374	0.413847	0.394622	0.443209	0.28969	0.405526	0.463632	0.528055	0.243798	0.527756	0.1638	0.126595	0.197622	0.136515	0.188656	0.176266	0.157135	0.165308	0.196808	0.259269	0.207498
Abcc1	ENSMUSG00000023088	ENSMUST00000100167	0.316247	0.266171	0.203016	0.247268	0.212806	0.464078	0.319055	0.264166	0.443412	0.29524	0.200205	0.189224	0.00100292	0.000933853	0.0047786	0.00318185	0.0029535	0.00807474	0.00645854	0.00681184	0.00629046	0.000486221	0.00441408	0.00539447	0.227061	0.296403	0.225438	0.375944	0.210018	0.39266	0.402132	0.245856	0.462098	0.317568	0.233875	0.167629	0.0469328	0.100699	0.0209942	0.0138131	0.00169954	0.00246827	0.00339898	0.00584766	0.110811	0.0666511	0.00039772
Abcc10	ENSMUSG00000032842	ENSMUST00000167360,ENSMUST00000168490	2.88716	3.98587	4.29914	3.28528	3.28117	2.96509	4.12268	2.64869	3.74747	4.17132	5.15869	2.99571	2.13142	1.58671	2.01092	1.58651	2.16062	1.47642	1.5931	1.20809	1.21695	2.7777	2.00233	2.03376	3.02667	3.92516	4.97479	3.85548	3.49332	3.50534	3.60836	2.734	4.38788	4.91008	4.60271	3.81867	2.92134	2.49689	3.32478	2.69961	3.12634	2.96756	2.49661	2.58931	3.05459	3.60321	2.88741
Abcc2	ENSMUSG00000025194	ENSMUST00000026208,ENSMUST00000129943,ENSMUST00000143553	95.1292	50.6718	117.412	55.0589	69.5019	35.7102	74.6754	61.9389	54.4599	69.1734	112.787	138.117	5.55466	5.0322	7.11937	3.26843	6.48396	3.34419	5.18893	4.48087	3.71253	7.27436	7.29132	9.83523	144.823	96.5598	222.53	107.14	119.518	64.5709	137.69	109.388	141.239	118.233	205.479	245.041	11.5556	16.6542	28.1516	10.9432	20.7421	12.1752	16.1982	13.4146	25.0392	21.0718	24.3417
Abcc3	ENSMUSG00000020865	ENSMUST00000021231,ENSMUST00000155253,ENSMUST00000178136	15.0745	9.099	18.2341	6.50488	6.44838	7.07477	11.7311	10.324	11.8915	8.60634	8.1017	12.9882	0.951541	0.407885	1.00578	0.183147	0.428582	0.322286	0.6007	0.770563	0.522021	0.674866	0.430515	0.843464	16.8346	10.6972	21.4165	8.63312	7.89533	8.17996	12.9711	13.5008	15.1649	10.3081	10.0867	17.6457	1.42926	1.30269	3.61315	0.508508	1.31388	0.86038	1.59814	2.09935	2.81196	2.27334	1.4376
Abcc5	ENSMUSG00000022822	ENSMUST00000079158,ENSMUST00000127582,ENSMUST00000128978,ENSMUST00000134413,ENSMUST00000134962,ENSMUST00000137985,ENSMUST00000148003,ENSMUST00000150340,ENSMUST00000232044	5.69713	3.79617	3.96413	5.06748	4.88515	5.27754	4.66025	5.02849	8.17697	3.99197	3.35093	4.12575	0.0203789	0.011807	0.0157242	0.0226288	0.0176631	0.0194585	0.0140132	0.0217779	0.0265387	0.0211798	0.0164942	0.0155682	5.28329	4.21057	3.80579	5.20097	4.38677	5.72269	4.87608	4.09277	8.55867	4.20005	3.31962	3.79239	0.180568	0.11877	0.177654	0.169676	0.119494	0.19658	0.173171	0.207636	0.382359	0.183572	0.14254
Abcc6	ENSMUSG00000030834	ENSMUST00000002850,ENSMUST00000211220,ENSMUST00000211780	37.3818	54.6561	58.9907	38.5122	37.2502	43.2933	61.1837	36.5371	45.7781	55.385	73.3737	49.7311	7.39562	6.05801	7.46016	4.65518	6.84951	7.40086	7.17289	6.36696	7.09833	9.6749	6.94891	8.91542	46.5406	44.8004	57.4697	41.9004	42.9861	46.4888	52.7348	46.2715	48.6905	58.1555	58.6695	70.6441	8.65344	7.5686	11.0089	5.88427	10.9798	9.06492	8.58922	7.57756	11.7108	12.7671	9.06222
Abcc9	ENSMUSG00000030249	ENSMUST00000100827,ENSMUST00000205202	1.05457	1.23676	0.852367	1.16097	1.0689	0.67499	1.10723	1.10298	0.917241	1.02554	0.955687	1.09645	0.00164508	0.000673393	0.0053408	0.00646142	0.0107902	0.00106606	0.000983658	0.00842346	0.00707898	0.00285207	0.00306261	0.000936699	1.71509	2.38734	1.82026	2.33147	2.11984	1.3384	2.10909	1.75541	2.08207	1.60417	1.82089	1.69514	0.0659848	0.00974469	0.0111938	0.0121074	0.0498828	0.0729727	0.0325964	0.0655554	0.0637598	0.026391	0.0122341
Abcd1	ENSMUSG00000031378	ENSMUST00000002084,ENSMUST00000114461	1.80189	1.60138	2.01581	1.39843	1.59989	1.35592	1.49513	1.67121	2.57903	2.28489	2.20557	1.91362	0.595364	0.397295	0.552137	0.29016	0.459334	0.320006	0.365676	0.550714	0.541896	0.703218	0.524071	0.651787	2.39518	2.42299	2.51567	2.01872	2.01922	1.84092	2.30708	2.53754	3.69235	2.74915	2.75796	3.11186	1.13159	1.07104	1.49914	0.770427	1.18297	0.933693	0.892973	1.08337	1.67582	1.60134	1.25172
Abcd2	ENSMUSG00000055782	ENSMUST00000069511,ENSMUST00000229909	0.2967	0.276857	0.4412	0.2792	0.131877	0.148825	0.187454	0.255513	0.420349	0.424378	0.349587	0.614391	0.0126606	0.01653	0.0133151	0.00483266	0.00551384	0.00415278	0.00381475	0.0166448	0.00928868	0.0337368	0.016388	0.0288017	0.231764	0.38317	0.410661	0.422178	0.06493	0.113158	0.164993	0.363408	0.565559	0.686858	0.498385	0.667964	0.112481	0.27139	0.23673	0.128389	0.117655	0.0836401	0.109234	0.170194	0.263556	0.409215	0.253504
Abcd3	ENSMUSG00000028127	ENSMUST00000029770,ENSMUST00000195965,ENSMUST00000197383,ENSMUST00000197662	38.871	29.1498	39.394	33.4011	36.0086	25.8013	38.9371	35.1214	16.0782	43.5992	49.5349	57.045	1.24526	0.811419	1.0821	0.668498	1.35073	0.847765	1.28993	1.10456	0.373667	1.94769	1.68876	1.88435	28.6322	25.5814	29.5356	24.5191	27.0765	19.2517	30.7593	22.3987	10.9196	32.7179	37.1963	38.3176	6.80562	5.61435	11.2602	6.00729	11.3586	7.31647	9.69131	6.61286	5.78019	11.7479	10.4439
Abcd4	ENSMUSG00000021240	ENSMUST00000021666,ENSMUST00000220952,ENSMUST00000222581	3.75406	3.39509	5.14511	3.71535	4.20244	4.3361	4.21351	4.82059	4.41425	3.63907	2.80647	2.89647	0.699537	0.500569	1.01283	0.554273	0.942277	0.710231	0.725383	0.900085	0.61581	0.714834	0.419625	0.544789	2.99047	2.37323	3.84031	2.81507	2.96508	3.41453	3.25567	4.12203	2.9121	2.38636	1.95547	2.25307	0.95137	0.711864	1.62208	0.44249	1.38659	1.06536	1.1913	1.30108	1.28874	1.07116	0.71402
Abce1	ENSMUSG00000058355	ENSMUST00000080536,ENSMUST00000211509	10.9678	12.7295	6.10031	12.142	14.3232	16.3892	8.02972	6.99992	5.06131	7.18632	6.84779	8.22328	0.200103	0.315668	0.116069	0.227926	0.34728	0.334448	0.204955	0.10828	0.0677633	0.158451	0.131142	0.169957	8.09638	10.6349	5.09837	9.94676	9.97328	11.9381	6.75572	5.37311	4.67216	5.54808	5.5691	6.06137	1.04605	1.91234	1.30539	2.02794	2.04294	2.45299	1.74977	0.767439	0.976194	0.928649	0.916003
Abcf1	ENSMUSG00000038762	ENSMUST00000043757,ENSMUST00000172661,ENSMUST00000173090,ENSMUST00000174128,ENSMUST00000174834	4.92993	5.581	6.48777	7.81994	7.07653	7.53601	6.42632	5.39303	4.70284	4.81386	6.86709	6.12073	1.13326	1.11505	1.00378	1.14732	1.55803	1.60718	1.30325	1.021	0.623762	1.04269	0.897848	1.30714	6.008	8.08748	7.79969	9.81613	9.38478	8.77599	7.42808	7.13983	5.30839	6.71231	7.84972	9.09211	2.34608	3.04262	3.82785	4.39097	4.0608	4.42039	3.61668	2.92599	2.68383	2.8591	3.16406
Abcf2	ENSMUSG00000028953	ENSMUST00000030795	3.31861	4.27481	3.94308	4.85462	4.83953	4.23801	3.80456	3.56757	3.08755	3.34046	4.37805	3.92144	0.677628	0.760486	0.715249	0.840152	0.952736	0.888929	0.771664	0.636794	0.50274	0.749624	0.772989	0.91235	2.69775	3.37147	2.93804	3.63238	4.15048	3.69553	2.95505	2.45776	2.10682	2.2977	3.55447	3.24692	0.857505	1.01295	1.17519	1.30842	1.32222	1.42264	1.14386	0.869192	0.867604	1.02963	0.998068
Abcg3	ENSMUSG00000029299	ENSMUST00000031239,ENSMUST00000130644	2.38017	1.46176	1.40639	1.97771	1.63838	1.97117	1.77466	1.8184	3.17278	1.53705	1.60119	1.8675	0.222897	0.111745	0.093838	0.119937	0.136915	0.111699	0.123287	0.157147	0.184129	0.167499	0.118236	0.137149	2.2405	1.69283	1.40778	1.53016	1.30368	1.65511	1.6576	1.46549	2.69325	1.67048	1.16375	1.55431	0.739001	0.43035	0.428837	0.631125	0.563349	0.663685	0.584974	0.505921	1.63066	0.559624	0.478198
Abcg5	ENSMUSG00000040505	ENSMUST00000066175,ENSMUST00000163375	17.4502	14.591	55.957	32.8538	12.5694	10.382	14.5944	13.6094	81.2525	12.5233	39.319	57.4434	1.76997	1.066	5.73691	1.97663	1.35068	0.587338	1.46035	1.61483	5.13345	2.5934	4.80362	7.10893	13.2938	10.2367	38.8645	21.5959	9.64724	7.79532	9.8417	10.3487	44.5122	10.0685	26.5673	43.5884	1.71569	1.37308	8.14799	2.46961	2.18205	0.663659	2.02867	2.57695	9.40804	4.44031	6.84829
Abcg8	ENSMUSG00000024254	ENSMUST00000045714,ENSMUST00000170725,ENSMUST00000171915	4.94583	4.05758	18.0625	6.35633	4.54636	2.23039	7.92963	5.96959	20.869	8.91073	15.5036	20.2008	0.649865	0.470641	2.10713	0.556831	0.621774	0.210451	1.04251	0.937994	1.76733	1.69054	2.09037	2.41652	4.36609	3.33182	15.5311	6.00634	3.98109	1.81481	6.12905	5.49751	17.9783	7.59001	12.3419	18.1085	1.32992	1.07697	5.12748	1.95658	1.42348	0.632028	1.95803	2.40351	6.79494	3.37496	4.41792
Abhd1	ENSMUSG00000006638	ENSMUST00000006814,ENSMUST00000201125	3.12801	2.46398	4.44708	2.13359	4.89516	3.7412	4.48544	4.2783	2.99346	5.42399	4.93765	3.35671	2.13804	1.36302	1.88712	0.931975	3.36245	2.29401	2.33015	2.49562	1.17272	3.12114	2.00399	2.17996	2.93008	2.16818	3.92503	1.51094	3.56292	3.44966	3.33491	4.28732	1.83389	4.20716	3.68139	3.55518	3.33116	3.2158	4.94203	2.38293	5.81949	4.2751	4.8233	4.32444	2.97972	5.05081	3.93811
Abhd10	ENSMUSG00000033157	ENSMUST00000066983,ENSMUST00000128348	1.15685	1.22392	1.79775	1.93111	1.46101	1.415	1.28353	1.73318	1.90888	2.02696	1.4603	2.22861	0.86199	0.660846	0.536865	0.565952	0.688445	0.866536	0.555842	0.883593	0.595074	0.746344	0.559729	0.783937	1.40215	1.19537	1.84073	1.71663	1.70744	1.51653	1.42102	2.25283	1.55783	1.3779	2.04737	1.40328	1.30788	1.30536	1.35917	1.22189	1.41859	1.4629	1.20751	1.47646	1.88851	1.59348	1.15684
Abhd11	ENSMUSG00000040532	ENSMUST00000046999,ENSMUST00000111216,ENSMUST00000149778,ENSMUST00000154469	12.61	16.0858	19.722	19.6825	20.4918	18.3009	17.0772	16.3177	15.4409	15.0121	21.1587	14.6612	0.0964466	0.209544	0.172276	0.168703	0.170111	0.187616	0.253575	0.0816621	0.0949907	0.211785	0.234037	0.117639	9.5464	11.492	12.9336	13.5874	13.6698	12.1989	10.6563	12.6113	9.87032	11.4257	13.7098	10.9624	0.391917	0.37789	0.319351	0.571286	0.609378	0.643642	0.669099	0.355804	0.570436	0.250438	0.25928
Abhd12	ENSMUSG00000032046	ENSMUST00000056149,ENSMUST00000138608,ENSMUST00000141899,ENSMUST00000145826,ENSMUST00000156641	4.19695	4.7925	4.61254	5.00626	4.09111	4.87342	4.05674	4.15512	5.51032	4.17901	4.02295	4.75783	0.935024	0.729914	0.519622	0.562287	0.794909	0.942313	0.540373	0.691802	0.727363	0.825356	0.449729	0.687331	5.12902	4.8701	4.44699	4.6318	4.81662	5.76079	3.26261	4.32763	5.5536	4.58094	4.57107	4.51501	1.84604	1.36541	1.33208	1.43862	1.7544	1.70465	1.54185	1.33334	2.01214	1.79997	1.13122
Abhd13	ENSMUSG00000040396	ENSMUST00000048216,ENSMUST00000139793	2.56188	2.31651	2.66826	3.65709	2.43588	2.9965	2.0978	2.3709	2.09328	2.11921	2.63609	2.93738	0.349857	0.291749	0.217274	0.311421	0.277099	0.36731	0.249889	0.246549	0.098796	0.290537	0.19816	0.305327	1.24343	1.20366	1.30739	1.59144	1.4786	0.960676	1.13066	0.999642	1.06406	1.16536	1.4387	1.63869	2.15361	2.25189	2.25787	2.6566	2.2797	2.76516	2.15666	1.78623	1.84509	1.81059	2.04377
Abhd14a	ENSMUSG00000042210	ENSMUST00000048685,ENSMUST00000171678,ENSMUST00000187001,ENSMUST00000187798	3.06043	2.74967	2.69569	2.04409	3.58637	3.44397	4.24874	2.22819	1.69522	2.18651	2.09073	1.64069	0.976672	0.707319	0.595896	0.211238	1.0043	0.476782	1.43721	0.802637	0.13084	0.71929	0.58483	0.484969	3.03807	1.86456	2.10742	1.76833	3.71952	2.95304	3.0572	2.18417	1.75803	2.1523	1.34626	2.16831	1.56326	0.558441	1.41154	0.61163	2.51097	1.22065	2.10025	1.27851	0.834756	1.03567	0.925135
Abhd14b	ENSMUSG00000042073	ENSMUST00000048527,ENSMUST00000213179	33.2275	21.2275	39.2032	33.1008	24.9585	23.6068	43.9834	28.8563	36.1298	37.2271	37.3835	51.998	14.6501	5.6343	12.229	8.42936	12.4153	8.77795	14.5555	9.55816	8.92067	11.3322	9.87332	11.6143	25.7798	15.3273	27.9542	21.8595	19.2637	17.8404	32.7797	19.3715	19.8309	27.7331	27.3218	34.4245	7.84504	4.82581	7.40536	6.54561	9.80547	6.03711	7.86338	7.1599	7.90982	7.64946	5.9237
Abhd15	ENSMUSG00000000686	ENSMUST00000094004,ENSMUST00000145676,ENSMUST00000147386	0.880461	1.57793	2.75046	1.54419	0.902719	0.433868	1.47458	0.478661	1.14184	0.893139	1.79572	1.31251	1.80658	1.58195	3.98316	1.48402	2.33095	1.62324	1.74883	1.9278	1.8361	2.11941	2.00617	3.56799	2.58161	3.13213	5.50401	2.72708	1.90065	1.42823	2.49185	1.49229	1.98249	2.56486	3.26616	5.6259	2.64911	2.92081	7.65936	3.04777	4.95424	3.23254	4.21255	3.84229	4.01654	4.5414	4.22408
Abhd16a	ENSMUSG00000007036	ENSMUST00000007251,ENSMUST00000172584,ENSMUST00000173247,ENSMUST00000173579	3.83771	5.9272	5.22161	4.63786	5.76142	6.0457	6.17534	5.85488	4.25033	5.72964	4.86455	5.37742	0.275237	0.530003	0.526811	0.406374	0.725719	0.622107	0.430362	0.556528	0.663673	0.483317	0.726413	0.677595	7.69053	7.89057	7.31901	7.5631	7.54759	8.02644	7.91854	7.59007	3.83114	7.17568	7.13121	6.6523	0.147742	0.00840965	0.570448	0.0185316	0.103079	0.0598812	0.102556	0.235093	0.378826	0.122489	0.140597
Abhd17a	ENSMUSG00000003346	ENSMUST00000003436,ENSMUST00000187646,ENSMUST00000189605	0.504488	1.51362	1.25241	1.16402	0.791944	0.842253	1.33655	0.577271	0.843465	0.767084	1.77903	0.61492	1.86851	2.58525	2.18572	1.60427	2.47912	2.16497	2.12568	1.64125	1.5475	1.97611	2.3707	1.8847	2.92507	3.36697	2.74667	2.5394	3.39001	2.36484	2.61581	2.91723	1.51414	2.05605	3.13385	2.34663	0.764389	2.37103	1.00272	1.20757	2.72476	1.05415	1.40559	1.74166	1.73203	2.39141	1.02982
Abhd17b	ENSMUSG00000047368	ENSMUST00000052556,ENSMUST00000235332	3.26145	1.66325	1.7215	9.27704	2.26897	4.19777	2.19411	1.69984	1.2304	1.91959	1.83741	1.6847	0.353787	0.139385	0.13952	0.738671	0.1923	0.444894	0.212773	0.121805	0.0930756	0.174333	0.13409	0.152658	1.40716	0.89709	1.09773	4.29491	1.50351	2.02062	0.844791	0.700052	0.795489	0.639114	1.17632	0.740661	2.58924	1.60852	1.95787	6.26168	2.05986	4.95993	2.49822	1.31389	1.70549	1.84188	1.52525
Abhd17c	ENSMUSG00000038459	ENSMUST00000117085,ENSMUST00000208271	4.03466	3.21249	2.79206	3.18404	2.82107	3.17476	3.59055	4.07298	4.46378	3.14102	2.90884	3.53589	0.246292	0.160238	0.115223	0.145402	0.160769	0.185842	0.172874	0.198394	0.143012	0.142789	0.0957274	0.197756	4.23488	2.88592	3.12747	3.75785	2.9095	3.12341	3.69906	3.9247	4.60116	3.61822	3.44974	2.59055	4.06628	2.97266	2.55984	2.64167	3.19223	3.39982	3.5015	2.86818	3.84221	2.54184	1.88696
Abhd18	ENSMUSG00000037818	ENSMUST00000108078,ENSMUST00000159774,ENSMUST00000203650,ENSMUST00000203892,ENSMUST00000204496	2.39743	1.9312	2.72398	1.76366	2.31933	1.93162	2.07755	2.53907	2.38655	2.54249	2.58064	3.29117	0.242764	0.217829	0.189595	0.101196	0.220423	0.159018	0.177816	0.191651	0.127776	0.284546	0.195213	0.243043	2.72445	2.76041	3.10215	2.01623	2.25928	1.97712	2.54544	2.4118	2.48628	3.17209	3.11124	2.91459	0.909004	1.11631	1.12442	0.675861	1.0817	0.849361	0.856469	0.869639	1.1299	1.22866	0.993298
Abhd18	ENSMUSG00000115963	ENSMUST00000230200,ENSMUST00000230231,ENSMUST00000230291,ENSMUST00000230435,ENSMUST00000230545	2.39743	1.9312	2.72398	1.76366	2.31933	1.93162	2.07755	2.53907	2.38655	2.54249	2.58064	3.29117	0.242764	0.217829	0.189595	0.101196	0.220423	0.159018	0.177816	0.191651	0.127776	0.284546	0.195213	0.243043	2.72445	2.76041	3.10215	2.01623	2.25928	1.97712	2.54544	2.4118	2.48628	3.17209	3.11124	2.91459	0.909004	1.11631	1.12442	0.675861	1.0817	0.849361	0.856469	0.869639	1.1299	1.22866	0.993298
Abhd2	ENSMUSG00000039202	ENSMUST00000037315	1.34799	2.71914	2.85339	2.33547	2.82104	2.99328	2.50938	2.12259	3.85632	2.57269	4.10374	2.71197	0.0162186	0.032028	0.0189709	0.0203494	0.0317227	0.0346749	0.0220069	0.017705	0.0290186	0.030678	0.031377	0.0254377	1.82475	3.12765	3.14482	3.07108	3.06786	3.36499	3.09258	2.7722	5.38148	2.84813	4.07998	2.92125	0.522314	0.79176	0.508552	0.97407	0.869421	1.30975	0.76334	0.641454	2.05688	0.702434	0.999825
Abhd3	ENSMUSG00000002475	ENSMUST00000117726,ENSMUST00000117828,ENSMUST00000144150	5.72888	5.72244	6.42173	7.39969	6.00981	8.86071	5.05979	5.27467	4.01337	3.4096	4.16394	5.83634	0.538351	0.375492	0.269405	0.349722	0.442826	0.5156	0.264935	0.44075	0.163343	0.504501	0.316193	0.481171	3.50026	4.2535	3.57173	4.36331	3.67031	4.35387	3.05877	2.7892	2.09989	2.01388	2.45216	3.65091	0.506528	0.489794	0.727417	0.509798	0.633499	0.758896	0.3716	0.535152	0.474962	0.579208	0.435438
Abhd4	ENSMUSG00000040997	ENSMUST00000041197,ENSMUST00000180359,ENSMUST00000197605,ENSMUST00000197802,ENSMUST00000199338,ENSMUST00000239403	5.26634	4.80618	5.90028	3.30667	4.38017	3.77796	5.74164	6.50411	6.26964	6.92018	4.2022	4.57505	0.359034	0.338588	0.218359	0.149245	0.345927	0.311917	0.295783	0.322061	0.162048	0.431747	0.209489	0.285354	3.01126	3.08985	2.94756	1.97863	2.20579	2.20283	2.67657	3.85681	3.5408	3.6124	2.50628	3.12788	1.13629	1.37131	1.22144	0.808469	1.29918	0.969101	1.40351	1.27552	1.4592	1.67054	0.839921
Abhd5	ENSMUSG00000032540	ENSMUST00000035128,ENSMUST00000111497,ENSMUST00000156520,ENSMUST00000175973	7.18689	2.45764	1.8958	6.16665	3.38583	7.3048	6.45711	2.83396	2.09759	3.10382	2.26527	2.43809	0.588102	0.108234	0.0789396	0.316697	0.139769	0.480093	0.388533	0.0791206	0.0677042	0.11155	0.0652315	0.114544	5.21889	1.93254	1.25236	4.01563	2.38466	5.00031	4.60405	2.32552	0.966096	1.73717	1.58167	1.8107	2.97763	0.756528	0.868723	1.84112	1.14458	3.49348	2.99058	0.521578	0.993772	0.777107	0.435729
Abi1	ENSMUSG00000058835	ENSMUST00000091394,ENSMUST00000093171,ENSMUST00000114544,ENSMUST00000126112,ENSMUST00000148294,ENSMUST00000153931,ENSMUST00000154162,ENSMUST00000156344,ENSMUST00000178908	7.5016	6.29541	7.10494	5.31653	6.58264	4.78858	4.95892	5.00624	6.92964	7.631	7.50815	8.96677	1.1532	0.956924	1.13679	1.03128	1.07899	1.32876	1.09191	1.51087	1.29827	1.14215	0.868225	0.884542	8.62593	10.4418	9.01361	8.84981	7.03823	7.52722	7.21544	7.82511	10.62	10.0973	9.10924	9.48167	3.04496	2.77913	2.95795	2.93634	3.04466	3.46294	3.00451	3.07493	4.25678	3.22839	2.0133
Abi2	ENSMUSG00000026782	ENSMUST00000052332,ENSMUST00000189649	0.207432	0.183729	0.169376	0.155035	0.153815	0.112603	0.160766	0.162731	0.126598	0.186115	0.160527	0.157977	0.000139274	0.000201728	0.000277323	0.00041939	0.000261003	0.00012974	0.00010641	0.000121498	0.000621845	0.000236322	0.000436355	0.000303991	0.552164	0.784857	0.450581	0.569723	0.378339	0.64809	0.648235	0.507354	0.933415	0.473638	0.463119	0.540576	0.00444837	0.027065	0.0296192	0.00644762	0.0176758	0.00520857	0.0043397	0.00211539	0.000778368	0.00347422	0.01151
Abi3	ENSMUSG00000018381	ENSMUST00000059026,ENSMUST00000131049,ENSMUST00000137645,ENSMUST00000143492	0.897611	0.997182	0.464185	0.872551	0.694088	0.994467	0.872238	0.691816	1.84175	0.950075	0.992033	0.575395	0.972952	0.601335	0.600325	0.692057	0.61263	0.78138	0.723949	0.88819	1.10968	0.946462	0.753602	0.659594	2.61292	2.73997	1.65361	2.8107	1.81512	4.09147	2.78932	2.77136	5.6588	2.92324	1.8318	2.38274	2.6247	2.04039	2.01332	1.98442	2.02763	2.89637	2.37854	2.00237	4.33254	2.1626	1.92213
Abi3bp	ENSMUSG00000035258	ENSMUST00000096012,ENSMUST00000171000,ENSMUST00000231832	0.383609	0.44889	0.329659	0.355663	0.355662	0.283998	0.381017	0.237775	0.380116	0.277494	0.257243	0.330511	0.00520161	0.00385079	0.00372102	0.00263958	0.00537942	0.00222536	0.00412141	0.00282346	0.0034407	0.00385736	0.00249485	0.00298554	0.349529	0.431071	0.261651	0.401886	0.438957	0.182144	0.354105	0.364397	0.501041	0.0251986	0.306538	0.459937	0.0189661	0.0327469	0.0284648	0.0239739	0.0417198	0.0393975	0.0169967	0.0201358	0.0914556	0.0368938	0.0356286
Abitram	ENSMUSG00000038827	ENSMUST00000045368,ENSMUST00000131520,ENSMUST00000147763	0.399225	0.530802	0.271094	0.457749	0.516036	0.539725	0.498984	0.671535	0.3565	0.49503	0.333546	0.341849	0.204177	0.089008	0.108547	0.0925232	0.226608	0.238212	0.195377	0.136614	0.190292	0.100908	0.111793	0.0778813	0.135862	0.57698	0.502235	0.654983	0.587817	0.699555	0.414916	0.477539	0.198452	0.398602	0.343896	0.393694	0.426869	0.270376	0.286117	0.338003	0.366003	0.491883	0.601524	0.370903	0.603074	0.439578	0.317035
Abl1	ENSMUSG00000026842	ENSMUST00000028190,ENSMUST00000075759,ENSMUST00000123471,ENSMUST00000124726,ENSMUST00000127714,ENSMUST00000142554,ENSMUST00000156736	3.97928	3.91521	4.97553	3.53361	4.12652	3.67923	4.5561	4.24811	4.46131	5.11346	5.7461	4.38012	0.493213	0.437349	0.451719	0.390698	0.50648	0.465549	0.391356	0.411466	0.344704	0.618796	0.45928	0.544948	9.0352	8.45417	10.8315	9.17249	9.23842	9.67574	8.92624	10.0333	10.9207	10.6846	11.2445	10.9745	2.48014	2.2833	2.61425	1.83095	3.03769	2.73835	2.26728	1.83242	2.74339	2.92565	2.05799
Abl2	ENSMUSG00000026596	ENSMUST00000027888,ENSMUST00000166172,ENSMUST00000173929	1.32733	1.15733	1.14791	1.1727	1.28395	0.952447	1.05295	1.26798	0.934924	1.85828	1.29196	1.42753	0.0274489	0.0242149	0.0232932	0.0200399	0.0328836	0.0205932	0.0251241	0.0194457	0.0228252	0.0408709	0.0168343	0.0256336	2.13566	1.94963	2.03729	1.54081	1.91265	1.91272	1.78763	2.00691	2.15838	2.68371	1.83373	2.03401	1.02274	0.929395	0.990777	0.975715	1.33024	1.14906	1.08619	0.8331	1.36116	1.3614	0.79255
Ablim1	ENSMUSG00000025085	ENSMUST00000099294,ENSMUST00000111529,ENSMUST00000111544,ENSMUST00000128212,ENSMUST00000133369,ENSMUST00000133782,ENSMUST00000137389,ENSMUST00000150425	5.7007	3.21514	2.89903	2.20276	2.74024	5.99042	5.79975	4.7613	5.14904	3.32912	2.06959	2.19195	0.597584	0.707994	0.231467	0.235523	0.544882	0.916028	0.597801	0.419152	0.369081	0.359912	0.189445	0.221774	10.0895	6.81279	5.43381	3.82606	5.15108	10.3279	9.36065	7.93022	8.56912	5.63117	4.14686	3.76808	0.772182	1.96506	0.371545	0.18813	1.6511	1.57129	1.10218	0.710147	0.973185	0.74163	0.357709
Ablim2	ENSMUSG00000029095	ENSMUST00000054598,ENSMUST00000101280,ENSMUST00000114205,ENSMUST00000135885,ENSMUST00000153025	0.481631	0.674069	0.62072	0.360355	0.56481	0.445908	0.708875	0.81454	1.19395	0.749553	0.811581	0.422434	0.00303666	0.00191845	0.00205843	0.00471801	0.00478267	0.00403253	0.0026163	0.0029309	0.00144238	0.00306966	0.00155194	0.00133972	0.977828	0.389015	0.759324	0.634355	0.490448	1.06051	0.523128	1.14	2.41746	2.40932	2.02	1.63978	0.00462232	0.00620233	0.00795478	0.000200993	0.0488721	0.0144739	0.0681821	0.138569	0.0423167	0.00173283	0.0317541
Ablim3	ENSMUSG00000032735	ENSMUST00000049378,ENSMUST00000166783	3.28957	5.18852	1.98853	4.77245	9.37436	5.07195	7.54462	2.27381	3.7321	7.08145	4.31365	3.42656	0.204432	0.244629	0.102998	0.239557	0.51822	0.27732	0.447957	0.100974	0.112986	0.383237	0.154236	0.156253	2.96446	4.41801	1.67223	5.02798	8.86025	4.71594	6.89001	2.30193	3.81449	6.38004	4.00388	2.80057	2.14108	1.57916	1.31549	2.70265	2.80514	3.30419	3.99154	0.765882	1.16948	1.43061	0.539214
Abr	ENSMUSG00000017631	ENSMUST00000108407,ENSMUST00000238684	0.486397	0.301222	0.29432	0.370049	0.471864	0.432287	0.635569	0.517276	0.899126	0.705755	0.495408	0.493311	0.00977893	0.00570018	0.00490755	0.00353124	0.00730058	0.0110351	0.00479873	0.00312103	0.0129566	0.00661023	0.00431756	0.00815595	0.784782	0.358917	0.510818	0.577632	0.46606	0.685069	0.578195	0.730846	1.4719	0.586106	0.460058	0.639276	0.283936	0.121592	0.144327	0.170876	0.166692	0.238512	0.223013	0.171673	0.562212	0.236411	0.142419
Abracl	ENSMUSG00000078453	ENSMUST00000020002,ENSMUST00000217718,ENSMUST00000218994,ENSMUST00000220110,ENSMUST00000220433	1.79738	1.34301	1.66166	1.92225	1.24307	1.42186	1.70023	1.87908	3.12088	2.15423	2.08567	1.83701	0.379021	0.218054	0.195143	0.190222	0.274381	0.255182	0.244478	0.334765	0.257446	0.407714	0.204699	0.282203	1.61998	0.818654	0.688071	1.15971	0.450525	0.793096	1.19494	0.638844	1.53484	0.851707	0.613412	1.29914	0.497691	0.390365	0.366901	0.434633	0.433869	0.397087	0.471312	0.610004	0.712713	0.649895	0.460684
Abraxas1	ENSMUSG00000035234	ENSMUST00000055245,ENSMUST00000117364,ENSMUST00000129358,ENSMUST00000145429,ENSMUST00000145707,ENSMUST00000153302,ENSMUST00000200657	2.85764	2.66921	4.04757	2.79337	3.30184	3.46236	2.83025	3.88328	3.50249	3.6076	3.342	3.29531	0.57589	0.448134	0.506626	0.342714	0.590362	0.426077	0.446555	0.587989	0.294478	0.767457	0.489996	0.632003	2.83055	3.16654	3.6758	1.84137	2.51823	2.28159	2.78314	3.15845	2.55052	3.75991	2.87624	3.22837	1.08371	1.00034	1.54546	1.07082	1.31843	1.20493	1.22603	1.2097	1.31941	1.59319	1.1443
Abraxas2	ENSMUSG00000030965	ENSMUST00000084497,ENSMUST00000129552,ENSMUST00000134784,ENSMUST00000147786	3.14022	2.89462	2.79407	3.02005	2.54106	2.69685	2.92738	3.24968	3.26668	2.84714	2.44961	3.33355	0.329279	0.238239	0.203394	0.177676	0.212529	0.228428	0.258852	0.25266	0.140693	0.304661	0.210373	0.268651	2.68767	3.29851	2.60769	2.44663	2.42357	2.22591	2.87782	3.04459	2.43171	3.09233	2.62905	2.66994	0.774904	0.57923	0.916583	0.771583	0.746501	0.801393	1.01103	1.00451	1.14551	0.866013	0.664887
Abt1	ENSMUSG00000036376	ENSMUST00000041782	0.048768	0.141274	0.220359	0.107316	0.130058	0.0786281	0.156207	0.0834507	0.0669983	0.0763848	0.186095	0.0859748	0.246365	0.279125	0.156499	0.364108	0.249258	0.288635	0.172064	0.226787	0.257566	0.198759	0.206782	0.239178	0.0590277	0.121772	0.302332	0.22167	0.105686	0	0.298398	0.0969699	0.174646	0.211227	0.208271	0.176438	0.614019	0.76793	0.633415	0.690988	0.694746	0.685679	0.531523	0.871866	0.726354	0.526834	0.683892
Abtb1	ENSMUSG00000030083	ENSMUST00000032169,ENSMUST00000203120,ENSMUST00000203460,ENSMUST00000204932	2.77937	2.73852	5.49867	4.51248	2.3081	2.19463	5.96959	4.74519	5.08635	5.6269	6.71473	3.80131	0.97643	0.435692	1.00036	0.61414	0.746698	0.698329	1.12385	1.00568	0.818023	1.54993	0.944083	1.4953	5.44147	3.0772	6.40682	5.95136	3.37054	3.04694	7.20212	6.21668	5.79991	7.49422	7.63005	6.76679	2.51548	1.07567	2.39585	2.25117	1.48368	1.40594	2.46591	3.05861	2.39793	2.91123	1.5602
Abtb2	ENSMUSG00000032724	ENSMUST00000076212	1.15832	0.712775	0.377719	0.553279	0.801998	0.966344	1.70278	1.26789	0.750127	0.981171	0.371332	0.116011	0.066071	0.0409193	0.0148796	0.0231901	0.0584838	0.0453222	0.0689229	0.041974	0.0336446	0.0650859	0.0144853	0.0113821	2.75803	1.44853	0.687514	1.0773	1.88601	2.15232	2.82876	3.00712	1.47531	1.69539	0.895431	0.419357	2.28164	1.89667	0.854395	1.5024	3.08586	2.83433	2.86869	1.49833	2.5422	2.78141	0.726619
AC117188.2	ENSMUSG00000116085	ENSMUST00000214243	0	0	0	0	0	0	0	0	0	0	0	0	0.932704	0.881554	0.110173	0.91637	1.08133	1.47264	0.362348	0.565424	0.32939	1.07296	0.181607	0.879877	0	0	0	0	0	0	0	0	0	0	0	0	11.1257	10.4862	12.4161	15.3885	11.6264	21.9689	14.163	12.044	14.387	15.895	10.7075
AC117622.1	ENSMUSG00000110890	ENSMUST00000216262	0	0	0	0	0.0277492	0	0	0	0	0	0	0	0.323416	0.0425859	0	0	0.57854	0.575164	0.134782	0.0769465	0	0.0498888	0	0	0	0	0	0	0	0	0	0	0	0	0	0	3.86927	2.98764	2.58494	2.65172	3.48764	5.7405	3.69268	2.88001	3.35575	1.89199	2.04041
AC119928.1	ENSMUSG00000110820	ENSMUST00000216510	0	0	0	0	0	0	0	0	0	0	0	0	0.117606	0	0	0.0442678	0.57854	0	0	0	0.24067	0	0.0307056	0	0	0	0	0	0	0	0	0	0	0	0	0	4.71041	2.57269	4.56673	7.22366	10.2013	5.06515	12.3089	3.52001	7.06473	3.62631	1.79556
AC123856.1	ENSMUSG00000118618	ENSMUST00000239303	0.340401	0.616307	0.508356	0.576583	0.956878	0.237824	0.585175	0.593908	0	0.144399	0.53325	0	0	0	0	0	0	0	0	0	0	0	0	0	5.35618	4.56395	7.23251	11.9098	6.81392	4.64254	4.75029	7.64128	8.69053	5.24804	7.79565	5.19244	0	0.0458973	0	0	0	0	0	0	0	0	0
AC125149.1	ENSMUSG00000079192	ENSMUST00000111364	0.314409	0	0.156513	0.355037	0	0	0.160146	0.274279	0.545924	0	0.273629	0.285939	0	0	0	0	0	0	0	0	0	0	0	0	0.29983	0.295822	0	0.162969	0.155398	0.601831	0	0.142582	1.88869	0.84301	0.145463	0.266442	0	0.0444479	0	0	0	0	0.0219748	0	0	0.0422214	0.0437122
AC135859.1	ENSMUSG00000118550	ENSMUST00000239116	2.03023	0.868072	2.03273	1.25207	2.0367	1.49591	1.6169	2.12633	1.33582	3.87797	1.81482	3.71157	0	0	0	0	0	0	0	0	0	0	0	0	2.18221	1.87784	3.12619	1.6231	3.9798	1.91017	1.61668	1.98184	3.44516	4.70546	3.6139	6.13838	0	0	0	0	0	0	0	0	0	0	0
AC142112.1	ENSMUSG00000118588	ENSMUST00000239375	0.633359	0.0276318	0.524213	0.292975	0.343209	0.412291	0.128265	0.485952	0.221461	0.0841626	0.0796931	0.249835	0	0	0	0	0	0	0	0	0	0	0	0	0	0	0.134179	0	0	0	0.212976	0	0	0	0.0211826	0	0	0	0	0	0	0	0	0.106619	0	0.0196994	0
AC149090.1	ENSMUSG00000095041	ENSMUST00000178343,ENSMUST00000179505	219.665	191.659	181.884	168.17	188.113	247.946	240.82	197.296	245.112	204.763	167.168	172.969	15.9376	10.2799	9.33709	7.24903	11.6485	12.878	13.9081	12.415	9.05761	15.5954	8.66931	10.1498	146.489	121.435	110.253	113.462	120.301	153.67	150.554	129.757	142.956	129.865	104.194	116.8	22.5969	20.4246	19.2247	16.7813	21.6476	23.9513	24.0878	19.9262	21.4882	21.5802	14.7239
AC154679.2	ENSMUSG00000116014	ENSMUST00000230989	0	0	0	0	0	0	0	0	0	0	0	0	0.215111	0.0311572	0.171332	0.0323877	0	0	0	0	0.0640299	0.0730005	0	0	0	0	0	0	0	0	0	0	0	0	0	0	0	0	0	0.535197	1.91375	0	0.840524	1.28768	0.387659	1.84566	0.835985
AC158912.1	ENSMUSG00000118523	ENSMUST00000238796	0	0	0	0	0	0	0	0	0	0	0	0	0	0	0	0	0	0	0	0	0	0	0	0	0	0	0	0	0	0	0	0	0	0	0	0	0.737129	1.01157	1.31799	1.75561	0.937746	3.19459	0.634133	1.52324	0.379909	1.05511	0.981825
AC159819.1	ENSMUSG00000118653	ENSMUST00000239472	2.07765	1.49135	1.40037	3.31504	1.35241	2.86889	2.36003	0.657623	1.19719	0.959343	1.68017	1.89621	0	0	0	0	0	0	0	0	0	0	0	0	3.57689	3.24364	2.47864	3.37371	2.0447	3.14111	3.13029	1.45082	1.62912	1.18316	1.70981	2.31382	0	0	0	0	0	0	0	0	0	0	0
AC166256.1	ENSMUSG00000118528	ENSMUST00000238910	0	1.0687	0	0	0	0	0.644264	0	0	0.178852	0	0	0	0	0	0	0	0	0	0	0	0	0	0	8.44346	8.33059	11.1205	7.86744	3.75098	3.63173	4.11859	5.73604	3.79908	3.39141	9.94828	4.8235	0.188965	0.317189	0.159633	0.230763	0.382849	0.348512	0.426156	0.226403	0.322059	0.2645	0.107154
AC169509.1	ENSMUSG00000115852	ENSMUST00000230383,ENSMUST00000231672	1.08924	0.607986	0.724731	0.379998	0.532719	0.381122	0.665774	0.894593	0.814512	1.09091	0.627043	1.01477	1.6476	1.21331	1.24595	0.744052	1.19455	1.41941	1.18023	1.49031	1.3611	1.46752	1.04435	1.56829	0.939767	0.58723	1.15521	0.698092	0.811783	0.896012	1.16129	1.3407	1.89104	0.836721	1.2462	1.55889	1.78509	1.56965	1.68298	0.77817	1.50837	1.59367	1.48848	1.71796	2.84586	1.9018	1.29824
AC225888.1	ENSMUSG00000116340	ENSMUST00000230404	0	0	0	0	0	0	0	0	0	0	0	0	4.59982	3.14986	2.82392	2.15566	3.9517	4.77996	3.66053	3.7145	2.41295	2.99365	2.05728	2.79072	0	0	0	0	0	0	0	0	0	0	0	0	3.87816	2.92348	2.52447	2.41583	3.01626	3.93594	4.29354	3.16352	3.609	2.4231	2.24088
AC241534.1	ENSMUSG00000118449	ENSMUST00000238375	0.119953	0.0547667	0.0882708	0.0922652	0.0977365	0.102025	0.103602	0.154689	0.0873222	0.212386	0.125273	0.128063	0	0	0	0	0	0	0	0	0	0	0	0	0.499837	0.272339	0.458525	0.421712	0.309324	0.471698	0.502181	0.617295	0.509098	0.601296	0.434321	0.477324	0	0	0	0	0	0	0	0	0	0	0
AC242685.1	ENSMUSG00000115893	ENSMUST00000230635	0	0	0	0	0	0	0	0	0	0	0	0	5.11964	4.33086	1.58482	3.91892	4.91809	7.37418	3.38565	2.51458	0.384179	4.81804	3.41472	2.95797	0	0	0	0	0	0	0	0	0	0	0	0	47.1403	40.5598	35.429	51.6465	46.3128	62.752	42.0262	43.781	64.6098	40.3737	42.3964
Acaa1a	ENSMUSG00000036138	ENSMUST00000039784,ENSMUST00000175859,ENSMUST00000176007,ENSMUST00000176397,ENSMUST00000176796	33.6966	27.1419	50.9787	28.8752	25.42	27.1965	24.0136	31.1615	45.6346	61.0198	56.69	75.6238	1.54098	2.51664	2.66549	0.871033	1.87418	1.2192	1.38152	1.51064	1.99422	3.52706	2.93826	2.51411	20.0337	16.8175	31.0994	17.849	16.4228	16.018	13.6647	19.5778	26.9044	39.4605	32.6733	46.4135	3.37856	4.02824	7.31827	2.71404	4.96217	3.12653	3.34863	3.87105	5.47876	10.0314	7.61531
Acaa1b	ENSMUSG00000010651	ENSMUST00000010795	107.399	109.566	164.344	77.4932	77.3288	46.7892	166.58	66.1871	21.1555	89.7489	194.277	140.163	82.424	64.6005	114.479	35.6629	81.6679	30.6646	89.3133	55.7303	13.1803	104.194	137.519	135.298	121.977	87.0932	139.426	71.2624	80.6948	42.4886	130.201	71.9838	17.09	90.4344	137.573	164.401	52.2433	49.4084	90.6938	24.722	76.3041	20.6848	58.3445	42.3418	11.2335	88.0566	107.963
Acaa2	ENSMUSG00000036880	ENSMUST00000041053,ENSMUST00000237306	61.9361	62.9618	76.4649	70.6595	59.4641	43.7248	61.6733	61.8461	28.7636	69.6728	78.8912	66.2582	4.40091	3.02782	6.61865	3.41559	4.45068	2.88261	3.95607	3.70396	2.1566	7.97969	6.4526	7.83895	42.673	40.0444	50.5261	43.178	38.6029	28.835	39.3334	41.3912	17.6082	46.0526	51.0857	49.2461	5.66775	5.05344	10.7701	5.8061	7.83001	5.37313	6.58379	5.51426	5.49954	10.8089	9.01605
Acaca	ENSMUSG00000020532	ENSMUST00000020843,ENSMUST00000103201,ENSMUST00000130012,ENSMUST00000137500,ENSMUST00000183887	7.27224	9.06642	5.28335	10.536	10.7076	11.0575	11.0297	8.98809	4.25262	13.04	7.63545	5.46889	0.237742	0.279412	0.124735	0.174279	0.373863	0.311269	0.266546	0.20801	0.0894232	0.458663	0.192275	0.167106	25.9371	38.4981	22.1884	33.3872	45.2759	49.1491	35.2649	28.6597	17.1315	44.8111	31.463	19.4675	3.52859	5.1036	3.14914	2.92437	7.42842	7.84538	3.83401	2.47824	2.85732	6.47541	3.6778
Acacb	ENSMUSG00000042010	ENSMUST00000031583,ENSMUST00000102582,ENSMUST00000143276	3.57715	6.56864	2.45491	4.21062	14.7994	17.3557	25.9191	12.4246	3.70978	19.5302	9.87833	2.65374	0.319336	0.367825	0.160356	0.428267	1.59851	2.31519	2.12121	0.73772	0.214058	1.21136	0.44151	0.200756	7.57067	9.11222	3.94785	8.56088	24.2962	30.731	35.1919	20.5315	5.59831	26.4275	11.6469	4.93603	2.08185	0.930639	0.725497	2.15666	4.79935	8.41874	7.02356	1.70815	1.08473	2.15817	1.0002
Acad10	ENSMUSG00000029456	ENSMUST00000031412,ENSMUST00000111770,ENSMUST00000133775,ENSMUST00000137789	2.40957	1.83743	4.26406	2.16252	2.77354	2.918	3.73433	2.21949	3.05878	2.4752	2.82977	3.70988	0.260822	0.152175	0.394832	0.1861	0.295039	0.271655	0.316603	0.222781	0.211552	0.287224	0.23651	0.386387	1.84422	1.26466	2.61938	1.51427	1.82354	1.84433	2.5201	1.45546	1.69588	2.05939	2.03058	2.67331	0.802358	0.592199	1.60964	0.707589	1.03162	1.05466	1.01975	0.717254	1.04745	1.01847	0.91588
Acad11	ENSMUSG00000090150	ENSMUST00000047799,ENSMUST00000120854,ENSMUST00000189998	17.6104	16.205	24.5937	21.3201	18.3217	15.6735	17.8302	19.8636	11.9422	21.1358	26.1682	29.294	0.453205	0.529813	0.662949	0.43345	0.479507	0.387773	0.538829	0.650349	0.296642	1.01482	0.907508	1.08684	17.0287	17.9074	26.3243	22.9779	19.8895	17.5859	19.2332	20.7561	12.4047	20.9865	25.3082	29.618	2.27771	3.5347	5.19128	2.99624	3.35736	2.95471	3.06267	3.2473	3.4296	4.57952	4.30423
Acad12	ENSMUSG00000042647	ENSMUST00000041252	0.414887	0.34272	0.496966	0.395296	0.358382	0.320058	0.447415	0.365703	0.450243	0.474823	0.491965	0.544754	0.136668	0.0662529	0.103249	0.04266	0.114178	0.111442	0.129887	0.101777	0.0768964	0.165284	0.0893516	0.148747	0.333829	0.0670931	0.227977	0.22177	0.153795	0.291607	0.385983	0.264583	0.175238	0.272311	0.299921	0.368072	0.283973	0.187133	0.320202	0.0933013	0.211983	0.171214	0.295643	0.217679	0.323721	0.345588	0.253949
Acad8	ENSMUSG00000031969	ENSMUST00000060513,ENSMUST00000128923,ENSMUST00000129490,ENSMUST00000138102,ENSMUST00000151075,ENSMUST00000215693	14.7825	10.7712	9.56015	9.42205	11.8056	10.1433	16.6812	20.7751	13.4892	14.3998	9.31666	9.78133	1.31783	1.00759	0.708367	0.579187	1.18013	0.909812	1.63005	1.97574	0.849606	1.35455	0.631649	0.728709	6.2062	5.85845	4.55332	4.19384	5.54646	3.83821	7.75641	8.26369	5.65281	7.01126	4.11767	3.86057	3.52083	4.3159	2.58008	1.91371	2.99197	2.78786	4.62251	4.97944	3.80843	3.21048	2.16659
Acad9	ENSMUSG00000027710	ENSMUST00000011492,ENSMUST00000196395,ENSMUST00000196535,ENSMUST00000196648,ENSMUST00000197588,ENSMUST00000198050,ENSMUST00000198987	6.12069	5.71865	4.57413	4.4622	6.00213	5.01446	5.03405	6.16947	4.80838	5.46046	4.93628	5.61921	0.201003	0.154108	0.0855257	0.0773497	0.148359	0.0873452	0.104241	0.114123	0.0655963	0.125279	0.105546	0.117647	4.09926	4.18156	3.83145	2.85751	5.18545	3.55626	3.45686	3.99787	3.84171	4.43877	3.60673	3.7251	1.00318	1.21973	1.31685	0.942956	1.37239	1.24797	1.0783	1.06267	1.35972	1.18228	0.989711
Acadl	ENSMUSG00000026003	ENSMUST00000027153,ENSMUST00000139208	7.65075	6.57988	9.54266	8.95938	7.11827	5.53904	6.90044	9.65628	4.68585	8.58591	8.59137	10.6223	0.376776	0.284945	0.735646	0.502414	0.347124	0.30508	0.446188	0.653184	0.324381	0.699562	0.663995	0.899876	8.29971	8.39115	12.559	11.0121	8.48878	6.61947	9.26684	11.8406	7.04046	10.3961	10.5182	12.8019	1.26386	1.10048	2.93953	2.02977	1.32135	1.18848	1.89858	2.13888	2.06675	2.52038	2.22988
Acadm	ENSMUSG00000062908	ENSMUST00000072697,ENSMUST00000130713,ENSMUST00000135724,ENSMUST00000137161,ENSMUST00000196188,ENSMUST00000200250	21.0637	17.4616	31.1035	18.8117	20.7609	15.1385	19.923	24.9342	25.801	28.6312	22.854	29.4327	6.75837	5.72553	12.3199	4.69399	7.7004	4.94855	7.89565	8.96952	7.05601	14.7147	7.215	9.96501	20.4865	19.2072	29.3376	18.6076	18.6056	14.883	20.4933	23.8957	20.5255	29.1804	24.0757	26.7626	9.88603	9.39025	21.3777	8.85202	12.2162	9.93924	13.7392	12.9366	16.215	20.9282	9.9879
Acads	ENSMUSG00000029545	ENSMUST00000031524,ENSMUST00000131726	7.13644	8.83604	9.77598	8.07177	7.11201	5.67267	9.50186	7.40525	4.56399	7.3351	11.8173	6.5315	0.381499	0.354846	0.487819	0.303115	0.445329	0.333975	0.441783	0.374508	0.24148	0.418816	0.521308	0.342106	7.61831	7.29173	8.46514	8.03405	7.26729	5.46136	7.87664	7.9558	3.87954	7.43646	7.66219	8.44558	1.22819	1.12354	1.91816	1.1493	1.54572	1.6048	1.58303	1.5308	1.13481	1.5972	1.46986
Acadsb	ENSMUSG00000030861	ENSMUST00000117518,ENSMUST00000133277,ENSMUST00000135633,ENSMUST00000136612,ENSMUST00000156261	18.2727	17.2047	12.8737	16.8475	23.1294	23.2401	17.4083	18.6497	11.6899	16.5756	14.3302	14.7298	1.50424	0.85536	0.694535	0.999448	1.45571	1.58601	1.09614	0.902086	0.488649	1.13891	0.664656	0.73117	19.6139	24.969	14.6568	21.4514	31.702	24.4117	22.9151	23.0205	12.5492	22.2935	20.8825	18.198	5.82695	2.69733	3.57523	5.61017	4.0037	7.51425	5.59285	2.49952	4.27583	3.01516	2.36751
Acadvl	ENSMUSG00000018574	ENSMUST00000018718,ENSMUST00000102574,ENSMUST00000134516,ENSMUST00000146129,ENSMUST00000156733	45.5042	48.167	55.4091	56.4154	52.103	47.0548	51.4287	57.9047	38.1593	50.0532	52.728	48.1855	4.35707	4.47097	5.17986	4.53718	5.51498	5.1497	5.5569	5.9658	3.45918	5.29077	4.84535	4.41164	31.1979	35.2155	34.5505	34.8378	35.2188	30.1565	35.8219	38.1375	22.5356	33.2193	34.1003	33.8095	6.84471	7.13293	9.77734	8.43838	8.96088	9.18706	8.8725	9.39319	6.09197	7.91877	8.3937
Acap2	ENSMUSG00000049076	ENSMUST00000058033,ENSMUST00000230614,ENSMUST00000230698,ENSMUST00000231125	2.17393	2.02807	2.04096	1.68473	1.99078	2.13065	1.74752	2.13017	2.33485	2.06149	1.99613	2.05539	0.119125	0.100977	0.076821	0.0635225	0.10697	0.0916342	0.080845	0.0892244	0.0560757	0.117528	0.0780696	0.0942212	3.00154	3.49681	2.86046	2.64842	2.68945	3.23933	2.71314	2.82784	3.28772	2.90843	2.95079	2.9938	0.954742	1.05574	1.09789	0.798439	1.25663	1.07911	0.937515	0.767224	1.46031	0.986899	0.83584
Acap3	ENSMUSG00000029033	ENSMUST00000105584,ENSMUST00000131168,ENSMUST00000131372,ENSMUST00000137726,ENSMUST00000140855,ENSMUST00000140902	1.26686	1.96556	1.63384	1.93797	2.29808	1.8731	1.56728	1.17989	1.74456	1.33491	1.83627	1.13165	0.359696	0.451081	0.268586	0.33649	0.566276	0.438551	0.304121	0.313787	0.277509	0.379217	0.32179	0.349255	1.87979	2.17035	1.99389	2.62318	2.83299	2.31476	1.74282	1.43281	1.94554	1.13702	1.8369	1.94295	0.731008	0.723948	1.01063	1.14718	1.10528	0.879835	0.552289	0.820711	1.17139	0.862824	0.893289
Acat2	ENSMUSG00000023832	ENSMUST00000007005,ENSMUST00000159358,ENSMUST00000233792	11.7077	6.30041	5.94874	7.36832	9.66807	8.34686	16.4407	8.48659	4.14354	7.96263	7.47183	6.63054	3.14457	0.969658	1.37441	1.21006	2.59917	2.16572	3.85398	1.72677	0.742319	1.53424	1.3862	1.54003	6.74319	3.73547	3.44744	3.76605	4.32215	3.6632	8.70286	4.24811	1.54579	5.22977	3.8177	3.38647	3.62733	1.09901	2.04642	1.86637	3.52644	3.49395	5.83438	2.04036	1.23109	1.81281	1.93224
Acat3	ENSMUSG00000062480	ENSMUST00000043923,ENSMUST00000160378	91.4127	82.1393	72.2213	60.0252	68.3418	73.3266	57.4447	63.6965	87.0891	62.493	65.1226	77.0288	13.1255	8.22314	4.66854	2.34554	6.99158	7.34265	6.09734	7.66766	6.30483	6.45166	3.13992	4.86953	59.8075	57.2145	52.3642	45.7133	46.6948	50.2018	39.842	43.1482	67.6394	39.5934	44.6301	59.1217	17.8293	15.6137	11.9016	4.928	15.1153	13.3969	11.0674	15.6991	18.9181	13.5134	8.33316
Acbd3	ENSMUSG00000026499	ENSMUST00000027780	2.66355	2.4573	2.16442	2.07449	2.47534	2.59636	1.84061	2.18404	2.26523	1.93078	1.73381	1.83033	0.205014	0.256244	0.167001	0.151488	0.231394	0.215666	0.1622	0.186723	0.119405	0.20556	0.123477	0.169712	2.05931	2.04546	1.37792	1.61301	1.96932	2.14331	1.68431	1.85966	2.01641	1.71556	1.52047	1.49726	1.64127	2.22596	2.01752	1.52153	2.08128	2.18485	1.56297	1.47065	1.87268	1.6608	1.22956
Acbd4	ENSMUSG00000056938	ENSMUST00000124965,ENSMUST00000129870,ENSMUST00000139374,ENSMUST00000142630,ENSMUST00000147701,ENSMUST00000150780,ENSMUST00000152971	18.0642	23.6624	17.2654	9.78139	15.1537	12.9481	19.6636	16.3545	19.5625	14.4898	21.4175	10.6528	4.40392	4.0065	2.68171	1.42016	6.10805	4.05384	2.86271	3.29421	2.48367	3.55372	2.5525	2.5321	22.4777	19.3235	17.1845	7.72576	23.1713	14.058	16.3658	16.5053	19.0004	16.8453	14.8742	14.6138	7.30186	8.54458	7.54309	3.42903	12.6842	8.29405	6.78211	6.92512	7.07713	7.75486	5.99654
Acbd5	ENSMUSG00000026781	ENSMUST00000028121,ENSMUST00000114523,ENSMUST00000114526,ENSMUST00000144088,ENSMUST00000155602,ENSMUST00000227663,ENSMUST00000227816,ENSMUST00000228050,ENSMUST00000228778,ENSMUST00000228856	10.8558	9.44993	12.4889	8.37329	8.58175	6.38257	8.04585	9.80667	8.40705	13.1818	14.1448	17.9497	1.47053	1.22691	1.21944	0.705656	1.06883	0.752453	1.01888	1.17245	0.760157	2.10228	1.71666	2.12841	10.9089	11.6965	15.3946	9.72921	10.1257	7.1845	9.71956	10.9241	12.6433	16.8325	16.6847	16.777	6.64213	8.3318	10.0378	4.8937	7.87072	5.53621	6.69259	7.22606	8.46491	11.6826	9.77399
Acbd6	ENSMUSG00000033701	ENSMUST00000080138,ENSMUST00000097529,ENSMUST00000194476	0.57697	0.809583	0.694107	0.913948	0.55189	0.694236	0.955121	0.901797	0.635084	0.764851	1.18002	0.760852	0.255103	0.191591	0.203126	0.229832	0.240141	0.220862	0.224685	0.206573	0.186319	0.290578	0.19488	0.223625	3.85944	2.94513	3.92262	3.50717	2.28159	3.32871	4.14754	4.10081	3.54541	2.43024	3.45225	2.70622	0.796954	0.852195	1.21002	1.07224	1.07306	1.20101	1.19905	0.946162	1.17054	1.35556	0.932875
Accs	ENSMUSG00000040272	ENSMUST00000041593,ENSMUST00000068513,ENSMUST00000111246,ENSMUST00000128719,ENSMUST00000130077,ENSMUST00000140018,ENSMUST00000141413,ENSMUST00000146045,ENSMUST00000146436,ENSMUST00000150666	1.20857	0.737062	1.10993	0.987958	0.900307	0.845156	1.32241	1.77568	2.41157	2.16433	1.29714	1.28973	0.394042	0.207187	0.237356	0.237042	0.295041	0.251416	0.328556	0.269191	0.423103	0.709832	0.295957	0.407453	1.5036	0.837902	0.969785	1.02914	0.562825	1.3274	0.584029	1.39033	1.82706	2.3356	1.04017	1.28668	0.53959	0.352346	0.432581	0.493063	0.435031	0.387191	0.750194	0.914829	1.10289	1.20198	0.462862
Acd	ENSMUSG00000038000	ENSMUST00000211870,ENSMUST00000212642,ENSMUST00000212650,ENSMUST00000212687	4.62649	5.96433	5.19024	5.35013	5.38579	5.39587	6.09937	5.51305	5.87432	4.97101	4.96355	4.42503	0.468388	0.535156	0.382332	0.558481	0.493405	0.59351	0.562359	0.505047	0.448137	0.33321	0.328135	0.365122	3.67068	4.9773	4.80576	5.39866	5.29029	3.60518	4.99809	4.4246	4.30712	4.32325	3.9426	4.39576	0.629901	0.871424	0.967882	0.86338	0.759397	1.09258	1.13551	1.1005	1.18605	0.712269	0.737418
Acer2	ENSMUSG00000038007	ENSMUST00000045224	0.954803	1.08826	1.70358	1.60794	1.16436	1.14462	1.26487	1.43383	0.954249	1.03236	1.18581	1.05501	0	0	0.00245595	0.00225498	0.00214631	0.000164138	0	0	0	0	0.000184015	0.00480735	0.738267	0.829254	1.69286	1.6051	0.718176	1.12851	1.24655	1.38271	1.3236	0.766425	0.765934	0.63587	0.0594824	0.0562006	0.11257	0.0991848	0.0804689	0.0753812	0.0752413	0.100201	0.13654	0.0462988	0.0572267
Acer3	ENSMUSG00000030760	ENSMUST00000033020,ENSMUST00000120520,ENSMUST00000137899,ENSMUST00000151258	1.95523	2.16717	2.04357	1.64844	1.78738	1.77696	1.3132	2.00208	1.9178	1.83246	1.78671	1.85191	0.0825479	0.0875808	0.0553911	0.05039	0.0917349	0.0707099	0.0452756	0.0836001	0.0432628	0.0979161	0.0841376	0.0731435	1.35192	3.14262	2.09828	2.24899	2.48423	1.71657	2.00331	1.17377	3.30103	2.35168	2.39	1.48351	0.83066	1.11092	0.868304	0.78092	1.22469	1.20306	0.822237	0.750974	1.44265	1.04458	0.765654
Acin1	ENSMUSG00000022185	ENSMUST00000022794,ENSMUST00000123875,ENSMUST00000124271,ENSMUST00000125265,ENSMUST00000126166,ENSMUST00000129700,ENSMUST00000147714,ENSMUST00000148754,ENSMUST00000151487,ENSMUST00000152773,ENSMUST00000167495	25.6164	23.7435	21.9372	20.6296	23.8792	26.6965	29.4145	29.8514	30.6531	36.7091	28.1167	23.3177	4.29115	4.27347	3.59315	3.53962	5.10773	5.41478	4.89569	3.94268	3.99083	5.14398	4.52439	4.30597	27.0628	25.4796	21.6304	24.9542	25.618	30.3658	28.4899	34.9057	32.6275	36.9989	28.1115	27.4731	6.60465	6.28037	5.89265	5.45195	7.08874	8.14502	6.84241	6.26046	7.55702	7.20547	5.44716
Ackr1	ENSMUSG00000037872	ENSMUST00000038227,ENSMUST00000194298	0.505263	0.431261	0.260504	0.353201	0.160631	0.268957	0.392932	0.448645	1.06083	0.36743	0.386334	0.226474	0.159612	0.1233	0.0688613	0.104137	0.0947205	0.0297372	0.154469	0.0417721	0.0593878	0.126388	0.100015	0.14516	0.269863	0	0	0	0.159848	0	0	0.146665	0.769014	0.252918	0.336662	0.376848	0.247088	0.426625	0.189833	0.251816	0.144071	0.278981	0.436907	0.0881259	0.178345	0.289467	0.179813
Ackr2	ENSMUSG00000044534	ENSMUST00000050327,ENSMUST00000214340,ENSMUST00000215664	0.323611	0.334805	0.364675	0.291808	0.216591	0.235204	0.535256	0.505671	0.370485	0.573244	0.49395	0.388099	0.0124568	0.0166183	0.00326368	0.00690984	0.0141294	0.00732886	0.0145266	0.0205898	0.0165879	0.0172432	0.00890111	0.0107326	0.44005	0.421763	0.3735	0.382694	0.377948	0.340696	0.686878	0.550062	0.633592	0.730571	0.695369	0.703885	0.104053	0.111589	0.118175	0.113113	0.0656531	0.0794574	0.15668	0.111872	0.159113	0.296798	0.142664
Ackr4	ENSMUSG00000079355	ENSMUST00000219146	0.367895	0.376815	0.324417	0.364001	0.290551	0.22521	0.353363	0.183394	0.113419	0.178357	0.395191	0.458856	0	0	0	0.0158858	0	0	0	0	0	0	0	0	0.135323	0.178018	0.215633	0.163451	0.140272	0.181084	0.308038	0.157304	0.126285	0.112734	0.248018	0.026723	0	0	0	0.0187505	0.0178795	0	0	0	0	0	0
Acly	ENSMUSG00000020917	ENSMUST00000007131,ENSMUST00000107385,ENSMUST00000107389,ENSMUST00000154151,ENSMUST00000154888,ENSMUST00000165111	61.9533	40.2925	16.5256	17.9273	85.8795	47.9271	90.2918	40.8107	18.0784	65.0198	40.5401	27.3184	5.04268	2.23229	0.79572	0.613428	7.82136	3.50845	5.19835	1.94318	0.790564	3.65678	2.20979	2.54718	58.3085	40.6707	16.571	18.8976	80.6267	43.4774	86.9431	39.7089	17.2661	61.7143	36.8438	28.7671	9.81323	4.86964	4.82664	2.27668	20.9808	12.1566	14.6944	3.97958	3.40815	9.33399	4.75611
Acmsd	ENSMUSG00000026348	ENSMUST00000038006,ENSMUST00000186537	1.72518	1.23423	0.883138	1.40916	3.85477	3.47768	2.50813	2.07774	1.41633	1.17033	1.00298	0.926137	0.240705	0.226082	0.196685	0.227397	0.909756	0.824681	0.504586	0.127049	0.201448	0.16446	0.198571	0.175128	1.24201	0.621713	0.54259	1.02254	1.72289	1.76894	1.79077	1.00754	0.74785	0.804544	0.779784	0.332734	0.352522	0.545702	0.480656	0.663364	1.74896	1.99713	0.812932	0.29308	0.697451	0.283677	0.372719
Acnat1	ENSMUSG00000070985	ENSMUST00000095086,ENSMUST00000107697,ENSMUST00000135976,ENSMUST00000150392	25.8277	22.0366	14.9785	10.6635	17.9767	19.4883	15.6139	21.7496	16.1746	13.6884	15.7794	15.2209	5.56947	7.2123	3.4369	1.34967	5.41106	3.96597	2.8509	5.04207	2.69455	3.35632	3.40574	3.55113	22.958	24.3802	17.183	9.77054	19.0745	17.664	18.4648	21.6922	21.0539	13.3745	17.7335	17.131	10.5468	23.0617	13.9876	4.1453	20.1054	11.5762	8.86986	14.4634	16.0201	12.8045	12.242
Aco2	ENSMUSG00000022477	ENSMUST00000023116,ENSMUST00000126352,ENSMUST00000144324,ENSMUST00000231075,ENSMUST00000231091	19.5056	27.2687	37.8604	22.7315	31.739	21.8053	20.1104	20.4977	17.9348	24.5131	34.2596	28.792	1.23628	1.7261	2.23345	1.10875	2.22007	1.4046	1.16419	1.14515	0.855328	1.63581	1.78182	2.11315	19.1883	22.4943	33.5753	23.7109	30.263	21.2546	17.1524	19.259	15.5499	20.7736	28.5998	28.6289	1.90285	2.93878	4.23974	2.26365	3.64565	2.9343	2.37574	1.92775	2.39073	2.81112	2.76818
Acot1	ENSMUSG00000072949	ENSMUST00000168120,ENSMUST00000220901,ENSMUST00000222862	1.12125	2.13037	3.06004	1.22146	1.16187	0.491528	2.09633	0.920604	0.304303	0.74983	1.07455	1.94347	0.0727677	0.232546	0.603731	0.133039	0.337674	0.0850019	0.190618	0.12696	0.0189096	0.0950547	0.199036	0.518084	1.38565	1.52609	3.06991	1.5063	1.36952	0.646822	1.82335	0.8275	0.0676627	0.966432	1.21943	1.37453	0.12828	0.325906	0.982266	0.25101	0.66486	0.131963	0.403596	0.259262	0.107742	0.207389	0.38897
Acot11	ENSMUSG00000034853	ENSMUST00000065253,ENSMUST00000102762,ENSMUST00000140541	0.940993	0.637166	1.36659	0.99972	1.74795	1.27866	0.645666	0.751641	0.941448	0.911993	1.18826	0.631688	0.117612	0.0610075	0.11032	0.0680512	0.160599	0.0866221	0.0383697	0.0610514	0.0571416	0.0923606	0.0893298	0.0724866	0.909479	0.537434	1.20068	1.02568	1.66871	1.17636	0.559875	0.846491	0.93441	0.829582	0.934379	0.669901	0.18467	0.151588	0.335791	0.17246	0.49127	0.305884	0.0976468	0.158026	0.188625	0.288926	0.201523
Acot13	ENSMUSG00000006717	ENSMUST00000006900,ENSMUST00000224839	3.32438	3.42578	3.17895	3.0467	2.8318	2.14206	3.10214	3.8171	3.01163	3.34438	3.78747	4.0439	0.456815	0.469227	0.448163	0.226525	0.488296	0.335688	0.336971	0.486891	0.326396	0.586751	0.534733	0.700473	3.18205	3.42493	3.21728	2.60558	2.99858	2.44703	2.37863	2.82989	2.42963	2.2851	4.1301	2.90116	1.5943	1.92948	1.9079	1.00019	2.04839	1.46175	1.35366	1.66512	1.91236	2.257	1.98248
Acot2	ENSMUSG00000021226	ENSMUST00000021649	0.0389722	0.132654	0.128043	0.0469422	0.0219104	0.0145217	0.0387089	0.0577966	0.0348014	0.0429836	0.0976822	0.0723043	0.011055	0.00900692	0.0454012	0.0187253	0.0271914	0.0102982	0.00950216	0.0241099	0.019538	0.0386887	0.00432949	0.0407184	0.0780467	0.110005	0.159898	0.169685	0.104016	0	0.0652628	0.159063	0	0.104495	0.0324552	0.0198159	0.0276737	0.0273037	0.0890943	0.034381	0.0409797	0.0158708	0.0308544	0.0488801	0.0498063	0.0629875	0.0805553
Acot3	ENSMUSG00000021228	ENSMUST00000021653,ENSMUST00000120927,ENSMUST00000223080	0.0492692	0.172918	0.79616	0.0912999	0.11719	0.021183	0.104243	0.0892676	0.0648665	0.0450157	0.558084	1.45591	0	0	0.0289833	0.00821828	0	0	0	0	0	0	0.0899409	0.316379	0.0525175	0.227988	0.742407	0.0114181	0.119764	0.0632493	0.0409876	0.129867	0.0882184	0.0590639	0.78475	1.55876	0.00695205	0	0	0.0075574	0	0	0	0	0	0	0.114675
Acot4	ENSMUSG00000052392	ENSMUST00000021652,ENSMUST00000128162,ENSMUST00000221860	0.723654	1.12731	6.62603	1.40869	1.21339	0.768214	0.831242	2.38937	1.6796	1.03824	4.41692	10.6589	0.858476	1.94724	3.71269	0.801634	1.89807	0.835164	0.890481	2.01651	0.631912	1.68845	4.04731	6.10317	0.287912	0.284064	1.77909	0.898562	0.144408	0	0.30806	0.114832	0.370525	0.0174087	0.585758	2.69057	0.843084	2.78176	5.16899	1.03072	2.66844	1.18007	1.29841	2.57447	1.57852	2.11487	5.64621
Acot7	ENSMUSG00000028937	ENSMUST00000075363,ENSMUST00000167926	0.252197	0.343546	0.227175	0.21246	0	0.458679	0.357848	0.110004	0.0759628	0	0.570665	0	0.0323855	0.0236437	0.0572728	0.075638	0.0239656	0.0236632	0.0444185	0.0308411	0.0202022	0.0465093	0.0414798	0.0467755	1.508	1.36949	1.61497	1.90011	1.8296	1.39307	1.23711	0.880102	1.29535	0.851201	1.79576	1.20302	0.578634	0.512997	0.693788	0.573366	0.756154	0.616822	0.590079	0.387631	0.466171	0.602454	0.508624
Acot9	ENSMUSG00000025287	ENSMUST00000026324,ENSMUST00000126200,ENSMUST00000131332	0.73641	0.659524	0.453336	0.990268	0.526736	0.665052	0.730147	0.956272	1.24241	0.777392	0.622305	0.576682	0.0488768	0.0360846	0.0210238	0.0432254	0.0377946	0.046194	0.027917	0.0378778	0.0372545	0.0462985	0.0190799	0.0266706	0.546961	0.555068	0.544284	0.781458	0.469772	0.721466	0.564089	0.549933	1.09925	0.527263	0.530716	0.486053	0.270139	0.180976	0.186532	0.305263	0.180457	0.289861	0.235558	0.178262	0.356439	0.231297	0.135265
Acox1	ENSMUSG00000020777	ENSMUST00000072948,ENSMUST00000124684,ENSMUST00000128793,ENSMUST00000130229,ENSMUST00000148601	123.581	83.4636	197.209	168.837	159.664	211.124	162.274	337.928	123.64	183.967	166.23	199.208	20.1791	8.93886	28.3495	21.675	28.9082	34.6897	26.6596	57.3915	12.5873	39.831	26.0484	34.2261	127.401	96.1	202.491	162.855	162.514	193.496	166.916	334.119	107.714	190.339	173.406	199.52	44.9636	22.5675	88.4766	63.1821	74.492	83.0337	68.4547	123.923	47.4136	76.9593	59.8926
Acox2	ENSMUSG00000021751	ENSMUST00000022271,ENSMUST00000116361,ENSMUST00000164412,ENSMUST00000164598,ENSMUST00000170534	28.3222	18.828	22.0083	31.7101	30.4373	26.8685	46.1965	24.4288	21.0551	32.9664	14.7746	12.5116	2.35877	1.30509	1.72186	2.2376	2.83625	2.48019	3.18075	1.59564	1.3496	2.21108	0.734522	0.831147	39.5847	27.5201	31.4326	46.5851	41.824	42.6975	58.8458	32.202	33.3923	41.0126	22.0175	18.1926	7.59965	6.08239	10.2164	8.75025	12.688	11.3599	11.93	7.3106	9.51669	8.13267	3.27819
Acox3	ENSMUSG00000029098	ENSMUST00000068947,ENSMUST00000156125,ENSMUST00000201106,ENSMUST00000201659	8.3164	6.84375	7.07588	11.9601	10.4734	11.4202	11.7563	8.55575	8.2365	21.4088	11.056	8.87757	1.56693	0.73631	0.6389	1.62003	1.29799	1.5413	2.14825	1.20282	0.386441	2.76375	1.18696	0.905656	7.75159	6.24082	6.3657	12.7355	9.75348	11.2466	9.26981	7.69833	7.92424	17.2638	8.81537	8.97056	2.62322	1.43388	1.15191	3.5053	1.15809	2.20062	2.80548	1.58783	1.6097	2.11629	1.75563
Acp1	ENSMUSG00000044573	ENSMUST00000062740,ENSMUST00000074038,ENSMUST00000218696,ENSMUST00000219697	3.80642	3.60222	3.43529	4.16252	3.62447	3.5149	3.42316	4.40951	4.00512	3.62803	4.05457	3.76045	0.544371	0.385945	0.300186	0.285281	0.435802	0.519485	0.370755	0.416529	0.231872	0.475455	0.322543	0.406565	1.95652	2.1234	2.25807	2.42465	2.70411	1.03417	1.83237	2.19577	1.08182	2.2493	1.59467	2.63115	1.41799	1.47024	1.27732	1.21603	1.39366	1.74504	1.26992	1.39058	1.54623	1.47801	1.34216
Acp2	ENSMUSG00000002103	ENSMUST00000002172,ENSMUST00000124131,ENSMUST00000127643,ENSMUST00000150403,ENSMUST00000238832,ENSMUST00000239169	12.739	9.01449	10.1409	8.48421	11.0453	12.4891	10.7375	11.7178	11.106	10.9315	9.76335	11.1137	1.69238	1.2516	1.34399	0.828384	2.21015	1.89431	1.22306	1.37332	0.954171	1.27479	1.04245	1.11832	8.84203	6.76506	8.78137	6.68774	8.71446	9.43368	8.26137	9.70331	9.4824	8.60269	7.20601	8.46728	3.54565	3.39656	3.64414	2.30815	4.72848	4.98307	3.46478	3.18457	4.36555	3.2899	2.82029
Acp5	ENSMUSG00000001348	ENSMUST00000069330,ENSMUST00000115315,ENSMUST00000213815	8.75399	7.03214	8.41117	9.85093	6.28296	7.07632	9.38158	4.72044	7.73874	4.99911	8.58533	5.3943	2.70304	1.37484	2.19298	2.23724	2.26034	2.60147	2.21504	1.41718	1.3284	2.04229	1.78663	1.89468	10.11	6.66829	7.51463	8.52107	6.96724	6.16647	7.42906	5.48952	5.80556	5.16513	6.16046	5.85711	2.44538	1.13815	2.08992	2.60131	2.07035	2.20068	2.07406	1.11528	1.23111	0.969448	1.71597
Acp6	ENSMUSG00000028093	ENSMUST00000090759,ENSMUST00000126438,ENSMUST00000133965,ENSMUST00000139898,ENSMUST00000146143,ENSMUST00000149900	19.9189	20.0255	17.2974	16.2345	18.0486	14.9603	19.3986	16.5741	15.9653	19.3462	19.0184	20.4325	11.3336	8.51081	9.29672	6.2985	11.0355	7.81982	10.951	11.095	7.70772	14.8293	10.014	11.0148	17.4359	18.7972	14.7547	15.8747	15.923	14.8162	17.3408	16.1657	17.5096	17.5751	19.0861	19.9086	8.54242	7.23221	9.08533	6.09475	9.1101	7.23318	9.45628	8.56143	9.1971	11.228	8.08196
Acpp	ENSMUSG00000032561	ENSMUST00000062723	1.15763	0.441462	0.618029	0.613265	0.667247	1.43785	2.49247	3.08818	1.65493	1.94056	0.860498	0.862591	0.0188672	0.00779082	0.00395458	0.00697717	0.0150425	0.0231258	0.0357851	0.0466341	0.0199516	0.0303292	0.0103706	0.00975342	0.954626	0.320971	0.464363	0.591344	0.403556	1.2257	1.81578	2.30787	1.39417	1.72939	0.641665	0.654014	0.340434	0.141548	0.125621	0.195076	0.407856	0.629162	0.67024	0.737179	0.605462	0.453072	0.172742
Acrbp	ENSMUSG00000072770	ENSMUST00000088294,ENSMUST00000112412,ENSMUST00000136100	6.32136	6.28436	6.67499	4.29014	4.78342	6.40611	8.08615	5.53124	6.48587	4.8349	4.93131	4.9023	1.18273	0.928572	0.949416	0.543986	0.895312	1.03081	1.03253	1.10096	0.859517	0.982606	0.726389	1.01736	3.6739	3.5771	3.91201	2.70633	2.98148	4.65753	4.1029	4.91946	2.81671	3.44322	3.18955	2.44859	1.28665	1.24304	1.23575	0.688674	1.16538	1.30385	1.46761	1.38496	1.43512	1.30788	1.05104
Acsf3	ENSMUSG00000015016	ENSMUST00000015160,ENSMUST00000212781,ENSMUST00000212790	2.06264	2.50445	2.12896	1.80253	2.36521	2.02221	2.89287	2.63615	1.7952	2.7779	2.74162	2.07001	0.0815048	0.076132	0.0811464	0.0534879	0.0796361	0.0719577	0.0921514	0.110791	0.0602196	0.116782	0.0822895	0.0771177	2.84662	2.39286	2.76862	2.24546	2.98269	2.3103	2.43621	2.79535	1.76941	2.87014	2.59256	2.63009	0.449903	0.445527	0.479576	0.335076	0.635578	0.620371	0.547964	0.590002	0.440385	0.679935	0.451039
Acsl1	ENSMUSG00000018796	ENSMUST00000034046,ENSMUST00000110371,ENSMUST00000110372,ENSMUST00000133161,ENSMUST00000135955,ENSMUST00000152423,ENSMUST00000210929,ENSMUST00000211289	87.4827	66.1461	69.0201	171.372	104.634	126.489	123.437	54.9106	30.7778	65.6212	71.2689	75.341	6.06109	3.11399	2.66172	9.13097	5.04467	9.04574	6.45254	2.35713	1.21561	3.95071	3.29516	4.21642	85.2358	62.6014	66.6301	162.98	88.6103	113.573	114.228	48.9953	29.8143	57.529	67.6118	67.1805	14.576	7.96735	11.0231	21.574	12.7874	24.7752	15.9188	6.44617	7.29087	9.60655	8.2694
Acsl3	ENSMUSG00000032883	ENSMUST00000035779,ENSMUST00000134566,ENSMUST00000135642,ENSMUST00000142704,ENSMUST00000154777	5.7764	4.34751	3.67628	3.60546	7.13909	6.60362	6.24576	6.60509	4.74197	3.70037	3.97466	3.946	0.500415	0.420205	0.271387	0.256153	0.744016	0.561098	0.467206	0.435133	0.248791	0.363708	0.309174	0.339561	8.12254	8.16743	5.93059	5.69242	12.9698	10.2333	11.4141	10.5359	7.60227	7.51535	7.17702	6.46553	3.23789	3.28211	2.50105	2.05504	6.47625	4.64284	3.92156	2.94267	2.90152	2.62918	2.43489
Acsl4	ENSMUSG00000031278	ENSMUST00000112903,ENSMUST00000112904,ENSMUST00000112907,ENSMUST00000140520	7.08699	3.21025	2.78008	6.8186	6.57274	9.79138	5.63346	4.09763	2.49151	4.3023	3.28734	2.52174	0.71483	0.232155	0.190729	0.404779	0.538026	0.775853	0.388232	0.226265	0.124835	0.345562	0.202429	0.16885	3.64282	2.96824	1.73289	3.01442	4.60798	5.6046	4.32272	2.92986	1.25633	3.13033	2.94708	1.81931	3.13689	1.36348	1.51803	2.97925	3.09804	5.25628	2.69133	1.30913	1.70898	1.42585	1.12182
Acsl5	ENSMUSG00000024981	ENSMUST00000043150,ENSMUST00000224337,ENSMUST00000224414,ENSMUST00000225454,ENSMUST00000225551,ENSMUST00000226019	34.5837	29.4661	21.5311	17.1797	42.1902	27.2209	39.3575	39.9038	15.5418	34.2968	27.9963	22.639	6.76121	5.95372	4.05616	1.76696	14.0693	6.98756	7.7506	7.58744	2.13245	7.47887	4.62654	3.20353	28.5021	27.1179	19.4425	15.5972	36.8387	24.653	37.0953	32.0045	14.3348	30.3426	23.9598	17.6838	6.14065	6.35988	5.95977	2.90441	15.8783	9.73494	10.2761	6.75186	4.16314	6.63445	4.9146
Acsm1	ENSMUSG00000033533	ENSMUST00000047929,ENSMUST00000135683	35.06	48.8838	33.9581	34.9992	51.4821	44.4026	48.6404	50.0944	43.5598	53.1657	46.0443	49.6313	2.78627	3.21149	2.14605	1.83153	4.01737	3.2167	3.67023	3.65124	2.47778	4.67279	3.30318	3.6542	28.4626	40.1572	26.0281	28.5954	41.2977	37.1566	37.3833	39.1814	38.844	41.1402	38.1425	39.7942	6.35174	7.78143	5.76057	5.48738	8.9454	9.66919	8.91251	7.26871	10.6211	8.25644	6.93736
Acsm2	ENSMUSG00000030945	ENSMUST00000208019	0.14001	0.202794	0.0348486	0	0	0.163032	0	0.12214	0.0130236	0	0	0.0381997	0	0	0	0	0	0	0	0	0	0	0	0	0	0	0	0.108858	0	0.201002	0	0.0952403	0	0.0469254	0	0.133481	0	0	0	0	0	0	0	0	0	0	0
Acss3	ENSMUSG00000035948	ENSMUST00000044668,ENSMUST00000065567,ENSMUST00000165067	1.15802	1.0582	1.44669	0.708982	0.545379	0.538432	1.11329	1.02608	0.526368	1.5843	0.601527	1.2682	0.173181	0.112543	0.190266	0.084231	0.0815425	0.0727177	0.164125	0.13153	0.0428141	0.241854	0.0899783	0.184266	1.42292	1.03445	2.27358	1.22118	0.839812	0.437305	1.1889	1.10079	0.721923	1.56966	0.759694	1.33707	1.33779	0.899	2.30028	0.787444	0.714505	0.665007	1.95079	1.27562	0.893778	1.80298	0.769072
Actb	ENSMUSG00000029580	ENSMUST00000100497,ENSMUST00000165629,ENSMUST00000167721,ENSMUST00000171419,ENSMUST00000196997	30.7712	33.8612	20.7498	25.4573	54.6156	38.2468	37.3217	28.2866	37.0723	22.3826	22.4434	21.7692	3.80548	3.98633	2.9329	3.49662	11.8244	5.4599	4.04976	2.23492	2.34639	2.44451	2.79974	2.81816	69.9391	64.3351	38.7135	53.4658	66.7999	63.4931	64.2779	67.4499	74.682	55.0276	49.962	46.4952	12.0433	10.506	8.00868	7.88792	30.3772	13.9302	8.54746	7.7507	12.0222	8.67226	8.19942
Actg1	ENSMUSG00000062825	ENSMUST00000071555,ENSMUST00000089616,ENSMUST00000106215	8.51315	9.46379	9.1161	7.6265	37.877	16.4599	9.58306	7.74426	15.7778	7.91678	8.16468	9.91529	3.0653	2.80491	4.82518	3.13008	33.54	8.92814	3.79783	3.46905	2.6625	3.83503	3.66091	5.68472	7.28956	7.17897	7.45359	5.46154	27.4757	12.0907	9.36062	7.19917	10.2694	6.18238	6.7498	8.3963	3.10225	3.06078	4.33467	2.63864	30.2197	6.00552	3.16576	1.88882	3.73392	4.63491	2.09071
Actl6a	ENSMUSG00000027671	ENSMUST00000029214,ENSMUST00000126144,ENSMUST00000153779,ENSMUST00000193231	4.94848	5.94855	6.07964	7.18196	5.35596	5.07384	5.09766	5.39757	4.77461	5.19792	5.62501	6.00298	1.15312	1.12185	0.980837	1.08281	1.28884	1.22014	1.07887	1.12298	0.807821	1.28637	1.07982	1.2738	4.15851	5.29612	4.67282	5.48932	4.55253	5.04662	4.71927	4.09636	4.38817	4.81209	5.22904	5.27919	1.99129	2.15572	2.46602	2.3126	2.72052	2.68918	2.53743	2.07307	2.33234	2.15563	1.67064
Actn1	ENSMUSG00000015143	ENSMUST00000021554,ENSMUST00000167327,ENSMUST00000218874,ENSMUST00000219382,ENSMUST00000219634	6.60397	4.81688	9.83708	8.41174	4.02662	5.19763	5.48972	6.03677	7.48775	8.11457	8.8772	10.1448	2.03054	1.27175	2.37665	1.65409	1.19647	1.33218	1.4971	1.61102	1.55662	2.47336	2.40088	2.85929	6.09746	4.66817	7.80297	8.0544	4.46372	5.17529	5.32188	5.5669	8.71901	6.54551	7.75976	9.0683	1.9777	1.33136	2.33569	1.58582	1.72053	1.7716	1.56955	1.73443	3.5297	2.71936	2.44247
Actn4	ENSMUSG00000054808	ENSMUST00000068045,ENSMUST00000127210,ENSMUST00000129338,ENSMUST00000140622,ENSMUST00000143584,ENSMUST00000144909,ENSMUST00000216863	10.667	15.619	12.1035	9.87752	14.4234	12.5999	13.8667	12.5103	11.3784	13.1661	12.9491	8.15557	0.899308	1.10278	1.03005	0.662034	1.41438	0.901379	0.916643	0.958092	0.816784	1.29357	0.910108	0.75563	13.877	17.2593	14.5928	12.0934	16.3662	14.771	14.0548	15.9365	11.9938	14.8621	13.7107	11.2674	2.38908	3.31516	2.64907	2.18217	4.63075	3.23506	3.08392	2.39398	3.1269	3.29233	2.02955
Actr10	ENSMUSG00000021076	ENSMUST00000021479,ENSMUST00000220452,ENSMUST00000220582,ENSMUST00000221583,ENSMUST00000222291,ENSMUST00000223549	7.4926	7.34746	6.80646	7.67343	6.76227	5.91679	6.97413	7.78879	5.9294	7.19573	8.04341	7.29494	0.744118	0.671005	0.466993	0.459917	0.679613	0.655418	0.614988	0.625147	0.42015	0.633771	0.497421	0.582996	5.17072	6.84761	6.5997	6.1019	5.13054	5.07844	5.93458	5.89084	5.13828	4.92379	5.87571	6.16752	1.29101	1.47373	1.32808	1.17316	1.53318	1.52659	1.48214	1.37374	1.46849	1.33145	1.02764
Actr2	ENSMUSG00000020152	ENSMUST00000000137,ENSMUST00000132022	4.80428	4.09162	4.00003	4.3259	3.78669	3.47721	3.40793	4.20958	4.03251	4.02403	4.15902	4.79333	0.085912	0.0808491	0.059278	0.0668683	0.0764073	0.0785237	0.063291	0.0787575	0.0597175	0.0934782	0.0729948	0.0932295	4.21718	4.47034	4.64135	4.24334	4.19747	3.58806	4.36327	4.30929	3.99086	4.24641	4.05653	4.59045	1.44518	1.57267	1.52959	1.47489	1.61236	1.65748	1.45625	1.261	1.82469	1.63111	1.26434
Actr3	ENSMUSG00000026341	ENSMUST00000178474,ENSMUST00000186008,ENSMUST00000188362,ENSMUST00000189192,ENSMUST00000191578	6.38631	3.98298	4.99682	5.14142	6.56133	6.05411	5.91263	6.24629	7.7883	6.25322	4.80995	6.54326	0.781865	0.542544	0.477034	0.501931	0.753959	0.609138	0.561618	0.714586	0.449004	0.856228	0.523749	0.632278	10.1421	7.81041	7.68625	7.39568	5.54494	9.83654	8.73852	8.26313	8.49945	7.18363	8.83067	6.01379	2.04363	1.57825	1.84051	1.80039	2.19672	2.10947	1.83748	1.78178	2.84622	2.21179	1.46302
Actr5	ENSMUSG00000037761	ENSMUST00000045644,ENSMUST00000142531,ENSMUST00000183586	1.55241	2.26598	2.22052	1.7968	2.03346	2.18228	2.14845	1.95966	1.85075	2.09983	2.13236	1.53223	0.873068	0.783598	0.538621	0.541004	0.831315	0.905445	0.673223	0.654213	0.497973	0.816073	0.490156	0.699465	2.56559	2.80058	2.67006	2.26976	2.77259	2.64336	2.67598	2.0637	1.91985	2.76261	2.67477	2.43754	1.3887	0.858422	1.4418	1.4463	1.66934	1.78224	1.32178	1.2332	0.860173	1.45825	0.937203
Actr6	ENSMUSG00000019948	ENSMUST00000020109,ENSMUST00000218965,ENSMUST00000220388	2.38797	2.53645	4.60155	3.08508	3.41648	2.54501	3.13498	3.34205	3.08396	2.8015	3.36809	3.66533	0.503042	0.521446	0.84035	0.47938	0.725018	0.521301	0.586237	0.577714	0.42846	0.642747	0.597935	0.732869	2.88591	3.01593	3.48138	2.18779	3.26699	2.59148	2.75984	2.36554	2.27237	2.74029	2.76336	2.5308	1.37321	1.73248	2.56037	1.38174	2.38446	1.72468	2.00066	1.7832	1.68061	1.99107	1.78661
Actr8	ENSMUSG00000015971	ENSMUST00000016115,ENSMUST00000224067,ENSMUST00000225368,ENSMUST00000225793,ENSMUST00000225811	4.36507	3.97536	3.83907	4.13875	3.9669	4.62344	4.05134	4.39263	4.19844	4.18202	3.64164	4.2036	1.14056	0.812439	0.848996	0.897937	0.938267	0.971451	1.09645	1.1036	0.715262	1.22661	0.967464	0.933558	5.556	5.73827	6.15403	4.83481	5.43295	6.29031	6.12783	5.31027	6.46522	5.73298	5.47066	5.41158	1.03179	1.02316	1.08734	1.02674	1.2523	1.29134	1.27057	1.10751	1.32335	1.29915	1.04349
Acvr1b	ENSMUSG00000000532	ENSMUST00000000544	1.38887	1.06202	1.87257	1.1581	1.36699	1.40132	1.34161	1.65234	1.88964	1.79318	2.26069	2.70932	0.232437	0.132241	0.199709	0.118782	0.239692	0.159697	0.167162	0.178055	0.130188	0.3344	0.262616	0.336268	1.12057	0.737059	1.33088	0.882711	0.847316	0.771482	0.792167	1.22021	1.34695	1.29881	1.60204	1.90979	1.03711	0.73022	1.41934	0.741532	1.34794	1.0278	0.970789	1.00663	1.33044	1.40059	1.31342
Acvr2a	ENSMUSG00000052155	ENSMUST00000063886,ENSMUST00000156681	2.11805	2.02014	2.12845	2.18064	2.0511	2.01608	1.58675	1.87362	1.48408	2.03068	1.95014	2.27911	0.223029	0.176365	0.141878	0.172309	0.172398	0.166391	0.147284	0.149009	0.100234	0.20868	0.162587	0.16138	1.34403	1.56638	1.71541	1.67856	1.56001	1.25286	1.36211	1.32379	1.16446	1.16995	1.48981	1.1905	1.26585	1.20023	1.33354	1.39976	1.35868	1.46276	1.23441	0.862126	1.42792	1.24025	0.877761
Acvr2b	ENSMUSG00000061393	ENSMUST00000165044,ENSMUST00000215746	0.661753	0.500422	0.751452	0.8423	1.07578	1.17844	1.02745	0.688575	0.636814	1.46108	0.846536	0.661289	0.125211	0.0775429	0.201915	0.157607	0.601729	0.345929	0.210002	0.0802191	0.0320585	0.0799396	0.0436761	0.0626876	1.32143	0.700867	1.75269	1.81015	2.25654	2.08515	1.35621	1.2132	1.77225	2.24783	1.33406	1.45258	0.977818	0.465197	1.70013	1.4391	2.19785	2.00931	1.21081	0.818915	1.25505	1.1904	0.648942
Acvrl1	ENSMUSG00000000530	ENSMUST00000119063,ENSMUST00000120754,ENSMUST00000128525	0.455433	0.60469	0.415645	0.527272	0.404115	0.745662	0.661663	0.400314	0.852411	0.374683	0.461221	0.417959	0.0380489	0.0251061	0.0143108	0.0146401	0.0229759	0.0511972	0.0361768	0.0390934	0.01573	0.0265421	0.024725	0.0175325	0.555039	0.117347	0.659944	0.495625	0.606161	0.984783	0.270739	0.622156	1.03016	0.464453	0.692428	0.590117	0.0349081	0.0425454	0.0462763	0.0513411	0.0574701	0.0803734	0.0741203	0.0664013	0.127193	0.0384897	0.0478184
Acy1	ENSMUSG00000023262	ENSMUST00000024031,ENSMUST00000187324,ENSMUST00000189097,ENSMUST00000190803,ENSMUST00000190851,ENSMUST00000214275,ENSMUST00000215395,ENSMUST00000215506,ENSMUST00000217531	8.0806	8.63734	13.8511	9.90152	9.88625	8.57493	7.46255	7.3623	8.8039	6.08938	12.3931	14.7653	2.49278	1.34859	5.5145	2.44989	4.25343	2.79876	2.61594	2.61317	3.3182	3.23291	5.2968	5.72338	6.78434	5.14774	10.2591	7.39265	7.88642	5.73894	5.64156	6.14523	5.76597	4.55682	8.87118	11.0529	2.23175	1.239	4.52335	2.22576	3.38163	2.16448	2.0374	2.30434	2.5365	2.6545	4.16538
Acy3	ENSMUSG00000024866	ENSMUST00000054030,ENSMUST00000235612,ENSMUST00000236224,ENSMUST00000236510	4.71264	5.31461	7.43002	3.63098	5.85967	3.92657	4.46118	4.10511	3.34236	7.95543	9.0351	7.08118	1.25665	1.2873	2.8144	0.694768	1.79823	1.27426	1.00842	1.13376	0.955835	2.31464	2.32904	2.3124	5.17334	4.60885	7.133	3.93904	7.05957	4.35959	4.57846	4.33899	3.07088	7.65123	8.98039	8.24403	1.04784	1.09333	2.81858	0.680169	1.54719	1.26347	1.27228	1.18299	1.12383	3.00265	3.09404
Acyp1	ENSMUSG00000008822	ENSMUST00000008966,ENSMUST00000065913,ENSMUST00000121930	1.82103	1.54254	1.0522	1.39538	1.08169	1.30257	1.73916	1.00706	1.37932	1.35185	1.46032	1.57925	0.461659	0.551721	0.133848	0.22915	0.226589	0.609639	0.624048	0.224971	0.261118	0.635574	0.133338	0.314661	1.65688	0.913528	0.349438	1.37735	0.555656	0.489083	0.808202	1.39045	1.38137	0.685079	0.709268	1.34246	1.79735	0.96962	1.4519	1.70933	0.876083	2.16551	1.44238	1.2504	1.38486	1.65994	0.917546
Acyp2	ENSMUSG00000060923	ENSMUST00000074613	0.128368	0.131702	0.202356	0.112744	0.130306	0.0896856	0.122597	0.121316	0.0875649	0.0816814	0.134062	0.163443	0.0125292	0.0117547	0.00771125	0.00887479	0.0108862	0.00992075	0.00892003	0.00541532	0.00665365	0.0130457	0.0069588	0.00739617	0.061208	0.0603899	0	0.0665378	0	0	0.0298563	0.0291071	0	0	0.0296951	0	0.195027	0.191295	0.219976	0.261248	0.214996	0.191646	0.194395	0.146903	0.255214	0.267072	0.133903
Ada	ENSMUSG00000017697	ENSMUST00000017841	0.12858	0.245835	0.199702	0.367828	0.226504	0.282675	0.251493	0.174983	0.244947	0.139632	0.220224	0.117872	0.00659142	0.00703477	0.00932557	0.0141029	0.00747649	0.0071097	0.0106023	0.00786859	0.00851922	0.00765248	0.00797071	0.00605767	0.117713	0.174209	0.211018	0.287916	0.152523	0.221511	0.215319	0.321871	0.278062	0.193063	0.0856627	0.130756	0.056572	0.069525	0.061001	0.0906287	0.0555548	0.0627534	0.11038	0.068908	0.071897	0.0669724	0.0442987
Adal	ENSMUSG00000027259	ENSMUST00000028702,ENSMUST00000066155,ENSMUST00000119031,ENSMUST00000147271,ENSMUST00000152164	3.27964	3.40552	2.89856	3.25985	2.94229	3.06958	2.68643	2.55668	3.12425	2.73313	2.79354	3.35498	0.386782	0.348454	0.231977	0.231537	0.422458	0.372785	0.299965	0.337415	0.205031	0.354835	0.237861	0.312133	2.82158	3.00611	2.45316	2.91262	2.42093	2.32017	2.25532	2.3453	3.29835	2.96663	2.57674	2.74969	0.87928	1.14693	1.07083	1.07746	0.924124	0.833341	1.00275	0.779744	1.08463	0.93056	0.646235
Adam10	ENSMUSG00000054693	ENSMUST00000067880,ENSMUST00000140205,ENSMUST00000144537	2.55379	2.30527	2.35965	2.50449	2.04353	2.67888	2.17215	2.27861	2.55959	2.25616	2.30424	2.84263	0.0586664	0.0519676	0.0412721	0.0498833	0.0634515	0.0646621	0.0409953	0.045398	0.0402892	0.0577942	0.0405926	0.0577636	4.34197	4.32378	4.22714	4.63955	4.04024	4.76307	4.17679	4.01435	5.37832	4.41634	3.72967	4.88739	0.78579	0.826271	0.841123	0.834372	1.13617	1.0577	0.80313	0.63373	1.11913	0.945722	0.650213
Adam11	ENSMUSG00000020926	ENSMUST00000068150,ENSMUST00000126024,ENSMUST00000135513,ENSMUST00000141563	2.85042	5.43659	2.13255	1.68512	4.01722	2.84119	2.84362	6.52263	32.4705	6.59463	7.38135	1.89841	0.487277	0.270423	0.189835	0.121612	0.930538	0.772157	0.327783	0.718483	1.90566	0.372966	0.345714	0.101155	7.4637	5.42878	2.80672	2.98665	6.77445	5.17665	3.48366	13.6348	54.0654	10.2295	6.81347	4.71664	0.936496	0.529362	0.494651	0.148464	1.83532	1.38046	0.637629	1.52623	4.26052	1.03769	0.288696
Adam15	ENSMUSG00000028041	ENSMUST00000074582,ENSMUST00000144608,ENSMUST00000148068,ENSMUST00000156250	0.351271	0.486986	0.414676	0.449552	0.441995	0.52356	0.858827	0.50781	0.380895	0.353367	0.566001	0.262873	0.0234772	0.0358942	0.0441508	0.0432031	0.0513296	0.0801901	0.0817147	0.0204807	0.114529	0.0398364	0.0272428	0.0341621	0.775161	0.992171	0.794055	1.57144	0.434331	1.05131	1.36938	0.518064	0.615861	1.23699	0.223609	0.726076	0	0.0908029	0	0.0727614	0	0.0755726	0	0.0159148	0.149326	0.0548892	0.0811817
Adam17	ENSMUSG00000052593	ENSMUST00000064536,ENSMUST00000127974,ENSMUST00000155115,ENSMUST00000232107,ENSMUST00000232526	3.21257	2.94942	2.2111	2.87813	2.69049	2.80491	2.60697	2.90697	3.20582	2.46655	2.35271	2.61753	0.130067	0.116426	0.0740915	0.0739776	0.126426	0.0921581	0.084191	0.104027	0.0672103	0.105104	0.0791034	0.0990499	3.42584	3.46177	2.80748	3.65867	3.05945	3.15866	3.26869	3.26544	4.03145	2.99904	2.4328	2.9373	0.811835	0.854759	0.741996	0.681905	0.935692	0.879074	0.829782	0.729381	0.999895	0.682444	0.61886
Adam19	ENSMUSG00000011256	ENSMUST00000011400	0.357639	0.336238	0.242125	0.277068	0.213253	0.334368	0.365656	0.360776	0.530338	0.304526	0.308309	0.229926	0.00403005	0.00441036	0.00142661	0.00269679	0.0037762	0.0038376	0.00403704	0.00273442	0.00413191	0.00501471	0.0038347	0.00205247	0.338575	0.3781	0.209621	0.303343	0.200548	0.392078	0.410157	0.353862	0.773417	0.383568	0.321299	0.274422	0.209069	0.184282	0.107607	0.140654	0.134385	0.180769	0.177216	0.165946	0.298847	0.209389	0.138472
Adam1a	ENSMUSG00000072647	ENSMUST00000100757,ENSMUST00000200170	1.0604	1.934	0.880119	0.784387	1.37798	1.54954	0.755332	0.81233	0.908146	0.743036	0.646895	0.944606	0.0934119	0.145249	0.0747656	0.0666449	0.133294	0.0918516	0.0970257	0.0673751	0.0676951	0.0764023	0.0455896	0.0796231	0.973962	1.78712	1.14979	0.606856	1.90221	1.35299	0.967549	0.468809	1.07241	1.2078	0.979611	0.701904	0.284708	0.473053	0.301489	0.333234	0.344006	0.452274	0.319501	0.337232	0.370423	0.202988	0.118636
Adam23	ENSMUSG00000025964	ENSMUST00000087374,ENSMUST00000097717,ENSMUST00000114103,ENSMUST00000141545,ENSMUST00000182642,ENSMUST00000187844,ENSMUST00000190658	1.55279	1.98387	1.33813	2.07601	1.62312	2.03327	2.37137	3.1996	3.1027	1.61256	1.52796	1.4768	0.547844	0.470792	0.34579	0.491851	0.574739	0.575659	0.574785	0.974705	0.583233	0.67106	0.414052	0.451989	3.68113	4.52081	4.76584	6.03693	4.39215	5.52403	6.46141	7.16281	9.97581	4.11624	3.9884	3.62773	0.645867	0.611129	0.77489	1.08487	1.49299	0.896731	1.01595	1.39825	3.05846	0.656816	0.781382
Adam33	ENSMUSG00000027318	ENSMUST00000132436,ENSMUST00000147333	0.3994	0.359372	0.381577	0.446455	0.238154	0.845587	0.567157	0.471602	0.609437	0.448381	0.30757	0.250962	0.0420054	0	0.0212321	0.0116759	0.0696361	0.001204	0.00789996	0	0.023564	0	0.0350949	0.0218632	0.484212	0.477739	0.566873	0.541414	0.674009	0.944161	0.647838	0.302632	0.653604	0.41491	0.21478	0.196705	0.0262408	0.144984	0.0860172	0	0.0353607	0.10271	0.104959	0.00499145	0	0.110669	0
Adam4	ENSMUSG00000072972	ENSMUST00000085319	0.0849527	0.312542	0.0642802	0.20721	0.181492	0.452665	0.0752919	0.0800386	0.0809185	0.0691915	0.0745256	0.0445019	0	0	0	0	0	0	0	0	0	0	0	0	0.3597	0.354892	0.816604	0.211363	0.604632	0.478085	0.559563	0.157184	0.42867	0.328003	0.29242	0.259172	0	0	0	0	0	0	0	0	0	0	0
Adam9	ENSMUSG00000031555	ENSMUST00000084032,ENSMUST00000208247,ENSMUST00000211319	2.74688	2.14038	2.20021	4.17755	2.4907	4.61336	2.47675	2.555	2.28681	2.26459	1.96501	2.2326	0.178254	0.112505	0.0936479	0.218945	0.145448	0.284886	0.126138	0.0877957	0.0547636	0.103578	0.0712577	0.0730007	3.70528	3.11905	3.18184	5.83619	2.90103	6.7253	4.12236	3.39657	3.64175	2.85198	2.70025	2.92838	0.934376	0.711676	0.73026	1.48015	0.905451	1.78314	0.902605	0.58245	1.01562	0.743045	0.579984
Adamdec1	ENSMUSG00000022057	ENSMUST00000022641	1.09175	0.449642	0.656339	1.08447	0.56542	0.659599	0.559645	0.690724	1.35491	0.733898	0.848761	1.13057	0.0873552	0.0260685	0.0266595	0.0267676	0.0357849	0.0237174	0.0271665	0.0696956	0.0574922	0.0752299	0.0540962	0.0464695	0.71848	0.374129	0.439551	0.683411	0.248253	0.490736	0.282318	0.616901	0.838121	0.561138	0.445396	0.691678	0.149446	0.0470843	0.0514583	0.0696253	0.0546748	0.0466347	0.07351	0.106303	0.249192	0.125938	0.0804243
Adamts1	ENSMUSG00000022893	ENSMUST00000023610,ENSMUST00000125897,ENSMUST00000138474	1.76126	2.0044	1.31063	0.978894	1.83704	1.65006	1.72091	1.47851	1.00358	1.61893	1.09522	1.5421	0.122253	0.137324	0.104328	0.0835822	0.119229	0.0778598	0.0953121	0.134945	0.035276	0.152406	0.0768663	0.0871316	1.7527	2.54653	1.51258	1.18756	1.48704	1.76507	1.86213	1.47858	1.14061	1.40075	1.27548	1.3175	0.659186	0.762157	0.780761	0.541171	0.982237	0.833858	0.800502	0.708576	0.609156	0.643537	0.513019
Adamts10	ENSMUSG00000024299	ENSMUST00000087623,ENSMUST00000173013,ENSMUST00000173813,ENSMUST00000173931,ENSMUST00000173972,ENSMUST00000174666,ENSMUST00000234108,ENSMUST00000234497	3.72921	4.06728	3.2146	3.13374	3.90647	4.17762	5.42575	3.53685	4.91453	3.53436	3.8913	2.1671	0.238798	0.232178	0.100018	0.143817	0.253077	0.267964	0.179934	0.18629	0.22754	0.175585	0.121542	0.145582	4.11784	3.90765	3.39269	4.81828	4.98156	5.67144	5.9923	4.53333	6.13914	4.55008	3.32803	3.27502	0.361927	0.710477	0.51098	0.303745	0.414041	0.948558	0.651286	0.681313	0.504009	0.497378	0.245643
Adamts13	ENSMUSG00000014852	ENSMUST00000014996	1.05333	1.59582	0.851016	1.01171	1.38632	0.897766	1.60957	1.06253	0.68293	0.940905	0.885103	0.684442	0.081834	0.0573764	0	0.000736326	0.0834003	0	0.0112095	0.0523331	0.0475529	0.0237883	0.0221321	0.064402	1.40629	1.7224	1.48314	2.08602	1.91012	1.36271	2.20996	1.46927	1.5346	1.32448	1.19648	1.459	0.138979	0.265039	0.15001	0.260588	0.22141	0.184416	0.127394	0.166778	0.21152	0.19057	0.134851
Adamts14	ENSMUSG00000059901	ENSMUST00000092486	0.178254	0.173288	0.153488	0.310697	0.234739	0.219906	0.250299	0.217143	0.288001	0.215267	0.206286	0.126185	0.0134011	0.00908413	0.00779184	0.0151732	0.0117533	0.00938776	0.0141706	0.00944605	0.012286	0.0120972	0.0081734	0.00737109	0.261874	0.231176	0.197663	0.394552	0.209542	0.290488	0.259958	0.270913	0.28458	0.297101	0.147109	0.134728	0.041713	0.0354057	0.0219932	0	0.0489614	0.028012	0.0101735	0.0189612	0.000644017	0	0
Adamts6	ENSMUSG00000046169	ENSMUST00000224208	0.0512294	0.112231	0.154288	0.0838816	0.127207	0.020282	0.0978525	0.0782088	0.365975	0.340101	0.306298	0.437486	0.00449064	0.000498082	0.00676676	0.00444658	7.58159e-05	0.00395711	0.000989118	0.00197639	0	0.00535444	0.00663337	0.00525403	0	0.0903767	0.217694	0	0.0873553	0.0367732	0.0357453	0.285756	0.280814	0.25068	0.270197	0.338627	0	0	0.00331974	0	0.000119974	0	0	0	0	0.000650841	0.0144872
Adamts7	ENSMUSG00000032363	ENSMUST00000113059,ENSMUST00000124441,ENSMUST00000144943,ENSMUST00000147250	3.45166	4.63376	3.53956	1.61953	0.967672	1.12197	3.37028	1.19607	3.81431	1.25106	2.34956	2.819	0.229497	0.256974	0.334723	0.0516395	0.269794	0.0560106	0.126817	0.12559	0.268459	0.284516	0.275054	0.393712	3.83378	4.81259	3.75774	1.94116	1.60852	1.35699	3.05554	1.63322	4.73173	1.25115	2.21977	3.41193	0.0158812	0.00125352	0.0058566	0.000690564	0.00592636	0.00063755	0	0.00120835	0.0180071	0.211949	0.112182
Adamtsl2	ENSMUSG00000036040	ENSMUST00000091233,ENSMUST00000130600	0.241742	0.375486	0.522528	0.797392	0.453031	0.426683	1.01099	0.405126	0.369253	0.248274	0.289007	0.20481	0.0307053	0.0280103	0.0582011	0.0913503	0.0608622	0.0555565	0.0981256	0.0419823	0.0296602	0.0215418	0.0185004	0.0219103	0.316645	0.454418	0.788792	0.891835	0.552017	0.780034	1.17245	0.616002	0.370212	0.290018	0.439913	0.32615	0.0758227	0.103459	0.235491	0.338469	0.1296	0.183767	0.302176	0.08132	0.150739	0.0544303	0.0618308
Adamtsl4	ENSMUSG00000015850	ENSMUST00000015994,ENSMUST00000151054	0.265835	0.563478	0.693943	0.949373	0.689556	0.570774	0.730691	0.398764	0.484904	0.346556	0.53494	0.318421	0.0682042	0.064957	0.106973	0.122384	0.0971754	0.0565725	0.124922	0.07417	0.0959463	0.0919497	0.120017	0.091768	0.425398	0.785843	0.760274	1.36764	1.21967	0.990134	0.86533	0.533715	0.513129	0.424135	0.764053	0.876701	0.126506	0.139623	0	0.228425	0.271156	0.202282	0.274023	0.191693	0	0.184877	0.205968
Adamtsl5	ENSMUSG00000043822	ENSMUST00000105352,ENSMUST00000124789	0.0370383	0.0938828	0.107553	0.0975905	0.121469	0.189766	0.101403	0.115781	0.117139	0.0654657	0.0805859	0.0471583	0.0506557	0.0253305	0.0348228	0.024515	0.066677	0.0572998	0.0322523	0.0294602	0.0143602	0.0173953	0.0377876	0.0184276	0.07579	0.0664683	0.09489	0.164779	0.322977	0.245097	0.205384	0.168193	0.132616	0.0868158	0.187933	0.0898004	0.0431099	0	0.108703	0	0	0.063235	0.0194108	0.0189237	0.100964	0.0621586	0.0772239
Adap1	ENSMUSG00000056413	ENSMUST00000151450	0.226572	0.187116	0.106852	0.28727	0.204851	0.251793	0.261181	0.08669	0.482146	0.182108	0.303042	0.203887	0	0	0.000473803	0	0.0044592	0	0	0	0	0	0	0	0.318413	0	0.209683	0.210155	0.259332	0.422283	0.277351	0.237944	0.286535	0.0319735	0.13241	0.151583	0	0.000671643	0.0181307	0	0	0	0	0	0	0	0
Adap2	ENSMUSG00000020709	ENSMUST00000021050	13.3494	11.4968	12.1421	12.531	14.4616	18.852	15.7843	12.0134	8.8843	17.0832	13.0658	13.3626	1.81801	1.47108	1.34659	1.31644	2.09697	2.67058	1.74845	1.25881	0.915347	1.86451	1.2367	1.45626	14.9353	12.1087	15.0579	15.7233	14.5904	21.656	16.708	12.9386	11.9821	17.9486	14.2361	15.5027	4.85453	3.61739	5.1499	3.98462	5.50298	7.81907	5.09895	3.69725	3.75206	4.57538	3.53918
Adarb1	ENSMUSG00000020262	ENSMUST00000020496,ENSMUST00000098374,ENSMUST00000105404,ENSMUST00000126073,ENSMUST00000150227,ENSMUST00000150512,ENSMUST00000154607,ENSMUST00000156583	1.1913	1.30875	2.59089	1.95345	1.32075	1.40077	1.03696	0.946671	1.2024	0.953643	1.83578	1.63127	0.0295035	0.0250364	0.0420173	0.0238041	0.0293279	0.0204336	0.0156322	0.0178487	0.0141753	0.0276429	0.0337595	0.0331084	2.0949	1.83582	3.41888	3.14015	1.76689	2.28532	1.69464	1.66449	2.295	1.25607	2.39882	2.3357	0.338115	0.388158	0.841179	0.429691	0.428965	0.367091	0.264138	0.196617	0.483563	0.401759	0.429629
Adat1	ENSMUSG00000031949	ENSMUST00000034427,ENSMUST00000120457,ENSMUST00000139820	2.79542	2.65122	2.63682	2.2249	2.94369	2.36373	2.35786	2.44432	1.8299	2.42706	2.2987	2.89394	0.360971	0.411438	0.293427	0.324779	0.381838	0.337765	0.336039	0.307851	0.177955	0.384389	0.256497	0.336455	2.16361	2.55985	1.88527	1.63957	2.07523	1.79302	1.40133	1.53693	1.65886	1.89313	1.63767	1.97054	0.933735	1.36837	1.1712	0.940118	1.23995	1.11525	1.02329	0.895246	0.881179	1.15648	0.924325
Adat2	ENSMUSG00000019808	ENSMUST00000019944	0.418492	0.575848	0.392844	0.450068	0.436947	0.400983	0.429369	0.667571	0.404847	0.634021	0.593147	0.404521	0.0354155	0.0381876	0.0242901	0.0432506	0.0427714	0.038123	0.0505095	0.0508055	0.0240118	0.0480747	0.030411	0.0266258	0.324971	0.337502	0.245289	0.297489	0.26594	0.394811	0.467205	0.520548	0.341177	0.609132	0.331915	0.18239	0.238665	0.293232	0.262933	0.230075	0.361755	0.302801	0.276765	0.289092	0.170196	0.251111	0.288378
Adck2	ENSMUSG00000046947	ENSMUST00000051249,ENSMUST00000127427,ENSMUST00000134913,ENSMUST00000145788	4.88441	4.94402	6.00046	4.60886	5.08527	4.78952	5.48503	5.33246	4.74003	5.90494	5.44909	5.64228	0.657041	0.549078	0.684537	0.481567	0.622384	0.61708	0.562809	0.65566	0.532131	0.807219	0.564947	0.711831	3.07006	4.17572	4.94197	5.00608	3.27327	3.08118	3.78661	5.27666	5.57146	5.34354	4.95771	5.37843	1.84285	1.77606	2.68665	1.68976	2.16496	1.85757	1.98283	1.85178	1.99083	2.43802	1.68446
Adck5	ENSMUSG00000022550	ENSMUST00000159005,ENSMUST00000159049,ENSMUST00000159949,ENSMUST00000160094,ENSMUST00000160410,ENSMUST00000160784,ENSMUST00000161311,ENSMUST00000161732,ENSMUST00000162139,ENSMUST00000162503,ENSMUST00000229007	13.7021	12.1586	5.27726	32.1291	8.66298	11.1182	42.7021	10.544	12.7402	16.2444	11.6212	4.79305	5.16836	0.953912	0.612266	4.37348	1.1116	3.77039	7.45108	2.33996	2.17455	2.03147	0.683242	0.694941	19.5179	11.1117	5.59356	32.5063	10.8655	13.146	36.4016	13.4008	10.8513	18.5818	8.54665	7.50967	10.5153	2.37485	1.68363	8.41468	2.15067	6.81446	10.886	4.64246	5.492	3.9387	1.41299
Adcy4	ENSMUSG00000022220	ENSMUST00000002398,ENSMUST00000170223,ENSMUST00000226361	1.13592	1.13644	1.11693	1.60448	1.22018	1.63196	1.42618	1.05018	1.61215	1.20216	1.23767	1.07609	0.119274	0.0855647	0.0980241	0.133416	0.118087	0.132597	0.127237	0.115829	0.135648	0.142242	0.0951859	0.125256	1.464	1.00912	1.17784	1.79496	1.53141	1.78463	1.79345	1.29702	1.68439	1.35328	1.42052	1.3188	0.319114	0.303829	0.339968	0.454441	0.350633	0.550864	0.40627	0.320198	0.641579	0.336462	0.370016
Adcy6	ENSMUSG00000022994	ENSMUST00000096224,ENSMUST00000226236,ENSMUST00000226500,ENSMUST00000228566,ENSMUST00000228596	5.61173	7.66028	13.1057	6.54257	7.02427	6.02203	5.5033	5.46233	7.93572	6.66857	11.3434	14.0819	1.79439	1.95833	2.78972	1.18001	2.40074	1.44247	1.37174	1.39356	1.20139	2.34334	2.37301	3.72893	6.09253	6.86451	12.9957	6.33004	7.59533	4.96968	5.02645	5.71106	6.90306	7.79541	9.98644	16.298	2.09692	2.64817	3.67944	1.66538	2.75154	2.31249	1.52584	2.39791	2.69617	2.70742	2.83174
Adcy7	ENSMUSG00000031659	ENSMUST00000098521,ENSMUST00000168545	1.57624	0.822189	1.06061	0.843068	1.44154	1.90128	1.20858	1.43856	1.66048	0.630641	0.637411	1.21607	0.0281818	0.0225323	0.009203	0.0130689	0.0217591	0.0184818	0.0258383	0.0108173	0.0140929	0.0273526	0.0110664	0.00639724	1.46978	1.15378	0.988693	0.0957785	1.11255	1.04101	1.52373	1.28743	2.34614	1.20108	1.04531	1.06055	0.216793	0.141966	0.208976	0.227328	0.220745	0.32348	0.291354	0.170304	0.465951	0.210972	0.173124
Adcy9	ENSMUSG00000005580	ENSMUST00000005719,ENSMUST00000117801,ENSMUST00000120080	1.83232	1.71234	1.97163	1.30324	1.18849	1.26184	1.68911	1.60663	1.8975	2.37316	1.8236	2.35546	0.125405	0.10414	0.102349	0.0558981	0.0926121	0.0751111	0.0935426	0.0861686	0.0754396	0.164294	0.0795507	0.124086	3.602	3.27369	5.17649	2.85242	2.35471	2.45929	3.33445	3.97594	5.31084	4.67688	4.25525	4.49527	2.22468	2.21798	3.46863	1.04431	2.44191	1.58477	1.96239	1.39969	3.84726	4.18225	1.89103
Add1	ENSMUSG00000029106	ENSMUST00000052836,ENSMUST00000114335,ENSMUST00000114340,ENSMUST00000135321,ENSMUST00000139044,ENSMUST00000144226,ENSMUST00000145986,ENSMUST00000152805,ENSMUST00000201810	6.70278	4.5049	4.94979	4.2816	3.92947	4.50448	6.20899	5.84388	6.25873	7.40292	4.75747	5.59134	1.28331	0.751422	0.778415	0.555386	0.79017	0.625121	0.998947	1.02378	0.718185	1.62068	0.783082	0.983922	4.89575	3.14978	3.93828	3.86193	3.57154	3.84873	4.54826	4.87845	4.68006	5.73771	3.55096	4.61871	1.66823	0.967399	1.41265	1.07136	1.425	0.753024	1.48922	0.972913	1.99159	1.91676	0.420899
Add3	ENSMUSG00000025026	ENSMUST00000050096,ENSMUST00000237224,ENSMUST00000237301,ENSMUST00000237430,ENSMUST00000237832	0.750822	0.705791	0.826771	0.811405	0.15522	0.517053	0.284361	0.482329	1.13186	0.856028	0.817828	0.817055	0.00698868	0.00477695	0.00570708	0.00520207	0.00566553	0.00365745	0.00587955	0.00500065	0.00414881	0.00832758	0	0	0.821016	0.785495	1.37623	1.25762	0.52868	0.393268	0.982994	0.834098	1.18846	1.13671	1.19495	1.19388	0.22805	0.0556407	0.262378	0.257677	0.0572927	0	0.115733	0.179072	0.131387	0.241526	0.20013
Adgb	ENSMUSG00000050994	ENSMUST00000148816,ENSMUST00000208717	1.64045	0.70202	0.309325	0.400736	0.45803	0.66953	0.585533	0.945011	1.1036	0.922571	0.423977	0.485999	0.176413	0.0587388	0.0460513	0.0583863	0.0689427	0.0749535	0.0849807	0.115141	0.113187	0.116998	0.0611132	0.0759542	1.09352	0.945275	0.703961	0.332628	0.691547	0.825625	1.2968	1.44077	2.39616	0.827406	0.228757	0.927172	0.178608	0.0491985	0.078633	0.117284	0.0610869	0.0925087	0.184858	0.131356	0.242405	0.090919	0.0601136
Adgra2	ENSMUSG00000031486	ENSMUST00000033876,ENSMUST00000178514	0.469733	0.585878	0.316364	0.446073	0.356719	0.436147	0.54303	0.443258	0.492343	0.281311	0.341475	0.350136	0.0101762	0.0134851	0.00409571	0.00831281	0.0125784	0.0118999	0.0137303	0.00642195	0.0111173	0.00661296	0.00610523	0.00779765	0.654312	0.799669	0.492966	0.816833	0.533844	0.754125	0.811293	0.654427	0.713533	0.411456	0.487424	0.461409	0.147424	0.185178	0.149114	0.173728	0.146395	0.216963	0.180684	0.1355	0.237366	0.125395	0.0985692
Adgra3	ENSMUSG00000029090	ENSMUST00000030971,ENSMUST00000196177,ENSMUST00000196229	2.2688	2.79735	1.9573	2.54459	2.2822	3.05786	2.02757	1.76876	1.4324	1.74413	1.59749	1.73938	0.294041	0.342942	0.1762	0.20904	0.228578	0.357868	0.175802	0.163833	0.0882362	0.210167	0.15065	0.212651	7.25473	9.14225	6.93847	8.18545	7.46661	9.10988	5.56807	5.52644	5.84775	5.7036	4.98754	5.75941	1.43755	1.90757	1.30023	1.16184	1.74612	1.7322	1.00332	0.882127	1.22222	1.19376	0.951489
Adgre1	ENSMUSG00000004730	ENSMUST00000004850,ENSMUST00000086763,ENSMUST00000233376	12.6431	4.86898	3.65392	6.64692	4.33848	7.06061	5.86819	5.08549	6.98007	4.77209	4.08004	5.68576	0.0872128	0.0271434	0.0238112	0.0312244	0.0314966	0.0287492	0.0356447	0.0310385	0.0441764	0.046363	0.0255931	0.0331088	11.2999	5.0487	3.72798	6.86319	4.03291	7.93047	6.16901	4.40786	9.67856	4.28701	4.33108	5.47639	0.605118	0.248022	0.272872	0.375571	0.371531	0.502705	0.39502	0.266543	1.09779	0.371757	0.256104
Adgre4	ENSMUSG00000032915	ENSMUST00000025004	3.08393	1.14637	1.24254	1.96976	1.41098	1.66982	1.76717	1.50279	2.6499	1.5024	1.45687	1.84583	0.0595684	0.0211987	0.0190095	0.0213826	0.0273537	0.0251362	0.0261621	0.0271872	0.0335835	0.0303229	0.0191164	0.0260038	2.53655	1.30573	1.34155	1.79083	1.21464	1.63259	1.84921	1.35702	2.66305	1.41474	1.24399	1.61707	0.396817	0.18863	0.184284	0.267704	0.261117	0.294499	0.296617	0.21468	0.657374	0.251107	0.177623
Adgre5	ENSMUSG00000002885	ENSMUST00000002964,ENSMUST00000075843,ENSMUST00000109802,ENSMUST00000139797,ENSMUST00000140606,ENSMUST00000166939	12.3066	9.94018	9.31828	14.1742	10.7661	15.9667	13.25	9.0243	15.4805	9.45156	10.1967	9.7916	0.607827	0.345093	0.286235	0.384849	0.40782	0.476217	0.411009	0.362909	0.440449	0.464355	0.360497	0.385417	9.30819	8.26042	8.22593	12.4597	8.72028	13.927	10.4257	7.74269	13.544	8.04469	8.37755	8.99599	1.88907	1.43201	1.31799	1.89879	1.76139	2.35369	1.84549	1.34029	2.78738	1.56289	1.21388
Adgrf1	ENSMUSG00000041293	ENSMUST00000047399	1.49124	1.13042	0.513677	3.04502	1.24227	2.34432	4.68383	0.860304	0.516781	3.66993	1.3755	1.67259	0.178915	0.027462	0.0160301	0.184194	0.0372232	0.164144	0.274429	0.0468632	0.023515	0.131622	0.0276584	0.0497586	1.56949	1.05692	0.631613	2.83681	0.987755	2.16274	4.72102	0.93591	0.601561	2.63835	1.32949	1.36151	1.51103	0.13804	0.10716	1.36369	0.114237	1.39856	1.30613	0.306259	0.212422	0.390552	0.138679
Adgrf5	ENSMUSG00000056492	ENSMUST00000113599,ENSMUST00000224278,ENSMUST00000225004,ENSMUST00000225466,ENSMUST00000225962,ENSMUST00000226087	3.74012	3.41901	4.03996	4.71406	3.68559	3.20341	4.1575	4.187	3.6094	3.66495	3.19117	3.29184	0.0969094	0.0739387	0.102937	0.106382	0.102346	0.0682349	0.124311	0.103484	0.0709092	0.119891	0.0788677	0.0714507	6.65709	6.6977	8.78089	9.90452	7.28036	7.09054	7.91069	7.73189	8.09223	6.34276	6.84172	6.54852	0.462704	0.47983	0.644616	0.765407	0.513916	0.561998	0.756047	0.470034	0.881016	0.547323	0.416102
Adgrg1	ENSMUSG00000031785	ENSMUST00000093271,ENSMUST00000179619,ENSMUST00000211806,ENSMUST00000211911,ENSMUST00000212581	0.363219	0.60806	0.445476	0.538947	0.347739	0.495272	0.597253	0.417887	0.503365	0.455536	0.464542	0.370543	0.00564599	0.00749632	0.00749488	0.00779237	0.0070538	0.00876581	0.0136601	0.00410447	0.00770268	0.00958018	0.0137583	0.00513475	1.17429	1.49539	1.24487	1.45466	0.948314	1.34299	1.3987	0.714265	1.36187	0.959786	0.781691	0.873648	0.0534172	0.0222525	0.0121598	0.0206466	0.0135351	0.0262097	0.163285	0.0237087	0.0772673	0.0378255	0.039161
Adgrg3	ENSMUSG00000060470	ENSMUST00000051259,ENSMUST00000211974	1.3271	1.60886	1.22804	1.42932	0.738241	0.827179	1.35194	1.36898	2.66715	1.78614	1.75017	1.24746	0.0538263	0.0783827	0.0374551	0.0405213	0.0244044	0.0593073	0.0570446	0.0484709	0.0745107	0.0613798	0.0417071	0.0334771	1.12082	1.22766	0.865966	1.22874	0.75813	0.533839	1.08417	0.858215	2.02434	1.41542	1.22577	0.768106	0.10098	0.143796	0.0991754	0.0792173	0.0571925	0.126421	0.105622	0.0960405	0.245912	0.153179	0.0767684
Adgrl1	ENSMUSG00000013033	ENSMUST00000139575,ENSMUST00000141158,ENSMUST00000141661	0.851587	1.10626	0.88626	0.868473	0.946314	1.0226	1.03798	0.639586	1.12681	0.818447	0.789307	0.710098	0.498486	0.550754	0.388829	0.372313	0.404564	0.342787	0.524058	0.264512	0.30815	0.507835	0.452961	0.336263	1.01102	1.03723	0.985255	1.01152	1.14074	1.01917	1.09979	0.6297	1.02387	0.792411	0.811708	0.687742	0.963735	1.00797	0.849432	0.842194	0.695406	0.849313	0.971751	0.701212	0.925989	1.01812	0.862419
Adgrv1	ENSMUSG00000069170	ENSMUST00000128120	0.213625	0.107107	0.469	0.371124	0.138579	0.147975	0.184142	0.086012	0.061142	0	0.251704	0.251072	0	0	0.00318047	0.004661	0	0	0	0	0	0	0	0.000359412	0.188049	0.139151	0.866846	0.187388	0.324878	0.31455	0.321046	0.0149042	0.0493567	0.146868	0.212875	0.362068	0	0.0143156	0.102788	0.0139294	0.0181655	0.0250582	0.0238063	0	0	0	0
Adh1	ENSMUSG00000074207	ENSMUST00000004232,ENSMUST00000159159,ENSMUST00000161799	119.922	127.475	95.9661	147.912	143.311	106.966	151.125	121.409	61.2939	87.6818	115.433	108.29	16.0751	11.8151	12.3456	15.5429	18.9532	15.4827	13.7613	10.5747	7.0705	6.05478	13.3727	19.6862	139.342	134.782	110.324	165.05	156.405	131.83	157.015	142.924	72.8731	98.154	124.07	135.948	24.7313	24.5795	32.8081	33.7421	35.5959	28.1316	27.256	17.0159	18.5047	11.8623	26.6756
Adh4	ENSMUSG00000037797	ENSMUST00000013458	79.2976	40.1643	20.0637	20.3816	22.5511	38.1283	35.6147	52.5117	28.4911	29.8519	24.7553	38.5319	18.6256	6.88371	3.125	2.40195	4.55529	7.32426	6.2023	10.1037	4.38607	5.71661	4.25095	5.91593	46.858	29.2959	13.72	13.2	13.8634	24.8368	25.7947	33.7311	21.8598	20.7405	19.5683	24.5565	20.6018	9.84734	4.92338	3.19132	6.62632	9.92488	8.47713	12.6102	8.98797	7.63822	6.08997
Adh5	ENSMUSG00000028138	ENSMUST00000005964,ENSMUST00000160201,ENSMUST00000198126	30.0384	26.1969	31.6978	35.7596	31.6782	27.5376	30.3193	41.9854	26.6137	30.5331	35.649	33.4218	3.08581	2.05228	3.83129	2.99425	3.56856	3.35928	3.26016	4.63397	2.69143	3.77616	3.98702	4.28802	19.483	15.5487	18.8405	19.6666	19.8252	15.7787	18.8235	25.0048	14.5512	19.0351	22.791	18.9178	5.3702	4.32754	8.07129	6.40055	7.17399	7.23378	6.85415	8.83116	8.00533	6.95179	7.74027
Adh7	ENSMUSG00000055301	ENSMUST00000090171,ENSMUST00000196133	0.469087	0.42172	0.330138	1.169	0.538057	0.949291	0.908355	0.867818	0.553699	0.281328	0.506787	0.344231	0.119927	0.113111	0.0985744	0.228857	0.154186	0.254612	0.192846	0.186127	0.0965079	0.0698032	0.0990324	0.17806	0.314867	0.17339	0.15752	0.390044	0.174577	0.345403	0.464333	0.35518	0.192191	0.109803	0.25578	0.182198	0.314797	0.210104	0.426798	0.620671	0.316713	0.464613	0.466681	0.346363	0.207369	0.115698	0.314431
Adhfe1	ENSMUSG00000025911	ENSMUST00000027044,ENSMUST00000130927,ENSMUST00000186467	10.5387	6.01198	12.584	18.3953	9.95072	18.3602	16.4001	14.1379	17.4035	21.259	11.3444	18.868	5.42829	1.3033	3.34623	5.35382	3.58309	5.84864	6.50889	4.53058	2.9809	8.53737	3.30791	5.85154	6.90717	4.36294	7.62459	10.2234	6.99564	10.1599	11.7417	9.61645	8.68403	14.6024	7.49398	11.5507	10.6833	3.83654	9.26866	10.895	5.12697	13.3529	11.9996	8.86667	11.2181	10.7024	6.54558
Adi1	ENSMUSG00000020629	ENSMUST00000020957,ENSMUST00000135772,ENSMUST00000138081	9.02659	8.2381	11.1259	9.30084	10.6384	8.64057	9.19964	10.4804	8.22326	10.7619	11.5294	12.1367	2.37775	2.43774	3.13869	1.67595	3.30406	2.54859	2.94011	2.53989	2.07306	4.15877	3.20428	3.87832	6.49752	6.80285	7.50158	6.66442	6.70347	4.75653	5.72727	6.7177	4.751	8.15282	7.84731	7.1869	2.5795	3.02961	4.20936	2.22128	4.15845	2.97642	4.04539	3.42681	3.13719	4.84912	4.29639
Adipor1	ENSMUSG00000026457	ENSMUST00000027727,ENSMUST00000112237,ENSMUST00000148822	4.09798	4.24584	5.41659	5.63185	4.30137	4.11634	5.04701	4.77558	5.1649	4.86172	5.23211	4.9146	0.662272	0.48395	0.640155	0.585351	0.546537	0.55875	0.66636	0.685919	0.430628	0.872037	0.632172	0.692691	3.93706	3.81955	4.454	4.95	3.25462	3.76984	4.21774	4.63565	4.43541	4.24448	4.6974	4.35321	2.03244	1.70078	2.28847	2.00087	1.83587	1.92121	2.30014	2.1102	2.37315	2.35432	1.88845
Adipor2	ENSMUSG00000030168	ENSMUST00000032272,ENSMUST00000169744,ENSMUST00000188851,ENSMUST00000189710	61.7742	41.2557	24.8074	66.4437	43.01	51.6495	46.007	42.7405	30.1996	54.1686	37.6875	34.5122	1.7448	0.783709	0.399401	1.07908	1.04569	1.28625	0.909861	0.678281	0.429664	1.26585	0.516004	0.671479	35.7288	28.8054	16.2511	42.823	25.3335	26.4737	29.8189	26.9686	18.4398	34.2546	26.4413	21.3276	12.0042	6.82522	5.70729	10.6105	11.2075	14.8922	10.4896	6.02083	8.4738	10.8644	4.61695
Adk	ENSMUSG00000039197	ENSMUST00000045376,ENSMUST00000223558,ENSMUST00000223641,ENSMUST00000223645,ENSMUST00000223861,ENSMUST00000223915,ENSMUST00000224069,ENSMUST00000224899	25.5853	21.5057	21.0825	31.4158	22.6243	20.0639	20.5439	26.5058	19.8763	20.748	22.6528	22.0831	0.263549	0.27014	0.317915	0.37605	0.270373	0.277121	0.245281	0.198838	0.34691	0.284763	0.209658	0.29788	41.4025	55.1919	67.0849	75.0902	64.5353	52.3756	54.6657	46.8778	70.5001	44.7468	51.3512	59.0404	8.24883	9.703	17.742	13.1094	13.255	11.7193	11.6707	7.81669	22.1453	11.4394	9.29919
Adm	ENSMUSG00000030790	ENSMUST00000033054	0.367164	0.389689	0.327734	0.44797	0.433012	0.483559	0.469156	0.320301	0.60298	0.327617	0.185114	0.400701	0.0158612	0.0143586	0.0118436	0.0537324	0.00743106	0.0295508	0.0545332	0.0380511	0.0885233	0.0571911	0.0289883	0	0.398434	0.303766	0.53801	0.630005	0.225277	0.708873	0.229687	0.413395	0.703511	0.373417	0.369028	0.0965635	0	0.0335779	0.0697248	0.0369963	0.176388	0.102468	0.132806	0.0431576	0.22629	0.0318959	0
Ado	ENSMUSG00000116486	ENSMUST00000229481	0.461862	0.432709	0.410564	0.390469	0.473986	0.447318	0.435497	0.396517	0.394158	0.394956	0.386645	0.464045	0	0	0	0	0	0	0	0	0	0	0	0	0.681642	0.610451	0.606946	0.638397	0.728314	0.684111	0.869601	0.668249	0.605537	0.643756	0.712275	0.587099	0	0	0	0	0	0	0	0	0	0	0
Adora1	ENSMUSG00000042429	ENSMUST00000038191,ENSMUST00000086465,ENSMUST00000169927	0.953036	0.482484	1.82901	0.587634	0.648067	0.302696	0.43273	0.72846	1.36842	1.42153	1.33087	1.94348	0.0329151	0.0229982	0.0336935	0.026524	0.042136	0.0183539	0.0201894	0.0157725	0.0165592	0.0570306	0.0200925	0.0424987	1.61122	0.4887	2.48448	0.841717	1.29835	0.30284	0.799812	1.51616	2.56425	2.09699	2.14894	2.66122	0.367238	0.406484	0.78811	0.151673	0.272199	0.21797	0.233708	0.354283	0.492649	1.14665	0.634117
Adpgk	ENSMUSG00000025236	ENSMUST00000026266,ENSMUST00000214361,ENSMUST00000217570	7.12584	8.44587	8.61814	10.3989	9.55176	7.66215	5.68856	7.53066	7.42541	8.54783	9.2881	8.68553	0.147962	0.129601	0.0889178	0.179626	0.177674	0.168566	0.129853	0.106692	0.0481094	0.147585	0.105801	0.102196	4.87242	5.76662	5.26786	6.21275	6.17611	4.45094	3.75212	4.88584	4.53127	5.43725	6.03806	5.81793	0.770413	0.99624	0.880027	1.31533	1.26312	1.42583	1.10878	0.674692	0.746769	0.881995	0.703125
Adprh	ENSMUSG00000002844	ENSMUST00000002923,ENSMUST00000232145	0.494103	0.701193	0.366815	0.40207	0.42819	0.537435	0.888134	0.510768	0.68224	0.363468	0.441451	0.280527	0.238581	0.201124	0.0942589	0.0969312	0.24721	0.256351	0.293198	0.224648	0.156874	0.132801	0.0764631	0.0978123	0.637613	0.777625	0.444508	0.385074	0.670113	0.524381	0.691151	0.648538	0.771681	0.497981	0.421044	0.432828	0.552391	0.482248	0.35666	0.251114	0.496248	0.591351	0.61728	0.468058	0.548304	0.426715	0.259872
Adprhl2	ENSMUSG00000042558	ENSMUST00000102617,ENSMUST00000128188,ENSMUST00000151191	2.75421	4.00665	3.79786	3.99873	3.30459	3.08864	4.53491	3.17706	3.40282	3.29742	4.86079	2.47689	0.574076	0.599274	0.523274	0.49223	0.860372	0.84078	0.67286	0.552658	0.388786	0.655593	0.48682	0.507014	2.69472	2.45206	2.94633	3.09632	2.76433	2.7325	2.90131	3.26671	2.14015	2.68254	2.93983	2.91576	0.748808	0.956093	1.01071	0.622479	1.14146	1.19359	1.10866	0.883943	0.897136	1.07333	0.850514
Adprm	ENSMUSG00000020910	ENSMUST00000116363,ENSMUST00000136013,ENSMUST00000146338	6.09042	5.62663	8.25082	4.85387	5.38882	4.51717	5.35606	6.68418	5.98754	8.76597	7.34916	9.34634	1.69835	1.67256	1.9444	1.07684	1.72312	1.65119	1.55475	1.8457	1.3907	2.72303	1.83265	2.46123	2.34915	2.06022	2.91686	1.83144	1.64798	2.81013	2.59269	2.25681	2.98945	3.04672	3.15429	3.416	2.39254	2.72397	3.24851	1.65079	2.73459	2.19044	2.3073	2.49984	2.48302	3.85781	2.62715
Adra1a	ENSMUSG00000045875	ENSMUST00000159365,ENSMUST00000160647	0.196728	0.0756887	0.167299	0.13113	0.0748865	0.0267255	0.0892446	0.198434	0.158594	0.0191245	0.0813255	0.290735	0	0	0	0	0.000138402	0	0	0	0	0.0125314	0	0	0.690981	0.504996	1.40254	0.41035	0.484135	0.597167	0.287117	0.912754	0.61125	0.521673	0.397309	0.994966	0.0632343	0.105989	0.0215085	0.0491003	0.00303693	0.172748	0.00190546	0.0276325	0	0.159486	0.0670418
Adra1b	ENSMUSG00000050541	ENSMUST00000067258,ENSMUST00000139906	29.9441	25.6227	19.2753	15.2734	21.953	30.5286	43.6483	29.5861	25.7175	27.9034	15.9295	14.9298	0.308671	0.233581	0.188863	0.164699	0.251603	0.277888	0.332129	0.254189	0.179768	0.211492	0.16037	0.155215	27.8125	20.3224	15.5818	14.0932	20.2372	28.5155	34.0626	28.6553	21.0828	23.3719	15.2468	13.6784	3.93839	4.02791	3.50408	1.79428	5.69501	4.1666	4.09886	2.77602	2.92204	2.01557	2.21646
Adra2b	ENSMUSG00000058620	ENSMUST00000071902,ENSMUST00000104934	0.708956	0.898898	0.330663	0.495247	0.524657	0.446232	0.649024	0.518176	0.348545	0.435307	0.438016	0.388018	0	0	0	0	0	0	0	0	0	0	0	0	1.12624	1.42781	0.731911	0.835952	0.84733	0.698853	1.16961	0.881108	0.661129	0.686657	0.916535	0.608029	0	0	0	0	0	0	0	0	0	0	0
Adrb2	ENSMUSG00000045730	ENSMUST00000053640	0.691364	0.51806	0.680366	0.794242	0.65156	0.755718	0.628985	0.439268	1.33526	0.549262	0.517525	0.715261	0	0	0	0	0	0	0	0	0	0	0	0	1.05184	0.846016	1.04234	1.09372	0.888841	1.05565	1.04845	0.869905	1.5004	0.68577	0.732171	0.965191	0	0	0	0	0	0	0	0	0	0	0
Adrb3	ENSMUSG00000031489	ENSMUST00000081438,ENSMUST00000121838,ENSMUST00000209447,ENSMUST00000211346	6.69009	7.10677	6.87461	3.92559	3.49453	3.58535	9.10649	5.5321	15.9551	8.45512	7.0766	8.03597	10.6767	6.25533	5.86994	2.72525	4.87244	3.66661	8.72809	6.67137	7.81116	12.8368	5.88366	9.59678	9.37894	6.57891	6.06723	3.03075	4.66122	3.55885	10.4408	6.68403	12.6793	10.4276	6.7692	8.93964	6.82039	4.63896	5.24217	2.39101	3.73636	3.53267	7.18004	5.58192	11.6296	8.36734	4.74538
Adrm1	ENSMUSG00000039041	ENSMUST00000061437,ENSMUST00000145230,ENSMUST00000147383,ENSMUST00000152850	7.82605	13.1576	7.77188	8.35933	8.89119	8.69883	12.4833	8.24661	6.55025	8.47467	11.6381	6.63088	0	0.0156818	0.0215583	0	0	0.0201712	0.016544	0	0	0.00306183	0	0	13.9107	15.8256	10.2109	16.1776	13.2431	15.6989	14.4383	13.4639	10.7721	14.8464	13.9289	11.7067	0	0.764003	1.01004	0	1.22007	0.766797	0.810835	0.942691	0.482362	0.0193529	0.150271
Adss	ENSMUSG00000015961	ENSMUST00000016105,ENSMUST00000161808	5.24036	4.50431	5.17074	7.38183	5.73075	5.98062	5.29076	5.99136	4.28759	6.13304	6.16389	6.05822	0.440974	0.292112	0.34685	0.464577	0.3958	0.433773	0.362492	0.397265	0.246704	0.491648	0.422008	0.42153	5.51146	4.9416	6.24507	7.77651	5.90454	6.58208	5.56705	5.72994	4.6549	6.06957	6.38347	6.2202	1.25512	1.28669	1.59836	1.84839	1.55645	1.72195	1.59187	0.984678	1.32286	1.28456	1.09695
Adssl1	ENSMUSG00000011148	ENSMUST00000021726,ENSMUST00000180015,ENSMUST00000221720	1.44202	1.32335	1.69871	1.31761	1.37182	1.31254	1.4634	1.65168	2.88749	1.20007	1.71291	1.56773	0.134819	0.0713634	0.107916	0.0691239	0.107021	0.0930453	0.0947935	0.135586	0.174654	0.136422	0.104781	0.130514	1.58864	1.26885	1.89084	1.06908	1.42718	0.850342	1.1513	1.59727	2.4462	1.6874	1.52678	1.84197	0.323684	0.155673	0.244818	0.157648	0.29223	0.215407	0.215045	0.338747	0.410471	0.289225	0.27242
Adtrp	ENSMUSG00000058022	ENSMUST00000072012,ENSMUST00000137905,ENSMUST00000220680,ENSMUST00000220949	16.4904	13.3182	18.1852	18.69	13.151	20.9173	16.7631	18.3077	12.6726	20.2961	17.6723	25.9539	0.521583	0.35348	0.274192	0.549864	0.408136	0.793532	0.383343	0.312159	0.185247	0.555482	0.289778	0.450235	13.1835	11.1428	13.8237	15.5399	10.2089	17.4929	13.6856	14.3994	11.2968	15.6686	15.1648	18.5116	4.40938	2.60396	3.22235	3.54333	2.95685	5.76217	3.63615	2.92457	3.27613	3.96856	2.85151
Aebp2	ENSMUSG00000030232	ENSMUST00000032359,ENSMUST00000087614,ENSMUST00000160836,ENSMUST00000162903	2.1029	1.90542	2.8671	2.57991	2.78802	2.36891	1.79382	2.06819	2.02622	2.52113	2.1662	2.68965	0.0131341	0.0168759	0.0295272	0.0325331	0.0377143	0.0303901	0.0229831	0.0277202	0.00252225	0.0115025	0.0048672	0.0416141	3.40526	3.72051	4.86171	4.08271	4.05888	3.70048	3.73082	3.76761	4.52682	4.39091	4.11722	4.17691	0.509701	0.489181	0.721368	0.756084	0.785765	0.952506	0.740367	0.459169	0.396554	0.454097	0.308365
AEKR01077154.1	ENSMUSG00000111559	ENSMUST00000214778,ENSMUST00000230176	0.131037	0.419554	0.0961293	0.0519194	0.161557	0.179888	0.105386	0.180493	0.159098	0.0994705	0.13685	0.0602132	0.194712	0.127111	0.14744	0.132131	0.272386	0.114961	0.161339	0.172253	0.0897942	0.181482	0.163252	0.137674	1.08519	1.55736	1.17228	1.20113	1.45212	0.356439	1.65539	0.319016	0.870016	0.517771	0.36375	0.911747	0.533513	0.975354	0.67511	1.10024	1.23618	1.28349	0.642945	0.634272	0.971971	0.522073	0.715601
Aen	ENSMUSG00000030609	ENSMUST00000107421,ENSMUST00000107423,ENSMUST00000123824,ENSMUST00000172017,ENSMUST00000205882,ENSMUST00000206661	3.3	4.93043	3.07382	3.76122	5.92009	6.18693	3.73959	3.14894	4.46771	3.00756	3.43189	2.67837	5.85741	7.15496	5.34808	7.20035	11.0507	12.5148	5.7029	4.85786	6.33012	5.0452	3.98401	5.25778	3.67931	5.53729	2.90268	4.44144	5.73789	6.1948	0.675025	1.96381	4.28942	2.74833	3.87908	3.54287	4.21813	8.06425	5.21974	6.39104	9.53273	9.22968	6.2573	4.02966	5.65999	5.74302	4.91689
AF357399	ENSMUSG00000077711	ENSMUST00000104523	0	0	0.223867	0	0.210692	0	0.171798	0	0	0	0.704489	0	0	0	0	0	0	0	0	0	0	0	0	0	14.7956	15.8672	21.7459	30.7693	3.33408	21.951	9.41359	10.401	9.45516	22.3072	11.2353	26.2961	0	0	0	0	0	0	0	0	0	0	0
Afap1l1	ENSMUSG00000033032	ENSMUST00000120472,ENSMUST00000154876	0.283791	0.386871	0.426585	0.339314	0.255487	0.274731	0.312485	0.252424	0.360254	0.302143	0.345776	0.279349	0.00711813	0.00904763	0.00896701	0.00612416	0.009256	0.00839006	0.00987808	0.00937778	0.0089724	0.00912022	0.00940612	0.00840245	0.215902	0.26272	0.0442329	0.109527	0.276018	0.18057	0.38615	0.212186	0.226669	0.249559	0.293286	0.332557	0.141313	0.108258	0.164342	0.15678	0.0185256	0.127642	0.14597	0.137563	0.162323	0.133608	0.0467807
Afdn	ENSMUSG00000068036	ENSMUST00000124188,ENSMUST00000124922,ENSMUST00000136087,ENSMUST00000137708,ENSMUST00000139347,ENSMUST00000139666,ENSMUST00000150848,ENSMUST00000156591,ENSMUST00000170827,ENSMUST00000239324	15.5241	9.01519	9.27819	8.16379	9.22648	14.2316	11.1963	12.5221	12.339	10.8644	7.56654	9.55984	7.62168	5.44966	5.03222	3.40251	5.64917	6.51087	4.39195	6.23381	4.46613	6.21333	3.94957	5.61978	18.8114	13.9386	13.4192	12.3491	13.6117	19.7843	14.3727	18.6647	20.087	15.2728	11.8606	13.2937	4.90415	5.93214	5.6865	4.15911	6.33112	5.85798	4.47232	5.48693	8.89656	6.3916	3.73511
Aff1	ENSMUSG00000029313	ENSMUST00000054979,ENSMUST00000126335,ENSMUST00000153165	0.00548656	0.22748	0.00409683	0.247822	0.245481	0.0229994	0.0607829	0.0143589	0.00612424	0.0256016	0.671835	0.00898157	0.0632372	0.0523971	0.0367656	0.0279193	0.0368295	0.0193408	0.0443194	0.0337356	0.0153322	0.0553316	0.00306211	0.0218802	6.24307	5.44517	5.06533	6.28064	5.3294	7.47522	5.81806	5.34246	6.84764	5.88015	4.6524	4.21491	1.77702	1.33354	1.52614	0.817658	1.71993	1.46037	1.42599	1.27275	1.50091	1.10775	0.926405
Aff4	ENSMUSG00000049470	ENSMUST00000060945,ENSMUST00000129019,ENSMUST00000130152,ENSMUST00000136470,ENSMUST00000153821	5.73979	4.17799	5.8115	5.60956	5.07816	4.51233	4.9161	5.62448	4.64404	6.22638	5.61698	6.231	0.838531	0.662123	0.620704	0.566947	0.868031	0.544081	0.64761	0.724634	0.457174	0.882072	0.617564	0.766349	25.767	23.5977	30.5894	29.5609	26.1241	23.5931	27.1485	27.8906	32.6847	27.8013	29.4815	27.1636	2.53439	2.58533	3.28486	2.71835	3.28098	3.02602	3.18593	2.65692	3.37424	3.00695	2.3006
Afg1l	ENSMUSG00000038302	ENSMUST00000041024,ENSMUST00000133326,ENSMUST00000151747	0.945662	1.09757	1.06073	0.929523	1.04861	1.00403	1.23996	1.01229	1.00487	0.861866	0.836665	0.78417	0.0279725	0.0306908	0.0180261	0.0170471	0.026904	0.0249547	0.0227289	0.0168277	0.017475	0.0198395	0.013602	0.0236898	1.06146	1.24121	1.18801	1.17525	1.14103	1.34149	1.18894	0.850631	1.02153	0.930332	1.0204	0.85592	0.601646	0.704443	0.57106	0.418993	0.696359	0.672097	0.563816	0.378257	0.615943	0.534637	0.375217
Afm	ENSMUSG00000029369	ENSMUST00000113179,ENSMUST00000128740	94.4181	91.2381	46.2494	36.1922	67.0572	57.7994	69.3319	43.0253	44.7461	33.205	47.5094	69.8317	5.84536	5.60751	2.25275	1.49036	4.44959	3.31292	3.15685	2.19391	2.19905	2.36389	2.55943	3.64604	65.4736	75.6168	32.1033	22.9572	48.1035	41.2247	49.2303	28.4024	36.6527	26.2031	34.4872	46.7865	8.75249	11.7094	4.11344	1.82301	10.5047	6.90738	4.79814	3.26898	7.21701	4.717	4.3116
Afmid	ENSMUSG00000017718	ENSMUST00000073388,ENSMUST00000149668,ENSMUST00000153850	10.4178	5.36459	27.2905	11.2448	19.1247	16.0607	15.8824	12.1272	15.1993	8.54359	12.3939	17.2296	3.7582	0.814592	11.7575	3.48938	11.9064	6.90254	6.28245	5.3836	4.98375	4.45935	5.26568	8.11375	7.48332	3.30223	18.857	7.48277	14.5321	10.8484	11.9929	8.6889	9.54714	7.44747	9.25251	12.7482	2.39828	0.352473	14.7801	2.66732	12.0367	4.80003	5.16027	4.95175	6.82384	4.0775	6.61032
Afp	ENSMUSG00000054932	ENSMUST00000042755	0.0998674	0.120542	0.128428	0.0626514	0.0974759	0.0193814	0.0476888	0.0834908	0.0805094	0.218881	0.173829	0.18619	0.0239671	0.0140823	0.0292643	0.00646816	0.0220337	0.00337002	0.0117471	0.0205135	0.0114414	0.0460388	0.0396705	0.0266497	0.0476183	0	0.0731685	0.0388235	0.09872	0.0477908	0.0580687	0.079256	0.0249965	0.145042	0.150163	0.137526	0.0362242	0.03574	0.0490344	0.011251	0.0536416	0.00389522	0.0201938	0.0295306	0.0271647	0.0763867	0.0577437
Aga	ENSMUSG00000031521	ENSMUST00000033920,ENSMUST00000209811	3.10811	2.77867	2.83534	2.17191	2.42463	2.39663	2.83488	2.47789	2.35717	2.76311	2.38401	2.86455	1.19624	0.916662	0.937538	0.574387	1.05511	0.865325	0.841373	0.987269	0.864856	1.14485	0.860517	1.16544	2.15628	1.96987	0.818088	1.75803	1.07618	1.60303	2.18151	2.43059	2.74592	1.92733	2.57655	2.8565	1.21719	1.1789	1.24686	0.857861	1.24068	1.03022	1.0786	0.926123	1.40568	1.41265	1.12002
Agap1	ENSMUSG00000055013	ENSMUST00000074945,ENSMUST00000185417,ENSMUST00000190096,ENSMUST00000212924	0.409302	0.224582	0.406613	0.415772	0.450511	0.353811	0.41992	0.303268	0.414977	0.359386	0.328526	0.337454	0.0112072	0.00847782	0.00724542	0.00637077	0.0120599	0.00278917	0.00733946	0.00448027	0.00119141	0.0113253	0.00573274	0.00601333	2.07611	1.74187	2.73662	2.42573	3.11805	2.3902	1.92437	1.17686	2.20682	2.44553	2.24554	2.47983	0.806067	0.623769	0.853538	0.646474	0.98806	0.795771	0.654815	0.396932	0.895683	0.614939	0.385015
Agap3	ENSMUSG00000023353	ENSMUST00000024123,ENSMUST00000197513,ENSMUST00000199647	2.72062	4.23539	4.16963	3.49149	3.48766	3.4723	3.75629	2.70976	4.18061	3.37595	5.16803	2.9399	0.754657	0.710404	0.680748	0.639364	0.754784	0.631204	0.627459	0.498324	0.465688	0.853936	0.627801	0.779179	4.77788	4.60582	4.17222	5.27906	5.52097	3.99337	4.58474	4.85706	4.62143	4.78619	5.04638	5.31773	1.62189	1.41983	1.74056	1.3818	1.77173	1.61909	1.42778	1.14824	1.77783	1.77953	1.16492
Agbl3	ENSMUSG00000038836	ENSMUST00000115009,ENSMUST00000115012,ENSMUST00000115014	0.684775	0.655628	1.01687	0.873745	0.73952	0.983877	0.895634	0.678374	1.2178	1.09301	1.27272	1.07665	0.588306	0.395896	0.656559	0.391934	0.632555	0.625631	0.466723	0.699429	0.526895	0.871624	0.494784	0.767042	0.298457	0.490779	0.577493	0.648891	0.549997	0.432666	0.808793	0.567717	0.487419	0.776991	0.611363	0.500975	0.49598	0.504031	0.711297	0.582301	0.796887	0.637154	0.561281	0.660408	0.765449	0.808817	0.548625
Agfg1	ENSMUSG00000026159	ENSMUST00000186302,ENSMUST00000187899,ENSMUST00000189220	1.71005	1.36567	1.73525	1.68697	1.51233	1.27863	1.32199	1.62851	1.34213	2.28721	1.76214	1.85797	0.0827305	0.0557792	0.0613454	0.0508843	0.03596	0.0426776	0.0586433	0.0847982	0.0379463	0.128436	0.0594954	0.069708	2.65895	1.66353	2.67612	3.22757	2.42273	2.5441	2.34443	2.61737	3.78853	3.27665	2.89214	2.82441	0.280665	0.945429	0.866436	0.298869	0.163302	0.104767	0.211884	0.0741895	0.0955442	0.680183	0.0497169
Agfg2	ENSMUSG00000029722	ENSMUST00000031736,ENSMUST00000100544,ENSMUST00000138604,ENSMUST00000147518,ENSMUST00000198657	3.71502	2.8456	4.75832	2.85216	3.82285	2.49732	3.29613	3.23794	3.16303	4.54321	4.62082	4.07627	1.87677	1.18406	1.9031	0.843739	2.05023	1.00587	1.32243	1.36142	0.853159	2.61329	1.76989	2.03757	4.46419	3.14487	4.44134	2.71055	4.36989	2.39927	3.04274	3.52053	2.74372	4.82632	4.3316	4.97216	4.58209	4.12493	7.07109	2.9118	6.30238	3.83539	5.65022	4.07552	4.09273	6.57531	4.98858
Aggf1	ENSMUSG00000021681	ENSMUST00000022189	2.01068	2.37119	2.21881	2.27929	2.67653	2.52316	2.43021	2.54845	2.40557	2.46966	2.09715	2.22831	0.365195	0.346135	0.325177	0.322247	0.44192	0.40557	0.374824	0.369069	0.231912	0.459389	0.310534	0.385122	1.73683	1.74291	1.90842	1.84772	1.57724	1.95915	1.92611	2.08249	1.80007	2.33036	1.82929	1.70172	0.661316	0.929426	0.87238	0.899918	1.32169	1.04857	0.848454	0.734852	0.926059	0.922107	0.797708
Agl	ENSMUSG00000033400	ENSMUST00000040603,ENSMUST00000159742,ENSMUST00000159995,ENSMUST00000160484,ENSMUST00000161336,ENSMUST00000162792	4.73127	4.32702	4.19758	3.63878	3.71728	4.05149	3.01505	3.18451	2.93108	4.21898	3.41851	6.38603	0.35515	0.282185	0.196509	0.159768	0.234472	0.251104	0.171056	0.215509	0.118239	0.31784	0.17828	0.348203	6.40239	6.5655	6.36127	5.90867	5.61043	6.28759	4.28768	4.8862	5.48992	6.22373	5.44294	8.50362	1.65722	1.65692	1.77937	1.10199	1.5658	1.60535	1.28531	1.3393	1.82716	1.7196	1.32621
Agmat	ENSMUSG00000040706	ENSMUST00000038161	24.0366	25.4169	29.6788	16.6793	20.491	17.9909	18.1452	20.9196	33.9696	29.3673	33.279	30.1666	11.307	9.86717	11.835	4.13466	11.7435	7.70123	6.22044	10.951	11.9102	23.6596	14.4572	15.9871	23.0055	18.8356	23.1817	13.68	15.2494	12.7733	12.4686	17.3919	22.4637	25.4141	22.8252	27.0517	8.62181	9.53872	10.241	3.36899	11.3504	7.06405	5.64883	9.41933	11.2857	21.1158	11.9902
Agmo	ENSMUSG00000050103	ENSMUST00000049874,ENSMUST00000159998,ENSMUST00000160390,ENSMUST00000221949	2.98514	2.80102	5.01275	4.60781	3.27727	3.15586	3.52367	3.27468	2.41206	2.83625	3.57627	4.181	0.0434431	0.0393033	0.0782609	0.0706581	0.0576678	0.0580495	0.0514271	0.0362314	0.0476691	0.0480056	0.0497111	0.0605444	4.6403	4.51454	11.3817	9.71419	6.0488	7.32603	6.6381	4.35189	6.49937	4.35903	6.15305	7.06078	1.07007	0.908789	2.80548	1.83128	1.45465	1.54148	1.56793	0.839209	1.95237	1.10264	1.27579
Ago1	ENSMUSG00000041530	ENSMUST00000097888,ENSMUST00000149425,ENSMUST00000239399,ENSMUST00000239428	3.21368	2.07206	2.60514	2.90021	2.77874	2.33453	3.19122	3.11108	2.49202	3.48735	2.80199	2.9428	0.0385021	0.0305478	0.0202651	0.0341543	0.0342386	0.0191897	0.0466549	0.0575487	0.0166068	0.052015	0.0304776	0.0398778	2.91112	2.10658	2.34339	2.72088	2.52009	2.16536	3.41763	2.71754	2.4488	3.32529	2.96394	2.86598	0.759929	0.543279	0.738105	0.533103	0.730085	0.646419	0.816705	0.597157	0.810798	0.746955	0.615216
Ago2	ENSMUSG00000036698	ENSMUST00000044113,ENSMUST00000230158,ENSMUST00000230464	0.89085	0.994793	0.864924	0.698983	1.0542	0.823744	0.678358	0.583251	0.611351	0.990502	0.764385	0.828116	0.0251186	0.0394347	0.0193016	0.0154831	0.0377531	0.0183738	0.0170019	0.0133829	0.0102869	0.0333249	0.0160214	0.0246533	2.21403	2.62133	2.15899	1.75008	2.18471	2.47354	1.41987	1.69112	2.33526	2.29699	2.15494	2.02239	0.621489	0.753838	0.606178	0.679645	0.953533	0.823571	0.678047	0.438583	0.751705	0.65039	0.447443
Ago3	ENSMUSG00000028842	ENSMUST00000069097,ENSMUST00000123233,ENSMUST00000127831,ENSMUST00000132123,ENSMUST00000151179	2.20677	2.05028	1.74421	1.72968	2.05914	1.70632	1.3343	1.42924	1.04514	1.98056	1.52639	1.97758	0.166756	0.171305	0.118877	0.113426	0.156464	0.137189	0.0969401	0.112069	0.0789058	0.170887	0.094648	0.177784	4.70394	5.80233	5.90747	5.89274	5.50923	5.46898	4.26322	4.2918	5.49009	4.92387	4.45359	5.36721	0.864424	1.1205	0.953769	0.900461	1.25174	1.26248	0.872836	0.67626	1.12357	0.895253	0.725788
Ago4	ENSMUSG00000042500	ENSMUST00000084289,ENSMUST00000122951	1.12511	0.418633	0.89345	1.03771	0.767641	0.789522	1.29201	1.35178	1.3376	1.65761	0.789445	1.1323	0.117231	0.035216	0.0690539	0.0638491	0.0692285	0.0477558	0.107857	0.0979938	0.0579248	0.174135	0.0651525	0.0935892	1.00863	0.482309	0.849388	0.921558	0.769705	0.565137	1.58162	1.17116	1.2928	1.63542	0.834572	1.07777	0.555274	0.270051	0.505676	0.46372	0.351989	0.386279	0.641326	0.541905	0.723155	0.770702	0.344727
Agpat1	ENSMUSG00000034254	ENSMUST00000037489,ENSMUST00000114140,ENSMUST00000173242,ENSMUST00000174228,ENSMUST00000174595	4.83139	8.35975	8.16057	6.63306	8.52642	8.85389	5.99578	3.4798	4.99807	3.27761	6.00331	4.14501	1.22877	1.75805	1.64908	1.08429	1.90911	1.78197	1.34232	0.770903	0.896525	1.01067	1.27857	1.39176	6.40022	8.09778	8.42147	7.07569	10.9445	9.34188	5.36892	5.23418	4.43679	4.15172	5.65636	6.20675	1.65348	1.94377	2.54067	1.50298	2.84079	2.14672	1.62681	1.38188	1.39244	1.57933	2.04472
Agpat2	ENSMUSG00000026922	ENSMUST00000028286,ENSMUST00000131940,ENSMUST00000154753	22.5845	30.4546	21.3284	17.8976	31.8211	29.2503	29.3809	22.4393	21.5075	20.3591	18.885	12.2705	2.94487	3.18141	3.63841	2.28428	6.15597	5.32681	4.29779	2.55031	2.24203	2.81577	2.29119	1.85458	18.6057	21.8401	15.0127	13.712	24.4291	20.4733	22.4701	19.5468	12.7218	15.7026	12.702	10.0051	7.79001	8.78904	11.6606	6.6339	18.0966	13.8553	11.6515	7.70812	7.00462	9.62476	5.91014
Agpat3	ENSMUSG00000001211	ENSMUST00000001240,ENSMUST00000105387,ENSMUST00000105390,ENSMUST00000166360,ENSMUST00000219932	7.23571	7.0487	10.8336	5.69192	5.44594	5.02706	8.18005	8.82128	6.2549	9.55997	8.68182	8.41942	3.2552	2.09575	3.86555	1.81864	2.42759	1.7163	2.96319	4.49043	1.88452	6.17044	3.35501	3.32584	10.2982	9.47284	14.7466	8.27597	8.16168	7.76838	9.99934	12.21	9.95271	12.4522	10.8864	10.8105	4.77115	5.73179	7.17311	3.05508	6.22593	4.38851	5.51897	4.31131	5.85002	9.13213	5.37522
Agpat4	ENSMUSG00000023827	ENSMUST00000024594	0.135008	0.198809	0.264349	0.321848	0.160239	0.238956	0.14785	0.180591	0.311446	0.190903	0.211495	0.22101	0.00154867	0.00112157	0.00162301	0	0	0.000531503	0.000498204	0	0.000970477	0	0	0	0.231746	0.0762162	0.29015	0.195942	0.106766	0.193821	0.0628013	0.12245	0.337921	0.156863	0.199879	0.183058	0.0128253	0.00322099	0.0248427	0.0372635	0.0159533	0.0339347	0.0229766	0.0279445	0.0296228	0.0128942	0.0332606
Agpat5	ENSMUSG00000031467	ENSMUST00000033847,ENSMUST00000149565	0.745282	0.772573	0.569234	0.858091	0.81815	0.881441	0.729919	0.694776	0.720438	0.70669	0.597109	0.749563	0.0485344	0.0516056	0.031189	0.0591243	0.0578802	0.0550764	0.0463525	0.0388756	0.0282369	0.0518455	0.0260348	0.0344289	0.465547	0.533889	0.393283	0.660539	0.457505	0.406553	0.569191	0.431275	0.530022	0.379651	0.422388	0.341172	0.470518	0.503328	0.43237	0.662611	0.607703	0.791667	0.573779	0.334431	0.562664	0.430363	0.31067
Agps	ENSMUSG00000042410	ENSMUST00000047232,ENSMUST00000175646,ENSMUST00000176973	1.45849	1.29716	1.46856	1.37445	1.22982	1.31659	1.00969	1.56909	1.45272	1.6588	1.55305	1.63114	0.0768583	0.0665431	0.0644382	0.045969	0.0792368	0.043963	0.0553374	0.0670485	0.0315356	0.0987094	0.0605527	0.0742083	2.06637	2.07119	1.85285	2.20459	1.87491	2.18387	1.96241	1.9653	2.68156	2.07018	2.08477	2.25515	0.61971	0.621173	0.687328	0.597335	0.771902	0.735841	0.545702	0.589397	0.8687	0.776733	0.501562
Agrn	ENSMUSG00000041936	ENSMUST00000105574,ENSMUST00000144749,ENSMUST00000154494,ENSMUST00000180572	9.07387	10.9844	14.303	9.90832	10.0159	9.13638	10.8578	8.14055	11.8885	10.4662	13.9659	10.8116	2.66775	2.30016	2.53253	1.97617	2.35491	1.69147	1.94659	1.99377	1.616	2.66183	2.35712	2.3389	8.2775	7.42549	9.42504	7.40369	8.47668	5.86458	6.9718	6.9679	8.30844	7.95629	8.8073	9.60758	2.5991	2.51333	2.97245	1.95093	2.93638	2.32402	2.03296	1.89815	2.02894	2.71952	2.16137
Agt	ENSMUSG00000031980	ENSMUST00000063278,ENSMUST00000238882	6.11113	10.4732	10.4204	7.26476	7.0851	6.48298	9.77727	7.76198	14.5964	5.40527	7.91108	5.62911	1.01701	2.01901	1.79108	0.648917	1.89418	1.18322	0.935109	1.20838	2.75092	1.093	0.836248	1.80572	9.1983	11.9202	11.8149	9.1908	9.0749	9.54588	11.3538	11.8755	18.9305	8.48623	9.0264	9.80881	1.94745	3.69992	7.61879	1.79043	3.71481	2.69036	2.21913	3.05467	6.90346	3.12072	2.26094
Agtpbp1	ENSMUSG00000021557	ENSMUST00000022040,ENSMUST00000163149,ENSMUST00000164215,ENSMUST00000165370,ENSMUST00000166276,ENSMUST00000167096,ENSMUST00000168141,ENSMUST00000169745,ENSMUST00000170555,ENSMUST00000224397	1.85871	1.96592	1.81476	1.66977	2.1977	2.24269	1.47003	1.47329	1.38559	1.33305	1.34414	1.35113	0.298901	0.396246	0.711181	0.381385	0.750027	0.575756	0.437387	0.411014	0.441084	0.674805	0.386231	0.58053	2.3818	2.93746	3.4787	3.04433	3.56836	3.13744	1.6701	2.08832	3.24294	1.91834	2.22982	2.0835	0.638242	0.765469	1.01594	0.759402	1.06205	0.742533	0.494609	0.384549	0.860091	0.641814	0.48783
Agtr1a	ENSMUSG00000049115	ENSMUST00000066412,ENSMUST00000143181,ENSMUST00000221743	6.97081	6.83013	5.68795	6.02243	4.66605	4.60577	7.58525	7.10263	9.77612	7.46619	6.25472	7.20306	1.11208	0.816624	0.342243	0.373492	0.705999	0.553915	0.805376	0.587914	0.442968	1.02121	0.324565	0.480996	6.523	7.63531	6.04732	6.68434	4.59254	5.03316	7.29879	7.20457	8.48059	8.26078	6.2839	6.55496	3.89994	4.43771	3.17999	2.29393	3.70071	1.34835	4.62354	4.11058	7.24197	6.72341	2.02477
Agtrap	ENSMUSG00000029007	ENSMUST00000030865	0.49911	0.511818	0.419664	0.655173	0.483392	0.527456	0.67455	0.508584	0.677282	0.531979	0.499348	0.418823	0.0195438	0.0244971	0.0187095	0.0316893	0.0119737	0.0539175	0.0488166	0.0295085	0.0178997	0.0242339	0.0164856	0.0205086	0.515964	0.497228	0.430207	0.75003	0.485083	0.511811	0.626272	0.450783	0.762151	0.449829	0.448248	0.543812	0.217199	0.216418	0.193856	0.376377	0.198394	0.293526	0.45106	0.222938	0.410907	0.243871	0.229528
Agxt	ENSMUSG00000026272	ENSMUST00000027491,ENSMUST00000190603,ENSMUST00000191039	25.8021	21.6542	11.5003	9.14009	14.497	12.0706	25.0435	30.4067	44.8075	27.7268	17.5254	13.2767	6.30739	5.79037	1.61962	0.611266	5.19693	3.05363	6.27572	9.73265	9.18752	7.42827	2.45346	1.65303	19.8748	14.3174	8.39625	6.18305	11.971	7.64012	15.4439	22.0497	25.4296	19.012	11.1217	11.531	7.52247	7.75917	3.11568	1.23357	7.35168	4.77487	7.65855	11.6573	12.2382	8.23568	2.92188
Agxt2	ENSMUSG00000089678	ENSMUST00000022858,ENSMUST00000110541,ENSMUST00000110542	49.3595	45.8713	53.0903	36.9059	38.4573	48.1001	39.0244	51.2104	90.9138	49.7245	46.3806	68.452	4.12558	3.36264	3.37807	1.73002	2.9162	3.21034	3.28995	4.39488	5.04961	4.56102	3.15456	4.56997	27.0189	27.8679	27.7688	17.9042	21.0949	24.5763	24.1722	27.9245	38.9495	28.7293	26.3138	35.5445	5.28532	4.98233	5.61238	2.25559	4.7262	5.11715	5.50874	6.58981	10.8505	7.28079	4.67683
Ahctf1	ENSMUSG00000026491	ENSMUST00000027768,ENSMUST00000125816,ENSMUST00000127250,ENSMUST00000145968,ENSMUST00000151734	9.64573	10.2317	5.80443	6.53625	11.9027	7.60529	7.82628	7.85131	4.98066	6.93009	5.68057	5.61914	1.69363	2.34301	1.23218	1.44061	2.4625	1.78263	1.72919	1.48723	0.767975	1.61607	0.940771	1.14811	9.11424	12.4058	7.95305	8.47913	12.9542	9.40562	9.85652	8.09712	7.00824	7.98322	6.10021	6.51798	2.02674	3.40143	2.29062	2.91295	3.94941	3.30628	3.28883	1.96635	2.1121	1.84969	1.36957
Ahcy	ENSMUSG00000027597	ENSMUST00000054607	53.2848	44.5663	201.582	185.426	93.5559	113.285	123.859	80.6341	77.5196	55.1933	118.313	136.291	6.32489	2.79549	31.9475	27.4582	11.5373	15.5774	15.3895	10.422	9.79179	7.79685	16.5459	28.2784	35.4439	30.9587	102.505	86.3782	62.979	53.776	66.9067	42.2992	33.2944	34.9308	53.1509	78.8572	8.40129	4.37687	46.4207	33.9593	15.4367	21.1664	19.9837	13.6906	15.6005	11.3256	21.5296
Ahcyl1	ENSMUSG00000027893	ENSMUST00000029490,ENSMUST00000138091,ENSMUST00000144864,ENSMUST00000153623	33.4408	30.8208	32.5058	33.9916	43.8745	47.4535	35.0665	37.0872	37.0557	32.9419	27.2653	32.3434	1.59656	1.49674	1.51257	1.28042	2.18334	1.47135	1.65528	1.66804	0.908451	2.01425	1.35286	1.50693	22.6598	22.857	21.7269	21.8886	29.0375	29.9256	24.7471	25.3217	23.6727	22.9093	20.2062	21.3618	1.71183	2.45776	3.20321	2.76943	3.31121	3.00072	3.12087	2.29628	3.17477	2.78546	1.98567
Ahcyl2	ENSMUSG00000029772	ENSMUST00000102995,ENSMUST00000115242,ENSMUST00000125911,ENSMUST00000128837,ENSMUST00000138205,ENSMUST00000143091,ENSMUST00000143707,ENSMUST00000176693,ENSMUST00000201282	0.145959	0.893689	0.0880708	1.28193	0.663102	1.5904	1.84848	0.52475	0.411421	1.24583	0.295627	0.00482698	0.0866313	0.0549117	0.0356566	0.0861064	0.102791	0.154489	0.086157	0.0312429	0.0376956	0.0891016	0.0249351	0.0214793	4.53989	4.66875	1.87472	8.02384	5.43961	13.5168	7.71373	3.62544	2.88738	4.33064	2.67836	2.33615	2.38571	0.824991	0.804923	1.85144	1.09458	4.69356	1.93819	0.581853	1.22074	1.01027	0.346773
Ahdc1	ENSMUSG00000037692	ENSMUST00000044521,ENSMUST00000105914,ENSMUST00000105915,ENSMUST00000105916,ENSMUST00000135548,ENSMUST00000145682,ENSMUST00000148518	0.886859	1.46689	1.35063	0.664812	0.693671	0.595107	1.16281	0.819561	1.54922	1.27847	1.67579	0.697191	1.01405	1.09642	0.849898	0.391511	1.39276	0.982215	0.609364	0.679025	0.908748	1.20805	0.633054	0.754428	6.81839	4.937	6.36228	3.83205	5.27804	4.82947	4.45274	6.44687	7.82978	7.47653	5.53005	4.951	3.55717	3.08743	3.97374	2.02046	4.80359	2.95181	3.06253	2.41698	3.91243	4.54802	2.48575
Ahnak	ENSMUSG00000069833	ENSMUST00000092956,ENSMUST00000237033	4.18287	2.28073	1.98259	5.0499	4.45024	5.70036	2.69304	1.70864	3.71341	3.11808	2.07967	2.22178	0.163751	0.0859133	0.0544141	0.0637105	0.134084	0.171979	0.119528	0.0840844	0.0408287	0.167863	0.0631627	0.0661199	2.69071	1.65381	1.68116	4.55185	2.20767	3.48772	1.96659	1.2462	4.20283	1.88721	1.88794	1.79915	0.484535	0.340531	0.238705	0.118258	0.653343	0.682449	0.540986	0.364864	0.184519	0.61031	0.293436
Ahr	ENSMUSG00000019256	ENSMUST00000110811,ENSMUST00000116436	2.44016	3.92216	5.13063	3.80383	3.39105	4.4722	2.53013	4.78732	5.26786	2.95841	4.03797	5.92026	0.229256	0.365203	0.408734	0.254138	0.347807	0.356075	0.206915	0.393241	0.256807	0.316231	0.325083	0.631162	2.91536	4.41415	5.23197	4.01637	3.30675	4.17506	2.598	4.87365	5.45636	3.13164	4.23772	5.89885	1.64205	3.52999	4.10545	2.42868	3.22511	3.19595	1.90079	3.37121	4.16716	2.60767	2.98087
Ahsa1	ENSMUSG00000021037	ENSMUST00000021425,ENSMUST00000223239	6.2212	8.64553	4.48959	5.86629	8.89961	9.05594	6.67109	5.59432	4.85766	4.00464	5.07632	4.11968	0.871427	1.80938	0.987582	1.1841	1.68375	1.97186	0.825167	0.589022	0.707111	0.71704	0.822946	1.07074	5.90524	7.21667	3.52296	5.17932	7.49502	7.7787	4.99175	5.13772	3.62825	3.38042	4.16717	4.27863	1.16774	2.25036	1.60543	1.41789	2.14837	2.35079	0.766134	0.685207	0.759958	0.841611	0.768623
Ahsa2	ENSMUSG00000020288	ENSMUST00000109539,ENSMUST00000122864,ENSMUST00000124801,ENSMUST00000128372,ENSMUST00000128559,ENSMUST00000147157,ENSMUST00000153409	9.48907	8.93038	8.02594	8.41825	11.3118	12.953	6.18962	7.30474	7.99522	7.17736	6.60202	8.16	6.28113	6.47268	4.5673	4.44989	7.73522	7.80676	3.86205	4.76842	4.0648	4.60098	4.2326	4.88204	7.93266	8.78568	7.21917	7.24592	9.73421	9.91254	5.77451	5.36545	6.19607	5.33597	5.89491	6.41687	4.13121	5.45737	4.52248	3.91376	5.67331	6.14261	3.16462	3.28927	4.59685	3.43555	3.31691
Ahsg	ENSMUSG00000022868	ENSMUST00000023583,ENSMUST00000231328,ENSMUST00000232098,ENSMUST00000232377,ENSMUST00000232556,ENSMUST00000232674	516.933	527.27	420.749	451.507	402.246	389.239	501.66	425.179	533.312	457.959	451.456	450.302	97.605	95.6035	53.927	75.5993	98.5811	101.529	87.5697	117.693	109.779	94.1782	60.3957	67.8422	498.222	466.603	370.913	422.681	384.996	377.416	438.135	437.223	464.545	412.397	399.167	438.149	151.608	110.376	105.904	103.48	112.827	106.762	100.441	120.483	155.775	140.99	86.5676
AI182371	ENSMUSG00000035875	ENSMUST00000151161,ENSMUST00000154817,ENSMUST00000226375,ENSMUST00000226631,ENSMUST00000226972	118.027	105.513	69.4558	107.788	130.779	198.732	109.124	104.307	93.8223	88.3607	80.5562	81.9648	25.9004	14.3827	8.87892	15.5242	21.471	35.3886	17.1814	15.5842	9.4534	20.2222	12.0085	11.7037	83.3897	77.405	46.7493	75.5424	86.0729	127.161	79.9061	68.1592	60.3287	64.7965	57.7834	54.5822	27.0373	18.9839	11.6299	21.4567	26.5224	45.928	21.6145	18.8653	18.7137	22.9411	14.5025
AI429214	ENSMUSG00000074384	ENSMUST00000098825	0.388316	0.239202	0.39994	0.352813	0.16729	0.361734	0.337609	0.568483	0.92004	0.54151	0.312313	0.389688	0	0	0	0	0	0	0	0	0	0	0	0	0.37031	0.239374	0.418578	0.305387	0.317673	0.307574	0.274062	0.510079	0.455808	0.502637	0.371703	0.4312	0	0	0	0	0	0	0	0	0	0	0
AI467606	ENSMUSG00000045165	ENSMUST00000056288	0.236302	0.206652	0.261897	0.32222	0.150397	0.319806	0.337241	0.299489	0.865951	0.234524	0.353879	0.423323	0.0226205	0.016382	0	0.017029	0.0211956	0.00903084	0	0.0620189	0	0.0493491	0.0371232	0.0141066	0.229597	0.251698	0.156796	0.235723	0.224773	0.24323	0.348426	0.218367	0.616008	0.23909	0.383674	0.24937	0	0	0.0378812	0.0401999	0	0.0371138	0	0	0	0	0.0358816
AI480526	ENSMUSG00000090086	ENSMUST00000159072,ENSMUST00000160099,ENSMUST00000160255,ENSMUST00000162697	36.3931	26.2509	40.3073	19.4114	35.9497	36.6652	39.5329	35.4335	47.3736	43.3367	25.8638	49.4731	15.3563	17.8887	17.2243	7.18732	16.6451	15.3086	17.6028	13.6699	13.9917	18.4344	16.4057	16.3592	31.2942	27.5037	36.5427	22.7955	35.428	31.7648	34.8364	29.2217	43.4326	35.4353	32.1956	40.1796	21.6267	22.9515	24.8085	12.2078	24.0752	21.5205	23.4771	20.2309	26.6609	24.4832	20.4018
AI597479	ENSMUSG00000010290	ENSMUST00000010434	2.44759	2.06859	3.09811	2.86827	1.93322	1.78369	2.16932	2.22221	2.10381	2.6091	2.75689	3.42258	0.192161	0.157468	0.133874	0.113432	0.182738	0.161683	0.149732	0.136437	0.070966	0.165053	0.122502	0.172246	1.25985	1.29109	1.36899	1.42252	0.829737	1.15265	1.33093	1.20485	1.27884	1.28512	1.8573	1.60821	1.21546	1.15614	1.24508	0.959457	1.24294	1.13771	1.19508	0.997718	1.10134	1.23758	0.83786
AI661453	ENSMUSG00000034382	ENSMUST00000037701,ENSMUST00000150819	1.52665	2.10884	1.04049	0.533761	1.89515	1.31142	1.4404	1.31392	1.23822	1.8898	1.71849	0.867709	0.0706268	0.111324	0.0372263	0.0206053	0.108312	0.0626049	0.0519074	0.0343239	0.0212774	0.0727751	0.041091	0.0328048	2.84984	2.7683	2.33286	0.902726	2.89538	2.34874	2.01919	2.38734	2.37771	3.14848	2.67974	1.87281	1.89656	2.88544	1.75813	0.763398	4.1252	2.49087	1.97991	1.57476	1.53884	2.62805	1.71057
AI662270	ENSMUSG00000087107	ENSMUST00000143673,ENSMUST00000145461	0.846033	0.668409	0.491349	0.858858	0.552517	1.10456	0.543562	0.458485	1.74564	0.560085	0.334682	0.643519	0	0	0.074978	0	0	0	0	0	0	0	0.0815625	0	0.432389	0.490601	0.265757	0.728561	0.403383	0.499048	0.316369	0.452363	0.975996	0.141834	0.524434	0.557148	0	0	0	0	0	0	0.195214	0	0	0.142529	0
AI837181	ENSMUSG00000047423	ENSMUST00000054477,ENSMUST00000159759	2.30974	3.56908	3.42661	2.72012	2.38925	2.05576	3.04022	1.99499	3.2504	1.98385	4.06013	1.97789	0.619488	0.989312	0.917239	0.645729	0.480002	0.595577	0.652318	0.550812	0.528959	0.798473	0.705028	0.853758	2.48658	2.58246	3.06667	2.48969	2.34012	1.92094	2.68118	3.11177	1.85488	2.23845	3.38099	2.70395	2.14719	2.27541	2.02496	1.4573	1.76645	1.7673	1.72898	1.58835	2.4451	1.60776	2.13854
AI838599	ENSMUSG00000085180	ENSMUST00000136306,ENSMUST00000141405,ENSMUST00000145581	1.2827	1.31851	3.54281	3.59777	2.42319	2.31269	1.1539	1.85895	2.70961	1.45685	1.53405	1.71596	0.303666	0.270248	1.63349	1.19648	0.842289	1.16247	0.638319	0.503456	1.19395	0.381962	0.599559	0.793058	0.87029	0.797324	2.35611	2.02729	0.773247	1.123	0.545804	1.71457	2.34949	1.10695	1.56825	0.994343	0.341899	0.251929	1.49846	1.3032	0.713295	1.18144	0.895087	0.444544	1.32675	0.369105	0.457724
AI987944	ENSMUSG00000056383	ENSMUST00000071804,ENSMUST00000205338,ENSMUST00000206430,ENSMUST00000206801	2.96661	2.61136	3.4343	3.97759	2.82532	3.09037	2.79741	3.73346	3.75345	3.31263	3.45373	3.62428	0.229574	0.229667	0.169917	0.160373	0.236284	0.195817	0.194206	0.216463	0.157026	0.265287	0.196778	0.238214	1.88575	2.7248	2.45515	3.24025	2.05561	2.17342	2.45686	2.74234	3.07826	2.97598	2.76233	1.75144	1.35427	1.4788	1.54721	1.49985	1.68432	1.50542	1.45206	1.45302	1.6865	1.57164	1.42627
Aida	ENSMUSG00000042901	ENSMUST00000109166,ENSMUST00000192293,ENSMUST00000193359,ENSMUST00000193625,ENSMUST00000194652,ENSMUST00000195268	5.39539	4.0206	4.94218	4.6218	4.80364	5.9171	5.35464	5.62846	7.09949	5.96186	4.8055	6.39993	0.515481	0.34106	0.332134	0.293753	0.389974	0.459015	0.421496	0.436331	0.320756	0.551887	0.330955	0.486105	4.48191	4.29139	4.10685	4.35823	3.21484	4.04263	4.28017	5.01809	4.94366	4.94488	4.51394	4.77266	0.519593	0.503438	0.614062	0.494937	0.768657	0.769202	0.796267	0.625367	0.91353	0.694974	0.497118
Aif1	ENSMUSG00000024397	ENSMUST00000172693,ENSMUST00000173106,ENSMUST00000173281	3.25473	1.72504	1.21289	1.84792	1.20966	2.32052	1.94492	1.44345	3.27444	1.21869	0.949468	1.38906	0.652704	0.250673	0.246149	0.327577	0.657923	0.644872	0.302235	0.431361	0.890467	0.360782	0.444109	0.399332	2.24323	0.603612	0.522252	0.775905	0.898402	1.79085	1.44237	1.69711	2.51567	0.860063	0.939899	0.815495	1.28457	0.512351	0.475955	0.950754	0.509955	1.20693	0.319962	0.519887	1.14777	0.742837	0.795585
Aifm1	ENSMUSG00000036932	ENSMUST00000037349,ENSMUST00000143466,ENSMUST00000156795	9.25717	7.37946	7.89924	8.53095	8.74492	7.52401	6.72943	8.92204	6.09171	9.2721	9.03176	9.48392	1.91068	1.56741	1.5107	1.34077	1.9548	1.88132	1.31368	1.60869	1.22191	2.01733	1.68194	1.94056	5.0912	5.0991	4.89981	5.1788	5.63655	4.30793	4.3753	4.61333	3.81936	5.43899	5.0894	5.30253	1.70181	1.85595	2.14025	1.81393	2.30402	2.17056	1.92328	1.51451	1.73702	2.08515	1.83961
Aifm2	ENSMUSG00000020085	ENSMUST00000067857,ENSMUST00000080099,ENSMUST00000099706,ENSMUST00000105455,ENSMUST00000129809,ENSMUST00000140664	3.34798	2.93239	12.2328	5.15041	5.4586	4.77366	5.13637	5.22713	5.99086	5.16674	7.83685	9.19121	0.650072	0.495241	1.96596	0.727316	1.15296	0.842446	0.945059	0.862869	0.563931	1.00128	1.23779	1.60234	2.70911	2.24648	10.0207	4.38886	4.1959	3.6076	4.91563	4.35114	4.30505	4.66308	6.75062	8.33703	1.07607	0.927838	4.00177	1.67589	2.17493	1.76385	2.03941	1.54836	1.73669	1.75694	2.172
Aifm3	ENSMUSG00000022763	ENSMUST00000023448,ENSMUST00000115685,ENSMUST00000232421	1.09773	1.56348	2.00365	1.0238	0.954294	0.874874	2.10607	1.3247	1.89242	1.04514	1.86611	1.29117	0.186438	0.130655	0.248876	0.102646	0.168176	0.103255	0.162642	0.167902	0.165312	0.211294	0.172428	0.206504	1.58091	0.611678	1.63532	0.842436	1.01216	0.746653	1.11892	1.28247	1.33431	1.07492	0.76698	0.922805	0.302254	0.212615	0.430029	0.146032	0.320561	0.200828	0.281218	0.350021	0.349647	0.419667	0.298708
Aig1	ENSMUSG00000019806	ENSMUST00000162174,ENSMUST00000162610,ENSMUST00000162798	0.665902	0.575464	0.562692	0.66138	0.629201	0.807976	0.837977	1.20087	1.33252	0.968494	0.631155	0.604587	0.0139732	0.00574067	0.00565281	0.00557882	0.00680563	0.0138753	0.0086197	0.0216135	0.0145136	0.0292464	0.00304182	0.00760466	1.25419	0.917548	0.777849	1.6231	0.795958	1.82388	1.73128	1.88259	1.96167	1.53527	0.587776	0.636874	0.307237	0.11552	0.0988591	0.221304	0.150568	0.305699	0.271927	0.332503	0.557546	0.314554	0.104532
Aim2	ENSMUSG00000037860	ENSMUST00000151176,ENSMUST00000166137,ENSMUST00000173023	1.47956	0.966386	1.09506	1.85359	1.11955	1.15463	1.52289	1.65114	3.55648	2.08422	1.27113	1.6147	0.875457	0.326978	0.447681	0.560959	0.44885	0.391521	0.621202	0.765319	0.886383	0.943611	0.62486	0.562837	1.52661	0.816617	0.829014	1.13969	0.743559	1.07065	1.29194	1.22453	2.33653	1.43075	1.30281	0.849926	0.810959	0.400059	0.405958	0.647042	0.474237	0.658795	0.698597	0.536994	1.31565	0.741396	0.527057
Aimp1	ENSMUSG00000028029	ENSMUST00000029663,ENSMUST00000197646,ENSMUST00000199638	2.45932	2.54074	2.04481	2.36901	2.68435	2.54552	1.85207	2.70677	2.00065	2.51278	2.18177	2.10676	0.340762	0.461799	0.270433	0.223507	0.407754	0.410606	0.286362	0.281349	0.176799	0.35163	0.264617	0.369206	2.00228	2.35837	1.27199	2.4466	3.04088	2.47687	2.16536	1.66815	1.82511	1.71654	1.70185	2.51035	0.777095	1.22832	0.7261	0.853492	1.02615	1.11243	0.838427	0.292196	0.680927	0.751825	0.686798
Aimp2	ENSMUSG00000029610	ENSMUST00000031613,ENSMUST00000100483,ENSMUST00000128440	0.934521	1.85123	1.71488	2.54509	1.81141	2.36414	1.61001	1.23885	1.18631	1.30588	1.82756	1.39984	0.474929	0.688741	0.517928	0.798113	0.739876	0.859955	0.543849	0.422415	0.397488	0.53593	0.528738	0.767959	0.626094	0.952325	0.748247	1.4463	1.05461	0.471271	1.018	0.570658	0.657316	0.92907	1.11375	0.973655	0.586782	1.02056	0.89392	1.34935	1.1853	1.36279	0.77794	0.579545	0.588401	0.729725	0.795637
Aip	ENSMUSG00000024847	ENSMUST00000025767,ENSMUST00000117831,ENSMUST00000236509	0.676077	1.06493	0.824553	0.890682	0.799784	0.810862	0.884586	0.803584	0.83012	0.659626	1.03262	0.636379	0.180985	0.187245	0.165479	0.131382	0.143628	0.19182	0.190486	0.190106	0.12506	0.144147	0.141759	0.169299	0.636206	0.767191	0.699989	0.768449	0.879301	0.662159	0.896514	1.16535	0.742148	0.640426	0.663038	0.711936	0.363945	0.431453	0.173403	0.349632	0.38603	0.447377	0.214684	0.136847	0.361361	0.285566	0.290174
Aip	ENSMUSG00000097319	ENSMUST00000180758,ENSMUST00000181243,ENSMUST00000237616	0.676077	1.06493	0.824553	0.890682	0.799784	0.810862	0.884586	0.803584	0.83012	0.659626	1.03262	0.636379	0.180985	0.187245	0.165479	0.131382	0.143628	0.19182	0.190486	0.190106	0.12506	0.144147	0.141759	0.169299	0.636206	0.767191	0.699989	0.768449	0.879301	0.662159	0.896514	1.16535	0.742148	0.640426	0.663038	0.711936	0.363945	0.431453	0.173403	0.349632	0.38603	0.447377	0.214684	0.136847	0.361361	0.285566	0.290174
Ajuba	ENSMUSG00000022178	ENSMUST00000054487,ENSMUST00000226463	2.16734	2.01965	1.04495	1.02118	2.81901	2.59078	1.65882	1.41142	1.37316	1.76485	1.46018	1.22814	0.757056	0.633112	0.314695	0.29869	0.875063	0.799949	0.530286	0.416505	0.290317	0.649793	0.430522	0.347368	1.50307	1.55969	0.787553	0.854539	1.89831	1.61255	1.28938	1.07627	0.743669	1.29535	1.30756	0.744613	1.1808	1.00321	0.628791	0.532295	1.56884	1.56129	1.0651	0.7175	0.745287	1.02102	0.916131
Ak3	ENSMUSG00000024782	ENSMUST00000025696,ENSMUST00000125587	15.322	11.4981	15.6463	13.9673	14.3085	10.8603	13.828	17.5808	12.3138	14.1676	13.9774	16.8799	2.97962	1.67369	2.36558	1.49108	2.30632	1.47899	2.30524	2.60956	1.00902	3.52954	2.22592	3.1044	9.34639	7.3551	10.0324	8.49894	8.11378	6.6307	9.51805	10.1034	6.92646	9.2486	8.98744	9.97005	5.21606	4.46979	7.50018	4.01827	5.9397	4.12479	5.77788	5.96844	6.22884	6.60363	5.63817
Ak4	ENSMUSG00000028527	ENSMUST00000102780,ENSMUST00000106945,ENSMUST00000106946,ENSMUST00000151561,ENSMUST00000155749	2.79806	2.62353	8.0898	4.72156	4.6937	2.79517	2.65095	3.68303	2.20674	3.42584	5.90909	8.0874	0.0711622	0.0506987	0.193924	0.139084	0.093424	0.0675483	0.0720518	0.0814267	0.0503722	0.110114	0.132122	0.201206	2.42469	2.4283	7.33914	4.26336	4.58766	2.54342	2.56495	3.00069	2.02421	3.54556	5.18014	6.34074	0.513477	0.562844	1.93763	0.434861	1.11746	0.709599	0.664587	0.837628	0.499005	0.945338	0.976629
Ak6	ENSMUSG00000078941	ENSMUST00000022135,ENSMUST00000190729	4.27399	5.61756	4.2552	6.61318	5.12029	5.06287	4.47449	4.27679	4.79825	4.75531	5.02731	5.69732	0.301074	0.333066	0.244379	0.254431	0.38383	0.289431	0.280286	0.274776	0.184648	0.290822	0.249086	0.353086	2.34049	3.90465	2.92063	3.72391	3.13186	3.88647	3.09284	3.11641	2.59123	3.17064	4.29421	3.00634	0.605845	0.873978	0.756959	0.705167	0.794521	0.778475	0.82388	0.506368	0.587872	0.609386	0.638324
Akap1	ENSMUSG00000018428	ENSMUST00000018572,ENSMUST00000107903,ENSMUST00000107904,ENSMUST00000153961	14.7369	20.0267	18.2421	14.1859	21.1068	19.4175	16.2837	17.0799	24.5228	21.6478	18.8633	18.8995	1.75071	1.77764	1.65648	1.03325	1.71003	1.65342	1.72323	1.47855	1.6747	2.40078	1.48453	2.05681	10.3593	14.4601	11.0721	9.80439	13.7455	12.5569	10.9907	12.4919	13.9798	15.8858	12.3236	13.143	5.84887	6.38216	7.24453	4.76517	7.98203	7.79486	6.96893	5.88503	7.72571	9.4602	5.65188
Akap10	ENSMUSG00000047804	ENSMUST00000058173,ENSMUST00000102650	1.52757	1.1909	1.06657	1.11347	1.20415	1.07392	1.08459	1.1903	0.903816	1.41569	1.18786	1.35196	0.13693	0.107816	0.082958	0.0893872	0.116593	0.101941	0.112259	0.117878	0.0928021	0.165775	0.10602	0.113063	2.21264	2.13983	2.27405	2.445	2.04377	2.40388	2.18708	2.05579	2.34598	2.29271	1.92727	2.30369	1.12296	1.13878	1.22625	0.982953	1.38538	1.36908	1.28157	1.03145	1.47423	1.48575	1.01458
Akap11	ENSMUSG00000022016	ENSMUST00000123853,ENSMUST00000226416,ENSMUST00000227722	2.52918	1.7489	1.88031	1.82778	2.31445	1.58377	1.80524	2.34279	1.7784	3.20462	1.98809	2.47466	0.98704	0.605324	0.68498	0.590723	1.01967	0.644049	0.745973	0.860569	0.416192	1.31334	0.61051	0.934879	2.85041	2.65241	3.46012	3.0259	3.06667	2.71357	3.16476	3.21257	4.00538	4.08913	3.32241	3.61433	1.99507	1.54767	2.51062	2.18041	2.35873	1.89687	2.34845	2.07106	2.49833	2.99118	1.77688
Akap12	ENSMUSG00000038587	ENSMUST00000239373	0.244181	0.262732	0	0	0	0	0	0	0.170285	0.172834	0	0.17055	0.000987512	0.00214551	0	0	0.00092531	0	0	0	0.00171467	0	0	0	0	0.311141	0.155388	0	0	0	0.218082	0	0.167637	0.18706	0.139439	0	0.067804	0.0659685	0.0318343	0.0440201	0.0839502	0.0652141	0.0523667	0.0680701	0.0790947	0.0723724	0.0712728
Akap13	ENSMUSG00000066406	ENSMUST00000166315,ENSMUST00000207239,ENSMUST00000207750,ENSMUST00000207923,ENSMUST00000207998,ENSMUST00000208456,ENSMUST00000239346	4.64253	3.67055	6.64236	6.23097	4.32522	4.9585	6.23148	3.67853	4.54636	4.02887	4.52523	5.20549	0.141987	0.089571	0.142548	0.102408	0.139737	0.11147	0.143052	0.0891979	0.067117	0.12646	0.09738	0.126369	21.162	17.3378	29.2565	28.0179	22.5627	25.194	25.6212	17.7012	24.641	17.9684	21.0668	24.1198	4.63679	4.05976	5.96235	4.34335	5.03585	4.55137	3.92738	3.12585	5.26967	4.46033	3.91939
Akap17b	ENSMUSG00000059708	ENSMUST00000051906,ENSMUST00000133980	1.40774	1.23585	0.836159	1.26663	1.07083	1.56472	0.597534	0.72774	0.723546	0.493754	0.532738	0.621295	0.318204	0.225647	0.101422	0.126262	0.175584	0.187116	0.105858	0.0919517	0.0508115	0.120922	0.0823873	0.103216	1.00755	0.524796	0.529154	0.922932	0.567265	1.119	0.404152	0.384281	0.57991	0.393054	0.208429	0.259062	0.962433	1.19538	0.711557	0.63614	0.91422	1.02988	0.547651	0.436555	0.403495	0.47604	0.450996
Akap7	ENSMUSG00000039166	ENSMUST00000041984,ENSMUST00000100012,ENSMUST00000175979,ENSMUST00000176258,ENSMUST00000177124,ENSMUST00000220347	1.91428	2.17855	2.17813	1.64219	1.85926	2.14463	1.56948	1.66441	2.71652	2.56293	1.84643	2.65827	0.289737	0.289881	0.19387	0.127472	0.226974	0.221268	0.156324	0.199825	0.160306	0.300884	0.212697	0.302856	1.40226	1.90964	1.94223	1.28819	1.65827	2.04163	0.944114	1.76571	2.55041	2.5914	1.6289	2.36936	0.640842	0.470459	0.757373	0.513796	0.493186	0.471197	0.612917	0.679267	0.875795	1.14277	0.508938
Akap8l	ENSMUSG00000002625	ENSMUST00000050214,ENSMUST00000235265,ENSMUST00000235387,ENSMUST00000235614,ENSMUST00000235724,ENSMUST00000236039,ENSMUST00000236105,ENSMUST00000236503,ENSMUST00000236618,ENSMUST00000236765,ENSMUST00000237936	59.5115	45.895	64.253	46.7737	36.9875	35.4569	65.2753	56.2444	59.7993	76.1886	77.0363	73.0217	1.42123	1.84561	1.1159	1.06832	2.71586	2.7218	1.35869	1.41907	0.99856	1.98299	1.73954	1.11032	56.2059	41.2062	61.9602	51.3595	35.0772	38.4654	55.2099	57.4617	59.7191	69.3429	65.3744	72.3625	6.26777	6.20356	6.84059	5.01608	7.01348	6.76618	6.4308	5.83538	6.64282	7.73999	5.13825
Akap9	ENSMUSG00000040407	ENSMUST00000044492,ENSMUST00000132058,ENSMUST00000143365,ENSMUST00000176863,ENSMUST00000177448,ENSMUST00000238634	3.35858	2.2583	3.56557	2.47342	2.93659	2.67237	2.71153	3.14356	2.97177	4.74697	3.09638	4.209	0.271284	0.200648	0.256491	0.218421	0.265013	0.229593	0.196686	0.206615	0.175103	0.296595	0.213191	0.32609	8.97393	7.9804	11.6879	10.1588	10.7049	10.8923	8.81504	9.23734	11.719	12.7987	9.48024	11.4964	1.20285	1.18131	1.65213	1.43253	1.44008	1.56614	1.17905	1.08616	1.5958	1.56652	1.13532
Akip1	ENSMUSG00000031023	ENSMUST00000033335,ENSMUST00000143581,ENSMUST00000147497	1.31035	1.24786	1.77712	1.56124	1.1408	0.989976	1.52144	1.61115	1.22847	1.93455	1.28227	1.73406	0.815443	0.339255	0.684465	0.489796	0.440971	0.482844	0.775469	0.841907	0.561624	0.789345	0.502815	0.560938	1.59373	1.22935	1.45447	0.976501	0.991211	0.9597	2.12017	1.70869	1.18645	1.35787	1.0403	1.67376	0.977066	0.696981	1.14185	0.747989	0.627652	0.603095	1.10087	1.1605	0.866866	1.12207	0.890186
Akirin1	ENSMUSG00000023075	ENSMUST00000102636,ENSMUST00000142778,ENSMUST00000153472	3.74981	4.06821	3.01789	3.53414	3.88617	4.13194	3.47533	3.49714	3.28716	3.07614	3.22282	3.6385	0.557271	0.600417	0.438949	0.473638	0.708201	0.646672	0.535618	0.470019	0.30669	0.541911	0.391092	0.650013	4.0307	4.4014	1.91019	2.9627	4.07405	3.71419	4.26808	3.43791	3.8251	3.33398	3.68831	3.04649	1.50709	1.82557	1.90947	1.78424	2.28481	2.35149	2.09082	1.68581	1.82086	2.07437	1.37649
Akirin2	ENSMUSG00000028291	ENSMUST00000084299	3.50073	3.49741	3.02773	3.82513	3.08553	2.99715	2.90559	3.46037	3.27976	3.34397	2.82092	4.04725	0.782067	0.693904	0.486451	0.501931	0.567816	0.572656	0.511772	0.458575	0.310719	0.622887	0.437683	0.702355	2.68393	3.18122	2.67554	2.44768	2.07257	1.91629	2.61836	2.53552	2.89342	3.02187	2.67414	3.20142	3.04753	3.17101	3.13238	2.7813	3.06891	3.00535	3.2461	2.39834	3.39281	3.04254	2.23813
Akna	ENSMUSG00000039158	ENSMUST00000035724	0.499183	0.414119	0.400052	0.439782	0.370716	0.525477	0.559691	0.338399	1.05345	0.473334	0.439011	0.382863	0.0346064	0.0317785	0.0240955	0.0236684	0.0294595	0.0379264	0.0402656	0.0276243	0.0520097	0.0358848	0.0292911	0.0276467	1.35294	0.82011	0.738252	1.21601	0.898288	1.26022	1.29832	1.18164	2.26524	1.04423	1.02533	0.98226	0.400551	0.266231	0.272438	0.354533	0.314587	0.39161	0.394553	0.296027	0.719445	0.35478	0.254289
Akr1a1	ENSMUSG00000028692	ENSMUST00000030455,ENSMUST00000126146,ENSMUST00000128010,ENSMUST00000128059	28.809	34.5797	25.2317	26.2736	29.3447	26.8733	26.1276	26.82	19.373	23.7674	27.4538	26.6341	0.968276	1.09709	0.711459	0.601203	1.00257	0.928249	0.71235	0.753568	0.555213	0.751158	0.747453	0.866727	20.7962	24.7728	17.9738	19.8129	20.8522	17.8016	18.8375	19.7588	12.8457	16.1856	19.7663	19.1789	3.74424	5.27763	3.90839	2.96676	4.93179	4.67186	3.79314	3.50244	3.78654	3.8722	3.5103
Akr1b10	ENSMUSG00000061758	ENSMUST00000038383,ENSMUST00000144072,ENSMUST00000144384,ENSMUST00000182055	0.730794	0.430016	1.00042	1.15532	1.06138	0.459517	0.746795	1.67349	1.58388	1.28652	0.944472	1.06672	0	0	0.000644007	0	0	0	0.00148265	0	0	0	0	0	0.81665	0.389871	0.701627	1.28868	1.25612	1.00468	1.0023	0.977145	2.04664	1.08633	1.40586	1.4046	0	0	0	0	0.0449939	0	0	0	0	0	0
Akr1b3	ENSMUSG00000001642	ENSMUST00000102980,ENSMUST00000142761	1.16502	0.854469	0.731398	1.13401	1.20984	1.23043	1.10555	1.37883	1.52958	1.09543	1.00745	0.923204	0.192385	0.127717	0.0686348	0.0929328	0.241858	0.250901	0.112691	0.201396	0.132426	0.197225	0.127248	0.131223	0.355261	0.721643	0.470956	0.386196	1.0831	0.566282	0.815486	1.0534	1.14087	0.822592	1.03413	0.575689	0.170932	0.231636	0.135016	0.226114	0.333021	0.12608	0.0843827	0.111645	0.265941	0.316539	0.139878
Akr1b8	ENSMUSG00000029762	ENSMUST00000038406	0.324566	0.592339	0.374841	0.537544	0.188556	0.35677	0.505879	0.594595	0.502374	0.38551	0.45421	0.446307	0.0407296	0.0307433	0.0239877	0.0220247	0.0327889	0.0411478	0.0341869	0.028525	0.0503727	0.0189811	0.0251623	0.0187817	0.259994	0.4031	0.152189	0.423949	0.0770009	0.242297	0.126821	0.33559	0.428936	0.295883	0.180194	0.33006	0.0492351	0.0777232	0.048754	0.0588745	0.0901635	0.0790615	0.0432291	0.120189	0.110273	0.0615249	0.0605123
Akr1c12	ENSMUSG00000021211	ENSMUST00000021632	6.92069	4.54854	6.17602	7.14257	4.95583	4.67795	6.15817	6.33801	3.26587	5.82382	5.81739	7.30721	0.78142	0.33573	0.704342	0.743739	0.281351	0.451629	0.589758	0.545602	0.306824	0.479668	0.602692	0.710529	5.63396	4.76456	6.49269	5.62145	4.27573	5.06873	7.4004	6.94676	5.91492	4.58246	6.71615	5.57876	1.651	0.874415	1.65261	1.67861	0.67109	1.11026	1.62293	1.3371	1.57716	1.23708	1.31329
Akr1c13	ENSMUSG00000021213	ENSMUST00000021634,ENSMUST00000128892	9.51001	6.13855	8.59949	9.81986	6.63686	6.67328	8.3864	10.0424	5.29265	6.8242	8.60709	9.85052	1.11125	0.588633	0.915825	0.720363	0.316485	0.691887	0.790283	0.784078	0.522186	0.642702	0.782219	0.954785	5.84135	3.22829	5.89374	5.03702	4.46157	4.27566	5.03451	5.28411	3.1816	4.42493	4.77294	5.87388	1.57525	1.07921	1.4761	1.19798	0.633118	1.04849	1.36424	1.05123	1.21199	1.0006	1.2107
Akr1c14	ENSMUSG00000033715	ENSMUST00000041768,ENSMUST00000118717,ENSMUST00000147180	23.4104	16.3966	29.9419	71.0841	23.2179	29.4166	19.2481	19.5363	10.1198	23.4458	29.1649	34.1096	3.2272	2.37587	3.7195	8.27651	2.62777	3.94219	1.82009	1.96468	1.02898	4.20279	3.93197	5.06969	14.9619	12.4186	20.5929	48.7288	16.1532	19.4716	15.7793	11.6948	7.13332	15.4782	19.817	18.8706	4.39603	5.44142	9.43472	10.5761	6.53584	8.02357	4.29714	4.34545	4.96351	8.5509	7.84497
Akr1c19	ENSMUSG00000071551	ENSMUST00000081326,ENSMUST00000118663,ENSMUST00000129751	5.73687	3.95775	16.2249	16.8298	4.94201	7.31099	9.24621	5.86322	1.55448	3.65873	7.83911	16.815	1.93099	0.691568	3.05537	3.44871	0.697586	1.71212	2.14838	1.57844	0.496558	0.965376	2.49817	3.12297	4.28593	3.47101	17.586	16.747	3.88735	7.05557	8.16499	4.28576	2.32482	3.11861	7.71081	13.981	2.70074	1.75357	7.4738	7.69381	1.27008	3.35427	3.34769	2.35899	1.52612	1.41633	4.51849
Akr1c20	ENSMUSG00000054757	ENSMUST00000078239,ENSMUST00000080361,ENSMUST00000221564	9.38408	11.1818	9.24918	13.0069	10.9692	9.4359	8.21455	7.78871	3.7581	6.63562	11.0471	11.3309	0.393902	0.631731	0.461706	0.451882	0.580752	0.572586	0.283043	0.22177	0.202987	0.258152	0.41418	0.60418	6.8951	10.2422	7.2986	9.28609	8.67602	7.97731	6.87613	4.95481	2.51352	5.16973	8.23282	8.13568	1.82407	3.83282	2.54148	1.64236	3.65141	3.1818	1.65507	0.978053	1.40922	1.32613	1.70898
Akr1c6	ENSMUSG00000021210	ENSMUST00000021630,ENSMUST00000128695,ENSMUST00000156277,ENSMUST00000223118	116.07	106.319	65.7437	66.07	82.8651	48.8033	62.2406	73.4316	52.062	93.7364	106.381	115.097	50.3437	45.2403	17.4668	5.82857	31.1162	16.878	17.1016	23.9463	18.8032	40.6511	34.9455	41.8959	104.199	108.725	62.8765	50.306	70.0636	41.462	63.0252	62.4728	48.7818	83.9413	104.734	95.3341	60.3533	70.9403	30.3367	9.86523	48.7554	26.9213	28.0141	33.2625	42.3902	56.6431	47.2462
Akr1d1	ENSMUSG00000038641	ENSMUST00000040987,ENSMUST00000123648	13.2197	8.91979	14.5648	8.63786	12.0948	9.83217	8.90894	9.51847	10.6934	9.1471	11.1667	13.3045	8.1375	4.53294	6.97156	4.62922	7.51436	8.55077	5.77087	4.55775	3.10728	5.70386	4.56433	7.06167	10.9936	8.0806	10.8853	7.01346	9.47945	8.28117	8.44383	6.90457	9.2797	7.10214	8.52889	9.25804	8.64077	7.6084	13.1979	6.15947	11.6649	10.3846	7.61304	6.08643	9.28501	8.05103	8.45654
Akr1e1	ENSMUSG00000045410	ENSMUST00000091848,ENSMUST00000131982	4.6461	3.16921	3.45146	2.75029	3.63531	4.0617	3.15536	3.99074	3.00232	2.9277	3.08134	4.6371	0.919977	0.461828	0.570959	0.261519	0.559504	0.579502	0.529129	0.453601	0.338816	0.51719	0.387015	0.766024	3.17104	3.08125	3.13759	1.14905	2.56487	3.32718	2.96467	2.01062	2.6356	0.236403	2.77384	3.3196	2.26203	1.54694	2.28259	0.33325	2.35597	2.19297	2.1106	1.3101	2.04023	2.27821	1.68381
Akr7a5	ENSMUSG00000028743	ENSMUST00000073787,ENSMUST00000153645	6.74229	10.3199	10.1003	7.1358	8.56124	7.17799	8.67269	7.4523	5.95509	7.61421	12.0615	6.99465	3.74459	3.62885	4.31282	1.91123	4.96976	3.2654	2.4831	3.48286	2.86191	4.17709	4.15714	4.39826	10.9299	10.4159	10.8859	8.41085	11.1605	6.78282	7.77547	9.99629	6.4103	9.1952	10.854	10.3962	4.42079	4.97915	6.0728	2.8888	6.29212	4.71526	3.69625	4.9317	4.43087	5.74675	5.85095
Akt1	ENSMUSG00000001729	ENSMUST00000001780,ENSMUST00000123563,ENSMUST00000127588,ENSMUST00000128300	7.96754	11.3889	9.8877	13.2826	10.4529	10.3872	9.4235	8.69493	12.2377	10.8709	15.8588	8.49489	0.695446	0.64567	0.518285	0.79825	0.804133	1.1017	0.732144	0.493812	0.544596	0.671492	0.656621	0.448983	8.10495	7.92687	7.61465	13.0239	8.1938	9.73042	7.30932	9.08663	10.1788	8.98717	10.7105	8.55286	1.42462	1.32145	1.31923	2.01404	1.7161	2.3586	1.39155	1.30088	1.90222	1.29022	1.09964
Akt1s1	ENSMUSG00000011096	ENSMUST00000054343,ENSMUST00000107880,ENSMUST00000136232,ENSMUST00000142880,ENSMUST00000152091,ENSMUST00000207223	1.81346	2.77216	2.095	2.35626	2.0262	2.04393	2.41562	1.98788	2.37636	1.87497	2.91539	1.71368	4.58614	5.61787	4.75168	4.35075	5.65635	5.64133	5.37881	4.19718	4.61179	4.80497	4.27232	5.0647	7.2076	7.61456	6.3213	6.60089	7.38593	7.51447	7.91447	6.63594	7.10057	6.0456	7.16918	7.01917	5.53049	6.2517	4.78671	5.74682	5.57182	6.15157	6.20323	5.86473	5.69761	5.84845	4.79231
Akt2	ENSMUSG00000004056	ENSMUST00000051356,ENSMUST00000085917,ENSMUST00000108342,ENSMUST00000108344,ENSMUST00000136981,ENSMUST00000167435	9.30496	10.7098	10.7578	10.8491	11.5608	11.8982	11.7808	12.1985	11.0789	9.69179	11.8596	9.45212	1.93475	2.02137	1.59032	1.46481	2.34531	2.26452	2.05276	2.02191	1.2833	1.93582	1.80561	1.57398	10.6997	10.1639	11.2788	11.3359	12.3189	13.0382	10.4951	12.5865	11.7124	10.0643	11.9081	10.3538	2.22453	2.5106	2.09805	2.03332	3.29926	3.28128	2.34728	2.39818	2.87488	2.36199	1.78689
Akt3	ENSMUSG00000019699	ENSMUST00000019843,ENSMUST00000111159,ENSMUST00000111160	0.309914	0.287288	0.322657	0.27597	0.321921	0.326642	0.377503	0.299711	0.358453	0.360594	0.28852	0.29377	0.00639819	0.00592798	0.00661917	0.00600064	0.00656456	0.0059602	0.00636317	0.00555038	0.00909685	0.00770268	0.00548745	0.0065145	0.746282	0.520216	0.872495	0.626084	0.75676	0.814114	0.981284	0.786928	1.00492	0.91229	0.74773	0.771305	0.159139	0.105212	0.163645	0.196758	0.155112	0.152129	0.199594	0.114439	0.358492	0.154794	0.121607
Aktip	ENSMUSG00000031667	ENSMUST00000109609,ENSMUST00000120213,ENSMUST00000120349,ENSMUST00000125257,ENSMUST00000153201,ENSMUST00000211050	1.03452	0.89906	0.991352	1.13251	0.989556	0.835211	0.902387	1.01905	0.753803	0.855755	0.949863	0.898511	0.0552393	0.0379535	0.0267931	0.0309222	0.0398153	0.0461801	0.0443691	0.0531313	0.0484844	0.0120168	0.0384597	0.0123661	1.39012	1.02865	1.17635	1.01839	0.704817	0.864387	1.26771	1.04907	1.18976	1.09041	0.835688	1.24874	0.291538	0.304235	0.373305	0.274261	0.348693	0.489532	0.185964	0.325268	0.294304	0.183906	0.212159
AL645849.1	ENSMUSG00000116408	ENSMUST00000230048,ENSMUST00000230581	0	0	0	0	0	0	0	0	0	0	0	0	0	0	0	0	0	0	0	0	0	0	0	0	0.767922	0.499731	0.569058	0.905835	1.05005	0	1.06795	1.19655	0.634682	0.520637	0.412192	0.595293	0	0	0	0	0.0940794	0	0	0.00179834	0	0	0
AL646044.1	ENSMUSG00000115901	ENSMUST00000229180	0	0	0	0	0.0277492	0	0	0	0	0	0	0	0.323416	0.0425859	0	0	0.57854	0.575164	0.134782	0.0769465	0	0.0498888	0	0	0	0	0	0	0	0	0	0	0	0	0	0	3.86927	2.98764	2.58494	2.65172	3.48764	5.7405	3.69268	2.88001	3.35575	1.89199	2.04041
AL646044.2	ENSMUSG00000116474	ENSMUST00000228964	0	0	0	0	0	0	0	0	0	0	0	0	1.98149	1.4314	1.16211	1.02789	1.80519	2.23518	1.77218	1.94792	0.907018	1.24317	0.86427	1.12303	0	0	0	0	0	0	0.118108	0	0	0	0	0	2.70579	2.13382	1.82018	1.87462	1.69372	3.41361	2.41197	2.3605	2.49063	2.08497	1.15094
AL669898.2	ENSMUSG00000116497	ENSMUST00000229319	0	0	0	0	0	0	0	0	0	0	0	0	5.11964	4.33086	1.58482	3.91892	4.91809	7.37418	3.38565	2.51458	0.384179	4.81804	3.41472	2.95797	0	0	0	0	0	0	0	0	0	0	0	0	47.1403	40.5598	35.429	51.6465	46.3128	62.752	42.0262	43.781	64.6098	40.3737	42.3964
AL683809.1	ENSMUSG00000118524	ENSMUST00000239013	0	0	0	0	0.105387	0	0	0.0981163	0	0.0954216	0	0	0	0	0	0	0	0	0	0	0	0	0	0	0	0.317468	0	0	1.33415	0	2.19736	0	0	0	0	0	0	0	0	0	0	0	0	0	0	0	0
AL731706.2	ENSMUSG00000116563	ENSMUST00000231720	2.31242	0.800936	0.400392	0.681192	0.471035	1.40486	0.38408	1.75415	0	1.96187	2.51999	1.4264	0	0	0	0	0	0	0	0	0	0	0	0	5.17741	5.1082	3.53574	0.31268	0	2.02073	2.24485	3.00921	0	4.0436	0.279091	1.78923	0	0	0	0	0	0	0	0	0	0	0
AL807811.1	ENSMUSG00000118507	ENSMUST00000239093	1.24171	1.53624	1.23625	0.116847	0.630227	0.578354	0.90918	0.72215	0.346507	1.14126	1.35082	0.790492	0	0	0	0	0	0	0	0	0	0	0	0	4.14447	5.54945	6.67148	0.321811	4.14262	2.22829	1.73281	3.94175	3.10796	6.24252	6.03207	4.47216	0	0	0	0	0	0	0	0	0	0	0
AL928616.1	ENSMUSG00000118521	ENSMUST00000238924	0	0	0	0	0	0	0	0	0	0	0	0	0.647587	0.564398	0.619111	0.334762	0.620512	0.450444	0.582705	0.542036	0.724919	0.503168	0.410637	0.666526	0.11352	0	0	0	0	0	0	0	0	0	0	0	0.814427	1.05144	1.13456	0.621624	1.1346	0.934766	1.06219	0.810299	1.49026	0.866144	0.714578
AL928616.2	ENSMUSG00000118570	ENSMUST00000238875	0	0	0	0	0	0	0	0	0	0	0	0	5.70387	4.24082	4.0809	4.10205	4.627	9.20397	5.98184	5.23809	5.05866	4.53641	2.62568	4.84079	0	0	0	0	0	0	0	0	0	0	0	0	3.15728	2.19764	1.92062	3.2406	2.29628	7.52988	4.49125	3.01729	4.68655	3.2837	1.36221
AL929275.1	ENSMUSG00000118600	ENSMUST00000239231	0	0	0	0	0	1.88843	0.774425	0	0.251424	0.573296	0	0	0	0	0	0	0	0	0	0	0	0	0	0	9.666	11.4442	11.8819	5.25384	11.0215	2.9103	9.42985	5.51592	14.2072	17.2122	6.56525	17.1793	0	0	0	0	0	0	0	0	0	0	0
Alad	ENSMUSG00000028393	ENSMUST00000030090,ENSMUST00000137448	17.1865	36.6842	16.9775	9.21049	24.8112	15.7454	10.4942	12.5291	9.49928	13.9946	22.7621	17.7153	0.845405	1.67282	0.837088	0.248081	1.44723	0.706483	0.527088	0.732128	0.339764	1.12813	1.22304	1.01674	14.3719	27.3904	12.9216	7.92406	21.0602	12.3313	7.01038	12.538	6.8568	12.3551	15.9014	17.0593	2.35687	5.76127	4.47214	1.36007	7.16256	3.61665	2.59799	2.50136	2.35416	4.59737	4.40064
Alas1	ENSMUSG00000032786	ENSMUST00000074082,ENSMUST00000112524,ENSMUST00000123115,ENSMUST00000123601,ENSMUST00000133617,ENSMUST00000134053,ENSMUST00000143125,ENSMUST00000215222,ENSMUST00000219129,ENSMUST00000219340	44.4759	59.2528	182.021	454.895	168.019	270.687	168.593	26.9199	28.0998	14.6339	82.1236	120.019	16.2444	9.19062	55.2339	134.014	41.9325	103.892	52.4162	8.26663	7.04959	3.86757	17.0211	50.6163	64.3286	71.7492	246.622	599.872	226.213	369.62	201.024	42.6284	38.3629	19.1264	108.79	171.936	20.7705	14.1091	102.836	184.748	53.7053	144.604	65.0873	13.2782	17.2457	7.72355	25.2165
Alas2	ENSMUSG00000025270	ENSMUST00000066337,ENSMUST00000112715,ENSMUST00000134670	18.1235	15.9473	17.759	15.0171	16.0884	14.8457	20.87	15.0949	9.97183	12.7064	15.9067	16.4142	0.563008	0.516537	0.466346	0.232059	0.595273	0.512585	0.53411	0.430258	0.266828	0.28888	0.351161	0.51235	11.8505	9.12804	10.2759	8.39992	9.87744	8.7288	12.592	9.0793	5.45679	7.94011	8.94332	9.62251	0.841295	1.11107	0.929291	0.332764	1.24611	0.970484	0.936436	0.722058	0.688508	0.585177	0.597971
Alb	ENSMUSG00000029368	ENSMUST00000031314,ENSMUST00000201356	1933.47	1798.09	2176.2	1801.3	1613.88	1250.8	2183.8	1206.68	218.09	1405.82	1800.52	2190.2	49.7387	43.494	112.514	63.0121	101.906	39.2946	41.7464	40.6948	8.25418	39.658	78.5075	99.7747	1250.96	1342.16	1602.24	1280.63	1128.35	902.746	1599.25	827.553	184.643	976.149	1374.21	1417.7	86.8726	92.4801	274.182	143.362	197.824	76.9478	90.8953	73.4267	26.8296	81.0557	153.209
Albfm1	ENSMUSG00000070690	ENSMUST00000094615	21.9536	35.7394	16.1515	9.85658	26.2039	14.1508	29.7871	27.6558	20.3204	38.5254	39.2555	40.6743	3.37203	3.77521	1.2906	0.985104	3.00175	1.99385	3.3241	2.87884	2.01935	3.96273	3.03861	3.78366	17.6968	28.5922	12.2625	8.80197	19.4083	12.5134	23.5218	21.19	17.4459	28.6479	29.341	31.4429	4.88377	5.34381	1.74207	2.0005	4.59443	4.2199	5.69446	4.01781	5.44598	4.92194	4.12868
Alcam	ENSMUSG00000022636	ENSMUST00000023312,ENSMUST00000163788,ENSMUST00000164728,ENSMUST00000164888,ENSMUST00000167115,ENSMUST00000168071,ENSMUST00000170035	11.3448	7.38783	9.08243	8.03109	5.15312	7.45197	8.87555	6.68725	9.63414	10.1891	7.97482	10.4654	0.930597	0.588287	0.555481	0.476673	0.453469	0.532576	0.63683	0.466566	0.518826	0.891497	0.500106	0.746314	8.43012	7.63031	9.10014	8.38069	4.75956	6.55883	9.1801	6.25402	10.1513	8.69011	7.12684	8.50605	2.59473	2.71846	3.0088	2.11514	2.57355	2.30042	2.78022	1.83459	4.96334	2.80464	2.0209
Aldh16a1	ENSMUSG00000007833	ENSMUST00000107815,ENSMUST00000209581,ENSMUST00000209755,ENSMUST00000209889,ENSMUST00000209963,ENSMUST00000210125,ENSMUST00000210352,ENSMUST00000210539,ENSMUST00000210725,ENSMUST00000211169	16.9473	19.7837	23.125	16.5836	19.3158	16.5258	26.0894	21.2136	26.4161	21.8845	25.3583	15.929	2.04401	1.63212	1.94805	1.32102	2.5173	1.73411	2.49455	2.47571	1.79983	2.70415	1.75355	1.4596	23.1732	20.7354	24.6162	20.9825	28.0625	19.8435	28.4072	31.7183	28.9449	29.5191	25.1145	25.4583	2.74423	2.26363	3.12425	2.55382	3.29675	2.80588	3.19319	3.74024	3.59144	3.7243	2.63274
Aldh18a1	ENSMUSG00000025007	ENSMUST00000025979,ENSMUST00000176939	0.293635	0.231987	0.125635	0.180862	0.129611	0.210237	0.23918	0.277327	0.45327	0.525009	0.212888	0.135068	0.0152632	0.00685028	0.00385254	0.00987204	0.00564016	0.0104135	0.0101834	0.0114398	0.0100784	0.0215216	0.0107765	0.00797678	0.139465	0.275202	0.0142865	0.16677	0.0795115	0.195959	0.251707	0.245391	0.461224	0.189527	0.135323	0.111541	0.102711	0.0800998	0.0327615	0.078894	0.0242263	0.058023	0.095402	0.0707795	0.0981478	0.208664	0.0519192
Aldh1a1	ENSMUSG00000053279	ENSMUST00000087638	53.6732	50.2841	50.435	50.2989	46.7144	40.5821	39.9057	65.2518	27.0558	38.706	46.5712	59.5069	0.972317	1.49338	1.81837	0.505072	1.41155	1.11905	0.467959	1.72398	0.537889	0.838987	1.81403	2.68147	33.0009	37.0104	35.3006	28.5643	31.5412	27.8485	27.7238	37.862	18.3785	26.2188	31.835	34.8552	2.85398	7.62736	11.6942	2.28973	8.27685	5.21742	2.51706	6.70968	4.85965	3.82904	8.73283
Aldh1a7	ENSMUSG00000024747	ENSMUST00000025656	12.1611	11.7229	7.32579	11.4978	10.052	12.0136	10.7231	14.7735	6.27943	9.85577	8.64781	8.57436	0.472659	0.365973	0.235526	0.222836	0.376099	0.531187	0.419929	0.428445	0.17005	0.225818	0.214663	0.249388	8.85539	8.98329	5.63756	7.97253	7.65145	9.11412	8.67383	9.92581	4.76705	7.60867	6.43564	6.09473	1.25874	1.405	1.24015	0.909528	1.71699	2.47968	1.87436	1.27513	1.14725	0.700963	0.852581
Aldh1b1	ENSMUSG00000035561	ENSMUST00000044384	1.92512	2.47887	1.43564	1.41009	2.20085	1.80718	2.07851	1.65023	2.94536	2.7337	2.84887	1.41551	0.13561	0.179154	0.111275	0.0964801	0.308594	0.226278	0.138907	0.139102	0.194066	0.250334	0.177421	0.268346	1.70118	1.74138	1.04559	0.94777	1.44378	1.29117	1.22397	1.53707	1.87531	1.98298	1.91888	1.36057	0.422073	0.496352	0.515339	0.227095	1.03412	0.577639	0.528219	0.170303	1.16823	0.743194	0.641196
Aldh1l1	ENSMUSG00000030088	ENSMUST00000032175,ENSMUST00000137669,ENSMUST00000203111,ENSMUST00000204796	101.631	70.8117	87.5245	89.7818	107.024	116.042	115.987	114.06	131.021	100.562	91.5291	70.2175	6.67715	2.43286	4.67165	3.78376	6.66938	6.92182	6.15331	5.83365	5.10957	6.1825	3.55808	4.11954	66.731	43.632	51.2131	54.5274	69.5654	68.6963	67.2353	69.2938	71.1336	63.6939	54.5424	49.1379	22.7202	9.85065	24.8334	17.9259	29.4398	30.9745	26.2322	20.2964	31.8209	24.1388	14.474
Aldh2	ENSMUSG00000029455	ENSMUST00000031411,ENSMUST00000129753,ENSMUST00000133033,ENSMUST00000196694,ENSMUST00000199369,ENSMUST00000200541	134.611	158.239	192.485	147.674	155.05	108.99	163.094	162.815	110.724	159.645	234.762	177.351	10.0656	12.36	20.8227	10.7302	16.0677	9.08552	13.9833	17.3923	13.1701	20.7794	22.7012	24.0211	148.292	149.157	185.539	153.596	160.345	113.608	157.831	175.751	107.585	165.531	204.784	190.842	10.4089	13.8744	24.5968	10.8891	17.5588	12.5519	14.8873	16.5801	15.7975	21.8984	21.871
Aldh3a2	ENSMUSG00000010025	ENSMUST00000074127,ENSMUST00000108715,ENSMUST00000141368,ENSMUST00000208086	26.4442	23.0963	69.2519	29.3271	21.1123	10.3164	20.9648	22.9444	8.76236	24.0581	38.201	72.8934	2.51491	3.57584	9.74765	2.18381	3.3476	0.832278	1.86645	3.45039	1.01319	4.28165	6.16484	9.84257	16.267	16.5531	42.4375	18.7105	14.1492	6.62629	13.2423	13.7672	5.51794	14.3398	24.8665	39.1305	1.82372	3.68363	8.4346	1.71617	3.21249	0.850697	1.79338	2.83166	1.64909	3.5562	4.99769
Aldh3b1	ENSMUSG00000024885	ENSMUST00000051803	0.313466	0.321066	0.352213	0.407911	0.365053	0.54647	0.451626	0.410185	1.08302	0.39512	0.322693	0.205259	0.0781003	0.0481684	0.0511691	0.0648643	0.0712924	0.0868353	0.080845	0.0984618	0.0839904	0.0880628	0.0584108	0.0527901	0.474018	0.151681	0.236224	0.445659	0.199198	0.270012	0.37495	0.487386	0.68596	0.276158	0.248616	0.239078	0.128296	0.0796464	0.11518	0.156705	0.11954	0.153355	0.140631	0.170006	0.284522	0.154015	0.153859
Aldh4a1	ENSMUSG00000028737	ENSMUST00000039818,ENSMUST00000124987,ENSMUST00000146309	21.0726	23.1949	25.7523	24.3314	29.3108	22.7515	24.2484	22.7531	25.1266	25.1136	32.4582	26.856	1.91189	1.68832	1.62708	1.23122	2.73108	1.89051	1.90627	1.60245	1.3806	2.13133	2.091	2.17839	22.1726	20.2625	21.247	22.0815	26.7093	19.4729	19.4626	21.8658	19.1585	22.6903	25.456	25.9158	5.29222	5.2481	7.16804	4.42282	9.47936	7.49782	6.56428	5.04323	6.94218	7.1398	6.22369
Aldh5a1	ENSMUSG00000035936	ENSMUST00000037615	5.07017	4.3461	5.6389	3.86126	3.68802	3.34266	4.17428	4.86381	3.38055	4.8502	5.18585	6.86758	0.319163	0.291741	0.19592	0.134601	0.260496	0.192962	0.246559	0.246566	0.12291	0.319571	0.238248	0.288528	3.38399	3.28055	3.87658	2.84489	2.289	2.00476	3.29721	2.84973	2.51302	3.39268	3.8396	4.38154	1.09555	1.27478	1.32275	0.666253	1.36921	1.05335	1.20876	1.24517	1.1068	1.58143	1.11598
Aldh6a1	ENSMUSG00000021238	ENSMUST00000085192,ENSMUST00000222062,ENSMUST00000222641	19.8551	14.7146	30.3681	22.7873	19.444	15.754	19.811	23.2226	16.3452	25.6574	26.9489	29.2539	1.32822	0.907644	2.06086	1.21238	1.36271	1.03122	1.40873	1.45463	0.851155	2.01466	1.60458	1.95296	13.1235	10.7354	17.9438	15.3198	12.5108	9.23746	14.0521	14.1503	10.3613	16.1385	17.0035	17.5592	2.86455	2.63139	5.3351	3.30276	3.27162	3.19023	3.61703	2.83538	3.47918	4.01647	3.74927
Aldh7a1	ENSMUSG00000053644	ENSMUST00000066208,ENSMUST00000168517,ENSMUST00000170309,ENSMUST00000171851,ENSMUST00000174704	45.3235	35.7802	41.6587	44.0997	40.9308	41.1792	42.6394	43.0525	29.9875	42.6097	39.5171	40.875	3.31394	1.67527	3.52564	2.17475	2.96043	2.53733	2.41557	3.39688	2.05456	4.07826	3.10847	4.4016	43.2678	32.8835	39.1501	40.0061	39.0992	38.4571	39.6212	40.3542	30.4443	40.3079	39.3879	41.3582	4.77016	3.62936	8.29228	3.95469	6.13671	4.75601	4.84928	5.55897	5.75876	6.51522	5.92746
Aldh8a1	ENSMUSG00000037542	ENSMUST00000042699,ENSMUST00000159163,ENSMUST00000161285	27.8963	25.5124	27.1538	21.6304	26.6604	23.2171	25.8569	30.8408	31.9309	29.2998	26.5674	31.9883	3.78951	3.08879	3.25242	2.21084	3.55644	3.03196	3.24518	4.51922	3.71865	4.90631	3.46099	4.87847	20.6749	22.1514	22.1792	17.0766	21.7111	18.6644	21.305	24.0212	22.1968	22.4634	21.6537	24.8815	8.7589	8.6205	10.6244	7.05934	10.1195	8.03966	9.23931	10.5053	12.4145	12.1862	9.73198
Aldh9a1	ENSMUSG00000026687	ENSMUST00000028004,ENSMUST00000191715	21.6495	21.2493	22.4334	19.5485	14.6005	14.4738	18.3544	24.6846	10.7785	19.7455	24.0649	20.8554	3.01746	2.76958	2.60708	1.56777	1.92985	1.80262	2.45874	3.31664	1.05234	2.7764	2.88812	2.24177	14.9654	15.1264	14.0804	12.5661	10.2961	9.19336	12.2689	15.4324	6.91654	13.8065	15.7047	15.2323	3.36688	4.32308	3.87698	2.17864	2.9529	2.64998	3.55102	3.98131	2.31741	3.41853	4.0642
Aldoa	ENSMUSG00000030695	ENSMUST00000032934,ENSMUST00000087566,ENSMUST00000106348,ENSMUST00000139657,ENSMUST00000143509,ENSMUST00000151137,ENSMUST00000205890	13.0441	16.6762	17.3369	17.7333	12.1568	11.7472	16.097	10.0382	13.2905	13.1935	14.8618	13.9154	3.5251	3.97667	4.66662	4.06447	3.23954	3.21162	3.70514	2.77315	2.34935	3.69321	3.66377	4.36496	11.3431	12.6986	12.1951	14.2777	10.1016	9.46329	11.8025	9.65263	8.92233	11.0587	12.9485	13.3567	4.72756	5.51049	7.33062	5.0452	4.93782	3.65254	5.91975	3.3928	3.74518	4.43747	4.69904
Aldob	ENSMUSG00000028307	ENSMUST00000029987,ENSMUST00000144372,ENSMUST00000148415	168.23	183.923	257.519	239.488	295.389	182.995	214.277	272.491	119.063	258.364	247.904	342.583	18.2545	23.109	62.2183	22.4888	41.2233	24.9193	15.8441	29.313	16.2981	72.7861	41.1697	96.8499	85.576	97.8158	96.7911	111.106	143.93	86.9854	118.167	137.668	47.584	103.368	114.865	128.717	21.1643	30.2161	113.873	34.0328	43.4444	25.8038	22.7733	27.149	31.1109	91.559	48.7171
Aldoc	ENSMUSG00000017390	ENSMUST00000102478,ENSMUST00000128032,ENSMUST00000156039	1.31154	1.05319	1.56964	1.11013	1.24166	1.01919	1.57838	1.54133	0.480407	1.73538	1.71747	1.43134	0.0819927	0.0445351	0.0918362	0.0578675	0.0624228	0.105022	0.168359	0.125173	0.0915223	0.165212	0.294352	0.0782967	1.65367	0.82611	0.857711	0.728169	0.95472	0.861344	0.980216	1.3737	0.263717	1.64793	1.38114	1.1719	0.0565709	0.0279074	0.159362	0	0	0.0425819	0.151769	0	0.0742401	0.106038	0.192118
Alg1	ENSMUSG00000039427	ENSMUST00000049207,ENSMUST00000100196,ENSMUST00000142902	5.19698	10.7102	6.46766	6.86802	7.31775	7.50653	5.73903	5.49366	5.46816	5.46325	6.68057	5.53996	0.430437	0.536726	0.330048	0.317507	0.562703	0.478579	0.365336	0.423193	0.340975	0.455746	0.430498	0.429976	4.78379	6.83434	4.15554	3.97306	5.772	5.78055	3.62153	4.42241	3.87726	3.80194	4.34465	4.98228	0.68603	1.12046	1.09197	0.686105	1.24063	0.889772	0.81136	0.666527	0.667054	0.94168	0.645173
Alg10b	ENSMUSG00000075470	ENSMUST00000100309,ENSMUST00000231200	2.72466	2.77278	2.40331	1.84006	1.98964	1.77799	2.16087	2.51795	1.79068	2.69314	2.71624	2.96802	0.211916	0.224306	0.124426	0.108401	0.250331	0.188129	0.123163	0.129565	0.0357177	0.221281	0.130519	0.22633	2.21241	2.05901	1.39212	1.49682	1.30091	1.1336	1.62314	1.45963	1.7317	2.04324	2.16758	2.03933	0.730632	1.22445	1.00588	0.701308	1.11186	0.863292	0.98829	0.820567	0.807869	0.988282	0.646084
Alg11	ENSMUSG00000063362	ENSMUST00000072572,ENSMUST00000110737,ENSMUST00000131624,ENSMUST00000134474	10.4953	12.0603	9.22307	10.1876	14.2034	15.2084	9.6347	6.84524	6.76744	6.43688	7.05075	10.2372	2.95247	3.39951	2.42674	2.46535	4.08712	3.7941	2.5922	1.65135	1.33258	1.99291	1.95435	2.2289	6.22262	8.36971	5.3738	5.41814	7.93231	8.48857	6.50772	4.09394	3.81088	4.1616	4.48928	6.12025	4.92763	5.9052	4.73078	5.04545	6.40996	6.2618	4.75318	3.50946	3.63154	3.86944	3.80442
Alg13	ENSMUSG00000041718	ENSMUST00000040338,ENSMUST00000070801,ENSMUST00000132416,ENSMUST00000149330,ENSMUST00000154827	0.67648	1.1754	0.706765	1.0332	0.38606	0.796142	0.816757	0.794136	0.826575	1.12897	0.971056	0.659278	0.0719999	0.0535526	0.0431069	0.0457792	0.0501427	0.0367078	0.0561255	0.0640834	0.07892	0.0821348	0.0386129	0.0594632	0.527931	1.1575	1.28189	0.584529	0.871531	1.00082	0.619948	0.976322	1.59093	0.925427	0.531225	1.05123	0.071564	0.0463752	0.144881	0.0607633	0.12861	0.0671483	0.0780778	0.0539675	0.0858025	0.0825482	0.0484837
Alg14	ENSMUSG00000039887	ENSMUST00000039442,ENSMUST00000198235,ENSMUST00000198341,ENSMUST00000199554	1.56677	1.46705	1.33141	1.38798	1.19374	1.22363	1.717	1.93974	1.50744	1.67835	1.4214	1.71851	0.0736184	0.058825	0.0448624	0.044143	0.0537374	0.0473183	0.0726113	0.0555434	0.0325737	0.0942335	0.0482816	0.0547965	1.58092	1.15184	2.01809	1.77146	1.38663	1.31814	2.75241	2.19756	1.91511	2.05152	1.58117	1.68585	0.734973	0.797532	0.556334	0.499447	0.624555	0.676665	0.805429	0.702495	0.81519	0.820117	0.525034
Alg3	ENSMUSG00000033809	ENSMUST00000045918,ENSMUST00000123774,ENSMUST00000127454,ENSMUST00000231386	0.936856	1.68679	1.04933	1.49382	1.79836	1.19393	1.30234	0.970521	0.803673	1.26953	1.35211	0.532515	0.360879	0.56512	0.343534	0.463516	0.940289	0.815372	0.418424	0.306534	0.182566	0.315572	0.370275	0.369659	1.55956	2.22259	0.571972	1.48606	2.95379	2.43477	1.91591	1.92277	1.03092	1.22705	1.75611	1.42012	0.465976	0.663097	0.564539	0.657542	1.05893	1.20963	0.563869	0.37074	0.409246	0.650876	0.439094
Alg5	ENSMUSG00000036632	ENSMUST00000044567,ENSMUST00000155273	4.64462	4.14887	4.33678	5.44765	4.73076	5.82069	4.44562	4.12456	4.38243	3.6575	3.62458	4.85183	0.38039	0.25291	0.282745	0.253338	0.332631	0.391452	0.358107	0.30364	0.252999	0.318807	0.287548	0.291665	3.07045	2.40892	2.38739	3.01609	2.89515	3.063	1.78643	2.63879	2.11668	2.72164	2.6921	2.03818	0.904596	0.467587	0.725441	0.505395	0.739685	1.01277	1.00204	0.774657	0.83998	0.521851	0.173098
Alg6	ENSMUSG00000073792	ENSMUST00000097961,ENSMUST00000124147,ENSMUST00000137473	0.460636	0.391529	0.733227	0.483822	0.304978	0.334032	0.375123	0.481249	0.539831	0.491433	0.492591	0.836847	0.095778	0.0673784	0.100304	0.0639771	0.0650211	0.0509153	0.0712141	0.0799662	0.0415654	0.11978	0.0951951	0.138932	0.427639	0.536993	1.06529	0.464876	0.493653	0.546239	0.568898	0.665545	0.499984	0.737813	0.792155	1.11415	0.280383	0.279537	0.281694	0.203021	0.216454	0.20367	0.261578	0.261074	0.278412	0.408867	0.302971
Alg6	ENSMUSG00000116382	ENSMUST00000228988,ENSMUST00000228995,ENSMUST00000230655	0.460636	0.391529	0.733227	0.483822	0.304978	0.334032	0.375123	0.481249	0.539831	0.491433	0.492591	0.836847	0.095778	0.0673784	0.100304	0.0639771	0.0650211	0.0509153	0.0712141	0.0799662	0.0415654	0.11978	0.0951951	0.138932	0.427639	0.536993	1.06529	0.464876	0.493653	0.546239	0.568898	0.665545	0.499984	0.737813	0.792155	1.11415	0.280383	0.279537	0.281694	0.203021	0.216454	0.20367	0.261578	0.261074	0.278412	0.408867	0.302971
Alg8	ENSMUSG00000035704	ENSMUST00000098300,ENSMUST00000147297,ENSMUST00000154107	1.4623	2.9482	1.36951	1.7259	2.79844	2.55123	1.49598	1.70809	1.45704	2.05018	1.76012	1.91369	0.275331	0.543499	0.216034	0.280978	0.630555	0.48877	0.261656	0.255877	0.193885	0.353949	0.29297	0.296119	1.2309	2.44369	1.27627	1.69707	1.78939	1.8229	0.995805	1.29918	1.15044	1.26615	1.5876	0.973774	0.495434	1.03732	0.478275	0.580766	1.19987	1.04601	0.555718	0.480972	0.52014	0.59485	0.529456
Alg9	ENSMUSG00000032059	ENSMUST00000034561,ENSMUST00000162073,ENSMUST00000175728,ENSMUST00000177320	1.47955	1.43568	1.60783	1.54698	1.22325	1.33773	1.37055	1.5227	1.53997	1.39883	1.13616	1.85215	0.0291552	0.0279734	0.0214467	0.0239056	0.0217506	0.0306191	0.0268158	0.020736	0.0182411	0.0327705	0.0160969	0.0212797	2.04943	1.71751	1.69468	1.83868	1.88124	1.84621	2.09572	1.94919	2.2294	1.87446	1.78492	2.15035	0.592262	0.601532	0.555241	0.408671	0.661375	0.619615	0.509422	0.510893	0.580543	0.653788	0.431987
Alkbh1	ENSMUSG00000079036	ENSMUST00000160113,ENSMUST00000160687,ENSMUST00000160919,ENSMUST00000161712,ENSMUST00000162247,ENSMUST00000162961,ENSMUST00000162986,ENSMUST00000176758	6.14448	8.96386	5.94142	8.15868	11.3527	10.2981	6.72948	5.94831	5.9403	7.91953	6.54014	6.86251	1.70607	1.79806	1.14734	1.82144	2.66286	2.24577	1.72168	1.50832	0.779871	2.04198	1.34395	1.65215	7.53867	11.7021	8.60112	9.54004	12.1405	12.6486	8.69022	6.71495	8.8325	10.5902	10.468	8.34101	3.20414	3.84656	3.12088	3.82368	6.39218	5.31766	4.22254	3.00145	3.30191	4.01457	2.69908
Alkbh3	ENSMUSG00000040174	ENSMUST00000040005,ENSMUST00000111240,ENSMUST00000127231,ENSMUST00000130403,ENSMUST00000138046	7.87404	7.09179	8.48854	7.97596	7.26058	7.79053	8.89952	8.64099	9.91818	10.3716	8.41972	8.79851	2.71642	2.061	2.08093	1.80973	2.44165	1.99764	2.19276	2.39311	1.78341	3.01804	2.1051	2.66524	6.83046	5.24458	7.1098	6.79647	5.8812	5.63895	6.23368	7.12504	5.95663	7.71802	7.32243	7.4894	3.24905	3.42744	3.39536	2.87138	3.88992	3.31497	3.28373	3.03515	3.61879	3.69644	2.79604
Alkbh4	ENSMUSG00000039754	ENSMUST00000041100,ENSMUST00000100568,ENSMUST00000136634	0.53734	0.63005	0.810108	0.789772	0.637758	0.729381	0.961851	0.544651	0.708326	0.473249	0.742888	0.474722	0.373684	0.726787	0.467928	0.394421	0.684048	0.866669	0.550411	0.766242	0.520319	0.586679	0.521016	0.643257	0.648432	0.739283	0.501868	0.46993	1.6729	0.274774	0.773166	0.370029	0.529487	0.459164	0.922789	1.0244	0.336514	1.04474	1.06173	0.912103	0.786013	1.24286	1.15559	1.02417	0.786672	1.12277	0.888135
Alkbh5	ENSMUSG00000042650	ENSMUST00000044250	2.49191	2.84208	2.69481	2.67899	2.31455	2.22939	2.18334	2.4524	2.2896	2.59806	2.82374	3.21053	0.165558	0.234006	0.166024	0.153535	0.176488	0.170988	0.130158	0.118611	0.103262	0.154371	0.134061	0.216467	2.02206	2.23263	2.24573	2.15751	1.92386	1.48349	2.14683	2.21537	1.73057	2.0702	2.59855	2.02565	1.59368	2.34559	1.77785	1.40661	1.80851	1.91292	1.57707	1.19365	1.63953	1.95575	1.23109
Alkbh6	ENSMUSG00000042831	ENSMUST00000060834,ENSMUST00000132193,ENSMUST00000135882,ENSMUST00000137870,ENSMUST00000139121	2.67253	2.32974	2.43412	1.9374	1.49324	1.61361	1.83771	2.2019	2.60749	1.36043	2.71871	1.70677	0.650496	0.717194	0.459145	0.471431	0.723239	0.845639	0.456203	0.44466	0.585215	0.794879	0.654002	0.37085	4.99816	3.82115	4.53025	5.23425	3.60769	3.2041	4.49311	4.10658	4.28584	4.80695	4.82433	3.34863	2.08078	0.768428	1.26223	1.32685	1.13267	2.25165	1.92788	1.24931	1.09837	1.01319	1.06025
Alkbh7	ENSMUSG00000002661	ENSMUST00000002737,ENSMUST00000074141,ENSMUST00000149632	1.04648	1.26312	0.777271	1.17545	0.871608	1.05221	1.33257	1.15925	1.23609	1.16969	1.04085	0.743246	0.24052	0.328582	0.272117	0.172837	0.466107	0.341175	0.392591	0.238434	0.187119	0.194784	0.211227	0.196867	1.48908	1.21207	1.02963	0.809373	1.54355	1.12086	1.81588	1.45165	1.13342	0.976908	1.0114	0.694714	0.775254	0.944865	1.01215	0.776661	1.15026	1.09844	1.2012	0.824079	0.909669	0.940274	0.412989
Alkbh8	ENSMUSG00000025899	ENSMUST00000053407,ENSMUST00000165105,ENSMUST00000211933,ENSMUST00000212666,ENSMUST00000212817	1.17158	1.16587	1.16033	1.02114	1.25034	1.08909	1.12148	1.33602	1.06952	1.39904	1.24656	1.36409	0.144935	0.134938	0.10294	0.0835437	0.162938	0.101401	0.107723	0.109904	0.0652083	0.150231	0.0961063	0.122104	2.18272	2.66418	2.61626	1.83463	2.96232	2.33742	1.24032	2.78221	2.55144	3.17395	3.61353	3.09946	0.773645	0.907114	0.866274	0.728032	0.961524	0.950433	0.867072	0.509402	0.861122	0.784883	0.341859
Alms1	ENSMUSG00000063810	ENSMUST00000072018,ENSMUST00000213058	1.03319	0.622651	0.514729	0.502521	0.571819	0.718605	0.841266	0.705781	0.930163	0.959151	0.540789	0.561547	0.036614	0.02595	0.0194652	0.0203917	0.0277127	0.0278821	0.033352	0.0326851	0.0239662	0.0430065	0.0210124	0.0237423	1.09833	0.943384	0.763377	0.752772	0.934093	0.984942	1.28401	1.08386	1.22291	1.42478	0.665234	0.727432	0.197919	0.140886	0.135023	0.168717	0.19567	0.174343	0.238527	0.185337	0.24388	0.242303	0.110527
Alox5ap	ENSMUSG00000060063	ENSMUST00000071130,ENSMUST00000200806,ENSMUST00000202629	1.1489	1.61515	1.68212	2.40393	1.50397	3.58847	1.75559	2.24034	14.6725	1.23275	1.71156	1.77012	0.0175307	0.0269789	0.0239987	0.0346431	0.026693	0.0408265	0.0301366	0.0152932	0.0587046	0.0204506	0.00686561	0.0430469	0.869278	0.993078	0.5624	1.691	1.09077	2.70911	1.38365	1.95811	8.79005	1.15773	1.46496	0.691165	0.101514	0.150236	0.129986	0.224156	0.175927	0.276992	0.1795	0.144823	0.469604	0.14271	0.106195
Alpk1	ENSMUSG00000028028	ENSMUST00000160586,ENSMUST00000198955	1.04818	0.480586	1.00904	1.39878	1.35382	3.08242	1.46687	2.8116	18.5136	3.08882	1.80976	1.39081	0.0326706	0.0151822	0.0250729	0.0691733	0.0446436	0.106266	0.050027	0.0604453	0.411478	0.0662922	0.0507532	0.0380318	0.592057	0.333796	0.631243	0.941336	0.814108	2.01705	0.982301	1.69312	12.1187	2.15158	1.21148	0.880459	0.281803	0.0486413	0.213542	0.649072	0.304412	0.608406	0.140131	0.341246	2.19687	0.410994	0.367629
Alpl	ENSMUSG00000028766	ENSMUST00000030551	1.25808	1.89063	4.93295	1.4143	3.05612	2.96288	1.76523	1.72129	1.23739	1.31346	4.02619	2.45519	0.0467392	0.0818021	0.21835	0.0453358	0.201289	0.130898	0.0541378	0.0548876	0.0370105	0.0754948	0.145342	0.156622	1.47636	1.71368	4.25038	1.75177	2.87067	2.82783	1.6568	2.04656	1.67155	1.19374	3.53915	3.02693	0.223288	0.401705	0.974191	0.140234	1.09775	0.647774	0.266333	0.236008	0.148483	0.567956	0.706942
Als2	ENSMUSG00000026024	ENSMUST00000027178,ENSMUST00000160945,ENSMUST00000163058	6.17334	6.00852	3.45715	7.12934	6.43621	12.1384	10.9865	4.79464	3.8219	5.17971	3.17502	2.88615	0.718921	0.332586	0.196045	0.35824	0.303694	0.754754	0.608432	0.271597	0.189064	0.283479	0.172521	0.199632	12.3102	11.5715	6.12831	12.0793	11.0785	20.0716	18.1249	7.39729	7.07822	8.38022	5.85267	5.96933	4.83859	2.00536	1.49813	2.2036	2.08081	5.67473	3.77518	1.51373	2.46986	1.74858	1.21435
Als2cl	ENSMUSG00000044037	ENSMUST00000130386,ENSMUST00000141845,ENSMUST00000155014,ENSMUST00000156673,ENSMUST00000200613	20.0064	25.0006	15.5707	12.3626	19.7316	24.2987	19.3649	15.4038	17.4181	17.1869	13.4066	9.49688	3.58624	3.89693	1.96951	1.06533	3.93479	3.56554	2.51446	2.04525	1.44884	3.18372	1.69893	1.28784	21.0682	21.5897	12.217	9.25658	19.2671	20.6128	16.5764	14.9622	12.9281	15.5673	11.4092	9.8634	4.43465	3.85937	4.209	1.85236	6.39426	4.43565	3.79519	3.61229	3.25163	4.9115	2.41456
Alyref	ENSMUSG00000025134	ENSMUST00000026125,ENSMUST00000155325,ENSMUST00000156685	4.39059	7.06251	5.24994	6.31995	5.86095	5.30266	4.93913	4.26327	4.62178	4.90428	5.81809	4.93611	1.14871	0.938793	1.00468	1.20707	0.930602	1.07379	1.35306	1.12736	0.706411	1.23852	1.35796	1.70634	4.06768	4.10151	3.75472	3.59581	4.37862	3.18518	2.92172	5.1016	4.2236	3.05819	4.2071	4.88582	1.55206	2.29227	1.23875	2.09089	1.58908	2.45597	2.0622	1.15918	1.22959	1.54384	1.45053
Alyref2	ENSMUSG00000060244	ENSMUST00000081527	0.626519	0.892343	0.734656	0.723202	0.932766	0.75872	0.792485	0.680156	0.916908	0.862281	0.821522	0.546997	0	0	0	0	0	0	0	0	0	0	0	0	1.87207	1.72915	1.9789	1.47218	2.2502	1.75892	1.70976	1.66685	1.86088	1.5492	1.46863	1.59281	0	0	0	0	0	0	0	0	0	0	0
Amacr	ENSMUSG00000022244	ENSMUST00000070877,ENSMUST00000228886	11.9949	11.4666	15.7969	10.2143	9.05942	8.34653	8.88316	12.1333	12.4133	14.1099	17.9863	20.9021	6.3094	4.36289	5.86914	2.62686	4.22742	3.55252	3.03916	5.47179	3.54501	8.05548	7.04679	9.83214	10.214	9.15571	11.2072	7.65047	7.16595	6.91731	7.21003	10.0895	7.54119	11.7712	16.0342	17.5443	6.96322	6.43916	9.45694	3.8026	6.28725	4.94545	4.36591	6.51588	5.87665	10.1474	8.96109
Ambp	ENSMUSG00000028356	ENSMUST00000030041	115.689	177.106	118.848	143.07	174.59	256.235	133.071	220.508	247.698	100.28	133.868	97.2783	19.3858	27.8422	13.9147	13.0012	40.5248	46.2348	15.1543	29.7045	30.9911	19.709	20.7483	16.859	99.6639	131.168	91.4802	116.626	139.549	206.774	97.8535	186.477	181.55	79.591	106.427	84.2112	15.3789	24.2722	14.7159	13.1057	37.2639	39.9271	15.0898	25.4361	32.0781	18.6943	19.3039
Ambra1	ENSMUSG00000040506	ENSMUST00000045699,ENSMUST00000045705,ENSMUST00000099712,ENSMUST00000133490,ENSMUST00000156496	2.99503	3.37628	2.72654	2.68772	2.56779	2.4965	2.87613	3.00428	2.43595	3.39578	3.27137	3.06069	0.132599	0.112754	0.0796883	0.0698524	0.106574	0.0751937	0.0849443	0.093798	0.0615837	0.158109	0.103561	0.114321	9.11243	9.3126	8.35737	8.99627	9.49776	8.34762	8.0245	7.28195	8.8377	10.7675	9.19092	8.06052	0.798544	0.911851	0.783378	0.654609	0.959264	0.785892	0.729106	0.586042	0.974819	1.08139	0.577233
Amd-ps3	ENSMUSG00000060096	ENSMUST00000072796	0	0	0.026943	0	0	0	0	0	0	0	0	0	0	0	0	0	0	0	0	0	0	0	0	0	0.54195	0.483781	0.898829	0.504977	0.856033	0	0.352473	0	1.05667	0.507921	0	0.573334	0	0	0	0	0	0	0	0	0	0	0
Amd1	ENSMUSG00000075232	ENSMUST00000099945,ENSMUST00000238953,ENSMUST00000238969	5.15568	4.89837	8.01264	9.75569	5.74089	6.40857	4.63686	3.99484	3.74847	3.42963	5.27993	7.76351	0.684259	0.570792	0.76022	0.767004	0.755782	0.816935	0.588947	0.377646	0.282237	0.477219	0.472518	0.979017	2.33417	3.43217	3.71773	5.36133	2.92687	4.13361	2.92357	2.59239	1.62845	2.01825	3.85025	3.6199	1.49097	1.31022	3.58501	1.83795	2.01595	1.91176	1.81779	0.217342	1.84047	1.67892	0.296161
Amd2	ENSMUSG00000063953	ENSMUST00000080898	0.0157212	0.0360542	0.0469563	0.100599	0.282344	0.0414942	0.214206	0.0251435	0.179384	0.040014	0.0164186	0.0829266	0	0	0	0	0	0	0	0	0	0	0	0	0.397295	0.244066	0.66038	0.700802	0.613854	0.43635	0.738612	0.335085	0.393497	0.358298	0.356401	0.639493	0	0	0	0	0	0	0	0	0	0	0
Amdhd2	ENSMUSG00000036820	ENSMUST00000040735,ENSMUST00000129523,ENSMUST00000132944	1.2748	1.84646	3.06881	1.91222	1.33713	1.01029	1.76627	1.18679	2.57692	2.29224	3.93444	1.5366	0.294725	0.118493	0.212521	0.132961	0.374645	0.140303	0.237598	0.241984	0.22577	0.410003	0.405117	0.301543	2.38708	1.42606	3.83614	2.66635	1.92956	1.53854	1.75191	3.68666	3.81665	3.55077	4.58986	4.47605	1.44633	0.766235	0.682817	0.297364	0.374807	1.09814	0.420231	1.41745	1.63069	1.75038	1.55287
Amer1	ENSMUSG00000050332	ENSMUST00000084535	1.34016	0.603342	1.45345	1.74963	0.932918	0.998192	1.24998	1.48834	1.24642	1.25177	1.24918	2.0595	0.0083541	0.00484012	0.00698659	0.00578597	0.00845412	0.00498062	0.0117444	0.0067048	0.00323269	0.00907222	0.00767771	0.00656436	1.3532	0.763704	1.92525	2.01283	0.949558	0.827154	1.54559	1.66305	1.75977	1.64661	1.68043	1.99676	0.565001	0.335789	0.600317	0.484292	0.385489	0.359801	0.572648	0.505541	0.426565	0.560883	0.504623
Amfr	ENSMUSG00000031751	ENSMUST00000053766,ENSMUST00000137475,ENSMUST00000139702,ENSMUST00000143265	15.0731	13.9684	12.9193	17.5881	13.8098	17.8355	15.3635	15.1655	12.1854	12.7341	13.7835	12.8567	2.77458	1.9089	1.32236	2.14673	2.33592	3.25285	2.35122	2.11885	1.37472	2.36694	1.54369	1.77677	14.8675	14.8675	13.5686	17.0381	14.6386	16.2052	16.2633	14.0732	11.5375	12.6218	14.0936	13.194	4.54304	3.67024	3.33262	4.26345	4.31238	6.46066	5.01221	3.86005	4.81671	4.46625	3.1804
Amigo1	ENSMUSG00000050947	ENSMUST00000050909,ENSMUST00000106659,ENSMUST00000106661,ENSMUST00000155782	0.104244	0.0674065	0.0296532	0.0700686	0.0174425	0.100576	0.0739573	0.0747001	0.263196	0.492746	0.124421	0.05282	1.28796	1.13775	1.01374	1.18697	1.18014	0.844104	0.950666	0.956199	0.910375	0.937996	0.672547	1.04695	0.292995	0.289078	1.27884	0.44314	0.422554	0.511401	0.0869937	0.0969263	1.37754	0.0835731	0.185408	0.860346	0.335743	0.76791	0.270972	0.812906	0.543127	0.444173	0.68982	0.866036	0.30442	0.648394	0.60712
Amigo2	ENSMUSG00000048218	ENSMUST00000053106,ENSMUST00000229890	0.709943	0.577651	1.68398	1.72261	0.954108	1.18041	1.13239	1.52242	1.03556	0.847088	1.30563	1.62675	0	0	0	0	0	0	0	0	0	0	0	0	0.679252	0.486673	1.50758	1.44163	0.888502	1.04691	0.954542	1.26129	0.865938	0.947324	1.01216	1.30064	0	0	0	0	0	0	0.119851	0	0	0	0
Ammecr1	ENSMUSG00000042225	ENSMUST00000041317	0.197497	0.195141	0.230162	0.18095	0.137717	0.186829	0.191834	0.200336	0.226717	0.214318	0.193466	0.227232	0.00842113	0.00871242	0.00986365	0.00777794	0.00782439	0.00903124	0.00870487	0.0116677	0.00847832	0.0135686	0.00598629	0.0111983	0.131399	0.0907499	0.201903	0.128557	0.0681026	0.101104	0.11537	0.158298	0.151747	0.225772	0.123247	0.0973059	0.168441	0.170384	0.220453	0.15978	0.196217	0.19384	0.197902	0.190048	0.306496	0.262792	0.168743
Ammecr1l	ENSMUSG00000041915	ENSMUST00000115808,ENSMUST00000234191,ENSMUST00000234413,ENSMUST00000234441	11.205	9.00873	12.898	11.4341	11.6358	11.2468	11.7678	12.2407	12.7638	14.3525	13.9174	16.7857	1.1792	0.920667	1.30271	1.11686	1.22992	1.18739	1.22107	1.23653	1.03913	1.55199	1.38534	1.7778	7.37498	6.97727	8.99892	9.12951	7.83329	7.36366	9.25786	9.15529	8.46691	11.1812	10.8847	11.1609	3.4626	3.34433	4.11183	3.32334	3.93283	3.90822	3.80305	3.30116	4.32906	4.0765	3.87354
Amot	ENSMUSG00000041688	ENSMUST00000112835,ENSMUST00000112836,ENSMUST00000125271,ENSMUST00000143610	0.727847	0.466582	1.07417	0.845136	0.556686	0.62172	0.727057	0.96925	0.825839	1.35394	1.00187	1.02589	0.0253866	0.0164005	0.0257058	0.0194372	0.0152727	0.0165273	0.0271107	0.0293188	0.0103044	0.0559258	0.0244037	0.0308538	0.566968	0.472373	1.01961	0.625468	0.474518	0.606956	0.737489	0.906715	0.868613	1.07848	0.770182	0.828525	0.45543	0.308106	0.674748	0.429186	0.397103	0.385501	0.488535	0.516974	0.571738	0.772024	0.509623
Amotl1	ENSMUSG00000013076	ENSMUST00000013220,ENSMUST00000160770,ENSMUST00000162901	0.427919	0.481919	0.303492	0.303322	0.309959	0.280381	0.468009	0.342263	0.33561	0.355707	0.318354	0.306439	0.00741677	0.00641353	0.00506972	0.00325007	0.00580862	0.00319673	0.00397513	0.006277	0.00345979	0.00976736	0.00508677	0.00495318	0.662053	0.661798	0.593416	0.544511	0.641119	0.712536	0.577891	0.550961	0.699642	0.534758	0.316969	0.441247	0.18606	0.23557	0.218905	0.161041	0.194198	0.177059	0.227599	0.147925	0.290815	0.189436	0.157461
Amotl2	ENSMUSG00000032531	ENSMUST00000035121,ENSMUST00000130602,ENSMUST00000138224,ENSMUST00000142011,ENSMUST00000155143,ENSMUST00000190047	1.81628	2.45106	3.83243	2.34113	3.17804	3.0069	2.9484	2.34727	3.19074	2.03552	2.77231	2.67883	0.669412	0.772495	0.979828	0.527989	1.06869	0.93724	0.751929	0.556689	0.498638	0.736168	0.639341	1.02321	3.36211	3.04608	4.71058	2.39728	4.12213	3.87498	3.27997	3.50023	2.73272	3.00192	3.43764	3.81656	2.7023	3.76338	5.88189	3.03029	4.73197	4.32112	3.89114	2.81339	4.34121	3.74509	3.44391
Ampd2	ENSMUSG00000027889	ENSMUST00000078912,ENSMUST00000102637,ENSMUST00000102638,ENSMUST00000106667,ENSMUST00000125467,ENSMUST00000127232,ENSMUST00000133129,ENSMUST00000136712,ENSMUST00000149479	18.8638	30.4553	13.4663	14.1613	20.247	18.1651	12.1001	9.82244	10.8188	11.1847	17.2041	12.1976	3.69477	7.06624	2.461	2.31038	4.64456	4.07095	2.8827	1.88569	1.42227	3.02848	3.3685	2.62082	16.3173	22.3497	9.84992	12.1899	16.8654	14.2444	9.71992	8.67142	7.90435	8.36872	12.2393	11.2427	3.09152	5.39996	2.60443	2.13276	4.245	4.09601	2.51106	1.58324	1.96431	2.6647	2.53482
Amt	ENSMUSG00000032607	ENSMUST00000035230,ENSMUST00000160025,ENSMUST00000160675,ENSMUST00000162568	10.5709	11.6161	4.52283	3.89268	6.13801	7.69501	9.29182	10.9892	9.81753	7.28827	4.62463	4.65759	2.99148	3.77173	0.806269	0.672719	2.57737	2.82572	2.28293	3.81858	2.89109	2.14115	1.03167	0.95237	6.85582	7.50508	2.96302	3.03856	3.60374	4.81506	5.16887	6.18983	6.14653	5.21326	3.42731	3.21302	1.86258	3.45746	0.595772	0.320121	1.86965	1.59594	1.87453	2.76574	2.24917	1.63523	0.878629
Amy1	ENSMUSG00000074264	ENSMUST00000106540,ENSMUST00000142505	8.64058	10.6213	12.5155	9.99539	11.8341	9.26947	10.583	7.3494	6.08667	7.69705	10.1973	12.3375	0.160778	0.340563	0.46217	0.254665	0.498105	0.340666	0.404022	0.220114	0.148343	0.302772	0.344069	0.510162	5.08547	7.63048	7.99452	6.6462	7.78309	5.75424	8.31452	5.17167	3.5791	5.13583	7.43582	8.17456	0.359178	0.759762	1.12331	0.86373	1.20297	0.688187	1.06183	0.336433	0.374233	0.517688	0.691741
Amz1	ENSMUSG00000050022	ENSMUST00000060918	0.0632542	0.171786	0.160589	0.145237	0.12743	0.324083	0.224727	0.215205	0.470706	0.211978	0.171756	0.196741	0	0.00061047	0	0.00444205	0	0	0.000644036	0.000735353	0.00188183	0	0	0	0.171915	0.0624906	0.0741497	0.216393	0.243857	0.181619	0.264814	0.154901	0.446472	0.195041	0.193148	0.152771	0	0	0	0.00436926	0	0	0.00235265	0.00611629	0	0	0.00233994
Amz2	ENSMUSG00000020610	ENSMUST00000020929,ENSMUST00000092500,ENSMUST00000103061,ENSMUST00000125108,ENSMUST00000131181,ENSMUST00000141739,ENSMUST00000154875,ENSMUST00000155036	3.40748	2.46774	2.46165	2.21161	2.49117	2.72429	2.64744	3.39777	2.53567	3.29317	2.3971	3.12875	1.98744	0.947998	1.34261	1.13427	1.71015	1.36479	1.32926	1.92258	1.07785	1.72853	1.06714	1.4104	3.28749	2.50971	2.52952	2.15072	1.94287	2.94109	2.42352	2.34855	2.35822	2.99742	2.5692	2.08861	1.57193	1.16319	1.2638	1.20911	1.2196	1.58001	1.41735	1.28437	1.30025	1.9576	1.12082
Anapc1	ENSMUSG00000014355	ENSMUST00000014499,ENSMUST00000110332,ENSMUST00000110333,ENSMUST00000124418,ENSMUST00000145906,ENSMUST00000151171,ENSMUST00000154995	12.562	13.2697	10.5108	9.2353	11.6561	10.4154	9.1169	12.2169	10.2349	12.3363	10.9007	12.466	1.70549	1.64952	1.35216	1.0023	1.50655	1.28575	1.14325	1.58346	1.04699	1.71429	1.3539	1.52441	14.1379	16.2561	13.3579	12.953	14.3682	15.3267	11.3196	13.336	14.1589	14.0448	13.4669	14.0705	1.33015	1.68092	1.58012	1.26767	1.83922	1.73222	1.37211	1.24931	1.8424	1.65403	1.19129
Anapc11	ENSMUSG00000025135	ENSMUST00000026128,ENSMUST00000093140,ENSMUST00000129263,ENSMUST00000148114	0.268559	0.441084	0.453588	0.241888	0.184238	0.2055	0.311446	0.322137	0.310478	0.321427	0.350589	0.177947	1.0552	1.08523	0.894872	0.700193	1.07792	1.14257	0.823871	1.02847	1.09588	1.12366	0.802362	1.36379	1.23532	1.39521	1.36533	1.06017	1.07832	1.07666	0.729426	1.34494	1.12627	1.49289	1.37212	1.31442	0.887372	1.03788	0.7272	0.740142	0.96331	1.02984	0.9318	0.902278	1.09762	0.886089	0.748302
Anapc13	ENSMUSG00000035048	ENSMUST00000038673,ENSMUST00000186693,ENSMUST00000188398	5.33364	5.29206	5.38036	5.46568	4.38122	4.20245	5.60099	5.02183	4.89572	5.84075	5.37391	5.05154	0.667372	0.623664	0.808598	0.505686	0.692663	0.61763	0.615534	0.696161	0.533082	0.748163	0.656043	0.867342	4.35889	4.25061	3.89401	5.01393	3.30993	3.71339	3.56014	4.62773	3.4588	4.65522	5.11466	3.33301	0.966406	0.895236	0.95813	0.645197	0.805267	0.863872	1.00646	1.0078	1.0146	0.844567	0.958811
Anapc15	ENSMUSG00000030649	ENSMUST00000032884,ENSMUST00000106978,ENSMUST00000129641,ENSMUST00000143835,ENSMUST00000144207,ENSMUST00000210984,ENSMUST00000211100	7.272	7.6991	7.3607	7.38402	7.11409	7.22581	9.45853	6.08707	13.432	10.6205	6.15702	7.17095	1.18632	0.83061	0.646474	0.793012	0.913194	0.733635	0.971548	1.07903	1.01235	1.10778	0.692259	0.747152	6.98803	5.80024	4.97108	6.08927	6.09384	5.62181	6.62794	5.19566	7.56942	5.76958	4.68177	3.77028	2.10681	1.54771	1.33507	1.70207	1.61536	1.94132	2.23081	1.88176	3.03687	1.91511	1.34614
Anapc16	ENSMUSG00000020107	ENSMUST00000020307,ENSMUST00000182116,ENSMUST00000182152,ENSMUST00000182898,ENSMUST00000182925,ENSMUST00000183093	4.32414	4.84562	4.80147	4.32589	4.3173	3.54906	5.32456	5.10441	3.41307	4.86628	4.60364	4.92529	1.14624	1.0226	0.804601	1.08204	1.03847	1.00546	1.21696	1.20182	0.69422	1.17035	0.800574	0.968787	3.71568	4.55246	4.9138	3.3605	3.9305	3.19422	4.7094	4.54776	2.9577	4.6384	3.6201	3.65375	2.34273	2.72664	2.61744	2.904	3.06616	2.80979	3.00105	2.79613	2.31859	2.63701	2.19537
Anapc2	ENSMUSG00000026965	ENSMUST00000028341,ENSMUST00000129265,ENSMUST00000129300	10.8909	8.56209	10.2901	10.4619	7.92999	7.82387	13.0479	11.4707	10.9494	11.8254	10.679	9.16096	0.727291	0.569035	0.538801	0.536039	0.655887	0.588748	0.631383	0.74307	0.4982	0.734518	0.518087	0.542088	11.0563	8.66883	10.0042	10.6698	7.99034	8.49029	12.491	11.8047	10.2703	11.2192	9.91981	10.1154	1.15178	1.03726	1.03834	0.910774	1.10464	1.01911	1.25316	1.23194	1.1885	1.22406	0.865161
Anapc4	ENSMUSG00000029176	ENSMUST00000138629,ENSMUST00000144574,ENSMUST00000150682,ENSMUST00000154980,ENSMUST00000198207	5.35331	4.93794	4.79364	4.44737	5.14226	4.92046	4.13852	5.80301	5.48049	5.10615	4.07729	4.85705	1.00116	0.774394	0.754179	0.492897	0.94459	0.780952	0.578763	0.88748	0.68744	1.00418	0.706693	0.773772	3.08832	2.97779	2.73219	3.05203	2.83749	2.71207	2.49931	3.12084	2.98442	2.82862	3.11578	2.93153	0.741428	0.863066	0.852707	0.567032	1.01881	0.845378	0.715404	0.727439	0.953377	0.975187	0.686191
Anapc5	ENSMUSG00000029472	ENSMUST00000196423,ENSMUST00000196753,ENSMUST00000197331,ENSMUST00000197554,ENSMUST00000199130,ENSMUST00000199406,ENSMUST00000200219,ENSMUST00000200415,ENSMUST00000200645	16.7952	13.5265	20.5232	19.8677	17.7167	16.6	19.6017	20.5185	25.8294	17.5884	16.6776	15.9353	1.41193	1.08519	1.5309	1.53186	1.30354	1.32709	1.39516	2.32959	1.51766	2.4819	1.66249	1.85436	11.9438	9.30758	13.9044	14.5098	11.9614	10.1245	13.1607	13.2377	16.3237	13.0335	10.8734	11.9035	2.18993	2.06589	2.90113	3.18013	2.66544	2.38515	2.96905	3.5862	3.67632	3.92482	2.68408
Anapc7	ENSMUSG00000029466	ENSMUST00000031422,ENSMUST00000119792,ENSMUST00000148266,ENSMUST00000197993	2.85108	2.75306	3.11587	3.1899	2.56095	2.72917	3.39518	3.65073	3.06539	3.49208	3.43616	3.22595	1.3573	1.16495	1.49161	1.33824	1.34222	1.24032	1.55374	1.78839	1.23721	1.72731	1.43713	1.39414	2.59843	2.19348	2.94043	2.79409	2.16838	1.98647	2.8827	3.58655	2.53104	2.62868	2.79431	2.77589	1.1991	1.17416	1.57425	1.32314	1.34217	1.37562	1.49044	1.41869	1.52432	1.66709	1.2914
Ang	ENSMUSG00000072115	ENSMUST00000171688	37.0833	21.5961	24.8766	44.2914	21.6959	56.2109	17.4723	64.1677	113.834	30.1168	31.9162	41.7468	0	0	0	0	0	0	0	0	0	0	0	0	22.564	14.5604	13.6323	25.8622	13.4478	36.0391	10.5168	42.2488	70.7944	19.0917	23.4809	29.0695	0.449743	0	3.81473	4.00807	0	0	0.0529898	0.0330624	1.8271	4.86664	0.071677
Angel2	ENSMUSG00000026634	ENSMUST00000027947,ENSMUST00000066632,ENSMUST00000135364,ENSMUST00000144693	5.18106	3.95324	6.24929	6.98241	6.42092	7.43694	6.50821	7.11234	6.45843	5.23114	5.49633	6.30807	0.815726	0.531322	0.733137	0.718203	0.980179	0.98333	0.885843	0.855199	0.471379	0.729767	0.670541	0.822935	4.40603	3.62261	5.99402	5.96811	4.59135	5.60353	6.61816	5.6317	5.88621	4.31509	4.84068	5.10659	1.19774	1.01675	1.67575	1.57259	1.74139	1.99566	1.71731	1.18724	1.1241	1.25252	1.33322
Angptl2	ENSMUSG00000004105	ENSMUST00000004208	1.06695	1.41206	1.45904	1.76405	1.22191	0.923425	1.3336	0.704132	0.42045	0.930891	1.46463	1.46171	0.0214993	0.0193219	0.0190838	0.028275	0.0189315	0.0118235	0.020978	0.0164956	0.0161915	0.032085	0.0340852	0.027138	1.25561	1.50938	1.60408	1.88269	1.1295	0.883562	1.3587	0.974576	0.416682	1.24441	1.44939	1.82118	0.131907	0.152078	0.158654	0.163532	0.166689	0.136103	0.16194	0.100787	0.119813	0.184048	0.194141
Angptl3	ENSMUSG00000028553	ENSMUST00000030280,ENSMUST00000125546,ENSMUST00000136091	26.7422	31.9044	35.1757	21.3992	34.9577	23.6879	26.3608	22.8561	26.4861	23.781	28.8207	36.5889	2.34302	3.81015	6.45608	1.37701	6.02167	3.00752	2.24586	3.08863	3.20145	3.49297	4.24063	5.55636	16.0624	23.171	24.577	12.7741	23.082	16.1376	18.5896	14.6174	19.0113	15.8937	20.7039	21.9515	2.56363	5.65255	8.51489	1.92039	7.34494	3.50674	3.19925	3.43767	5.9636	4.07965	4.94658
Angptl4	ENSMUSG00000002289	ENSMUST00000002360,ENSMUST00000173869	1.17435	3.39552	32.8602	16.3586	4.9972	3.1955	8.57776	11.7312	4.40559	12.278	13.9934	19.7783	0.622585	0.872797	12.9645	6.24922	2.13668	1.49883	2.6869	5.19456	1.34151	4.12276	3.47818	9.61603	0.694544	1.82054	19.1461	10.0407	3.13768	1.69583	5.28914	6.86206	1.71956	6.8008	8.9118	12.6941	1.1624	1.81733	23.6021	12.0374	3.86313	2.96857	5.85841	9.27973	3.13915	7.77671	7.29822
Ank	ENSMUSG00000022265	ENSMUST00000022875,ENSMUST00000134004	0.943267	1.32056	1.61755	1.58171	1.31543	1.69567	1.48476	1.11459	0.988339	1.38375	1.45625	1.49077	0.0831894	0.127308	0.108706	0.0842473	0.116228	0.122239	0.0913669	0.0617722	0.0537988	0.170565	0.0742096	0.0837628	0.573058	1.30791	1.1882	1.23841	1.03058	1.14334	1.25956	0.899624	0.833591	0.841202	1.16567	0.920321	0.990553	0.930158	1.03471	0.882185	1.10444	1.16259	0.699741	0.595239	0.893605	1.64715	0.725773
Ank2	ENSMUSG00000032826	ENSMUST00000044443,ENSMUST00000182062,ENSMUST00000182959,ENSMUST00000239234	0.259215	0.0848381	0.131519	0.090065	0.12845	0.271654	0.27803	0.300057	0.26523	0.154367	0.127547	0.0843235	0.00247025	0.00258409	0.000819795	0.000929819	0.00141451	0.00230114	0.00188735	0.000598599	0.00102124	0.00186291	0.00200653	0	0.532372	0.119376	0.309857	0.0526117	0.0501676	0.170004	0.826263	0.299196	0.647839	0.238132	0.28176	0.204288	0.0361421	0.00441143	0.027481	0.0222774	0.0112006	0.0344033	0.0236273	0.0432337	0.0375533	0.00453965	0.0144613
Ank3	ENSMUSG00000069601	ENSMUST00000092433,ENSMUST00000181974,ENSMUST00000182029,ENSMUST00000182367,ENSMUST00000182606,ENSMUST00000182683,ENSMUST00000182692,ENSMUST00000182762,ENSMUST00000182795,ENSMUST00000182884,ENSMUST00000218680	0.749148	0.395835	0.759173	0.368307	0.324119	0.247457	0.6264	0.660199	0.851861	0.661524	0.716514	0.915601	0.00792209	0.00722377	0.01011	0.00590966	0.00715316	0.00580319	0.00797863	0.00587432	0.00959314	0.00724052	0.00654358	0.0109643	3.44465	2.1991	4.99145	2.54884	3.3606	2.07234	4.08531	3.64324	8.37756	5.97744	6.5349	6.01924	0.412052	0.378067	0.750409	0.407567	0.500362	0.248941	0.559348	0.391325	0.986096	0.942131	0.705109
Ankib1	ENSMUSG00000040351	ENSMUST00000043551,ENSMUST00000199763,ENSMUST00000200335	0.971231	1.01302	1.13288	1.10856	1.21341	1.1058	0.796325	0.970009	0.937226	0.996679	1.11988	0.998822	0.060276	0.0475028	0.0418213	0.0396835	0.0604785	0.0456173	0.0344396	0.0440911	0.030813	0.0570465	0.0438693	0.0572832	1.84697	2.25404	1.81288	2.37857	2.18135	1.957	1.70767	2.09326	2.25662	1.77322	2.01067	1.69277	1.00628	1.10762	1.17002	1.18782	1.29686	1.17564	0.963342	0.719266	1.32363	1.07093	0.836601
Ankle2	ENSMUSG00000029501	ENSMUST00000031474,ENSMUST00000086674,ENSMUST00000196821,ENSMUST00000196865,ENSMUST00000197188	3.04576	3.08552	3.26718	3.24747	2.51885	2.69551	3.30362	3.43133	3.20065	3.54795	3.05638	3.48448	0.8075	0.666639	0.573468	0.612037	0.699402	0.602005	0.679494	0.806743	0.450903	1.02349	0.685116	0.812597	3.40684	3.07081	3.61051	3.41087	3.06058	2.49051	3.36464	2.98418	2.94087	3.05101	3.85252	3.19939	1.13647	1.15045	1.15187	1.08979	1.22497	1.30286	1.17901	1.11515	1.30955	1.31364	0.982585
Ankmy2	ENSMUSG00000036188	ENSMUST00000041640	0.83909	0.690546	0.628276	0.785684	0.633538	0.72997	0.68348	0.892305	0.941774	0.750131	0.611968	0.8287	0.0395576	0.0199356	0.0192858	0.0170388	0.0215899	0.0193746	0.0165138	0.0211677	0.0150219	0.0359828	0.0296	0.0178024	0.386865	0.342545	0.396294	0.409768	0.257061	0.219022	0.222577	0.613236	0.354086	0.306793	0.40425	0.502455	0.378595	0.393103	0.384237	0.268878	0.388814	0.317907	0.334061	0.384488	0.434834	0.420976	0.29773
Ankra2	ENSMUSG00000021661	ENSMUST00000022164,ENSMUST00000123924,ENSMUST00000150352,ENSMUST00000155629	2.74684	3.47406	4.23591	4.65269	4.20577	3.39319	4.80947	4.79684	3.15496	4.90574	4.76554	5.72394	0.393487	0.128095	0.410375	0.38773	0.222681	0.151701	0.252417	0.345304	0.252226	0.166588	0.339332	0.540825	3.2206	2.38905	4.60652	4.74585	3.89479	2.01119	4.07286	3.76644	3.45634	3.68913	4.64113	4.95014	0.364391	0.778564	0.57845	1.00735	0.852994	0.0968771	0.871066	0.0137709	0.90447	0.753134	0.653283
Ankrd13a	ENSMUSG00000041870	ENSMUST00000102578,ENSMUST00000129001,ENSMUST00000131803,ENSMUST00000137519	1.66175	1.85447	1.3096	1.45897	2.04005	1.69396	1.51537	1.75541	2.18782	1.19644	1.40818	1.03052	0.158292	0.14991	0.0853444	0.103398	0.193046	0.147002	0.12429	0.148286	0.100034	0.148759	0.100205	0.126507	1.57031	1.73855	1.12969	1.38127	1.59047	1.45569	1.4267	1.64171	1.67379	0.932457	1.33757	1.15044	0.377343	0.495902	0.252024	0.402817	0.641477	0.511258	0.384322	0.460092	0.576018	0.420136	0.04833
Ankrd13b	ENSMUSG00000037907	ENSMUST00000092892,ENSMUST00000135227,ENSMUST00000145934	0.892617	1.29053	0.775174	1.13059	1.05007	0.892207	0.674523	0.827001	0.843635	1.07515	1.13294	0.536849	0.0194948	0.013715	0.0271727	0.0234815	0.022964	0.0238678	0.0200014	0.0194361	0.0136781	0.0302436	0.0063987	0.0176282	1.49271	1.55458	1.30256	2.00332	0.821411	1.28542	1.20455	1.21814	1.34466	1.22627	1.41262	0.990773	0	0.0266949	0.0340151	0.038771	0.0344203	0.0234517	0.0347941	0.0327512	0.0245323	0.0253577	0.0322196
Ankrd13c	ENSMUSG00000039988	ENSMUST00000040787,ENSMUST00000164582,ENSMUST00000199008,ENSMUST00000199574,ENSMUST00000199727	3.36999	3.5275	3.57945	3.50868	3.62267	3.23855	2.80272	3.67283	4.4107	3.87673	3.79925	4.32898	0.141031	0.167856	0.120998	0.133651	0.174456	0.126733	0.121081	0.119705	0.112585	0.17985	0.128761	0.173111	7.61946	8.41004	7.83658	5.63305	6.81751	5.67759	6.62566	7.4509	8.75591	6.8824	9.26749	7.37042	1.50698	2.6153	2.30021	2.14265	2.57013	2.19031	2.08921	1.84832	2.08403	2.76888	1.72852
Ankrd16	ENSMUSG00000047909	ENSMUST00000056108,ENSMUST00000125024,ENSMUST00000128774,ENSMUST00000130186,ENSMUST00000133664,ENSMUST00000142622,ENSMUST00000145547,ENSMUST00000148498,ENSMUST00000150213,ENSMUST00000150320	22.8012	18.6001	27.3443	19.6588	23.184	19.5953	23.0065	22.7146	30.9924	25.679	23.8126	29.1515	3.73726	2.67126	3.65868	2.82521	3.80159	2.7746	2.99399	3.63971	2.83479	3.99318	3.13709	3.94025	13.3585	10.4915	15.4778	12.3723	13.7247	11.9556	13.1281	13.3787	15.5428	13.875	13.544	16.8536	2.20008	1.75824	2.2537	1.95318	2.46299	3.34151	3.43412	2.14826	2.74095	1.40211	1.93549
Ankrd23	ENSMUSG00000067653	ENSMUST00000193083,ENSMUST00000193991	5.3754	6.26925	3.06054	2.23832	3.99797	5.58641	5.54444	4.13246	5.55015	3.36814	2.82446	2.22434	0	0	0	0	0	0	0	0	0	0	0	0	5.39005	5.27281	2.33058	1.99186	3.56124	4.3675	4.30501	4.19697	3.84737	3.00521	2.29645	2.48312	0	0	0	0	0	0	0	0	0	0	0
Ankrd24	ENSMUSG00000054708	ENSMUST00000123993,ENSMUST00000132458,ENSMUST00000137978,ENSMUST00000154707	2.12744	2.09574	2.1364	1.6708	1.93599	1.73051	2.54824	2.35599	2.76022	2.98569	1.61994	1.6627	0.240332	0.288464	0.239276	0.149295	0.272438	0.388268	0.342847	0.218454	0.182595	0.239546	0.254503	0.295299	1.60734	1.9245	1.56934	1.33778	1.36241	1.3527	2.17243	1.82332	2.06542	2.28316	1.99824	1.52506	0.329685	0.345193	0.255014	0.226738	0.348718	0.317374	0.285529	0.441542	0.303743	0.431947	0.277459
Ankrd27	ENSMUSG00000034867	ENSMUST00000040844,ENSMUST00000186245,ENSMUST00000187567,ENSMUST00000190503,ENSMUST00000205801,ENSMUST00000206632	5.91724	5.3608	6.63531	5.00989	6.12912	4.41943	6.45747	5.82815	6.90119	7.59237	7.36068	7.31592	0.544198	0.493259	0.663082	0.453402	0.77177	0.470408	0.534499	0.553369	0.504312	0.910603	0.687675	0.834677	6.37443	4.74696	6.30105	5.47297	6.5234	4.63514	6.74352	5.85025	5.99963	7.75311	6.7071	7.71215	0.963418	0.793646	1.72513	1.14018	1.38619	1.19017	1.12802	0.999959	1.4759	1.44198	1.23519
Ankrd28	ENSMUSG00000014496	ENSMUST00000014640,ENSMUST00000227089,ENSMUST00000227613,ENSMUST00000227863,ENSMUST00000228037	2.84214	2.50274	3.93977	3.39456	3.61455	3.536	2.4748	3.57076	2.57164	2.81921	3.44061	3.69206	0.362055	0.278206	0.399069	0.289872	0.450784	0.399853	0.276623	0.414177	0.206681	0.418103	0.37529	0.430554	2.94529	3.11389	4.51687	3.97587	3.9388	4.12805	3.02895	3.70065	3.01441	3.17147	4.04074	4.03988	0.909978	0.918165	1.64284	1.33847	1.61612	1.62563	1.24237	0.891086	1.48603	1.18602	0.982079
Ankrd39	ENSMUSG00000079610	ENSMUST00000194894,ENSMUST00000207843,ENSMUST00000207922	1.6326	1.58671	0.724936	0.575192	0.807713	1.30488	1.67146	1.17641	0.913602	1.01667	0.876376	0.598657	0.392731	0.260998	0.147202	0.186088	0.348512	0.286221	0.360072	0.259977	0.187384	0.311636	0.156823	0.184047	3.0154	2.34401	1.32214	1.21682	2.23771	2.24681	1.95001	2.44424	2.18247	1.65924	1.13044	1.06576	0.878693	0.93853	0.573923	0.468839	1.33282	0.983008	1.27011	0.96222	0.761707	0.800854	0.453675
Ankrd40	ENSMUSG00000020864	ENSMUST00000021227,ENSMUST00000051221,ENSMUST00000107818,ENSMUST00000124087	3.6642	3.28669	3.35916	2.99272	4.58332	4.57612	4.1486	3.90414	4.23057	4.05202	3.44698	3.10219	0.881077	0.755824	0.788327	0.511945	1.169	1.04049	0.796274	0.947797	0.638911	1.04245	0.812529	0.748492	3.96617	3.49351	3.80142	3.22497	4.70642	4.69553	3.92114	3.70138	3.70625	3.7271	3.9206	3.25994	1.49626	1.59044	1.67831	1.22488	2.13392	1.98662	1.87167	1.70692	1.63482	1.89892	1.53062
Ankrd44	ENSMUSG00000052331	ENSMUST00000177679,ENSMUST00000177919,ENSMUST00000178156,ENSMUST00000178226,ENSMUST00000178685,ENSMUST00000178905,ENSMUST00000178935,ENSMUST00000179030,ENSMUST00000179242,ENSMUST00000189563	1.26466	1.09211	1.2081	1.14006	0.747002	0.832118	1.24022	1.41327	2.0323	1.75203	1.37091	1.57585	0.0995336	0.0884461	0.0899767	0.0960764	0.0560729	0.0563146	0.0877107	0.110268	0.0931529	0.169408	0.115428	0.119954	3.00594	2.7974	2.13796	3.99542	1.90491	2.64796	3.85451	3.53306	6.44949	4.13353	4.15211	3.3361	0.411442	0.383704	0.53809	0.564796	0.449657	0.295226	0.536119	0.383869	1.02555	0.567133	0.36753
Ankrd49	ENSMUSG00000031931	ENSMUST00000034406,ENSMUST00000214456,ENSMUST00000214882,ENSMUST00000216372	2.43677	2.67929	2.94223	3.31202	4.0981	3.80511	2.58045	2.5845	2.60699	2.67689	2.89293	3.19283	0	0	0	0	0	0	0	0	0	0	0	0	1.90231	2.90771	3.1401	3.12873	3.92335	3.63046	3.63475	2.4186	2.4525	2.49417	3.11781	3.28461	0.777065	0.0474234	0	0	0	0	0	0.137144	0	0	0.225419
Anks1	ENSMUSG00000024219	ENSMUST00000025058,ENSMUST00000114842,ENSMUST00000139173,ENSMUST00000232872,ENSMUST00000233309,ENSMUST00000233525,ENSMUST00000233866	1.39319	1.78892	3.77079	2.56558	2.33996	1.97786	2.47542	1.56374	1.72387	2.23827	3.18361	1.49086	0.225967	0.239146	0.331373	0.264594	0.354982	0.226503	0.284556	0.156482	0.130666	0.386636	0.251196	0.222773	2.49783	1.46213	4.66683	3.75137	3.26227	3.11126	2.81484	3.14761	2.97424	3.96545	4.05465	2.79205	1.58067	1.6237	2.13201	1.556	2.41951	2.09818	1.74439	1.28462	1.86619	2.25557	1.52409
Anks3	ENSMUSG00000022515	ENSMUST00000023157,ENSMUST00000229017,ENSMUST00000230083,ENSMUST00000230466,ENSMUST00000230493,ENSMUST00000230721,ENSMUST00000230771,ENSMUST00000231036	8.98846	10.4813	9.73477	8.94366	9.55079	8.69007	9.48764	9.12929	7.90905	8.90743	11.2845	7.19559	2.52238	2.40426	1.78847	1.34511	2.7361	2.09746	1.56798	1.52896	1.2019	1.69771	1.24031	2.09076	5.9892	5.95641	5.93885	5.59053	5.91026	5.53002	4.65872	5.81777	5.61716	5.67301	5.28443	5.36484	4.96624	5.45754	5.70951	5.15717	5.55015	5.04349	4.93819	4.9988	5.24637	4.79146	5.33718
Anks4b	ENSMUSG00000030909	ENSMUST00000033201	8.19175	8.00042	8.81933	7.01179	13.5343	8.83071	7.22635	6.58351	6.44149	10.6894	13.1291	15.3669	1.32739	1.32619	1.00323	0.789265	2.56525	1.64826	1.05873	0.722733	0.470095	1.81116	1.28793	1.67563	3.96747	4.2907	4.29731	2.63457	5.04349	2.13599	4.02056	3.46919	3.55828	5.39593	8.52888	6.76709	9.70989	10.7503	12.6463	8.5055	19.3049	12.719	11.3594	6.91187	8.11518	15.4948	13.3306
Ankzf1	ENSMUSG00000026199	ENSMUST00000127860,ENSMUST00000131788,ENSMUST00000134233,ENSMUST00000145459,ENSMUST00000151887,ENSMUST00000152233	11.674	9.04614	13.8571	12.2696	11.4288	10.9621	13.284	13.0377	11.6478	12.8933	13.4497	12.2892	3.65916	2.98542	4.06194	3.15856	3.26863	3.68312	3.34664	3.55314	2.79377	3.4079	3.47907	4.46379	10.8708	8.98063	12.2514	11.0354	9.51807	11.211	11.2875	11.9641	10.9933	12.1734	12.0119	14.1974	3.16462	2.89385	4.17337	3.26507	2.9151	3.44215	3.48999	2.6332	3.17445	3.41567	3.69908
Ano1	ENSMUSG00000031075	ENSMUST00000121758	0.190867	0.18076	0.222917	0.193425	0.209798	0.109416	0.147231	0.227344	0.188467	0.20553	0.189749	0.188272	0.0021808	0.00130297	0.00119416	0.00119026	0.00224777	0.000914179	0.0020411	0.00156952	0.00133884	0.0013414	0.0011957	0.000951997	0.215269	0.290096	0.365734	0.239722	0.141505	0.126468	0.338065	0.20474	0.165369	0.265723	0.219065	0.14464	0.0179372	0.0149274	0.01438	0.0230598	0.0208568	0.0147148	0.0237377	0.0157247	0.0227618	0.0239738	0.0151343
Ano10	ENSMUSG00000037949	ENSMUST00000042546,ENSMUST00000214283,ENSMUST00000214409,ENSMUST00000216738	1.00225	0.987488	0.924362	1.21658	0.964603	0.835937	1.05663	1.22678	1.49744	1.24252	1.00614	1.08956	0.170033	0.139076	0.138615	0.105415	0.172819	0.140132	0.193797	0.253385	0.165234	0.41037	0.162534	0.142339	0.796426	0.550046	1.20336	1.1688	1.14546	1.29888	0.815817	1.27823	1.20196	1.23159	1.18814	0.769666	0.365175	0.22262	0.248278	0.250565	0.268581	0.213181	0.441828	0.415338	0.518831	0.549667	0.202698
Ano6	ENSMUSG00000064210	ENSMUST00000071874,ENSMUST00000227791	1.39809	0.908198	0.838542	1.34466	0.817775	1.35922	1.32456	0.949107	1.44141	1.07113	0.837128	0.898832	0.0246331	0.0187091	0.0146972	0.0195484	0.0178736	0.0248522	0.024358	0.0186187	0.0222682	0.0231246	0.0134666	0.0146547	1.7514	1.29732	1.07094	1.80432	0.999901	2.06603	1.54038	1.54273	2.41017	1.10607	1.19742	1.31693	0.438638	0.294878	0.163118	0.214045	0.0906971	0.209056	0.241081	0.147793	0.418549	0.268581	0.179492
Ano8	ENSMUSG00000034863	ENSMUST00000093450,ENSMUST00000213016	0.617072	0.880954	0.496778	0.488991	0.76356	0.676594	0.798557	0.440437	0.720649	0.786544	0.573524	0.470438	0.128915	0.0966261	0.0906512	0.0658303	0.11995	0.102454	0.0916074	0.128976	0.11807	0.190445	0.0706116	0.119045	1.22449	0.805417	0.677344	0.860789	0.981577	1.09784	0.971591	0.885096	1.18271	1.47659	0.792085	0.957562	0.20184	0.173371	0.221355	0.139393	0.248606	0.195422	0.194593	0.194226	0.229357	0.304892	0.165893
Anp32a	ENSMUSG00000032249	ENSMUST00000085519,ENSMUST00000126451,ENSMUST00000129026,ENSMUST00000138226,ENSMUST00000141277,ENSMUST00000145679,ENSMUST00000156461	22.2086	17.8376	12.5888	7.64536	21.6149	16.665	24.1988	26.3545	23.5773	32.5994	13.9745	12.2891	2.42621	1.9326	1.52628	0.747733	2.75937	1.83426	2.71358	2.29512	1.50011	3.83567	1.25589	1.10201	15.1429	14.2584	6.94667	4.2943	10.3394	10.7045	15.6079	17.8149	14.6539	23.1701	10.7643	7.98622	4.22071	4.09131	3.24833	1.61238	5.48924	4.55899	5.84324	3.30181	4.79219	5.52351	2.39125
Anp32e	ENSMUSG00000015749	ENSMUST00000165307,ENSMUST00000167876,ENSMUST00000168471,ENSMUST00000170213,ENSMUST00000171368	1.48642	1.36523	1.07864	1.18425	2.0425	1.9014	1.47671	1.50841	1.28349	1.48169	0.941371	1.11142	0.0271268	0.134497	0.0186975	0.0204214	0.0371495	0.0583149	0.32683	0.0327662	0.023292	0.0123924	0.0065377	0.02505	1.0316	1.51974	0.984362	1.19823	1.7871	2.14158	1.15804	1.29026	0.786318	1.54957	1.37118	1.11765	0.390893	0	0.0245872	0.0708217	0.456727	0.00172065	0.148858	0	0.028799	0	0
Anpep	ENSMUSG00000039062	ENSMUST00000049004,ENSMUST00000107392,ENSMUST00000205502,ENSMUST00000206682	5.82369	6.54782	9.53061	5.38156	9.4813	7.25936	6.61863	6.74421	5.92092	6.95117	8.72769	8.21863	1.36647	1.59339	2.92716	0.895266	3.45979	1.9238	1.3637	1.65595	1.00843	2.43144	2.13095	2.39326	4.50593	5.08561	8.9168	5.17288	7.89778	6.20781	4.91535	6.3244	5.35421	5.64986	7.84329	7.39557	0.93365	1.32314	2.773	0.842715	2.74034	1.61283	1.29615	1.2647	1.35804	1.88688	1.97326
Antxr2	ENSMUSG00000029338	ENSMUST00000031281,ENSMUST00000199088,ENSMUST00000202736	1.11134	0.910939	1.02284	1.19835	0.915064	1.20811	1.20874	1.37331	1.14095	1.21132	1.03009	1.13825	0.0153276	0.00982301	0.0118085	0.0169877	0.0137352	0.0189244	0.0118967	0.0119917	0.00950502	0.0202801	0.00952826	0.0108198	2.93574	2.15481	3.08025	4.73114	2.54276	3.43876	2.94121	3.77805	4.2286	3.1148	2.94069	2.81275	0.715448	0.50717	0.835606	0.925073	0.71625	0.934945	0.814992	0.734322	1.04091	1.00378	0.583453
Anxa1	ENSMUSG00000024659	ENSMUST00000025561,ENSMUST00000163902,ENSMUST00000171423,ENSMUST00000235280	0.441904	0.298409	0.332944	0.575433	0.302159	0.728738	0.360443	0.526158	5.31037	0.329317	0.293119	0.31934	0.0203372	0.0147285	0.017998	0.0123332	0.0211736	0.0184188	0.0155383	0.0167558	0.0365737	0.0206092	0.0176994	0.0191122	0.413474	0.0886842	0.147323	0.254053	0.316789	0.270634	0.210455	0.461641	2.41583	0.219029	0.226762	0.255604	0.0381385	0.045692	0.0446493	0.0562664	0.0593002	0.0396437	0.0106305	0.038864	0.088661	0.029361	0.0356842
Anxa11	ENSMUSG00000021866	ENSMUST00000022416,ENSMUST00000133547	2.97701	3.32189	4.98015	4.26586	3.49285	3.57364	3.69002	3.42743	3.3349	2.97557	5.10727	3.9775	0.0396402	0.0486441	0.11182	0.0386838	0.143243	0.13232	0.0647795	0.117831	0.0759308	0.198049	0.0147578	0.157021	3.94138	3.69	5.86462	5.34791	4.4931	3.94603	4.38771	4.98901	3.74528	3.97252	4.83856	5.68408	0.498267	0.431515	0.917557	0.552498	0.669424	0.699257	0.586488	0.61821	0.632809	0.795687	0.703042
Anxa2	ENSMUSG00000032231	ENSMUST00000034756	1.60056	1.54114	1.05631	1.52441	0.897574	1.5983	1.38038	1.54965	6.88919	1.25505	1.15236	1.14466	0.0115898	0.0111913	0.00192314	0.0067861	0.0104576	0.000999669	0.00787112	0.00711483	0.0108606	0.00564479	0.00313805	0.00538729	0.797862	1.09523	0.568563	0.565654	0.68321	1.02705	1.16755	1.05577	2.71326	0.601462	0.942463	0.431574	0.0663144	0.0817849	0.0106928	0.0794311	0.0782871	0.0862745	0.102433	0.10979	0.0838035	0.0328017	0.0601744
Anxa3	ENSMUSG00000029484	ENSMUST00000031447,ENSMUST00000196126,ENSMUST00000197196,ENSMUST00000197339,ENSMUST00000198631,ENSMUST00000199330,ENSMUST00000199656	3.35781	1.38092	3.14857	4.33438	2.50135	1.8889	2.92081	5.31481	5.07356	4.56121	4.14787	4.40553	0.323277	0.13955	0.313135	0.428591	0.319328	0.235874	0.328515	0.563337	0.433731	0.478284	0.427426	0.418848	2.34871	1.56694	2.65801	3.74472	1.97087	1.10003	2.42226	3.76559	4.83773	2.76726	3.19053	3.12081	0.395827	0.260357	0.294824	0.44448	0.347932	0.396533	0.396766	0.328891	0.583772	0.347193	0.282075
Anxa4	ENSMUSG00000029994	ENSMUST00000001187,ENSMUST00000113675,ENSMUST00000127152,ENSMUST00000155456	4.01393	2.78272	2.90755	3.68034	3.41151	3.93091	3.61068	4.28349	5.19848	3.46366	2.93349	3.29011	0.183149	0.113564	0.105503	0.0876145	0.126557	0.132096	0.119808	0.132788	0.103471	0.149149	0.0892395	0.154755	2.27901	2.05919	1.57275	2.03412	1.71582	2.09465	2.09461	1.99641	2.41784	1.63004	2.02511	1.85468	0.6725	0.37813	0.481919	0.415238	0.593921	0.601508	0.622458	0.561931	0.622527	0.571273	0.423049
Anxa6	ENSMUSG00000018340	ENSMUST00000102727,ENSMUST00000108883,ENSMUST00000148298	7.96652	6.79161	8.71215	6.70042	7.27206	5.97329	6.93606	8.32993	8.13519	7.54826	7.49373	7.45814	0.370051	0.295276	0.422428	0.212225	0.409145	0.301208	0.269148	0.336358	0.328071	0.343355	0.306372	0.420789	9.19547	7.10599	9.75639	7.43849	8.09404	6.88807	7.51744	8.87272	8.86661	8.127	8.31425	8.48192	1.21386	1.48896	1.90358	0.865958	2.09605	1.42505	1.27335	1.34307	1.80343	1.58284	1.42667
Anxa7	ENSMUSG00000021814	ENSMUST00000065504,ENSMUST00000224410,ENSMUST00000224975,ENSMUST00000226001	8.22258	7.42414	12.4693	12.3926	7.60766	7.26244	9.23054	9.49188	9.12587	10.3166	13.776	14.8747	0.734132	0.425738	0.73478	0.619656	0.453382	0.420688	0.691355	0.783558	0.471809	1.06214	0.961274	1.02394	6.83379	5.25981	8.28314	8.80311	5.1799	5.38629	6.70174	7.11204	6.34819	7.13123	9.1767	10.683	1.19843	1.07586	1.85918	1.61737	1.10206	1.00599	1.4709	1.47886	1.77666	2.00659	1.993
Anxa9	ENSMUSG00000015702	ENSMUST00000015846	0.536437	0.614836	0.52479	0.438954	0.712449	1.03419	0.580927	0.529009	0.916401	0.629248	0.37024	0.427623	0.0781363	0.0727552	0.0340807	0.0442567	0.0181293	0.0630825	0.0722072	0.0623209	0.0697742	0.063766	0	0.0462913	0.800707	0.500336	0.382771	0.449722	0.677828	0.294656	0.71605	0.634618	0.686521	0.625359	0.349617	0.521799	0.266119	0.0777182	0.239893	0.148117	0.304541	0.384599	0	0.143762	0.299506	0.377106	0.225164
Aoah	ENSMUSG00000021322	ENSMUST00000021757,ENSMUST00000221982	1.47979	0.281317	0.288518	0.501304	0.274428	0.393445	0.459311	0.389965	0.665301	0.376639	0.318745	0.53159	0.0428082	0.0100597	0.00753366	0.00970812	0.00895441	0.00840576	0.0111828	0.0098552	0.0152273	0.0125684	0.00756866	0.0102354	2.30336	0.585713	0.827041	0.774409	0.467675	0.667294	0.833969	0.643657	1.70771	0.890197	0.691221	0.590847	0.346856	0.0741561	0.101363	0.13629	0.0980966	0.128046	0.154043	0.104123	0.302816	0.123026	0.0937654
Aoc2	ENSMUSG00000078651	ENSMUST00000041095,ENSMUST00000107264	0.214009	0.857277	0.725762	0.505983	0.313326	0.492166	0.396001	0.352968	0.268742	0.453915	0.848607	0.251803	0.670057	1.65407	0.982734	0.546465	1.45148	1.1326	0.666081	0.61439	0.516048	0.970391	1.03086	1.17749	0.512144	0.651057	0.706229	0.845815	0.806523	0.889613	0.62454	0.440257	0.361903	0.701519	0.926973	0.927731	0.606838	1.47339	0.983796	0.539216	1.23619	0.990346	0.715563	0.511912	0.59278	0.830847	0.855063
Aopep	ENSMUSG00000021458	ENSMUST00000159152,ENSMUST00000220485,ENSMUST00000220563,ENSMUST00000220670,ENSMUST00000220863,ENSMUST00000220884,ENSMUST00000221108,ENSMUST00000221364,ENSMUST00000221501,ENSMUST00000221820,ENSMUST00000222181,ENSMUST00000222680,ENSMUST00000222721,ENSMUST00000222846,ENSMUST00000222929,ENSMUST00000223007,ENSMUST00000223185,ENSMUST00000223204	15.602	14.716	34.5084	41.5461	30.2015	25.0894	24.3814	23.6469	32.4719	15.9148	25.5074	19.9475	8.06142	6.65232	12.0834	10.3571	15.62	12.0802	10.7248	9.24951	10.1697	7.45706	9.71258	7.39351	20.206	20.4147	35.793	35.8497	34.5273	24.6184	27.481	25.6795	31.2646	21.4181	26.3481	26.777	10.8337	9.69462	17.277	17.8271	17.8976	16.8833	15.3741	10.8992	19.1743	13.7757	11.8258
Aox1	ENSMUSG00000063558	ENSMUST00000001027,ENSMUST00000160168	32.8931	18.8535	27.4042	22.272	14.2898	13.4717	34.0017	17.5963	12.9189	22.9375	17.878	28.392	1.46919	1.24353	1.05902	0.610521	0.97163	0.852841	1.14033	0.861755	0.410821	1.09733	0.734327	1.10294	26.3847	20.2659	26.5951	19.7303	14.2763	14.7962	29.4761	16.8295	13.5481	19.7293	16.2552	24.977	3.43015	4.00792	4.40832	1.7941	3.68333	3.28159	3.76573	2.81552	2.29499	3.09525	2.29905
Aox3	ENSMUSG00000064294	ENSMUST00000040999,ENSMUST00000159014	115.339	100.449	71.3494	47.6461	88.871	37.1456	59.7671	56.9313	45.0533	56.722	70.4926	69.0996	14.2774	12.9559	5.63332	3.56843	11.8809	4.22252	6.51784	6.4764	3.42068	7.65264	6.80042	6.22502	96.4679	101.022	61.6476	44.0968	81.3397	37.7891	54.7996	54.3319	41.3382	54.3975	65.513	58.8203	28.0229	34.5294	15.7059	12.0264	30.1937	16.5437	18.3503	19.3587	21.9211	19.8625	20.0592
Ap1ar	ENSMUSG00000074238	ENSMUST00000051737,ENSMUST00000197450,ENSMUST00000197744,ENSMUST00000198626,ENSMUST00000199901,ENSMUST00000200238	6.71561	5.17811	4.74569	8.38586	6.96202	10.0414	5.43663	7.20466	12.2107	6.64796	5.50335	6.64289	0.920934	0.652762	0.472098	0.740074	0.463724	0.964801	0.343044	0.726714	0.351613	0.892469	0.593441	0.239502	5.95896	5.45935	4.40859	5.8609	6.10337	7.59434	5.352	5.98234	9.90553	4.60967	5.27721	4.11864	2.04774	1.90758	2.07856	2.73528	2.36349	1.53513	2.19045	1.67104	3.2	2.25804	1.53842
Ap1g2	ENSMUSG00000040701	ENSMUST00000036041,ENSMUST00000133004,ENSMUST00000139536,ENSMUST00000151314,ENSMUST00000153702,ENSMUST00000170285	6.58801	6.22379	4.58645	7.09762	5.65	5.17133	7.34399	5.87558	8.08862	7.17659	6.33571	5.79734	0.991155	0.957078	1.1731	1.0521	0.893109	1.36998	1.12363	1.07635	1.01388	1.2105	0.885501	0.918956	5.01293	4.1426	2.17506	5.91801	3.7069	3.04429	5.13965	3.75041	4.9277	5.58094	3.57833	3.56093	0.260159	0.0740427	0.902	0.723347	1.16686	0.507139	0.942	0.271225	0.178587	1.03156	0.529137
Ap1m1	ENSMUSG00000003033	ENSMUST00000003117,ENSMUST00000145213,ENSMUST00000151546,ENSMUST00000156735	5.2543	9.09481	5.59095	5.11051	6.84382	7.17361	6.35435	5.73604	6.66064	5.64384	5.95134	3.94996	2.38416	3.04218	1.7616	1.44006	3.6661	2.92136	2.18901	2.06117	1.59723	2.2908	1.56598	1.64228	5.6628	6.33859	3.95203	4.42792	5.80127	5.58361	4.47449	5.19684	4.51974	4.50029	4.67525	4.03166	2.48133	3.26959	2.64239	2.3705	3.64502	3.4347	2.83979	2.52533	2.69956	2.55175	1.95509
Ap1s2	ENSMUSG00000031367	ENSMUST00000033734,ENSMUST00000112294	0.348033	0.226379	0.33367	0.334784	0.220427	0.465299	0.270834	0.345781	0.79855	0.336284	0.343278	0.249698	0	0	0	0	0	0	0	0	0	0	0	0	0.397572	0.191568	0.435677	0.412089	0.316273	0.28766	0.26158	0.263809	0.79597	0.216633	0.385765	0.197191	0.129314	0.0209319	0.0362211	0.0636975	0.0712106	0.065905	0	0.0345905	0	0.0397668	0.0676379
Ap2a1	ENSMUSG00000060279	ENSMUST00000085399,ENSMUST00000107857,ENSMUST00000167930,ENSMUST00000207554,ENSMUST00000207814	3.76154	6.04344	4.4673	4.81189	5.59619	5.16317	5.63755	4.20528	3.13433	3.8039	5.27496	2.93062	0.410909	0.506289	0.228179	0.201632	0.479695	0.423206	0.277166	0.202892	0.152889	0.344591	0.232272	0.250861	7.15543	8.46588	6.79252	7.78925	9.06881	8.23421	7.29923	7.86907	5.65238	6.13106	7.12537	5.70781	1.00874	1.30859	0.148771	1.01764	0.467951	1.44176	0.0998606	0.203862	0.96352	1.07249	0.745335
Ap2a2	ENSMUSG00000002957	ENSMUST00000003038	5.77118	7.25404	3.44462	3.46244	4.97653	4.9927	4.40114	5.21332	4.49391	4.18877	3.87045	2.96184	0.241219	0.296176	0.127325	0.105407	0.242803	0.200492	0.146168	0.21033	0.130071	0.189655	0.135852	0.11927	6.94674	8.16784	4.14533	4.28727	6.15614	6.06364	5.41259	6.19127	5.31737	4.7516	4.48031	3.83367	1.76062	2.6335	1.40978	1.07175	2.90453	2.25758	1.63409	1.5475	1.92302	1.68848	1.04193
Ap2b1	ENSMUSG00000035152	ENSMUST00000018875,ENSMUST00000065692	2.3779	2.07871	1.88025	2.00309	1.90859	1.94446	1.90209	2.0784	1.80479	1.99796	1.73437	1.94757	0	0	0	0	0	0	0	0	0	0	0	0	3.12267	3.89613	3.22796	3.20254	3.44952	3.05963	2.84069	3.43601	3.42795	3.2043	3.28979	3.00787	0.476105	0.597831	0.232733	0.510604	0.340937	0.470259	0.360786	0.532598	0.251483	0.239707	0.282768
Ap2m1	ENSMUSG00000022841	ENSMUST00000090023,ENSMUST00000126788,ENSMUST00000131203,ENSMUST00000134981,ENSMUST00000135420,ENSMUST00000150537,ENSMUST00000150986,ENSMUST00000232001	42.8424	55.4624	40.3317	41.1736	48.2062	49.49	39.4442	45.1792	41.4765	37.275	42.7922	38.1308	8.02779	9.9226	6.5905	5.29497	10.0815	10.1879	6.68699	7.32559	5.59983	6.01748	5.91735	6.40944	30.2012	33.9465	25.3324	26.0518	28.6557	30.7662	23.8224	31.7008	21.8238	22.9753	28.0291	26.647	3.77189	6.91069	4.76977	3.36006	6.66921	6.38175	4.97822	4.13413	4.88384	4.223	3.99454
Ap2s1	ENSMUSG00000008036	ENSMUST00000086112,ENSMUST00000141496	1.4361	2.38929	1.71961	1.87004	1.7366	1.36491	1.92015	2.02311	1.94961	1.59709	2.77666	1.1331	0	0	0	0	0	0	0	0	0	0	0	0	3.64348	3.90131	3.32723	2.7633	3.33758	3.08975	3.85756	3.89506	2.9949	3.81176	3.80932	3.46364	0.229769	0	1.06805	1.03445	0.323556	1.14431	1.21171	0.628791	0.580312	0	0.759277
Ap3b1	ENSMUSG00000021686	ENSMUST00000022196	2.04623	1.30233	1.41901	1.45886	1.52098	1.39758	1.67801	2.16679	1.42346	2.0348	1.75181	1.78287	0.0188872	0.0214742	0.0145251	0.0103003	0.0202838	0.0122682	0.0146715	0.0120736	0.0147885	0.0256585	0.0144952	0.0146739	6.6767	5.62874	6.36923	5.67685	5.98781	6.95814	6.97302	7.01348	8.33022	8.0062	6.35115	6.1451	1.13258	1.23552	1.1722	0.9077	1.30262	1.26404	1.26932	1.06269	1.48928	1.4667	0.927969
Ap3d1	ENSMUSG00000020198	ENSMUST00000020420,ENSMUST00000218610,ENSMUST00000219356,ENSMUST00000220183	11.5149	14.1964	8.74715	9.06277	12.1107	13.3513	10.3755	9.85339	13.3053	9.38277	8.84407	8.07434	4.48702	6.3706	2.79491	2.18475	4.91826	4.91237	3.59188	2.90805	2.88364	3.48753	2.71289	2.89171	12.3024	14.0054	8.85993	9.59363	12.03	13.2305	10.7709	10.9751	12.3845	9.64611	9.18235	8.90505	4.47051	6.27987	3.8251	3.28619	6.01796	5.59956	4.64921	3.66238	4.93985	3.83945	3.13773
Ap3m1	ENSMUSG00000021824	ENSMUST00000022371,ENSMUST00000126536,ENSMUST00000130291,ENSMUST00000130370,ENSMUST00000148886,ENSMUST00000154460,ENSMUST00000224016	9.47107	10.6697	30.2079	24.6179	19.3579	10.9661	8.25953	9.83721	11.6972	13.1112	18.8524	28.5135	0.213434	0.356221	0.64234	0.365803	0.660373	0.305299	0.251228	0.23723	0.184223	0.396167	0.382439	0.919301	7.72197	11.8123	29.4232	22.9159	17.0008	10.6777	9.00135	8.72523	14.6343	11.9072	16.6439	29.1961	1.95402	3.789	7.18005	3.28768	4.80768	3.59166	2.62916	2.4988	4.35263	4.36054	3.61267
Ap3m2	ENSMUSG00000031539	ENSMUST00000210656	0.454301	0.258508	0.352896	0.377708	0.3485	0.402274	0.375708	0.43769	0.507102	0.504026	0.364963	0.34052	0.00494747	0.00260584	0.00403013	0.00270875	0.00590015	0.00586573	0.00721643	0.00627782	0.00502044	0.00419746	0.00610636	0.00196341	0	0.112732	0.263351	0.139735	0	0.207846	0.21597	0.353181	0.42735	0.301178	0.263308	0.19038	0.00514697	0.00380863	0.00395432	0.00139879	0.00533522	0.00516561	0.00502123	0.0110142	0.00270182	0.0024119	0.00374558
Ap3s1	ENSMUSG00000024480	ENSMUST00000025357,ENSMUST00000224622,ENSMUST00000225415,ENSMUST00000234998	4.38999	4.3488	4.10048	3.77989	4.47587	3.5459	3.6807	4.46302	3.91311	4.4268	3.78399	4.34668	0.449041	0.375879	0.291655	0.240637	0.469254	0.317053	0.338338	0.398952	0.153597	0.47125	0.27329	0.367599	3.82203	4.28696	3.68852	3.58628	4.54567	3.04851	3.55203	4.32383	3.63248	5.24109	3.92322	4.12933	1.40784	1.81337	1.63097	1.39211	1.92572	1.41925	1.66513	1.22717	1.40034	1.5865	1.07874
Ap3s2	ENSMUSG00000063801	ENSMUST00000075657,ENSMUST00000206725	2.2531	1.91467	2.17154	1.75256	1.83318	1.52831	1.65187	2.30251	1.91273	2.41747	2.57546	2.76667	0.0382256	0.0337531	0.0258465	0.033855	0.0429047	0.0295153	0.037327	0.0249654	0.0174933	0.0587917	0.0315953	0.0330167	2.07979	2.09993	2.3495	1.92281	1.74786	1.61426	1.72558	2.04276	1.95903	2.69153	2.40937	2.37933	0.995228	0.988297	0.846264	0.848915	1.1211	1.19506	1.04194	0.872276	0.869791	1.25135	0.777095
Ap4e1	ENSMUSG00000001998	ENSMUST00000002063,ENSMUST00000110393,ENSMUST00000175663,ENSMUST00000177372	2.35191	2.04474	2.23381	2.05644	2.21065	2.05419	1.78433	2.12535	2.32083	2.85299	2.29338	2.7149	0.0946458	0.0915253	0.0664934	0.0793064	0.0815963	0.0616995	0.0597671	0.0870722	0.0764715	0.122091	0.0716763	0.0845655	2.33569	2.33684	2.20444	2.1254	1.93145	2.02809	2.0418	2.14656	2.43839	2.87157	2.38091	2.45457	0.59322	0.634583	0.631033	0.501452	0.733577	0.629445	0.671475	0.571124	0.764882	0.678258	0.474413
Ap4m1	ENSMUSG00000019518	ENSMUST00000019662,ENSMUST00000134100,ENSMUST00000142687,ENSMUST00000155745	4.6411	4.12274	5.36057	5.50473	6.33593	5.20832	7.00622	7.16174	6.20567	6.92936	5.90862	4.83932	1.45974	0.968761	1.33686	1.55648	1.8134	1.66542	2.24807	2.45146	1.18657	1.99577	1.51918	1.67079	3.3412	2.89531	3.38886	3.63213	4.8761	3.64009	5.05018	5.94786	3.75013	4.7074	4.41504	3.75048	1.73875	1.1663	2.3001	2.68565	2.28859	1.9522	3.17288	3.24792	2.33107	2.72573	1.91166
Ap4s1	ENSMUSG00000020955	ENSMUST00000021338,ENSMUST00000218820	0.859286	1.01365	0.881967	1.03368	1.06248	0.858229	0.852805	1.08964	1.10089	1.00711	0.94366	1.03445	0.213966	0.196207	0.155167	0.133858	0.229417	0.193628	0.158053	0.181616	0.118066	0.251845	0.163972	0.189907	1.43735	1.13451	0.963742	1.25001	0.839773	1.12782	0.79035	1.31733	1.23466	1.27362	1.1918	0.836045	0.575849	0.559917	0.558538	0.464705	0.62863	0.632377	0.477649	0.517255	0.672713	0.689605	0.462023
Ap5b1	ENSMUSG00000049562	ENSMUST00000235542,ENSMUST00000235575	0.136513	0.229077	0.159118	0.17546	0.174712	0.0837448	0.244216	0.139422	0.230427	0.206214	0.253841	0.0617732	0	0	0	0	0	0	0	0	0	0	0	0	3.06627	2.50331	2.74285	3.19242	2.32785	2.95818	2.60164	2.42339	2.72043	2.57017	2.72378	1.8997	0	0	0	0	0	0	0	0	0.484982	0	0
Ap5m1	ENSMUSG00000036291	ENSMUST00000037473,ENSMUST00000227066,ENSMUST00000227410,ENSMUST00000227608,ENSMUST00000227991,ENSMUST00000228238	4.85414	3.70983	5.52028	4.39468	3.86104	2.99675	3.77761	4.51522	3.8516	5.00313	4.97743	6.3843	0.764108	0.687235	0.43486	0.423651	0.806927	0.719496	0.527791	0.545876	0.292758	0.572058	0.424882	0.570209	3.34434	3.31667	4.33981	3.48537	2.79242	2.27615	3.18963	3.1917	3.81932	3.7925	4.03253	4.5116	1.01018	1.42383	1.83891	1.21937	1.85628	1.66121	1.55505	1.30807	1.25569	1.39554	0.984426
Ap5s1	ENSMUSG00000068264	ENSMUST00000089506,ENSMUST00000110208	1.93934	2.12966	1.91362	2.05781	1.08923	1.68328	3.10414	2.29423	3.23319	1.61605	1.81501	1.16186	2.19964	1.95496	1.33694	2.94179	2.62203	3.57882	3.44302	2.48904	2.32553	2.04092	2.25705	1.83113	2.25928	1.61079	0.878439	2.29466	1.24788	2.38332	3.66811	2.22719	2.30269	1.85467	1.84015	1.53874	3.13468	2.33315	2.30168	1.67392	2.84214	3.37469	0.743446	2.9664	2.83735	1.45052	2.50035
Ap5z1	ENSMUSG00000039623	ENSMUST00000038699,ENSMUST00000196405,ENSMUST00000197173,ENSMUST00000197293	4.20712	5.01487	6.08573	4.58441	4.37775	5.18788	6.40626	5.00968	7.18241	5.70541	6.71883	4.85939	0.530068	0.520919	0.523371	0.425457	0.58944	0.662461	0.513179	0.55424	0.527799	0.64427	0.585643	0.58122	7.18727	5.11338	7.31237	5.99536	5.84862	7.05628	7.39327	7.19843	8.79817	8.1015	7.48618	8.58541	1.07017	1.14274	1.65653	0.971922	1.09352	1.38165	1.22905	1.27068	1.82398	1.47273	1.19941
Apaf1	ENSMUSG00000019979	ENSMUST00000020157,ENSMUST00000159110,ENSMUST00000162618	0.267382	0.148739	0.173613	0.171144	0.150082	0.191321	0.249687	0.251284	0.330659	0.289314	0.152437	0.17762	0.0188051	0.0132371	0.00979865	0.011643	0.0101277	0.0121151	0.0128907	0.0151017	0.0145824	0.0189365	0.00945254	0.00795977	0.521576	0.47388	0.530445	0.554755	0.369511	0.576188	0.516155	0.546027	1.00063	0.559161	0.389577	0.33345	0.254886	0.195929	0.196149	0.199057	0.184289	0.250973	0.226639	0.202378	0.417771	0.231751	0.160694
Apba3	ENSMUSG00000004931	ENSMUST00000057798,ENSMUST00000217688,ENSMUST00000218146,ENSMUST00000218297,ENSMUST00000218742,ENSMUST00000219294,ENSMUST00000219919	11.581	30.4859	14.4333	11.6002	18.9837	20.0058	14.4445	8.17392	9.74925	8.3129	15.3565	6.56073	2.37336	5.71362	2.46633	2.09076	5.29836	5.21011	1.79276	1.88588	1.88636	1.6089	2.16529	2.11158	17.008	25.4964	13.079	12.1894	23.5638	22.129	14.2025	11.6952	9.81843	10.5311	12.8	11.66	7.19327	10.8062	7.12719	6.20934	11.0159	10.8909	5.02503	4.79219	5.97325	4.19641	4.67124
Apbb1ip	ENSMUSG00000026786	ENSMUST00000014290	0.430933	0.232405	0.243426	0.450957	0.234828	0.367268	0.382954	0.434587	1.23723	0.440802	0.33195	0.380238	0.0331046	0.0146415	0.0121892	0.0209196	0.0201513	0.0218345	0.0196929	0.0268416	0.0347045	0.0297262	0.0199362	0.0225033	0.568336	0.267429	0.161222	0.617824	0.416918	0.675698	0.520331	0.573801	2.11132	0.655569	0.500553	0.396269	0.352104	0.196434	0.216459	0.342934	0.266093	0.349448	0.296967	0.275269	0.755777	0.366494	0.237006
Apbb2	ENSMUSG00000029207	ENSMUST00000087256,ENSMUST00000159512,ENSMUST00000159786,ENSMUST00000160063,ENSMUST00000160185,ENSMUST00000160870,ENSMUST00000161879,ENSMUST00000162349,ENSMUST00000162366,ENSMUST00000162382,ENSMUST00000201776	0.608086	0.418985	0.538833	0.497583	0.419687	0.423034	0.453905	0.53183	0.396957	0.434098	0.495379	0.600831	0.014501	0.0141578	0.0145047	0.0114267	0.0149845	0.00921596	0.00934489	0.0100788	0.0125558	0.016327	0.010049	0.0168978	4.87256	4.04941	4.2768	5.79136	3.39513	3.90608	2.95862	5.44185	4.73348	3.04125	4.19818	4.51862	0.916197	0.839052	1.11125	0.812507	0.760672	0.807621	0.71101	0.655461	1.13933	0.890062	0.693353
Apbb3	ENSMUSG00000117679	ENSMUST00000001415,ENSMUST00000235552,ENSMUST00000236001,ENSMUST00000237073,ENSMUST00000237679,ENSMUST00000237965,ENSMUST00000238072	9.30735	14.4269	23.9208	21.4177	17.4262	15.8328	17.5154	9.74924	12.4492	13.885	18.3788	16.0698	6.35222	6.93069	9.24559	7.90546	10.5393	12.5084	8.49827	5.47792	5.9949	7.85217	5.92223	9.6492	10.1866	13.0671	20.6218	21.9992	16.3801	15.3885	15.4309	9.37167	10.488	12.4551	15.8909	15.1454	4.97852	5.45203	9.60164	7.82052	7.91654	10.1344	7.25737	4.56147	6.00397	6.47366	5.52871
Apc	ENSMUSG00000005871	ENSMUST00000079362,ENSMUST00000115781,ENSMUST00000163295,ENSMUST00000165590,ENSMUST00000167136,ENSMUST00000170023,ENSMUST00000171187	2.647	2.00551	2.11742	1.86801	2.3424	2.27929	1.97694	2.27198	2.40896	2.70416	1.81131	2.42896	0.121492	0.0996854	0.0839335	0.0630854	0.0991761	0.0763385	0.0845961	0.0880767	0.0692464	0.151186	0.061859	0.0910864	5.09659	4.63741	4.72213	4.42575	4.31393	4.62214	4.09787	4.83501	5.66736	4.87752	4.78638	5.15309	1.40959	1.42154	1.55123	1.48984	1.557	1.5523	1.45512	1.16169	2.10222	1.61198	1.07958
Apeh	ENSMUSG00000032590	ENSMUST00000081309,ENSMUST00000191754,ENSMUST00000192278,ENSMUST00000192916,ENSMUST00000193254,ENSMUST00000194014,ENSMUST00000194915	16.6925	18.5363	24.5804	19.6813	18.0393	16.1792	17.1202	19.1801	23.1753	19.7728	24.6551	20.1864	2.92658	2.57556	3.84961	2.39491	3.20651	2.37683	2.94715	3.57508	2.57065	4.37656	4.39599	3.01702	12.9039	14.0212	17.5417	14.0681	13.6469	11.7137	12.8619	14.4573	14.4493	15.4015	17.1593	15.0183	2.37699	2.80332	4.01443	2.08299	3.36545	2.45515	3.08287	2.95278	3.0703	3.40006	3.44278
Apex1	ENSMUSG00000035960	ENSMUST00000049411,ENSMUST00000128395	2.54831	2.2963	1.93199	4.1786	2.77204	3.56762	4.38074	3.22599	1.42769	2.00047	2.4778	1.66225	1.29881	0.657097	0.458546	1.32102	1.10479	1.8792	1.62222	0.916072	0.452409	0.543144	0.64454	0.588088	2.3829	1.3132	1.23149	1.16684	1.33517	2.47771	1.9896	2.16426	0.924064	1.58945	1.20814	0.89662	0.738718	1.05003	0.55151	3.06245	1.71317	1.85977	2.63839	0.988381	0.617816	0.387237	1.22703
Apex2	ENSMUSG00000025269	ENSMUST00000026303,ENSMUST00000112719,ENSMUST00000112720,ENSMUST00000112721,ENSMUST00000112725,ENSMUST00000112727,ENSMUST00000124521,ENSMUST00000152332	1.25559	1.57322	2.3228	2.71468	2.01512	2.24215	1.55018	1.46677	1.59389	1.45597	1.76502	1.71167	0.207921	0.220696	0.445934	0.418917	0.458953	0.375843	0.368407	0.203814	0.154725	0.291399	0.242008	0.291003	2.29917	3.46528	6.57436	4.2474	4.35713	3.32676	3.16497	2.81723	5.95312	4.50791	5.18716	4.57514	0.781273	0.913865	1.92916	1.22885	1.50324	1.23417	1.17875	0.894241	1.67766	1.39628	1.05252
Aph1a	ENSMUSG00000015750	ENSMUST00000015894,ENSMUST00000056710,ENSMUST00000197232	4.99314	6.20052	7.1562	5.77582	5.74919	5.28453	5.24864	5.15068	6.62144	5.67487	6.91003	5.05858	0.808161	0.765757	0.853302	0.576837	1.40758	1.05007	0.802524	0.839106	0.412483	0.632299	0.646992	0.902313	5.08752	4.83128	6.00256	4.90834	4.82158	3.92064	4.55554	3.84502	4.23483	4.83619	4.98932	5.80463	1.52552	1.60107	2.07945	1.66496	3.09333	2.42771	1.67206	2.19658	1.97168	2.10757	1.89892
Aph1b	ENSMUSG00000032375	ENSMUST00000034934,ENSMUST00000113730	0.530745	0.20628	0.339945	0.331629	0.276838	0.308184	0.432542	0.450657	0.258037	0.286683	0.230953	0.225897	0.0130695	0.000701119	0	0.000728808	0	0.000450919	0.000369835	0	0	0.000821351	0	0	0.432779	0.22943	0.436711	0.301939	0.120522	0.324139	0.409603	0.645061	0.420454	0.569057	0.0188027	0.252564	0	0	0.129148	0.0834233	0.225859	0	0.128342	0.155098	0.115097	0.101462	0
Aph1c	ENSMUSG00000053040	ENSMUST00000057261,ENSMUST00000169282	0.506404	0.195597	0.414546	0.576079	0.305793	0.373896	0.624788	0.487582	0.759264	0.273694	0.470104	0.286564	0.0908042	0.0318533	0.0555614	0.0594579	0.0403265	0.0748957	0.077327	0.117171	0.0696836	0.130003	0.0385255	0.0505814	0.61085	0.154175	0.247385	0.138985	0.294508	0.513262	0.651362	0.648526	0.134228	0.372787	0.289462	0.29035	0.162857	0.0730363	0.129601	0.15948	0.117193	0.116169	0.219278	0.189453	0.344782	0.203087	0.144961
Api5	ENSMUSG00000027193	ENSMUST00000028617	4.16148	4.22453	3.94408	4.83456	4.78787	4.3685	4.01044	4.42618	3.78735	3.65263	4.19353	4.15168	0.271625	0.28564	0.222581	0.238097	0.327152	0.254475	0.230511	0.22289	0.118371	0.237288	0.206602	0.277147	3.19495	3.13956	2.41676	3.40327	3.09191	2.98071	3.2047	3.28935	2.20694	2.81962	2.96284	2.67351	1.06273	1.42575	1.17951	1.27292	1.43539	1.42359	1.25312	0.833574	1.12877	1.04589	0.911527
Apip	ENSMUSG00000010911	ENSMUST00000011055,ENSMUST00000124540,ENSMUST00000147131	4.78951	3.55194	7.18391	6.9042	4.29185	3.91611	4.93773	4.46101	4.65358	4.94179	5.05657	6.43673	1.83574	1.12787	2.14976	1.80109	1.44517	1.30358	1.48879	1.43735	1.59561	1.67873	1.72074	1.92952	4.49985	2.8858	5.26254	6.31841	2.79866	4.17743	3.62168	3.85177	4.84235	4.32273	5.63968	4.6319	1.38858	1.29858	2.29654	1.40549	1.62699	1.65832	1.44799	1.4633	1.75917	1.61159	1.65846
Aplf	ENSMUSG00000030051	ENSMUST00000032130,ENSMUST00000065997,ENSMUST00000203209	0.468634	0.526056	0.633762	0.696769	0.435456	0.396536	0.632559	0.620043	0.595754	0.692473	0.550599	0.626513	0.0491734	0.0415938	0.0434113	0.0485868	0.0394166	0.0348922	0.0537136	0.0494323	0.0354489	0.0573637	0.038516	0.0486339	0.301655	0.286993	0.474547	0.7144	0.424362	0.389246	0.60959	0.553306	0.791744	0.585621	0.543578	0.449964	0.141302	0.198932	0.192067	0.212685	0.139147	0.145632	0.201473	0.163853	0.254475	0.228187	0.181401
Aplp2	ENSMUSG00000031996	ENSMUST00000072634,ENSMUST00000213254,ENSMUST00000214396,ENSMUST00000214908,ENSMUST00000216921,ENSMUST00000217516,ENSMUST00000217641,ENSMUST00000217658	31.0895	28.852	40.2133	28.3693	30.409	26.4205	27.2252	27.8388	25.8466	24.5837	29.9735	41.115	3.14766	2.39223	3.63255	1.93718	3.58174	2.1324	2.00816	3.05149	2.07894	3.46749	3.50217	4.92152	22.9794	22.7923	29.9644	20.8659	23.1053	18.233	21.851	23.2567	19.9389	17.85	23.1888	29.862	3.0244	3.38046	5.05167	2.71605	4.91262	2.7206	2.71614	2.90555	3.72461	3.99548	4.50613
Apmap	ENSMUSG00000033096	ENSMUST00000046399,ENSMUST00000145325	2.50223	2.75646	2.16769	2.44332	2.15431	2.72825	2.17559	2.14388	2.21872	2.04019	2.04476	2.45593	0.0782179	0.104201	0.0493522	0.0542795	0.0892763	0.089655	0.0757466	0.0693577	0.0481456	0.0811073	0.0507605	0.0688519	2.43872	2.24748	2.05893	1.646	2.33346	2.31307	2.39222	2.192	1.6178	2.29815	2.00225	2.19097	0.595218	0.767957	0.624	0.50422	0.820243	0.778184	0.648648	0.468598	0.485918	0.614748	0.458749
Apoa1	ENSMUSG00000032083	ENSMUST00000034588,ENSMUST00000132155	520.898	510.29	758.1	776.819	525.185	507.82	887.306	519.693	416.708	560.821	600.724	452.866	165.08	54.6993	211.399	231.642	134.719	120.713	201.247	159.922	99.5374	141.91	142.805	67.3344	484.966	386.469	597.823	614.211	457.453	427.622	678.505	447.933	321.403	445.864	479.25	414.983	124.023	42.2929	132.933	200.729	106.84	97.6175	147.959	160.481	70.3307	107.336	109.522
Apoa2	ENSMUSG00000005681	ENSMUST00000111319,ENSMUST00000111320,ENSMUST00000111321	636.354	827.948	873.609	726.287	771.062	572.972	718.019	617.524	461.36	556.214	659.92	792.062	61.0834	86.8519	70.6302	24.9711	93.6256	32.1796	58.1973	81.5289	57.7839	65.2458	86.0041	76.7145	410.347	493.224	528.451	417.619	478.784	345.645	432.643	398.317	235.196	356.876	467.497	448.023	36.8901	50.7454	41.2097	14.2785	52.0006	21.3583	33.5752	47.4824	32.4789	35.3844	57.8489
Apoa4	ENSMUSG00000032080	ENSMUST00000034585	4.43392	4.77699	5.44809	4.42786	5.09623	2.83493	6.10944	3.98017	1.21915	3.1678	3.03898	2.97819	1.24503	0.521902	4.68956	2.39629	2.45678	1.54259	1.52059	1.28944	0.529423	2.39877	1.46359	2.05821	5.30016	5.08144	6.55988	4.59157	6.20019	3.39126	5.46311	5.48151	1.27311	4.15011	2.56477	4.81893	0.947501	0.553977	3.41506	2.40335	2.00978	1.08301	1.54915	0.717587	0.27632	2.31046	1.78765
Apoa5	ENSMUSG00000032079	ENSMUST00000034584,ENSMUST00000121598,ENSMUST00000213878,ENSMUST00000215458	65.4163	136.237	129.004	157.81	104.859	97.3447	169.478	93.0568	100.663	83.8368	152.359	95.8542	90.7451	33.6587	107.015	125.997	67.9148	83.9504	65.5151	59.4029	47.0458	53.6849	44.5272	86.6235	95.6539	121.83	76.9516	106.118	123.664	106.895	160.801	116.907	76.8052	90.8045	126.727	151.085	109.083	43.2983	172.271	176.378	76.4783	90.7195	82.3189	70.7873	67.9174	76.8061	74.6967
Apob	ENSMUSG00000020609	ENSMUST00000037520,ENSMUST00000037811,ENSMUST00000171239,ENSMUST00000171271	156.043	114.852	99.0938	91.7487	112.793	112.009	91.2941	99.9003	73.5302	101.87	83.5722	102.815	25.2332	20.4343	22.4902	19.4729	25.3359	28.9304	15.988	24.9296	18.5845	19.6147	16.9861	18.0636	140.076	131.517	119.924	111.719	126.71	131.411	116.777	119.919	99.5003	108.673	103.687	101.896	25.8484	23.7712	35.126	23.0913	35.4908	37.5988	23.2479	26.9192	32.7445	25.8644	23.1411
Apobec1	ENSMUSG00000040613	ENSMUST00000112585,ENSMUST00000112587,ENSMUST00000143356,ENSMUST00000147760,ENSMUST00000203197	20.0098	9.17571	8.98716	43.0227	15.6974	33.5771	44.562	19.6555	21.7946	17.2962	11.2827	10.4781	2.75552	0.977862	0.701685	5.29523	1.50162	4.6427	4.68957	1.64588	1.33616	1.72864	0.591972	1.00006	13.6304	5.97982	6.23521	27.8813	10.6236	22.1643	31.2641	12.9142	14.474	12.0188	8.22812	7.11959	5.76788	2.18551	1.48934	13.5859	3.94276	10.5618	8.86727	3.59664	4.28242	2.81354	1.70997
Apobec3	ENSMUSG00000009585	ENSMUST00000165537,ENSMUST00000175752,ENSMUST00000175801,ENSMUST00000175827,ENSMUST00000176325,ENSMUST00000177098	1.64516	0.961279	1.16795	1.26665	1.27001	1.30614	1.58548	1.76135	2.91801	1.45127	1.44479	1.22415	0.208918	0.119369	0.166191	0.207068	0.154771	0.163648	0.241437	0.195991	0.312236	0.246425	0.176522	0.166513	2.84579	1.44266	2.83463	3.60634	1.66236	2.58785	3.49718	2.57201	6.12398	2.91761	2.74602	2.5289	0.5622	0.387771	0.507217	0.66498	0.414884	0.537318	0.642056	0.558247	1.09491	0.597475	0.506467
Apobr	ENSMUSG00000042759	ENSMUST00000039522	0.33501	0.196405	0.351688	0.432343	0.307501	0.450069	0.409186	0.443346	1.09216	0.438904	0.266567	0.402917	0.0321116	0.0218022	0	0	0	0.00186959	0.023001	0.0560261	0.0582461	0.0510819	0.0544959	0	0.182557	0.18655	0.260474	0.361469	0.114892	0.170132	0.356195	0.297648	0.807715	0.342189	0.151831	0.220167	0.0287087	0.00566499	0	0	0	0.161351	0.0504132	0.158366	0.21701	0.0538121	0.189421
Apoc1	ENSMUSG00000040564	ENSMUST00000045035,ENSMUST00000108451,ENSMUST00000207978	319.651	406.909	447.298	380.97	467.034	337.713	379.332	304.642	302.565	322.651	436.477	363.354	37.4759	53.2517	47.4381	20.4592	86.771	51.7452	32.6376	34.294	42.6213	52.9958	52.8091	47.0595	386.269	450.19	438.13	356.842	524.229	364.619	395.468	368.511	268.536	393.149	499.911	427.135	34.0097	50.3214	37.2808	21.3388	78.8871	43.573	32.0682	32.0119	37.0615	49.6625	50.4893
Apoc2	ENSMUSG00000002992	ENSMUST00000003074,ENSMUST00000134116	34.7073	62.1797	59.7873	30.4829	62.4984	38.5821	37.3721	42.6172	52.9635	55.1358	64.326	50.0993	0	0	0	0	0	0	0	0	0	0	0	0	23.3499	44.3236	36.3787	19.351	41.8277	26.0185	22.0432	31.2429	27.8233	38.5254	42.5131	36.529	0	0	0	0	0	0	0	0	0	0	0
Apoc3	ENSMUSG00000032081	ENSMUST00000034586,ENSMUST00000121916,ENSMUST00000145672,ENSMUST00000214729	217.472	263.536	244.084	259.581	325.957	258.867	327.028	185.122	140.259	208.663	230.914	195.602	32.3006	18.0306	25.6056	26.584	57.9159	46.1287	45.108	23.313	17.4868	26.1932	17.5564	14.4583	172.516	166.792	158.794	162.502	218.068	188.448	198.061	140.266	83.8927	147.901	151.826	148.931	27.5201	17.0483	27.5738	22.9313	43.02	35.9566	34.9206	18.5851	15.0121	24.6332	15.997
Apoc4	ENSMUSG00000074336	ENSMUST00000003071	38.1289	72.9033	61.131	45.8031	52.7709	39.6811	58.4912	35.4224	35.0098	43.753	73.9629	36.9791	8.05843	6.88766	4.15706	2.6527	16.8152	6.408	8.34743	13.0286	5.41029	15.0381	9.39669	4.09166	43.8355	50.7643	46.2134	37.404	47.0951	35.8689	43.8557	41.3874	26.8971	43.6289	51.7845	49.3671	7.62805	9.15581	4.92368	2.83602	15.8802	6.50306	8.52752	10.9363	8.05311	13.3746	10.6551
Apoe	ENSMUSG00000002985	ENSMUST00000167646,ENSMUST00000174064,ENSMUST00000174355	198.141	334.267	306.205	299.909	253.746	219.76	374.133	197.819	166.036	214.863	270.436	175.672	49.088	69.1284	94.7097	28.3545	100.515	37.5803	39.0304	50.9402	58.8876	98.809	110.049	111.986	503.049	532.946	656.529	568.653	576.641	449.251	584.342	500.918	352.36	504.738	598.899	556.536	57.9423	79.4092	88.791	32.5354	116.132	42.5039	50.4339	55.2656	60.1094	110.551	117.227
Apof	ENSMUSG00000047631	ENSMUST00000050901	30.85	35.2007	37.4539	32.031	30.182	37.087	37.4972	36.8285	40.5828	28.7936	30.0239	25.6183	6.32428	7.03484	9.10079	6.5614	10.3468	9.78591	7.63821	10.7508	8.16886	11.6179	6.08062	11.587	22.5135	25.1583	25.9347	25.5265	22.835	25.3485	25.2895	27.245	28.3592	24.0304	21.8057	23.3946	6.74056	8.88395	10.4871	7.18058	9.10599	11.1054	8.96562	10.4759	11.2624	8.78725	7.52389
Apoh	ENSMUSG00000000049	ENSMUST00000000049	89.0149	83.7627	107.932	92.4393	65.3478	72.2168	106.918	87.6975	77.339	77.7134	71.3477	102.844	7.59826	4.01916	7.41758	3.88655	3.05456	4.95788	7.23383	6.9263	5.27089	5.55953	4.24832	7.58789	59.3204	61.3396	76.814	57.7064	43.0075	46.5227	78.4857	57.3564	50.2639	51.2372	52.568	67.3979	13.5483	9.01584	16.4178	8.21789	6.18857	10.3909	14.9347	13.7456	14.5158	9.94547	9.15905
Apol7a	ENSMUSG00000010601	ENSMUST00000175789,ENSMUST00000175919,ENSMUST00000176074,ENSMUST00000177135	29.1512	25.835	48.4297	16.6623	24.948	20.2416	22.5357	28.6719	41.9845	26.9415	44.5128	60.445	6.77036	5.53748	9.19453	2.07653	6.85041	4.02303	4.82665	6.5968	5.83597	9.18391	11.3836	13.6325	16.879	14.3517	26.2715	9.69651	12.8655	12.1045	11.6918	15.4444	18.3131	15.319	25.5209	30.2292	8.18952	8.61527	14.8772	2.89167	11.1009	6.18229	7.23971	8.36824	9.32232	12.8464	15.2485
Apol7e	ENSMUSG00000071716	ENSMUST00000096358	0.271253	0.173994	0.219906	0.294637	0.163393	0.404295	0.296067	0.358328	0.409474	0.332049	0.30352	0.232595	0.0149086	0.0110888	0.0100291	0.0118301	0.00943885	0.0108852	0.0163164	0.0179268	0.009595	0.0211948	0.00757453	0.0105537	0.188464	0.0875032	0.136276	0.16872	0.080441	0.166894	0.248751	0.147614	0.197862	0.13507	0.161353	0.0492579	0.0553321	0.043219	0.0165319	0.0413533	0.0489915	0.0555325	0.0539803	0.041662	0.0629324	0.0324111	0.00894813
Apom	ENSMUSG00000024391	ENSMUST00000025249	17.338	21.3633	18.152	20.2953	17.9215	19.0914	23.0435	18.7912	17.3003	17.5544	18.1163	16.4039	2.81264	3.19463	1.61353	1.48239	2.87389	2.42945	2.7068	2.94342	2.60137	2.67721	2.27021	1.67211	10.8209	13.5283	10.5867	12.1246	12.8607	11.7843	13.4265	11.5324	8.9165	10.0215	10.7974	11.2072	2.8642	3.06011	1.4508	1.5138	2.99357	2.25519	3.01036	2.62628	2.45879	2.49898	2.30315
Apon	ENSMUSG00000051716	ENSMUST00000060782,ENSMUST00000218722	19.7841	21.3084	20.9061	19.9198	19.0277	31.1525	20.9282	30.2471	51.826	17.4364	15.4351	20.7235	11.7322	10.1935	13.8676	12.3175	11.8534	13.5944	13.9298	20.3762	22.0463	16.8204	16.5289	11.8142	22.1776	22.8274	18.236	21.535	20.721	28.1533	23.9163	28.4041	38.8742	23.0883	18.7419	17.0048	0	0	6.98217	0.4204	0	3.29907	1.41479	6.77382	8.13713	2.28037	4.33089
Apoo	ENSMUSG00000079508	ENSMUST00000113895,ENSMUST00000113896,ENSMUST00000113898	1.43033	1.62502	1.64655	1.4873	1.98523	1.51563	0.922071	1.89506	1.13756	1.68374	1.50312	1.65854	0.0684061	0.0805481	0.0612458	0.0479158	0.0763942	0.062348	0.0381018	0.0354902	0.0349129	0.0530259	0.0481409	0.0685675	0.785216	2.01897	1.31622	1.96584	1.87452	1.45672	1.416	1.6294	0.674487	0.780513	1.5007	2.0299	0.489041	0.603362	0.690865	0.526523	0.679634	0.598207	0.510976	0.312015	0.521806	0.554224	0.449015
Apoo-ps	ENSMUSG00000049233	ENSMUST00000061241	1.25868	0.960173	0.701764	0.998093	0.220155	1.10999	1.00015	0.102483	0	0.469865	0.56086	0.512831	0	0	0	0	0	0	0	0	0	0	0	0	0.624166	0.710565	0.934479	0.678516	0.646995	1.01192	0.468398	0	0.35285	0.719969	0.465869	0.597328	0	0	0	0	0	0	0	0	0	0	0
Apool	ENSMUSG00000025525	ENSMUST00000026599,ENSMUST00000113415	1.99216	1.61857	2.00472	2.23615	1.54553	1.28375	1.73484	1.80018	1.47184	1.88401	1.96867	2.34556	0.0977009	0.0724064	0.0716526	0.0621499	0.078989	0.0958817	0.0899039	0.0708504	0.0622324	0.0958523	0.0774008	0.0873184	1.80734	1.45722	1.39352	1.6267	1.28925	1.09223	1.64943	1.36776	1.57102	1.76671	1.60281	1.83059	0.576386	0.450332	0.644218	0.492011	0.473525	0.57155	0.595205	0.477117	0.599497	0.662672	0.489731
Apopt1	ENSMUSG00000037787	ENSMUST00000040519,ENSMUST00000159557,ENSMUST00000163220	1.26233	1.47039	1.53802	1.45536	1.32344	1.32394	0.897021	1.44775	1.53058	1.52782	1.64099	1.71482	0.403971	0.438504	0.360332	0.248779	0.410337	0.309584	0.243444	0.316816	0.308032	0.476442	0.342521	0.40246	1.60315	1.65704	1.56403	1.16183	1.74092	1.0471	0.844055	1.57314	1.06863	1.69328	1.60492	1.94473	1.3395	1.70668	1.52635	1.0436	1.98649	1.6637	1.13705	1.1591	1.65614	1.81128	1.23762
App	ENSMUSG00000022892	ENSMUST00000005406,ENSMUST00000226232,ENSMUST00000226801,ENSMUST00000228375	3.69165	5.14982	3.8509	5.58239	3.53719	4.04493	4.412	3.78517	2.53729	2.75955	4.58164	4.31912	0.0567657	0.0397552	0.0720426	0.0671536	0.0382852	0.0520081	0.0486136	0.0516972	0.0473484	0.0500127	0.0377852	0.0330177	4.55121	4.91585	4.74891	6.01905	3.84757	4.90003	5.0185	4.85593	6.07175	3.4571	4.37121	4.94772	0.234257	0.154665	0.189218	0.288121	0.199542	0.153067	0.224046	0.187292	0.216032	0.178092	0.0870399
Appbp2	ENSMUSG00000018481	ENSMUST00000018625	1.97375	1.66099	1.58663	1.74495	1.90477	1.80873	1.75428	1.80697	1.5691	1.71158	1.64555	1.88635	0.191948	0.149047	0.134215	0.138963	0.201498	0.156019	0.157111	0.15342	0.101591	0.185637	0.123815	0.181662	1.00296	1.21428	1.21181	1.36186	1.00156	1.12089	1.17558	1.26488	1.29982	1.0295	1.14071	1.19163	1.36943	1.37285	1.53116	1.4227	1.70971	1.76047	1.66161	1.21121	1.70903	1.4339	1.0329
Appl1	ENSMUSG00000040760	ENSMUST00000036570,ENSMUST00000142261,ENSMUST00000224406	2.5669	2.10498	1.04317	0.998683	1.93039	1.89954	1.84961	1.89662	1.6261	2.03978	1.09772	1.43328	0.210844	0.163957	0.0809178	0.0608305	0.156064	0.130575	0.155873	0.15064	0.0962436	0.200068	0.0787295	0.125464	3.22403	3.12486	1.69894	1.56703	2.13156	2.57716	3.12006	2.86486	2.95628	3.48161	1.8148	2.21304	0.697394	0.726804	0.493451	0.399645	0.734391	0.745808	0.829494	0.697983	0.766114	0.904658	0.425727
Aprt	ENSMUSG00000006589	ENSMUST00000006764,ENSMUST00000211823,ENSMUST00000213017,ENSMUST00000213029,ENSMUST00000213062	6.76462	10.505	13.6888	11.3546	11.6335	10.2976	10.1162	7.8683	13.1168	10.5568	18.4371	10.9837	0.416705	1.36348	1.28961	0.442207	1.72178	0.888604	0.794025	0.946026	0.635127	0.71133	0.702595	0.6301	7.30806	9.12251	12.4494	11.4996	10.4213	9.76586	7.32646	9.83067	11.1484	10.0278	14.2604	15.2131	1.03457	1.55267	1.29861	1.40977	2.91513	1.06756	2.3171	0.374182	1.20854	3.30485	2.65805
[truncated: 10,119 more rows]
[truncated: 50 more columns]

## Sheet: Biotype
Gene	EnsemblID	trans.EnsemblID	Nuc_PolyA_ZT0_S1_WT.ex	Nuc_PolyA_ZT0_S2_WT.ex	Nuc_PolyA_ZT12_S1_WT.ex	Nuc_PolyA_ZT12_S2_WT.ex	Nuc_PolyA_ZT16_S1_WT.ex	Nuc_PolyA_ZT16_S2_WT.ex	Nuc_PolyA_ZT20_S1_WT.ex	Nuc_PolyA_ZT20_S2_WT.ex	Nuc_PolyA_ZT4_S1_WT.ex	Nuc_PolyA_ZT4_S2_WT.ex	Nuc_PolyA_ZT8_S1_WT.ex	Nuc_PolyA_ZT8_S2_WT.ex	Nuc_PolyA_ZT0_S1_WT.in	Nuc_PolyA_ZT0_S2_WT.in	Nuc_PolyA_ZT12_S1_WT.in	Nuc_PolyA_ZT12_S2_WT.in	Nuc_PolyA_ZT16_S1_WT.in	Nuc_PolyA_ZT16_S2_WT.in	Nuc_PolyA_ZT20_S1_WT.in	Nuc_PolyA_ZT20_S2_WT.in	Nuc_PolyA_ZT4_S1_WT.in	Nuc_PolyA_ZT4_S2_WT.in	Nuc_PolyA_ZT8_S1_WT.in	Nuc_PolyA_ZT8_S2_WT.in	Nuc_Total_ZT0_S1_WT.ex	Nuc_Total_ZT0_S2_WT.ex	Nuc_Total_ZT12_S1_WT.ex	Nuc_Total_ZT12_S2_WT.ex	Nuc_Total_ZT16_S1_WT.ex	Nuc_Total_ZT16_S2_WT.ex	Nuc_Total_ZT20_S1_WT.ex	Nuc_Total_ZT20_S2_WT.ex	Nuc_Total_ZT4_S1_WT.ex	Nuc_Total_ZT4_S2_WT.ex	Nuc_Total_ZT8_S1_WT.ex	Nuc_Total_ZT8_S2_WT.ex	Nuc_Total_ZT0_S1_WT.in	Nuc_Total_ZT0_S2_WT.in	Nuc_Total_ZT12_S1_WT.in	Nuc_Total_ZT12_S2_WT.in	Nuc_Total_ZT16_S1_WT.in	Nuc_Total_ZT16_S2_WT.in	Nuc_Total_ZT20_S1_WT.in	Nuc_Total_ZT20_S2_WT.in	Nuc_Total_ZT4_S1_WT.in	Nuc_Total_ZT4_S2_WT.in	Nuc_Total_ZT8_S1_WT.in
[truncated: 20,036 more rows]
[truncated: 50 more columns]

[truncated: 2 more sheets: Transcript, description]
