# Supplementary material for: Comprehensive analysis of the circadian nuclear and cytoplasmic transcriptome in mouse liver
Source: PLoS Genet. 2022 Aug 3;18(8):e1009903. doi: 10.1371/journal.pgen.1009903 (PMC9377612; doi:10.1371/journal.pgen.1009903)
Supplement: S3 Table — (XLSX) [file pgen.1009903.s005.xlsx]

## Sheet: Gene_Temporal
Gene	Ens	trans.Ensembl	pvalue	padj	Intercept	Amp	Phase	Condition	intron_exon
0610009B22Rik	ENSMUSG00000007777	ENSMUST00000007921	0.183019	0.4558	6.53501	0.496046	22.3124	Cyt_PolyA	exon
0610009L18Rik	ENSMUSG00000043644	ENSMUST00000143813	0.337703	0.61422	0.568872	1.37605	23.1166	Cyt_PolyA	exon
0610010F05Rik	ENSMUSG00000042208	ENSMUST00000043356,ENSMUST00000123909,ENSMUST00000155903,ENSMUST00000180260	1.10635e-11	3.81855e-09	3.30771	1.52049	15.1198	Cyt_PolyA	exon
0610010K14Rik	ENSMUSG00000020831	ENSMUST00000021180,ENSMUST00000021181,ENSMUST00000100950,ENSMUST00000108575,ENSMUST00000108576,ENSMUST00000134700	0.00470149	0.0541964	4.76905	1.01497	3.35122	Cyt_PolyA	exon
0610012G03Rik	ENSMUSG00000107002	ENSMUST00000202722	0.449711	0.701197	5.01707	0.384794	15.3351	Cyt_PolyA	exon
0610030E20Rik	ENSMUSG00000058706	ENSMUST00000077783,ENSMUST00000205578	0.0628661	0.256976	2.41141	0.819008	1.8025	Cyt_PolyA	exon
0610030E20Rik	ENSMUSG00000108680	ENSMUST00000192144,ENSMUST00000205401	0.0628661	0.256976	2.41141	0.819008	1.8025	Cyt_PolyA	exon
0610040J01Rik	ENSMUSG00000060512	ENSMUST00000081747,ENSMUST00000196575	0.201167	0.476428	5.30743	0.398292	12.6653	Cyt_PolyA	exon
0610043K17Rik	ENSMUSG00000087361	ENSMUST00000123107,ENSMUST00000142581	0.0024008	0.0343997	3.22924	1.43323	14.3151	Cyt_PolyA	exon
1010001B22Rik	ENSMUSG00000097863	ENSMUST00000181488	0.095206	0.321324	1.12075	1.57004	3.48924	Cyt_PolyA	exon
1110002J07Rik	ENSMUSG00000097134	ENSMUST00000181710,ENSMUST00000219021	0.702716	0.860715	-1.22733	0.794041	0.0233618	Cyt_PolyA	exon
1110004F10Rik	ENSMUSG00000030663	ENSMUST00000032899,ENSMUST00000106608,ENSMUST00000151254	0.10361	0.336897	5.66287	0.836683	3.00974	Cyt_PolyA	exon
1110008P14Rik	ENSMUSG00000039195	ENSMUST00000048792,ENSMUST00000146423	0.777412	0.896955	5.20982	0.341371	23.4627	Cyt_PolyA	exon
1110012L19Rik	ENSMUSG00000045237	ENSMUST00000053981	0.297641	0.57552	5.44776	0.339179	2.25196	Cyt_PolyA	exon
1110013H19Rik	ENSMUSG00000116164	ENSMUST00000230712	0.0979407	0.327177	1.78412	0.960015	20.7333	Cyt_PolyA	exon
1110019D14Rik	ENSMUSG00000097616	ENSMUST00000181225	0.023682	0.147981	2.30081	0.900032	19.6359	Cyt_PolyA	exon
1110020A21Rik	ENSMUSG00000097047	ENSMUST00000181147,ENSMUST00000234932	0.148599	0.408867	3.23566	0.833274	0.423382	Cyt_PolyA	exon
1110028F11Rik	ENSMUSG00000085972	ENSMUST00000137077,ENSMUST00000142895	0.467696	0.712775	3.17229	0.531361	21.8315	Cyt_PolyA	exon
1110032A03Rik	ENSMUSG00000037971	ENSMUST00000042468,ENSMUST00000042576,ENSMUST00000176238,ENSMUST00000176682,ENSMUST00000176894,ENSMUST00000177142,ENSMUST00000177546	0.304239	0.583278	6.97782	0.392522	16.1478	Cyt_PolyA	exon
1110038B12Rik	ENSMUSG00000092203	ENSMUST00000172501,ENSMUST00000172531,ENSMUST00000173070,ENSMUST00000173811,ENSMUST00000174039,ENSMUST00000174173,ENSMUST00000174464,ENSMUST00000174714	0.82414	0.919297	6.07304	0.286541	6.89759	Cyt_PolyA	exon
1110038F14Rik	ENSMUSG00000063236	ENSMUST00000071792,ENSMUST00000229229,ENSMUST00000231058	0.338217	0.614678	2.94645	0.475729	1.94671	Cyt_PolyA	exon
1110051M20Rik	ENSMUSG00000040591	ENSMUST00000094835,ENSMUST00000139490	0.980201	0.991243	3.31103	0.0958609	18.001	Cyt_PolyA	exon
1110059E24Rik	ENSMUSG00000035171	ENSMUST00000038830,ENSMUST00000179553	0.0146691	0.11171	6.12859	0.853094	14.8234	Cyt_PolyA	exon
1110059G10Rik	ENSMUSG00000032551	ENSMUST00000035154,ENSMUST00000118422	0.920277	0.964809	5.33497	0.116784	1.01048	Cyt_PolyA	exon
1110065P20Rik	ENSMUSG00000078570	ENSMUST00000125776,ENSMUST00000137769,ENSMUST00000163946,ENSMUST00000184704	0.0162111	0.119047	5.71153	0.789956	17.1093	Cyt_PolyA	exon
1190005I06Rik	ENSMUSG00000043687	ENSMUST00000123927	0.436354	0.691695	2.97484	0.647757	7.56391	Cyt_PolyA	exon
1190007I07Rik	ENSMUSG00000063320	ENSMUST00000079648,ENSMUST00000176200,ENSMUST00000183363,ENSMUST00000185168	0.780018	0.89846	4.81174	0.335756	1.13184	Cyt_PolyA	exon
1300002E11Rik	ENSMUSG00000097290	ENSMUST00000180830,ENSMUST00000181960,ENSMUST00000209429,ENSMUST00000209449,ENSMUST00000209728	0.00362892	0.0457907	4.65316	0.724492	20.5875	Cyt_PolyA	exon
1300014J16Rik	ENSMUSG00000112545	ENSMUST00000219015	0.982746	0.992216	-0.651816	0.147408	16.5826	Cyt_PolyA	exon
1300017J02Rik	ENSMUSG00000033688	ENSMUST00000035163,ENSMUST00000123530,ENSMUST00000151073,ENSMUST00000154357	0.824222	0.919297	8.43826	0.166722	13.7445	Cyt_PolyA	exon
1500011B03Rik	ENSMUSG00000072694	ENSMUST00000061251,ENSMUST00000112160,ENSMUST00000234046	0.0658756	0.263809	1.51893	1.42377	23.831	Cyt_PolyA	exon
1500026H17Rik	ENSMUSG00000097383	ENSMUST00000181598	0.186196	0.45894	1.4274	0.694432	17.1985	Cyt_PolyA	exon
1600012H06Rik	ENSMUSG00000050088	ENSMUST00000052691,ENSMUST00000164837,ENSMUST00000174004	0.582858	0.784295	4.44997	0.187811	21.5169	Cyt_PolyA	exon
1600014C10Rik	ENSMUSG00000054676	ENSMUST00000067854,ENSMUST00000165308,ENSMUST00000177983,ENSMUST00000179525,ENSMUST00000179992	0.0867026	0.305418	6.81427	0.554721	7.75573	Cyt_PolyA	exon
1700001C19Rik	ENSMUSG00000047150	ENSMUST00000061885,ENSMUST00000073143,ENSMUST00000160678	0.145754	0.403497	3.1216	0.636528	4.72267	Cyt_PolyA	exon
1700001C19Rik	ENSMUSG00000116001	ENSMUST00000230359,ENSMUST00000230564,ENSMUST00000231186	0.145754	0.403497	3.1216	0.636528	4.72267	Cyt_PolyA	exon
1700001L05Rik	ENSMUSG00000075511	ENSMUST00000100370,ENSMUST00000177890,ENSMUST00000178628	4.22174e-05	0.00166249	1.84187	2.05148	12.5143	Cyt_PolyA	exon
1700007L15Rik	ENSMUSG00000097318	ENSMUST00000180923,ENSMUST00000231849	0.559314	0.772092	3.10695	0.336257	18.2032	Cyt_PolyA	exon
1700017B05Rik	ENSMUSG00000032300	ENSMUST00000034846,ENSMUST00000215298,ENSMUST00000217657	0.0423514	0.206309	2.07125	1.10507	20.6842	Cyt_PolyA	exon
1700028E10Rik	ENSMUSG00000097321	ENSMUST00000201142,ENSMUST00000201853,ENSMUST00000202024,ENSMUST00000202216	0.116244	0.357317	3.45245	0.536314	12.8251	Cyt_PolyA	exon
1700029I15Rik	ENSMUSG00000044916	ENSMUST00000111280,ENSMUST00000189714,ENSMUST00000191292	0.966777	0.985117	-0.0945974	0.267763	12.2752	Cyt_PolyA	exon
1700030C10Rik	ENSMUSG00000099759	ENSMUST00000189625	0.108782	0.345202	-0.430582	1.82318	13.3615	Cyt_PolyA	exon
1700030K09Rik	ENSMUSG00000052794	ENSMUST00000064853,ENSMUST00000121902,ENSMUST00000139130	0.88753	0.949366	0.832861	0.183644	20.0907	Cyt_PolyA	exon
1700037H04Rik	ENSMUSG00000027327	ENSMUST00000103188,ENSMUST00000136838,ENSMUST00000184535	0.16184	0.42651	2.41435	0.846039	5.10997	Cyt_PolyA	exon
1700047M11Rik	ENSMUSG00000100147	ENSMUST00000185216,ENSMUST00000189594	0.713841	0.866011	-0.360475	0.905038	23.7869	Cyt_PolyA	exon
1700048O20Rik	ENSMUSG00000043773	ENSMUST00000063103,ENSMUST00000215356	0.00775253	0.074387	2.32965	1.82547	20.4968	Cyt_PolyA	exon
1700056N10Rik	ENSMUSG00000084792	ENSMUST00000141875	0.140866	0.397657	-1.07603	2.36701	11.8438	Cyt_PolyA	exon
1700066M21Rik	ENSMUSG00000038323	ENSMUST00000042734,ENSMUST00000185952,ENSMUST00000187255	0.170695	0.438028	4.78059	0.541556	18.0775	Cyt_PolyA	exon
1700086O06Rik	ENSMUSG00000097080	ENSMUST00000181757,ENSMUST00000181871,ENSMUST00000235525,ENSMUST00000235608,ENSMUST00000235818	0.509156	0.740666	1.5797	0.599133	3.3698	Cyt_PolyA	exon
1700094D03Rik	ENSMUSG00000118506	ENSMUST00000029551	0.0717107	0.276444	-2.17816	2.40385	12.2156	Cyt_PolyA	exon
1700123O20Rik	ENSMUSG00000040822	ENSMUST00000038539,ENSMUST00000227269	0.0356163	0.186338	6.65928	0.575789	18.2056	Cyt_PolyA	exon
1810008I18Rik	ENSMUSG00000100094	ENSMUST00000185464,ENSMUST00000187848	1.7821e-05	0.000871296	8.53498	2.18063	1.67056	Cyt_PolyA	exon
1810009A15Rik	ENSMUSG00000071653	ENSMUST00000096251,ENSMUST00000185488,ENSMUST00000186647,ENSMUST00000187037	0.507373	0.740051	5.35055	0.517858	22.5654	Cyt_PolyA	exon
1810010H24Rik	ENSMUSG00000078607	ENSMUST00000106767	0.159956	0.423677	1.81318	0.83611	7.60575	Cyt_PolyA	exon
1810013L24Rik	ENSMUSG00000022507	ENSMUST00000023150,ENSMUST00000229318	0.00248588	0.0353597	4.1	0.630023	9.97115	Cyt_PolyA	exon
1810014B01Rik	ENSMUSG00000097412	ENSMUST00000218095,ENSMUST00000218536,ENSMUST00000220419	0.065278	0.262972	2.61424	1.4975	6.33584	Cyt_PolyA	exon
1810019D21Rik	ENSMUSG00000086390	ENSMUST00000140509,ENSMUST00000145343	0.999222	0.999598	2.89343	0.00846083	20.7201	Cyt_PolyA	exon
1810024B03Rik	ENSMUSG00000044145	ENSMUST00000150956	0.99875	0.999598	1.1098	0.0239997	6.69414	Cyt_PolyA	exon
1810026B05Rik	ENSMUSG00000101970	ENSMUST00000184587,ENSMUST00000187421,ENSMUST00000189960,ENSMUST00000190028	0.289898	0.570092	4.22636	0.706395	20.8043	Cyt_PolyA	exon
1810030O07Rik	ENSMUSG00000044148	ENSMUST00000060108	0.633101	0.818217	2.69869	0.25118	22.8306	Cyt_PolyA	exon
1810037I17Rik	ENSMUSG00000054091	ENSMUST00000106429	0.299377	0.577542	6.02042	0.437467	20.0311	Cyt_PolyA	exon
1810044D09Rik	ENSMUSG00000100680	ENSMUST00000186472	0.658127	0.83385	3.80905	0.440299	5.46714	Cyt_PolyA	exon
1810044K17Rik	ENSMUSG00000116846	ENSMUST00000232030	0.870983	0.942548	1.32659	0.356005	13.9463	Cyt_PolyA	exon
1810046K07Rik	ENSMUSG00000036027	ENSMUST00000181366	0.0884015	0.308472	0.59618	1.86773	4.97807	Cyt_PolyA	exon
1810055G02Rik	ENSMUSG00000035372	ENSMUST00000039048,ENSMUST00000235295,ENSMUST00000235763,ENSMUST00000235837,ENSMUST00000237955	0.00213429	0.0315838	4.26558	1.44536	11.6628	Cyt_PolyA	exon
1810058I24Rik	ENSMUSG00000073155	ENSMUST00000130875,ENSMUST00000136110,ENSMUST00000152147	0.0217836	0.140688	7.62341	0.821923	12.0049	Cyt_PolyA	exon
1810059H22Rik	ENSMUSG00000108207	ENSMUST00000203249,ENSMUST00000204570	0.280539	0.562019	3.11757	0.738086	9.26412	Cyt_PolyA	exon
1810062G17Rik	ENSMUSG00000027713	ENSMUST00000029268	0.878742	0.946241	1.1839	0.314476	7.99841	Cyt_PolyA	exon
2010001A14Rik	ENSMUSG00000087165	ENSMUST00000132378,ENSMUST00000140069,ENSMUST00000152790	0.866799	0.940401	4.89274	0.191787	0.0861304	Cyt_PolyA	exon
2010003K11Rik	ENSMUSG00000042041	ENSMUST00000048482	0.83964	0.926702	4.42301	0.260379	6.10806	Cyt_PolyA	exon
2010315B03Rik	ENSMUSG00000074829	ENSMUST00000177714,ENSMUST00000189915	0.18548	0.458606	3.47301	0.455346	18.221	Cyt_PolyA	exon
2010315B03Rik	ENSMUSG00000098810	ENSMUST00000184117,ENSMUST00000191281	0.18548	0.458606	3.47301	0.455346	18.221	Cyt_PolyA	exon
2010320M18Rik	ENSMUSG00000100691	ENSMUST00000191396	0.697406	0.857179	3.40842	0.305939	7.5866	Cyt_PolyA	exon
2010320M18Rik	ENSMUSG00000111367	ENSMUST00000215240	0.697406	0.857179	3.40842	0.305939	7.5866	Cyt_PolyA	exon
2200002D01Rik	ENSMUSG00000030587	ENSMUST00000032808,ENSMUST00000151339	0.419798	0.679745	6.5827	0.607852	1.18672	Cyt_PolyA	exon
2210016F16Rik	ENSMUSG00000021550	ENSMUST00000022032	0.21859	0.49736	4.39615	0.327413	18.9768	Cyt_PolyA	exon
2210016L21Rik	ENSMUSG00000029559	ENSMUST00000031538,ENSMUST00000131771,ENSMUST00000140090,ENSMUST00000147743	0.0506683	0.230731	2.65329	0.68738	4.87907	Cyt_PolyA	exon
2210039B01Rik	ENSMUSG00000113800	ENSMUST00000222490	0.136707	0.391563	0.758663	1.4172	8.26311	Cyt_PolyA	exon
2210408F21Rik	ENSMUSG00000087380	ENSMUST00000124811,ENSMUST00000136571,ENSMUST00000138653,ENSMUST00000151076,ENSMUST00000153057,ENSMUST00000155345	0.304546	0.583531	5.83862	0.553493	14.0902	Cyt_PolyA	exon
2210408I21Rik	ENSMUSG00000071252	ENSMUST00000168779,ENSMUST00000225605,ENSMUST00000225760,ENSMUST00000225992	0.8616	0.937661	1.437	0.203511	16.3006	Cyt_PolyA	exon
2210417A02Rik	ENSMUSG00000086494	ENSMUST00000150265	0.234071	0.513329	2.60898	0.901612	2.61497	Cyt_PolyA	exon
2210418O10Rik	ENSMUSG00000078894	ENSMUST00000099009,ENSMUST00000135430,ENSMUST00000166464	0.00193651	0.0297837	5.91485	0.866924	16.5368	Cyt_PolyA	exon
2300009A05Rik	ENSMUSG00000032403	ENSMUST00000168665,ENSMUST00000186165	0.753343	0.88421	4.23793	0.336219	11.3122	Cyt_PolyA	exon
2310001H17Rik	ENSMUSG00000097354	ENSMUST00000180379,ENSMUST00000181238,ENSMUST00000203780,ENSMUST00000204328,ENSMUST00000205051	0.726788	0.872596	6.55728	0.258168	3.3361	Cyt_PolyA	exon
2310009B15Rik	ENSMUSG00000079283	ENSMUST00000112025,ENSMUST00000193374	0.916983	0.963205	3.44208	0.199354	7.17306	Cyt_PolyA	exon
2310010J17Rik	ENSMUSG00000097162	ENSMUST00000181189,ENSMUST00000209164,ENSMUST00000209166	0.518838	0.747472	5.67692	0.510565	19.686	Cyt_PolyA	exon
2310011J03Rik	ENSMUSG00000020133	ENSMUST00000020341	0.821116	0.917991	4.24725	0.158369	9.48455	Cyt_PolyA	exon
2310015A10Rik	ENSMUSG00000097729	ENSMUST00000180643,ENSMUST00000218078,ENSMUST00000220125	0.157951	0.420975	1.20992	0.929116	23.7973	Cyt_PolyA	exon
2310015A16Rik	ENSMUSG00000117879	ENSMUST00000235350	0.0992093	0.328797	5.75699	1.15508	0.325639	Cyt_PolyA	exon
2310022A10Rik	ENSMUSG00000049643	ENSMUST00000067386,ENSMUST00000186501,ENSMUST00000187032,ENSMUST00000190903,ENSMUST00000191126	0.311309	0.590154	1.01531	0.793999	2.79895	Cyt_PolyA	exon
2310022B05Rik	ENSMUSG00000031983	ENSMUST00000034464	0.0109306	0.0929494	2.23073	0.924539	6.05578	Cyt_PolyA	exon
2310030G06Rik	ENSMUSG00000032062	ENSMUST00000034564,ENSMUST00000239417	0.0523442	0.234515	5.16642	0.443163	22.1234	Cyt_PolyA	exon
2310033P09Rik	ENSMUSG00000020441	ENSMUST00000020719	0.605705	0.802484	2.52552	0.357183	2.38179	Cyt_PolyA	exon
2310039H08Rik	ENSMUSG00000062619	ENSMUST00000071430	0.897517	0.954105	5.62478	0.199273	3.15956	Cyt_PolyA	exon
2310040G24Rik	ENSMUSG00000101655	ENSMUST00000188135,ENSMUST00000189386	0.126013	0.374276	4.25207	0.765436	18.4599	Cyt_PolyA	exon
2310057M21Rik	ENSMUSG00000040177	ENSMUST00000059438,ENSMUST00000207354,ENSMUST00000208509,ENSMUST00000208526	0.436641	0.691869	-0.164947	0.504698	15.9964	Cyt_PolyA	exon
2310058D17Rik	ENSMUSG00000085379	ENSMUST00000131221	0.531854	0.755057	-1.62512	0.741909	17.6743	Cyt_PolyA	exon
2310061I04Rik	ENSMUSG00000050705	ENSMUST00000059740,ENSMUST00000148482,ENSMUST00000148721,ENSMUST00000150056,ENSMUST00000154670	0.808866	0.913063	4.8772	0.186299	4.25159	Cyt_PolyA	exon
2410002F23Rik	ENSMUSG00000045411	ENSMUST00000055858,ENSMUST00000071296,ENSMUST00000084937,ENSMUST00000107948,ENSMUST00000107950,ENSMUST00000138978,ENSMUST00000144905,ENSMUST00000145653,ENSMUST00000187524,ENSMUST00000187581,ENSMUST00000188382	0.0251377	0.152548	2.03062	0.795694	8.093	Cyt_PolyA	exon
2410004B18Rik	ENSMUSG00000036873	ENSMUST00000039571,ENSMUST00000134575,ENSMUST00000138876,ENSMUST00000152783,ENSMUST00000188034,ENSMUST00000190472	0.174424	0.444103	3.99241	0.586458	16.7017	Cyt_PolyA	exon
2410006H16Rik	ENSMUSG00000086841	ENSMUST00000131787	0.594749	0.793291	6.07172	0.536314	8.34432	Cyt_PolyA	exon
2410022M11Rik	ENSMUSG00000100017	ENSMUST00000186474	0.891837	0.951515	0.340067	0.309634	8.59487	Cyt_PolyA	exon
2410131K14Rik	ENSMUSG00000032840	ENSMUST00000049138	0.0775064	0.288102	1.15594	0.508569	20.1201	Cyt_PolyA	exon
2500002B13Rik	ENSMUSG00000096917	ENSMUST00000180690,ENSMUST00000210752	0.421717	0.681003	1.73849	0.582324	18.766	Cyt_PolyA	exon
2500004C02Rik	ENSMUSG00000073236	ENSMUST00000125345,ENSMUST00000128026	0.585651	0.7867	0.865455	0.555191	22.9627	Cyt_PolyA	exon
2510002D24Rik	ENSMUSG00000071632	ENSMUST00000055413,ENSMUST00000190776	0.634475	0.818896	3.91278	0.327359	6.14346	Cyt_PolyA	exon
2510009E07Rik	ENSMUSG00000043391	ENSMUST00000053336,ENSMUST00000232164,ENSMUST00000232634	0.195396	0.469595	2.02262	0.786489	21.6701	Cyt_PolyA	exon
2510039O18Rik	ENSMUSG00000044496	ENSMUST00000103232	0.000551048	0.011887	2.87624	0.77794	7.62823	Cyt_PolyA	exon
2610001J05Rik	ENSMUSG00000052419	ENSMUST00000139231,ENSMUST00000155856,ENSMUST00000185361	0.140735	0.397581	6.07432	0.434527	23.525	Cyt_PolyA	exon
2610002M06Rik	ENSMUSG00000031242	ENSMUST00000120722,ENSMUST00000191183	0.674933	0.844559	3.18623	0.180012	19.029	Cyt_PolyA	exon
2610005L07Rik	ENSMUSG00000071793	ENSMUST00000139264,ENSMUST00000140111	0.942913	0.973611	2.48431	0.13798	12.8974	Cyt_PolyA	exon
2610008E11Rik	ENSMUSG00000060301	ENSMUST00000039271,ENSMUST00000220220	0.262123	0.544754	2.08363	0.5081	18.4144	Cyt_PolyA	exon
2610021A01Rik	ENSMUSG00000091474	ENSMUST00000163475,ENSMUST00000205433,ENSMUST00000205721,ENSMUST00000206757,ENSMUST00000206985	0.000125361	0.00384377	2.37243	1.1839	14.4236	Cyt_PolyA	exon
2610044O15Rik8	ENSMUSG00000071302	ENSMUST00000079272,ENSMUST00000186619,ENSMUST00000190157	0.492734	0.729251	3.75142	0.368988	18.1553	Cyt_PolyA	exon
2610301B20Rik	ENSMUSG00000059482	ENSMUST00000080517,ENSMUST00000101504,ENSMUST00000131437	0.115235	0.356131	3.32652	0.575166	17.264	Cyt_PolyA	exon
2610306M01Rik	ENSMUSG00000100164	ENSMUST00000185414	0.756516	0.885999	2.17595	0.309444	2.97725	Cyt_PolyA	exon
2610507B11Rik	ENSMUSG00000010277	ENSMUST00000010421,ENSMUST00000132756,ENSMUST00000136184,ENSMUST00000145145,ENSMUST00000147432	0.845258	0.930163	5.04665	0.197951	14.7807	Cyt_PolyA	exon
2610507I01Rik	ENSMUSG00000085882	ENSMUST00000154354	0.934786	0.970535	2.74864	0.120732	8.98797	Cyt_PolyA	exon
2610528J11Rik	ENSMUSG00000028536	ENSMUST00000030261,ENSMUST00000106367	0.000151128	0.00437897	3.8379	1.37689	3.46979	Cyt_PolyA	exon
2700046G09Rik	ENSMUSG00000097787	ENSMUST00000181612	0.592537	0.791754	0.111203	0.710927	3.74159	Cyt_PolyA	exon
2700049A03Rik	ENSMUSG00000034601	ENSMUST00000045907,ENSMUST00000134748,ENSMUST00000149564	0.125878	0.374038	-0.868266	0.784063	4.91785	Cyt_PolyA	exon
2700062C07Rik	ENSMUSG00000024273	ENSMUST00000097646,ENSMUST00000234303,ENSMUST00000234955,ENSMUST00000235029	0.907842	0.959432	3.94019	0.131064	19.7642	Cyt_PolyA	exon
2700081O15Rik	ENSMUSG00000053080	ENSMUST00000159348,ENSMUST00000160561,ENSMUST00000189779	0.526512	0.751565	-1.67585	0.645973	9.49076	Cyt_PolyA	exon
2700097O09Rik	ENSMUSG00000062198	ENSMUST00000021406,ENSMUST00000136281,ENSMUST00000156852,ENSMUST00000222572	0.0358788	0.187211	2.89159	0.905883	19.5159	Cyt_PolyA	exon
2810002D19Rik	ENSMUSG00000045464	ENSMUST00000152313	0.785653	0.902118	1.39645	0.26969	14.0038	Cyt_PolyA	exon
2810004N23Rik	ENSMUSG00000031984	ENSMUST00000034465,ENSMUST00000211971,ENSMUST00000212808	0.452079	0.702389	4.88502	0.240874	22.5461	Cyt_PolyA	exon
2810006K23Rik	ENSMUSG00000047635	ENSMUST00000077376	0.253829	0.536142	3.58663	0.339439	23.7386	Cyt_PolyA	exon
2810013P06Rik	ENSMUSG00000099881	ENSMUST00000186531	0.0758562	0.284855	2.44022	0.752619	19.852	Cyt_PolyA	exon
2810025M15Rik	ENSMUSG00000049881	ENSMUST00000061537,ENSMUST00000189791	0.429189	0.687125	4.7712	0.414936	0.0643948	Cyt_PolyA	exon
2810030D12Rik	ENSMUSG00000099338	ENSMUST00000187595,ENSMUST00000190461	0.59417	0.79279	-0.289142	0.975736	7.0225	Cyt_PolyA	exon
2810403D21Rik	ENSMUSG00000086629	ENSMUST00000123040,ENSMUST00000131640,ENSMUST00000145250,ENSMUST00000151166	0.618292	0.809539	2.05278	0.727529	8.16489	Cyt_PolyA	exon
2810405F17Rik	ENSMUSG00000101493	ENSMUST00000189334	0.446688	0.698991	-0.718869	1.01383	21.4934	Cyt_PolyA	exon
2810414N06Rik	ENSMUSG00000100594	ENSMUST00000186444	0.182217	0.454671	2.61253	0.509675	23.9146	Cyt_PolyA	exon
2810459M11Rik	ENSMUSG00000026227	ENSMUST00000165824	0.506044	0.738982	5.42927	0.251651	10.2989	Cyt_PolyA	exon
2900026A02Rik	ENSMUSG00000051339	ENSMUST00000050125,ENSMUST00000211733,ENSMUST00000212276	0.013768	0.107282	3.17025	1.07751	7.60154	Cyt_PolyA	exon
2900076A07Rik	ENSMUSG00000097277	ENSMUST00000180879,ENSMUST00000180983,ENSMUST00000181492	0.0369702	0.189971	2.07093	1.35675	17.118	Cyt_PolyA	exon
2900097C17Rik	ENSMUSG00000102869	ENSMUST00000192863	0.637944	0.821224	5.45931	0.245391	16.5993	Cyt_PolyA	exon
3000002C10Rik	ENSMUSG00000070282	ENSMUST00000125451,ENSMUST00000133495	0.440246	0.694992	0.895233	0.583745	20.438	Cyt_PolyA	exon
3110001I22Rik	ENSMUSG00000079737	ENSMUST00000035426,ENSMUST00000223666	0.789301	0.903158	1.40087	0.380599	15.5096	Cyt_PolyA	exon
3110009E18Rik	ENSMUSG00000026388	ENSMUST00000056038,ENSMUST00000112644	0.867715	0.941094	1.68747	0.497865	22.3068	Cyt_PolyA	exon
3110040N11Rik	ENSMUSG00000025102	ENSMUST00000026092,ENSMUST00000141075,ENSMUST00000142557,ENSMUST00000152620	0.676289	0.844744	5.84645	0.242257	20.7463	Cyt_PolyA	exon
3110082I17Rik	ENSMUSG00000053553	ENSMUST00000066052,ENSMUST00000198474	0.409206	0.6718	3.80167	0.533848	9.67306	Cyt_PolyA	exon
3830406C13Rik	ENSMUSG00000033111	ENSMUST00000112669,ENSMUST00000223697,ENSMUST00000223762,ENSMUST00000224223,ENSMUST00000224389,ENSMUST00000224824,ENSMUST00000224994,ENSMUST00000225294,ENSMUST00000225383,ENSMUST00000225847,ENSMUST00000225971	0.261538	0.544272	4.98872	0.338825	20.6271	Cyt_PolyA	exon
4430402I18Rik	ENSMUSG00000064202	ENSMUST00000025872,ENSMUST00000159655	0.212855	0.491276	2.92151	0.797499	22.5529	Cyt_PolyA	exon
4632404H12Rik	ENSMUSG00000042579	ENSMUST00000038450,ENSMUST00000195940	0.352389	0.6258	-1.36033	1.62679	12.6489	Cyt_PolyA	exon
4632415L05Rik	ENSMUSG00000048106	ENSMUST00000059704,ENSMUST00000198527	0.881514	0.94772	0.9614	0.183848	9.26635	Cyt_PolyA	exon
4632427E13Rik	ENSMUSG00000074024	ENSMUST00000098305,ENSMUST00000147198,ENSMUST00000182408	0.695908	0.856474	-1.99568	0.950808	20.0504	Cyt_PolyA	exon
4632428C04Rik	ENSMUSG00000097184	ENSMUST00000181485	0.639863	0.822099	-0.255328	0.490503	18.9161	Cyt_PolyA	exon
4732419C18Rik	ENSMUSG00000097203	ENSMUST00000181805	0.00346897	0.0442132	2.46988	1.34327	3.19141	Cyt_PolyA	exon
4732465J04Rik	ENSMUSG00000101517	ENSMUST00000185499,ENSMUST00000187483	0.0267524	0.157857	4.39813	0.706363	18.5908	Cyt_PolyA	exon
4833411C07Rik	ENSMUSG00000109089	ENSMUST00000207499,ENSMUST00000207914	0.25648	0.537944	3.93916	0.677944	3.02799	Cyt_PolyA	exon
4833417C18Rik	ENSMUSG00000086015	ENSMUST00000146868	0.909929	0.96034	-0.746306	0.351068	3.03573	Cyt_PolyA	exon
4833418N02Rik	ENSMUSG00000085287	ENSMUST00000146560,ENSMUST00000160917,ENSMUST00000161759	0.506291	0.739155	0.0732744	0.799405	19.0926	Cyt_PolyA	exon
4833420G17Rik	ENSMUSG00000062822	ENSMUST00000026519,ENSMUST00000224081,ENSMUST00000224312,ENSMUST00000225186,ENSMUST00000225292,ENSMUST00000225726	0.283161	0.564333	3.81205	0.397675	8.6641	Cyt_PolyA	exon
4833438C02Rik	ENSMUSG00000118087	ENSMUST00000235942	0.112451	0.350589	0.119663	1.26557	2.66161	Cyt_PolyA	exon
4833439L19Rik	ENSMUSG00000025871	ENSMUST00000026989,ENSMUST00000153065	6.32978e-06	0.000405902	5.78274	1.01363	15.7171	Cyt_PolyA	exon
4833445I07Rik	ENSMUSG00000103103	ENSMUST00000193193,ENSMUST00000194104	0.928013	0.968694	-1.26988	0.349526	1.5374	Cyt_PolyA	exon
4921524J17Rik	ENSMUSG00000036934	ENSMUST00000047749,ENSMUST00000209355	0.077301	0.287911	3.75055	0.55934	16.3736	Cyt_PolyA	exon
4921531C22Rik	ENSMUSG00000085704	ENSMUST00000150145,ENSMUST00000153188	0.893866	0.952431	1.18338	0.249717	18.6043	Cyt_PolyA	exon
4930402H24Rik	ENSMUSG00000027309	ENSMUST00000044766,ENSMUST00000110243,ENSMUST00000119422,ENSMUST00000123049,ENSMUST00000138758,ENSMUST00000139684,ENSMUST00000142128,ENSMUST00000145851,ENSMUST00000148924,ENSMUST00000148932	0.821224	0.917991	3.39078	0.130822	20.0279	Cyt_PolyA	exon
4930404H11Rik	ENSMUSG00000113630	ENSMUST00000220948,ENSMUST00000222756	0.702873	0.860715	0.106976	0.770825	17.361	Cyt_PolyA	exon
4930412C18Rik	ENSMUSG00000085558	ENSMUST00000124122,ENSMUST00000138390,ENSMUST00000144703,ENSMUST00000146481,ENSMUST00000154082	0.595017	0.79344	2.0149	0.382893	4.12888	Cyt_PolyA	exon
4930430F08Rik	ENSMUSG00000046567	ENSMUST00000054471,ENSMUST00000218328,ENSMUST00000218821,ENSMUST00000219410,ENSMUST00000219790	0.0866109	0.305311	2.80394	0.583553	18.3012	Cyt_PolyA	exon
4930431P19Rik	ENSMUSG00000109147	ENSMUST00000207761	0.818718	0.91671	-1.84119	0.442234	0.207191	Cyt_PolyA	exon
4930452B06Rik	ENSMUSG00000021747	ENSMUST00000102996	0.359182	0.631839	0.825955	0.631754	12.1128	Cyt_PolyA	exon
4930453N24Rik	ENSMUSG00000059920	ENSMUST00000076991,ENSMUST00000162732	0.00678975	0.0679844	5.23006	0.649448	16.2943	Cyt_PolyA	exon
4930480G23Rik	ENSMUSG00000086332	ENSMUST00000125909	0.794794	0.905436	2.09794	0.349858	6.26165	Cyt_PolyA	exon
4930503L19Rik	ENSMUSG00000044906	ENSMUST00000212683,ENSMUST00000212982,ENSMUST00000213066	0.200804	0.475758	0.501834	0.922444	0.835001	Cyt_PolyA	exon
4930522L14Rik	ENSMUSG00000072762	ENSMUST00000100937,ENSMUST00000112547	0.490548	0.728126	3.04701	0.409583	19.0586	Cyt_PolyA	exon
4930523C07Rik	ENSMUSG00000090394	ENSMUST00000097513,ENSMUST00000163892,ENSMUST00000165923,ENSMUST00000191933	0.311729	0.590295	2.5878	0.392553	10.4645	Cyt_PolyA	exon
4930556M19Rik	ENSMUSG00000096971	ENSMUST00000181739,ENSMUST00000226989,ENSMUST00000227872,ENSMUST00000228061	0.0621498	0.256444	2.68542	0.792068	23.6954	Cyt_PolyA	exon
4930581F22Rik	ENSMUSG00000070315	ENSMUST00000093873,ENSMUST00000161136,ENSMUST00000161823,ENSMUST00000162566	0.479606	0.721099	4.50336	0.401482	7.72491	Cyt_PolyA	exon
4930594M22Rik	ENSMUSG00000075463	ENSMUST00000100291,ENSMUST00000161599,ENSMUST00000162218	0.0735087	0.280337	0.48637	0.960391	14.9444	Cyt_PolyA	exon
4931406C07Rik	ENSMUSG00000031938	ENSMUST00000034414,ENSMUST00000178977,ENSMUST00000216077,ENSMUST00000217042	0.107524	0.343347	7.49566	0.479284	18.5939	Cyt_PolyA	exon
4931406P16Rik	ENSMUSG00000066571	ENSMUST00000085592,ENSMUST00000108074,ENSMUST00000132975,ENSMUST00000146025,ENSMUST00000205581,ENSMUST00000206399	0.0774621	0.288102	1.5291	0.474632	9.59803	Cyt_PolyA	exon
4931414P19Rik	ENSMUSG00000022179	ENSMUST00000022786,ENSMUST00000227280	0.217836	0.496273	0.88578	0.781963	4.16119	Cyt_PolyA	exon
4931428F04Rik	ENSMUSG00000014837	ENSMUST00000014981,ENSMUST00000171788,ENSMUST00000212529,ENSMUST00000212922	0.0203868	0.136031	-1.10976	1.62789	20.4382	Cyt_PolyA	exon
4932438A13Rik	ENSMUSG00000037270	ENSMUST00000057272,ENSMUST00000123916,ENSMUST00000128061,ENSMUST00000129787,ENSMUST00000136746,ENSMUST00000138152,ENSMUST00000146948,ENSMUST00000211820	0.497666	0.73359	1.28363	0.739742	6.32163	Cyt_PolyA	exon
4933404O12Rik	ENSMUSG00000097908	ENSMUST00000181045,ENSMUST00000181190,ENSMUST00000197095	0.282394	0.563875	0.83771	0.590207	5.36732	Cyt_PolyA	exon
4933407K13Rik	ENSMUSG00000087396	ENSMUST00000129980,ENSMUST00000130744,ENSMUST00000140409	0.532088	0.755299	-1.52824	0.912975	19.1874	Cyt_PolyA	exon
4933421O10Rik	ENSMUSG00000085037	ENSMUST00000155691	0.049952	0.228955	0.329345	1.01886	18.1724	Cyt_PolyA	exon
4933427D14Rik	ENSMUSG00000020807	ENSMUST00000142530,ENSMUST00000154093,ENSMUST00000156696,ENSMUST00000238653	0.395993	0.659903	-0.42068	2.02404	6.3851	Cyt_PolyA	exon
4933434E20Rik	ENSMUSG00000027942	ENSMUST00000029552,ENSMUST00000068798,ENSMUST00000160640,ENSMUST00000161874,ENSMUST00000161918,ENSMUST00000162390	0.236409	0.515556	6.39283	0.376195	19.4856	Cyt_PolyA	exon
4933434E20Rik	ENSMUSG00000118504	ENSMUST00000239076,ENSMUST00000239082	0.845252	0.930163	2.04819	0.220996	13.8662	Cyt_PolyA	exon
4933439C10Rik	ENSMUSG00000072893	ENSMUST00000130570,ENSMUST00000145533	0.501913	0.736753	0.35129	1.14031	10.6827	Cyt_PolyA	exon
5031425E22Rik	ENSMUSG00000073147	ENSMUST00000101522,ENSMUST00000188328,ENSMUST00000189045,ENSMUST00000191186	0.26656	0.549558	2.44727	0.528569	16.3285	Cyt_PolyA	exon
5031439G07Rik	ENSMUSG00000036046	ENSMUST00000047144,ENSMUST00000124308,ENSMUST00000165743,ENSMUST00000170863	0.0876223	0.306665	2.84828	0.651603	7.80784	Cyt_PolyA	exon
5033403H07Rik	ENSMUSG00000106352	ENSMUST00000196858,ENSMUST00000198580	0.880576	0.947318	7.92682	0.185008	22.107	Cyt_PolyA	exon
5033406O09Rik	ENSMUSG00000113769	ENSMUST00000221314,ENSMUST00000221669,ENSMUST00000223453	0.581286	0.783162	4.19075	0.297031	0.464637	Cyt_PolyA	exon
5033430I15Rik	ENSMUSG00000038152	ENSMUST00000038032	0.00247345	0.0352257	0.998661	2.4374	19.9978	Cyt_PolyA	exon
5430403G16Rik	ENSMUSG00000072763	ENSMUST00000092720	0.202521	0.477898	1.12334	0.723253	19.1645	Cyt_PolyA	exon
5430416N02Rik	ENSMUSG00000097772	ENSMUST00000181873	0.364542	0.63635	3.454	0.663553	14.0139	Cyt_PolyA	exon
5530601H04Rik	ENSMUSG00000087174	ENSMUST00000138460,ENSMUST00000144366,ENSMUST00000146227,ENSMUST00000147478,ENSMUST00000154334,ENSMUST00000156974	0.653106	0.830808	3.48685	0.289292	14.4888	Cyt_PolyA	exon
5730405O15Rik	ENSMUSG00000087424	ENSMUST00000127521,ENSMUST00000130099	0.477388	0.719978	-0.938321	1.05557	20.3147	Cyt_PolyA	exon
5730409E04Rik	ENSMUSG00000073755	ENSMUST00000097886,ENSMUST00000164362	0.241952	0.522699	2.08489	0.469773	18.432	Cyt_PolyA	exon
5730414N17Rik	ENSMUSG00000116506	ENSMUST00000230130	0.399022	0.661647	2.77794	0.448844	5.04361	Cyt_PolyA	exon
5730435O14Rik	ENSMUSG00000091370	ENSMUST00000165647	0.0157371	0.116658	1.54143	2.17639	2.3921	Cyt_PolyA	exon
5730455P16Rik	ENSMUSG00000057181	ENSMUST00000103225,ENSMUST00000134274,ENSMUST00000149614	0.941307	0.973494	3.06294	0.343021	7.94155	Cyt_PolyA	exon
5730480H06Rik	ENSMUSG00000029089	ENSMUST00000030968,ENSMUST00000176521,ENSMUST00000195960,ENSMUST00000196604,ENSMUST00000196950,ENSMUST00000197072,ENSMUST00000197915,ENSMUST00000199818,ENSMUST00000200566	0.320676	0.598368	3.59319	0.362113	0.936507	Cyt_PolyA	exon
5830417I10Rik	ENSMUSG00000078684	ENSMUST00000135913	0.625331	0.813283	-1.07184	0.559717	20.7891	Cyt_PolyA	exon
5830448L01Rik	ENSMUSG00000115007	ENSMUST00000228874	0.586289	0.787286	-0.315466	0.7053	0.954673	Cyt_PolyA	exon
5930430L01Rik	ENSMUSG00000106951	ENSMUST00000145042	0.270541	0.552524	-2.88825	2.02226	22.8353	Cyt_PolyA	exon
6030458C11Rik	ENSMUSG00000022195	ENSMUST00000057256,ENSMUST00000227299,ENSMUST00000228177,ENSMUST00000228888	0.74208	0.878829	2.50549	0.244908	9.30961	Cyt_PolyA	exon
6430548M08Rik	ENSMUSG00000031824	ENSMUST00000108951,ENSMUST00000212268	0.467623	0.712775	0.977907	0.709375	20.0877	Cyt_PolyA	exon
6430550D23Rik	ENSMUSG00000074646	ENSMUST00000086145,ENSMUST00000138025,ENSMUST00000141437,ENSMUST00000144686,ENSMUST00000156993	0.2283	0.507982	1.10747	0.844531	18.6967	Cyt_PolyA	exon
6720427I07Rik	ENSMUSG00000097375	ENSMUST00000181490	0.0364883	0.18878	-0.55896	1.13399	16.8964	Cyt_PolyA	exon
6820431F20Rik	ENSMUSG00000071796	ENSMUST00000150051,ENSMUST00000153748	0.45052	0.701733	3.52633	0.443434	16.571	Cyt_PolyA	exon
8030462N17Rik	ENSMUSG00000047466	ENSMUST00000074653,ENSMUST00000237203	0.183563	0.456477	0.860462	0.497261	11.0865	Cyt_PolyA	exon
8030462N17Rik	ENSMUSG00000116473	ENSMUST00000229523,ENSMUST00000237163	0.183563	0.456477	0.860462	0.497261	11.0865	Cyt_PolyA	exon
8430429K09Rik	ENSMUSG00000034587	ENSMUST00000144844,ENSMUST00000146456	0.501579	0.736734	0.12279	0.664079	1.16815	Cyt_PolyA	exon
9030025P20Rik	ENSMUSG00000116953	ENSMUST00000061688,ENSMUST00000231253,ENSMUST00000232182	0.0781068	0.288699	0.470152	1.24643	16.3322	Cyt_PolyA	exon
9030407P20Rik	ENSMUSG00000097343	ENSMUST00000180977,ENSMUST00000207861	0.942039	0.973522	0.305713	0.263298	11.182	Cyt_PolyA	exon
9030616G12Rik	ENSMUSG00000097691	ENSMUST00000181142	0.410807	0.673681	4.84877	0.548798	19.7995	Cyt_PolyA	exon
9030619P08Rik	ENSMUSG00000053168	ENSMUST00000096397,ENSMUST00000190141,ENSMUST00000227495	0.382816	0.65104	5.6654	0.705643	21.9291	Cyt_PolyA	exon
9030622O22Rik	ENSMUSG00000086141	ENSMUST00000129082,ENSMUST00000132070,ENSMUST00000136555	0.991187	0.995939	3.19751	0.0449276	18.0157	Cyt_PolyA	exon
9130016M20Rik	ENSMUSG00000118366	ENSMUST00000237398	0.805935	0.91158	5.86814	0.235222	15.0923	Cyt_PolyA	exon
9130019O22Rik	ENSMUSG00000030823	ENSMUST00000049052,ENSMUST00000164345	0.887335	0.949366	0.248828	0.180096	2.74639	Cyt_PolyA	exon
9130023H24Rik	ENSMUSG00000062944	ENSMUST00000078816	0.121966	0.367276	1.16181	0.703657	17.9664	Cyt_PolyA	exon
9130230N09Rik	ENSMUSG00000092626	ENSMUST00000174568	0.654913	0.831934	1.0666	0.60533	16.4246	Cyt_PolyA	exon
9130401M01Rik	ENSMUSG00000101892	ENSMUST00000100655	0.422864	0.682175	3.56393	0.326644	14.6273	Cyt_PolyA	exon
9130401M01Rik	ENSMUSG00000116094	ENSMUST00000229646	0.422864	0.682175	3.56393	0.326644	14.6273	Cyt_PolyA	exon
9130409I23Rik	ENSMUSG00000038768	ENSMUST00000036819	0.880639	0.947318	4.14929	0.308182	9.8082	Cyt_PolyA	exon
9230112E08Rik	ENSMUSG00000070461	ENSMUST00000094214,ENSMUST00000189441	0.820521	0.917715	-0.364567	0.384947	21.6458	Cyt_PolyA	exon
9330151L19Rik	ENSMUSG00000097061	ENSMUST00000181850	0.851626	0.93343	-0.839038	0.31195	4.33342	Cyt_PolyA	exon
9330162012Rik	ENSMUSG00000086448	ENSMUST00000154919	0.567506	0.776549	0.61197	0.355126	8.61841	Cyt_PolyA	exon
9330175E14Rik	ENSMUSG00000097194	ENSMUST00000180445	0.706533	0.86208	-2.13012	0.599228	19.5958	Cyt_PolyA	exon
9430015G10Rik	ENSMUSG00000059939	ENSMUST00000072554,ENSMUST00000125786,ENSMUST00000141882,ENSMUST00000169550	0.951322	0.977049	0.82076	0.132867	17.6199	Cyt_PolyA	exon
9430037G07Rik	ENSMUSG00000097073	ENSMUST00000180723,ENSMUST00000180982	0.917084	0.963205	-0.971205	0.33128	19.2315	Cyt_PolyA	exon
9430038I01Rik	ENSMUSG00000040139	ENSMUST00000068996,ENSMUST00000117404,ENSMUST00000120340,ENSMUST00000145881	0.52779	0.752478	4.04471	0.48097	2.82626	Cyt_PolyA	exon
9530062K07Rik	ENSMUSG00000108030	ENSMUST00000203332	0.718017	0.867811	0.536546	0.506134	1.88895	Cyt_PolyA	exon
9530068E07Rik	ENSMUSG00000036275	ENSMUST00000036952,ENSMUST00000109057	0.454899	0.704451	6.6521	0.257111	12.4993	Cyt_PolyA	exon
9630013D21Rik	ENSMUSG00000059027	ENSMUST00000127391,ENSMUST00000131216,ENSMUST00000156790	0.654356	0.831857	5.15142	0.423841	23.9754	Cyt_PolyA	exon
9930021J03Rik	ENSMUSG00000046138	ENSMUST00000175726,ENSMUST00000175764,ENSMUST00000176773,ENSMUST00000177155	0.964792	0.984225	1.76741	0.101363	21.9667	Cyt_PolyA	exon
9930104L06Rik	ENSMUSG00000044730	ENSMUST00000094769,ENSMUST00000233434,ENSMUST00000233530,ENSMUST00000233875	0.806688	0.911817	1.22663	0.218186	21.1316	Cyt_PolyA	exon
9930111J21Rik1	ENSMUSG00000069893	ENSMUST00000093153,ENSMUST00000097494,ENSMUST00000141200	0.378627	0.648167	-2.53635	2.26773	2.29928	Cyt_PolyA	exon
9930111J21Rik2	ENSMUSG00000069892	ENSMUST00000093152,ENSMUST00000101295,ENSMUST00000132768	0.090537	0.312946	0.0766738	0.966616	0.471128	Cyt_PolyA	exon
A130010J15Rik	ENSMUSG00000079144	ENSMUST00000110831,ENSMUST00000160822,ENSMUST00000161235,ENSMUST00000178744	0.22372	0.5041	2.713	0.551207	16.4248	Cyt_PolyA	exon
A130014A01Rik	ENSMUSG00000097944	ENSMUST00000183021	0.591107	0.790584	0.132198	0.509736	17.2506	Cyt_PolyA	exon
A1cf	ENSMUSG00000052595	ENSMUST00000075838,ENSMUST00000224304,ENSMUST00000224564	0.899124	0.955121	5.16886	0.17328	3.23887	Cyt_PolyA	exon
A230056P14Rik	ENSMUSG00000087178	ENSMUST00000130189	0.865334	0.939905	-0.46462	0.317392	20.9291	Cyt_PolyA	exon
A230072C01Rik	ENSMUSG00000086877	ENSMUST00000123462,ENSMUST00000136447	0.0513813	0.232644	2.34092	0.879312	21.2797	Cyt_PolyA	exon
A2ml1	ENSMUSG00000047228	ENSMUST00000203291	0.0108545	0.0925033	6.39644	1.18492	2.3813	Cyt_PolyA	exon
A330023F24Rik	ENSMUSG00000096929	ENSMUST00000181226,ENSMUST00000181273,ENSMUST00000194584	0.873894	0.943609	-1.85573	0.361512	13.3009	Cyt_PolyA	exon
A330035P11Rik	ENSMUSG00000085615	ENSMUST00000131416,ENSMUST00000144926	0.155934	0.418048	-0.157282	0.836694	19.1709	Cyt_PolyA	exon
A430005L14Rik	ENSMUSG00000047613	ENSMUST00000058393,ENSMUST00000105645	0.495334	0.731255	6.41849	0.307293	17.1243	Cyt_PolyA	exon
A430018G15Rik	ENSMUSG00000085315	ENSMUST00000143821	0.771578	0.894173	4.08911	0.310103	21.7225	Cyt_PolyA	exon
A430033K04Rik	ENSMUSG00000056014	ENSMUST00000069862,ENSMUST00000198958	0.884379	0.94864	0.797589	0.257042	7.93447	Cyt_PolyA	exon
A430035B10Rik	ENSMUSG00000087305	ENSMUST00000144568	0.353354	0.626704	-0.613641	3.81482	9.96602	Cyt_PolyA	exon
A530013C23Rik	ENSMUSG00000006462	ENSMUST00000130679	0.343929	0.61966	-1.18307	1.1069	13.6175	Cyt_PolyA	exon
A530017D24Rik	ENSMUSG00000072847	ENSMUST00000148413	0.163177	0.428307	0.603387	0.993774	14.8096	Cyt_PolyA	exon
A630031M04Rik	ENSMUSG00000087470	ENSMUST00000156401	0.236091	0.515363	3.30928	0.760821	8.72487	Cyt_PolyA	exon
A630089N07Rik	ENSMUSG00000116673	ENSMUST00000231268,ENSMUST00000231741	0.00323887	0.0423375	1.47022	1.35421	18.3322	Cyt_PolyA	exon
A730017L22Rik	ENSMUSG00000085566	ENSMUST00000128176,ENSMUST00000135110	0.70646	0.86208	1.03439	0.37997	7.07193	Cyt_PolyA	exon
A730063M14Rik	ENSMUSG00000112639	ENSMUST00000217874	0.200933	0.475968	4.84847	0.955496	17.721	Cyt_PolyA	exon
A830052D11Rik	ENSMUSG00000097413	ENSMUST00000234930	0.474161	0.71721	2.42513	0.657966	3.32923	Cyt_PolyA	exon
A930012O16Rik	ENSMUSG00000054181	ENSMUST00000146529	0.50492	0.738661	-1.24411	1.66773	8.93693	Cyt_PolyA	exon
A930033H14Rik	ENSMUSG00000090622	ENSMUST00000170048	3.63486e-05	0.00148624	-1.34718	3.65742	11.8615	Cyt_PolyA	exon
A930038B10Rik	ENSMUSG00000097310	ENSMUST00000180412	0.537958	0.759298	0.258833	0.554951	23.4686	Cyt_PolyA	exon
AA465934	ENSMUSG00000093483	ENSMUST00000176016,ENSMUST00000176545	0.135324	0.389316	2.28993	1.54683	2.31404	Cyt_PolyA	exon
AB124611	ENSMUSG00000057191	ENSMUST00000086361,ENSMUST00000173769	0.222583	0.502695	3.40599	0.954393	1.82325	Cyt_PolyA	exon
AC118710.1	ENSMUSG00000118516	ENSMUST00000238885,ENSMUST00000239057	0.036862	0.189736	5.28009	0.725516	15.4113	Cyt_PolyA	exon
AC149090.1	ENSMUSG00000095041	ENSMUST00000178343,ENSMUST00000179505	0.24398	0.525341	4.67392	0.479745	20.6235	Cyt_PolyA	exon
AC159819.1	ENSMUSG00000118653	ENSMUST00000239472	0.373564	0.643999	5.36151	0.55975	13.7949	Cyt_PolyA	exon
AC169509.1	ENSMUSG00000115852	ENSMUST00000230383,ENSMUST00000231672	0.119975	0.364643	2.83903	0.56755	2.2398	Cyt_PolyA	exon
AEKR01077154.1	ENSMUSG00000111559	ENSMUST00000214778,ENSMUST00000230176	0.460788	0.708695	-0.828718	1.24805	10.6246	Cyt_PolyA	exon
AI182371	ENSMUSG00000035875	ENSMUST00000151161,ENSMUST00000154817,ENSMUST00000226375,ENSMUST00000226631,ENSMUST00000226972	0.0156721	0.116253	9.40464	0.701969	19.1216	Cyt_PolyA	exon
AI413582	ENSMUSG00000062753	ENSMUST00000145183,ENSMUST00000231365,ENSMUST00000231753,ENSMUST00000232203,ENSMUST00000232276	0.0330184	0.177495	3.2226	1.36147	4.18314	Cyt_PolyA	exon
AI463229	ENSMUSG00000114828	ENSMUST00000224151,ENSMUST00000224972,ENSMUST00000225013,ENSMUST00000225734	0.442276	0.696186	5.34475	0.482541	14.1609	Cyt_PolyA	exon
AI480526	ENSMUSG00000090086	ENSMUST00000159072,ENSMUST00000160099,ENSMUST00000160255,ENSMUST00000162697	0.789371	0.903158	1.55404	0.396352	16.59	Cyt_PolyA	exon
AI506816	ENSMUSG00000105987	ENSMUST00000199941	0.237468	0.516589	1.64856	0.561805	22.2115	Cyt_PolyA	exon
AI597479	ENSMUSG00000010290	ENSMUST00000010434	0.56705	0.776549	2.67711	0.229676	16.2568	Cyt_PolyA	exon
AI661453	ENSMUSG00000034382	ENSMUST00000037701,ENSMUST00000150819	0.677439	0.845358	2.61023	0.318729	1.65716	Cyt_PolyA	exon
AI662270	ENSMUSG00000087107	ENSMUST00000143673,ENSMUST00000145461	0.162527	0.427681	2.92336	1.00388	22.3087	Cyt_PolyA	exon
AI837181	ENSMUSG00000047423	ENSMUST00000054477,ENSMUST00000159759	0.00166362	0.0270023	3.44671	0.978168	4.11998	Cyt_PolyA	exon
AI987944	ENSMUSG00000056383	ENSMUST00000071804,ENSMUST00000205338,ENSMUST00000206430,ENSMUST00000206801	0.675614	0.844574	4.2697	0.185011	13.6992	Cyt_PolyA	exon
AL731706.1	ENSMUSG00000115423	ENSMUST00000227806	0.93505	0.970535	5.14795	0.204605	19.9502	Cyt_PolyA	exon
AL731706.2	ENSMUSG00000116563	ENSMUST00000231720	0.381684	0.650553	6.32547	1.00731	14.7664	Cyt_PolyA	exon
AU020206	ENSMUSG00000097415	ENSMUST00000181224,ENSMUST00000206358	0.81571	0.915651	0.908127	0.271373	19.045	Cyt_PolyA	exon
AU022252	ENSMUSG00000078584	ENSMUST00000046260,ENSMUST00000141112,ENSMUST00000144309	0.012546	0.100979	4.59426	0.632344	2.08361	Cyt_PolyA	exon
AU040320	ENSMUSG00000028830	ENSMUST00000047431,ENSMUST00000131900,ENSMUST00000132660,ENSMUST00000155341	0.779209	0.897968	2.1184	0.24283	7.55658	Cyt_PolyA	exon
AU041133	ENSMUSG00000078435	ENSMUST00000201286	0.0361744	0.187835	1.88416	0.966876	19.0373	Cyt_PolyA	exon
AV356131	ENSMUSG00000108461	ENSMUST00000206201	0.452502	0.702581	-0.39674	1.11665	9.59335	Cyt_PolyA	exon
AW011738	ENSMUSG00000078349	ENSMUST00000238370	0.206883	0.483705	-2.47093	3.21773	21.3652	Cyt_PolyA	exon
AW112010	ENSMUSG00000075010	ENSMUST00000099676,ENSMUST00000238097	0.404864	0.667381	9.54722	0.528179	19.2325	Cyt_PolyA	exon
AW146154	ENSMUSG00000074166	ENSMUST00000098509,ENSMUST00000205995	0.112939	0.35183	2.09847	0.658073	18.1815	Cyt_PolyA	exon
AW209491	ENSMUSG00000039182	ENSMUST00000038690,ENSMUST00000178289	0.341941	0.618007	4.02466	0.376127	17.6025	Cyt_PolyA	exon
AW549877	ENSMUSG00000041935	ENSMUST00000046633,ENSMUST00000228421	0.526842	0.751853	3.30241	0.338488	0.37159	Cyt_PolyA	exon
AW554918	ENSMUSG00000033632	ENSMUST00000097643,ENSMUST00000162149	0.808615	0.912939	-3.70233	6.79462	10.1552	Cyt_PolyA	exon
Aaas	ENSMUSG00000036678	ENSMUST00000041208,ENSMUST00000228959,ENSMUST00000229589,ENSMUST00000229900,ENSMUST00000230239,ENSMUST00000230349,ENSMUST00000230406,ENSMUST00000230812	0.0546856	0.240129	3.27707	1.00064	5.89303	Cyt_PolyA	exon
Aacs	ENSMUSG00000029482	ENSMUST00000031445,ENSMUST00000144361,ENSMUST00000199978,ENSMUST00000200286	0.26323	0.546243	4.88171	1.17886	15.4772	Cyt_PolyA	exon
Aadac	ENSMUSG00000027761	ENSMUST00000029325,ENSMUST00000151605	0.288957	0.570092	10.2603	0.563683	17.4881	Cyt_PolyA	exon
Aadat	ENSMUSG00000057228	ENSMUST00000209338,ENSMUST00000211032	0.527295	0.752134	7.23788	0.364195	13.2051	Cyt_PolyA	exon
Aagab	ENSMUSG00000037257	ENSMUST00000041551,ENSMUST00000213702,ENSMUST00000213880	0.255782	0.537536	3.77359	0.319458	3.67375	Cyt_PolyA	exon
Aak1	ENSMUSG00000057230	ENSMUST00000089519,ENSMUST00000113668,ENSMUST00000156885,ENSMUST00000204139,ENSMUST00000204414,ENSMUST00000204613	0.372787	0.64353	0.179966	0.457811	15.0025	Cyt_PolyA	exon
Aamdc	ENSMUSG00000035642	ENSMUST00000042627,ENSMUST00000072725,ENSMUST00000136757,ENSMUST00000138060,ENSMUST00000144858,ENSMUST00000154779,ENSMUST00000178078,ENSMUST00000205430	0.351864	0.625531	7.30435	0.396954	15.8225	Cyt_PolyA	exon
Aamp	ENSMUSG00000006299	ENSMUST00000006462,ENSMUST00000178235,ENSMUST00000190008	0.021873	0.140955	6.95456	0.464906	7.64864	Cyt_PolyA	exon
Aar2	ENSMUSG00000027628	ENSMUST00000029158,ENSMUST00000109570	0.941722	0.973522	3.43696	0.0783305	11.7909	Cyt_PolyA	exon
Aars	ENSMUSG00000031960	ENSMUST00000034441,ENSMUST00000125268,ENSMUST00000128320,ENSMUST00000154546	0.374839	0.644882	4.69572	0.38424	7.07788	Cyt_PolyA	exon
Aars2	ENSMUSG00000023938	ENSMUST00000024733	0.185323	0.458466	1.76132	0.596113	7.18468	Cyt_PolyA	exon
Aarsd1	ENSMUSG00000075528	ENSMUST00000070395,ENSMUST00000140123	0.471185	0.715387	4.51581	0.311937	5.56806	Cyt_PolyA	exon
Aasdh	ENSMUSG00000055923	ENSMUST00000069709,ENSMUST00000120963,ENSMUST00000123059,ENSMUST00000123682,ENSMUST00000135697,ENSMUST00000145022,ENSMUST00000146570,ENSMUST00000149602,ENSMUST00000154548	0.63467	0.818896	2.04287	0.375407	2.52953	Cyt_PolyA	exon
Aasdhppt	ENSMUSG00000025894	ENSMUST00000051589,ENSMUST00000212066,ENSMUST00000212897	0.265721	0.549034	4.7098	0.411226	21.0039	Cyt_PolyA	exon
Aass	ENSMUSG00000029695	ENSMUST00000031707,ENSMUST00000152280	0.196037	0.470641	6.37854	0.354886	14.9583	Cyt_PolyA	exon
Aatf	ENSMUSG00000018697	ENSMUST00000018841,ENSMUST00000127042,ENSMUST00000148434	0.0682344	0.268826	3.54997	0.633245	6.86736	Cyt_PolyA	exon
Aatk	ENSMUSG00000025375	ENSMUST00000134319,ENSMUST00000142959	0.546732	0.76489	-0.621796	0.761456	12.3499	Cyt_PolyA	exon
Abat	ENSMUSG00000057880	ENSMUST00000065987,ENSMUST00000140795	0.0301213	0.166654	6.52771	0.569304	6.22341	Cyt_PolyA	exon
Abca1	ENSMUSG00000015243	ENSMUST00000030010,ENSMUST00000149127	0.0200996	0.135018	4.25176	0.780304	16.2316	Cyt_PolyA	exon
Abca2	ENSMUSG00000026944	ENSMUST00000102919,ENSMUST00000144560	0.00229015	0.033261	1.14172	1.31989	6.80869	Cyt_PolyA	exon
Abca3	ENSMUSG00000024130	ENSMUST00000039013,ENSMUST00000079594,ENSMUST00000117337,ENSMUST00000136295	0.116099	0.357263	2.75838	0.585769	5.81757	Cyt_PolyA	exon
Abca6	ENSMUSG00000044749	ENSMUST00000044003,ENSMUST00000150988	0.440915	0.695542	5.08481	0.399361	10.7379	Cyt_PolyA	exon
Abca7	ENSMUSG00000035722	ENSMUST00000132517,ENSMUST00000171637	0.857896	0.93598	-3.51647	6.52591	9.82377	Cyt_PolyA	exon
Abca8a	ENSMUSG00000041828	ENSMUST00000046223,ENSMUST00000100287,ENSMUST00000141279	0.299055	0.577112	5.09515	0.594776	9.38672	Cyt_PolyA	exon
Abca8b	ENSMUSG00000020620	ENSMUST00000020948,ENSMUST00000106669	0.546997	0.765065	3.32765	0.239553	9.46347	Cyt_PolyA	exon
Abca9	ENSMUSG00000041797	ENSMUST00000044850	0.0951943	0.321324	-0.593304	1.08143	21.467	Cyt_PolyA	exon
Abcb10	ENSMUSG00000031974	ENSMUST00000075578	0.0169928	0.122039	3.63703	0.577757	16.0352	Cyt_PolyA	exon
Abcb11	ENSMUSG00000027048	ENSMUST00000102709,ENSMUST00000102710,ENSMUST00000180142	0.00493456	0.0554652	6.21441	1.26854	3.35441	Cyt_PolyA	exon
Abcb4	ENSMUSG00000042476	ENSMUST00000003717,ENSMUST00000196067,ENSMUST00000197458	0.131053	0.382706	5.42839	0.699376	10.4085	Cyt_PolyA	exon
Abcb6	ENSMUSG00000026198	ENSMUST00000027396,ENSMUST00000160081,ENSMUST00000160757,ENSMUST00000161215	0.108369	0.344545	5.75087	0.443711	12.4214	Cyt_PolyA	exon
Abcb7	ENSMUSG00000031333	ENSMUST00000033695	0.0113938	0.0957777	4.05883	0.673309	15.9618	Cyt_PolyA	exon
Abcb8	ENSMUSG00000028973	ENSMUST00000073076,ENSMUST00000115077,ENSMUST00000136414,ENSMUST00000136459,ENSMUST00000151535,ENSMUST00000198166	0.00989048	0.0868748	4.45057	0.646485	7.78373	Cyt_PolyA	exon
Abcc10	ENSMUSG00000032842	ENSMUST00000167360,ENSMUST00000168490	0.3595	0.632209	-0.954751	0.978739	13.5512	Cyt_PolyA	exon
Abcc2	ENSMUSG00000025194	ENSMUST00000026208,ENSMUST00000129943,ENSMUST00000143553	0.208889	0.486431	4.97565	0.62995	10.4785	Cyt_PolyA	exon
Abcc3	ENSMUSG00000020865	ENSMUST00000021231,ENSMUST00000155253,ENSMUST00000178136	0.00199916	0.0303495	3.84579	0.774532	9.61599	Cyt_PolyA	exon
Abcc5	ENSMUSG00000022822	ENSMUST00000079158,ENSMUST00000127582,ENSMUST00000128978,ENSMUST00000134413,ENSMUST00000134962,ENSMUST00000137985,ENSMUST00000148003,ENSMUST00000150340,ENSMUST00000232044	0.8615	0.937661	0.612735	0.324812	2.68296	Cyt_PolyA	exon
Abcc6	ENSMUSG00000030834	ENSMUST00000002850,ENSMUST00000211220,ENSMUST00000211780	0.0132271	0.104666	3.4594	0.827333	8.70337	Cyt_PolyA	exon
Abcc9	ENSMUSG00000030249	ENSMUST00000100827,ENSMUST00000205202	0.79265	0.90455	1.3825	0.213846	18.3777	Cyt_PolyA	exon
Abcd1	ENSMUSG00000031378	ENSMUST00000002084,ENSMUST00000114461	0.0179691	0.125966	1.96273	0.893278	6.05695	Cyt_PolyA	exon
Abcd2	ENSMUSG00000055782	ENSMUST00000069511,ENSMUST00000229909	0.00716877	0.0706127	1.22356	1.28647	10.1087	Cyt_PolyA	exon
Abcd3	ENSMUSG00000028127	ENSMUST00000029770,ENSMUST00000195965,ENSMUST00000197383,ENSMUST00000197662	0.577015	0.78064	8.64613	0.382429	14.7468	Cyt_PolyA	exon
Abcd4	ENSMUSG00000021240	ENSMUST00000021666,ENSMUST00000220952,ENSMUST00000222581	0.297483	0.575437	1.94331	0.562016	6.6928	Cyt_PolyA	exon
Abce1	ENSMUSG00000058355	ENSMUST00000080536,ENSMUST00000211509	1.01326e-05	0.000594528	6.03897	0.987766	16.9287	Cyt_PolyA	exon
Abcf1	ENSMUSG00000038762	ENSMUST00000043757,ENSMUST00000172661,ENSMUST00000173090,ENSMUST00000174128,ENSMUST00000174834	0.00441477	0.0519892	4.61436	0.555942	12.5989	Cyt_PolyA	exon
Abcf2	ENSMUSG00000028953	ENSMUST00000030795	0.105415	0.33956	4.05401	0.472432	10.7242	Cyt_PolyA	exon
Abcf3	ENSMUSG00000003234	ENSMUST00000003319,ENSMUST00000135861,ENSMUST00000148679,ENSMUST00000152339,ENSMUST00000231258,ENSMUST00000231590,ENSMUST00000232127,ENSMUST00000232490,ENSMUST00000232680	0.92808	0.968694	5.39569	0.0915864	10.4342	Cyt_PolyA	exon
Abcg1	ENSMUSG00000024030	ENSMUST00000024829,ENSMUST00000236241	0.060786	0.254033	0.732771	0.934923	3.68692	Cyt_PolyA	exon
Abcg2	ENSMUSG00000029802	ENSMUST00000114294,ENSMUST00000143752,ENSMUST00000145685,ENSMUST00000203146	0.0592116	0.249856	6.76181	0.663493	17.0707	Cyt_PolyA	exon
Abcg3	ENSMUSG00000029299	ENSMUST00000031239,ENSMUST00000130644	0.309046	0.587599	2.19678	0.882945	22.2995	Cyt_PolyA	exon
Abcg5	ENSMUSG00000040505	ENSMUST00000066175,ENSMUST00000163375	2.18538e-05	0.0010172	4.65442	1.88189	9.80641	Cyt_PolyA	exon
Abcg8	ENSMUSG00000024254	ENSMUST00000045714,ENSMUST00000170725,ENSMUST00000171915	1.03989e-16	1.1728e-13	3.456	2.37762	8.40882	Cyt_PolyA	exon
Abhd1	ENSMUSG00000006638	ENSMUST00000006814,ENSMUST00000201125	0.860652	0.937332	1.30763	0.248546	19.7569	Cyt_PolyA	exon
Abhd10	ENSMUSG00000033157	ENSMUST00000066983,ENSMUST00000128348	0.292258	0.571115	2.81606	0.343736	6.2931	Cyt_PolyA	exon
Abhd11	ENSMUSG00000040532	ENSMUST00000046999,ENSMUST00000111216,ENSMUST00000149778,ENSMUST00000154469	0.502695	0.737268	5.75819	0.20806	21.8772	Cyt_PolyA	exon
Abhd12	ENSMUSG00000032046	ENSMUST00000056149,ENSMUST00000138608,ENSMUST00000141899,ENSMUST00000145826,ENSMUST00000156641	0.532557	0.755513	5.01429	0.244374	7.24651	Cyt_PolyA	exon
Abhd13	ENSMUSG00000040396	ENSMUST00000048216,ENSMUST00000139793	0.00530123	0.0578697	3.24231	0.704468	14.6715	Cyt_PolyA	exon
Abhd14a	ENSMUSG00000042210	ENSMUST00000048685,ENSMUST00000171678,ENSMUST00000187001,ENSMUST00000187798	0.0760338	0.284914	3.88386	0.855869	1.10579	Cyt_PolyA	exon
Abhd14b	ENSMUSG00000042073	ENSMUST00000048527,ENSMUST00000213179	0.0211047	0.138051	7.74147	0.563684	4.32055	Cyt_PolyA	exon
Abhd15	ENSMUSG00000000686	ENSMUST00000094004,ENSMUST00000145676,ENSMUST00000147386	0.0197235	0.133634	2.73056	0.7791	8.47909	Cyt_PolyA	exon
Abhd16a	ENSMUSG00000007036	ENSMUST00000007251,ENSMUST00000172584,ENSMUST00000173247,ENSMUST00000173579	0.0812346	0.294225	3.20487	0.801901	7.33734	Cyt_PolyA	exon
Abhd17a	ENSMUSG00000003346	ENSMUST00000003436,ENSMUST00000187646,ENSMUST00000189605	0.681426	0.847898	5.7848	0.2674	8.39154	Cyt_PolyA	exon
Abhd17b	ENSMUSG00000047368	ENSMUST00000052556,ENSMUST00000235332	0.0349424	0.184394	4.26041	1.12633	10.9311	Cyt_PolyA	exon
Abhd17c	ENSMUSG00000038459	ENSMUST00000117085,ENSMUST00000208271	0.0503226	0.22987	5.53048	0.504628	2.83351	Cyt_PolyA	exon
Abhd18	ENSMUSG00000037818	ENSMUST00000108078,ENSMUST00000159774,ENSMUST00000203650,ENSMUST00000203892,ENSMUST00000204496	0.933241	0.970035	2.61606	0.115657	7.47025	Cyt_PolyA	exon
Abhd18	ENSMUSG00000115963	ENSMUST00000230200,ENSMUST00000230231,ENSMUST00000230291,ENSMUST00000230435,ENSMUST00000230545	0.933241	0.970035	2.61606	0.115657	7.47025	Cyt_PolyA	exon
Abhd2	ENSMUSG00000039202	ENSMUST00000037315	0.741334	0.878449	2.89385	0.294851	8.45772	Cyt_PolyA	exon
Abhd3	ENSMUSG00000002475	ENSMUST00000117726,ENSMUST00000117828,ENSMUST00000144150	0.715537	0.866814	5.65717	0.155277	22.4921	Cyt_PolyA	exon
Abhd4	ENSMUSG00000040997	ENSMUST00000041197,ENSMUST00000180359,ENSMUST00000197605,ENSMUST00000197802,ENSMUST00000199338,ENSMUST00000239403	0.00936234	0.0835009	4.57992	0.83232	3.75656	Cyt_PolyA	exon
Abhd5	ENSMUSG00000032540	ENSMUST00000035128,ENSMUST00000111497,ENSMUST00000156520,ENSMUST00000175973	0.0340841	0.181094	5.95228	0.788841	21.1828	Cyt_PolyA	exon
Abhd6	ENSMUSG00000025277	ENSMUST00000026313,ENSMUST00000166497,ENSMUST00000225234	7.11214e-06	0.000448715	4.80895	1.31935	15.1859	Cyt_PolyA	exon
Abhd8	ENSMUSG00000007950	ENSMUST00000008094	0.132771	0.385469	1.24269	0.807987	19.0591	Cyt_PolyA	exon
Abi1	ENSMUSG00000058835	ENSMUST00000091394,ENSMUST00000093171,ENSMUST00000114544,ENSMUST00000126112,ENSMUST00000148294,ENSMUST00000153931,ENSMUST00000154162,ENSMUST00000156344,ENSMUST00000178908	0.675859	0.844574	4.51609	0.304302	4.06935	Cyt_PolyA	exon
Abi3	ENSMUSG00000018381	ENSMUST00000059026,ENSMUST00000131049,ENSMUST00000137645,ENSMUST00000143492	0.156795	0.419037	1.46789	0.845479	3.07007	Cyt_PolyA	exon
Abitram	ENSMUSG00000038827	ENSMUST00000045368,ENSMUST00000131520,ENSMUST00000147763	0.426229	0.684509	0.263864	0.50317	19.8528	Cyt_PolyA	exon
Abl1	ENSMUSG00000026842	ENSMUST00000028190,ENSMUST00000075759,ENSMUST00000123471,ENSMUST00000124726,ENSMUST00000127714,ENSMUST00000142554,ENSMUST00000156736	0.102516	0.334732	1.48874	0.745179	7.04804	Cyt_PolyA	exon
Abl2	ENSMUSG00000026596	ENSMUST00000027888,ENSMUST00000166172,ENSMUST00000173929	0.738956	0.877869	-0.262347	0.327045	4.89644	Cyt_PolyA	exon
Ablim1	ENSMUSG00000025085	ENSMUST00000099294,ENSMUST00000111529,ENSMUST00000111544,ENSMUST00000128212,ENSMUST00000133369,ENSMUST00000133782,ENSMUST00000137389,ENSMUST00000150425	0.138832	0.394517	2.95088	0.957347	23.8967	Cyt_PolyA	exon
Ablim2	ENSMUSG00000029095	ENSMUST00000054598,ENSMUST00000101280,ENSMUST00000114205,ENSMUST00000135885,ENSMUST00000153025	0.508634	0.740457	-2.51517	2.37041	3.68875	Cyt_PolyA	exon
Ablim3	ENSMUSG00000032735	ENSMUST00000049378,ENSMUST00000166783	0.488181	0.726353	2.84528	0.414829	23.3421	Cyt_PolyA	exon
Abracl	ENSMUSG00000078453	ENSMUST00000020002,ENSMUST00000217718,ENSMUST00000218994,ENSMUST00000220110,ENSMUST00000220433	0.141196	0.397978	6.31181	0.674868	2.775	Cyt_PolyA	exon
Abraxas1	ENSMUSG00000035234	ENSMUST00000055245,ENSMUST00000117364,ENSMUST00000129358,ENSMUST00000145429,ENSMUST00000145707,ENSMUST00000153302,ENSMUST00000200657	0.475032	0.718058	2.21377	0.374976	4.46707	Cyt_PolyA	exon
Abraxas2	ENSMUSG00000030965	ENSMUST00000084497,ENSMUST00000129552,ENSMUST00000134784,ENSMUST00000147786	0.732979	0.875527	3.91352	0.181495	22.2655	Cyt_PolyA	exon
Abt1	ENSMUSG00000036376	ENSMUST00000041782	0.435467	0.691208	1.98338	0.271742	6.59586	Cyt_PolyA	exon
Abtb1	ENSMUSG00000030083	ENSMUST00000032169,ENSMUST00000203120,ENSMUST00000203460,ENSMUST00000204932	0.00647995	0.0662389	3.5661	0.799651	6.34373	Cyt_PolyA	exon
Abtb2	ENSMUSG00000032724	ENSMUST00000076212	0.00234098	0.0337072	1.02582	1.9509	23.9461	Cyt_PolyA	exon
Acaa1a	ENSMUSG00000036138	ENSMUST00000039784,ENSMUST00000175859,ENSMUST00000176007,ENSMUST00000176397,ENSMUST00000176796	0.0354371	0.185732	6.76027	0.623694	10.3432	Cyt_PolyA	exon
Acaa1b	ENSMUSG00000010651	ENSMUST00000010795	0.338614	0.615114	8.76042	0.71849	5.72765	Cyt_PolyA	exon
Acaa2	ENSMUSG00000036880	ENSMUST00000041053,ENSMUST00000237306	0.830405	0.921947	10.6666	0.15551	12.5497	Cyt_PolyA	exon
Acaca	ENSMUSG00000020532	ENSMUST00000020843,ENSMUST00000103201,ENSMUST00000130012,ENSMUST00000137500,ENSMUST00000183887	0.43493	0.690744	3.65837	0.391382	15.0589	Cyt_PolyA	exon
Acacb	ENSMUSG00000042010	ENSMUST00000031583,ENSMUST00000102582,ENSMUST00000143276	0.0176306	0.124711	3.57782	1.35247	1.08247	Cyt_PolyA	exon
Acad10	ENSMUSG00000029456	ENSMUST00000031412,ENSMUST00000111770,ENSMUST00000133775,ENSMUST00000137789	0.0950426	0.321324	2.42222	0.486947	8.99756	Cyt_PolyA	exon
Acad11	ENSMUSG00000090150	ENSMUST00000047799,ENSMUST00000120854,ENSMUST00000189998	0.000234461	0.00608717	7.13	0.734769	13.1014	Cyt_PolyA	exon
Acad12	ENSMUSG00000042647	ENSMUST00000041252	0.0698943	0.272883	1.66953	0.647534	8.37187	Cyt_PolyA	exon
Acad8	ENSMUSG00000031969	ENSMUST00000060513,ENSMUST00000128923,ENSMUST00000129490,ENSMUST00000138102,ENSMUST00000151075,ENSMUST00000215693	0.0765271	0.286184	5.64619	0.539106	3.91318	Cyt_PolyA	exon
Acad9	ENSMUSG00000027710	ENSMUST00000011492,ENSMUST00000196395,ENSMUST00000196535,ENSMUST00000196648,ENSMUST00000197588,ENSMUST00000198050,ENSMUST00000198987	0.0187508	0.129588	4.65645	0.586812	5.53649	Cyt_PolyA	exon
Acadl	ENSMUSG00000026003	ENSMUST00000027153,ENSMUST00000139208	0.219391	0.497883	7.26305	0.426783	12.504	Cyt_PolyA	exon
Acadm	ENSMUSG00000062908	ENSMUST00000072697,ENSMUST00000130713,ENSMUST00000135724,ENSMUST00000137161,ENSMUST00000196188,ENSMUST00000200250	0.451561	0.702143	7.88936	0.23995	11.4091	Cyt_PolyA	exon
Acads	ENSMUSG00000029545	ENSMUST00000031524,ENSMUST00000131726	0.0497078	0.228151	6.78492	0.605394	5.47426	Cyt_PolyA	exon
Acadsb	ENSMUSG00000030861	ENSMUST00000117518,ENSMUST00000133277,ENSMUST00000135633,ENSMUST00000136612,ENSMUST00000156261	0.207565	0.484362	7.35859	0.363606	15.971	Cyt_PolyA	exon
Acadvl	ENSMUSG00000018574	ENSMUST00000018718,ENSMUST00000102574,ENSMUST00000134516,ENSMUST00000146129,ENSMUST00000156733	0.354852	0.627798	8.33091	0.315101	12.9001	Cyt_PolyA	exon
Acap1	ENSMUSG00000001588	ENSMUST00000001631,ENSMUST00000108622,ENSMUST00000148037	0.363623	0.635649	-0.52719	0.880928	3.16854	Cyt_PolyA	exon
Acap2	ENSMUSG00000049076	ENSMUST00000058033,ENSMUST00000230614,ENSMUST00000230698,ENSMUST00000231125	0.888326	0.949841	1.85839	0.128867	4.95952	Cyt_PolyA	exon
Acap3	ENSMUSG00000029033	ENSMUST00000105584,ENSMUST00000131168,ENSMUST00000131372,ENSMUST00000137726,ENSMUST00000140855,ENSMUST00000140902	0.416091	0.678077	-0.427705	0.760925	5.11282	Cyt_PolyA	exon
Acat1	ENSMUSG00000032047	ENSMUST00000034547,ENSMUST00000167130,ENSMUST00000169317	0.995404	0.99804	8.66453	0.0270742	14.9201	Cyt_PolyA	exon
Acat2	ENSMUSG00000023832	ENSMUST00000007005,ENSMUST00000159358,ENSMUST00000233792	0.0408897	0.201191	6.56942	0.725847	23.8791	Cyt_PolyA	exon
Acat3	ENSMUSG00000062480	ENSMUST00000043923,ENSMUST00000160378	0.000166946	0.0047094	7.98752	0.548843	4.76387	Cyt_PolyA	exon
Acbd3	ENSMUSG00000026499	ENSMUST00000027780	0.42926	0.687125	3.37622	0.294556	15.9481	Cyt_PolyA	exon
Acbd4	ENSMUSG00000056938	ENSMUST00000124965,ENSMUST00000129870,ENSMUST00000139374,ENSMUST00000142630,ENSMUST00000147701,ENSMUST00000150780,ENSMUST00000152971	0.530985	0.754538	7.07327	0.282868	3.95844	Cyt_PolyA	exon
Acbd5	ENSMUSG00000026781	ENSMUST00000028121,ENSMUST00000114523,ENSMUST00000114526,ENSMUST00000144088,ENSMUST00000155602,ENSMUST00000227663,ENSMUST00000227816,ENSMUST00000228050,ENSMUST00000228778,ENSMUST00000228856	0.12092	0.365633	7.14689	0.623826	9.69706	Cyt_PolyA	exon
Acbd6	ENSMUSG00000033701	ENSMUST00000080138,ENSMUST00000097529,ENSMUST00000194476	0.386035	0.653423	4.9967	0.506942	4.76961	Cyt_PolyA	exon
Accs	ENSMUSG00000040272	ENSMUST00000041593,ENSMUST00000068513,ENSMUST00000111246,ENSMUST00000128719,ENSMUST00000130077,ENSMUST00000140018,ENSMUST00000141413,ENSMUST00000146045,ENSMUST00000146436,ENSMUST00000150666	1.81136e-07	2.16901e-05	0.69871	1.93417	4.37065	Cyt_PolyA	exon
Acd	ENSMUSG00000038000	ENSMUST00000211870,ENSMUST00000212642,ENSMUST00000212650,ENSMUST00000212687	0.103099	0.335607	3.44016	0.729515	6.38273	Cyt_PolyA	exon
Acer2	ENSMUSG00000038007	ENSMUST00000045224	0.827358	0.920464	0.695088	1.395	0.522688	Cyt_PolyA	exon
Acer3	ENSMUSG00000030760	ENSMUST00000033020,ENSMUST00000120520,ENSMUST00000137899,ENSMUST00000151258	0.043088	0.208769	3.35389	0.650781	21.2783	Cyt_PolyA	exon
Acin1	ENSMUSG00000022185	ENSMUST00000022794,ENSMUST00000123875,ENSMUST00000124271,ENSMUST00000125265,ENSMUST00000126166,ENSMUST00000129700,ENSMUST00000147714,ENSMUST00000148754,ENSMUST00000151487,ENSMUST00000152773,ENSMUST00000167495	0.102209	0.334257	3.4088	0.51832	8.06607	Cyt_PolyA	exon
Ackr1	ENSMUSG00000037872	ENSMUST00000038227,ENSMUST00000194298	0.344853	0.619912	-0.314654	2.15507	1.03507	Cyt_PolyA	exon
Acly	ENSMUSG00000020917	ENSMUST00000007131,ENSMUST00000107385,ENSMUST00000107389,ENSMUST00000154151,ENSMUST00000154888,ENSMUST00000165111	0.011452	0.0959926	7.36174	1.63821	23.4342	Cyt_PolyA	exon
Acmsd	ENSMUSG00000026348	ENSMUST00000038006,ENSMUST00000186537	0.00231076	0.0333951	5.17131	1.35676	20.2868	Cyt_PolyA	exon
Acnat1	ENSMUSG00000070985	ENSMUST00000095086,ENSMUST00000107697,ENSMUST00000135976,ENSMUST00000150392	0.142188	0.398434	5.19811	0.806694	23.6123	Cyt_PolyA	exon
Acnat2	ENSMUSG00000060317	ENSMUST00000081541,ENSMUST00000107698,ENSMUST00000139564	0.00161144	0.0263375	4.90912	2.51951	23.1842	Cyt_PolyA	exon
Aco1	ENSMUSG00000028405	ENSMUST00000102973,ENSMUST00000135787,ENSMUST00000152911	0.083744	0.299229	6.04677	0.349611	13.8334	Cyt_PolyA	exon
Aco2	ENSMUSG00000022477	ENSMUST00000023116,ENSMUST00000126352,ENSMUST00000144324,ENSMUST00000231075,ENSMUST00000231091	0.0821602	0.296027	5.41597	0.522058	12.1194	Cyt_PolyA	exon
Acot1	ENSMUSG00000072949	ENSMUST00000168120,ENSMUST00000220901,ENSMUST00000222862	0.778237	0.897585	4.7734	0.488476	17.4092	Cyt_PolyA	exon
Acot11	ENSMUSG00000034853	ENSMUST00000065253,ENSMUST00000102762,ENSMUST00000140541	0.0988298	0.328639	1.50219	0.738904	15.2501	Cyt_PolyA	exon
Acot12	ENSMUSG00000021620	ENSMUST00000022120,ENSMUST00000159214,ENSMUST00000161337	0.0381322	0.193564	6.58661	0.728904	11.4091	Cyt_PolyA	exon
Acot13	ENSMUSG00000006717	ENSMUST00000006900,ENSMUST00000224839	0.704302	0.860935	7.94796	0.268371	18.1462	Cyt_PolyA	exon
Acot2	ENSMUSG00000021226	ENSMUST00000021649	0.378453	0.648155	0.588964	0.685112	8.22797	Cyt_PolyA	exon
Acot3	ENSMUSG00000021228	ENSMUST00000021653,ENSMUST00000120927,ENSMUST00000223080	0.000101699	0.00329679	0.93379	3.41957	11.7991	Cyt_PolyA	exon
Acot4	ENSMUSG00000052392	ENSMUST00000021652,ENSMUST00000128162,ENSMUST00000221860	0.00498277	0.0556884	3.15883	1.26307	13.038	Cyt_PolyA	exon
Acot7	ENSMUSG00000028937	ENSMUST00000075363,ENSMUST00000167926	0.712474	0.865247	1.22916	1.29978	2.20701	Cyt_PolyA	exon
Acot8	ENSMUSG00000017307	ENSMUST00000017451,ENSMUST00000103094,ENSMUST00000133053,ENSMUST00000134611,ENSMUST00000136767	0.934599	0.970535	4.16496	0.162028	5.03553	Cyt_PolyA	exon
Acot9	ENSMUSG00000025287	ENSMUST00000026324,ENSMUST00000126200,ENSMUST00000131332	0.378343	0.648153	2.87221	0.419178	21.8016	Cyt_PolyA	exon
Acox1	ENSMUSG00000020777	ENSMUST00000072948,ENSMUST00000124684,ENSMUST00000128793,ENSMUST00000130229,ENSMUST00000148601	0.0155591	0.115828	9.76886	0.599345	13.9144	Cyt_PolyA	exon
Acox2	ENSMUSG00000021751	ENSMUST00000022271,ENSMUST00000116361,ENSMUST00000164412,ENSMUST00000164598,ENSMUST00000170534	0.0034239	0.0439201	6.64549	0.468	2.74465	Cyt_PolyA	exon
Acox3	ENSMUSG00000029098	ENSMUST00000068947,ENSMUST00000156125,ENSMUST00000201106,ENSMUST00000201659	0.0848451	0.301211	3.30523	0.454736	11.117	Cyt_PolyA	exon
Acp1	ENSMUSG00000044573	ENSMUST00000062740,ENSMUST00000074038,ENSMUST00000218696,ENSMUST00000219697	0.00978306	0.086449	6.69265	0.576322	16.6743	Cyt_PolyA	exon
Acp2	ENSMUSG00000002103	ENSMUST00000002172,ENSMUST00000124131,ENSMUST00000127643,ENSMUST00000150403,ENSMUST00000238832,ENSMUST00000239169	0.240609	0.521046	4.04835	0.470879	21.6737	Cyt_PolyA	exon
Acp5	ENSMUSG00000001348	ENSMUST00000069330,ENSMUST00000115315,ENSMUST00000213815	0.848981	0.932157	6.72026	0.128653	1.56852	Cyt_PolyA	exon
Acp6	ENSMUSG00000028093	ENSMUST00000090759,ENSMUST00000126438,ENSMUST00000133965,ENSMUST00000139898,ENSMUST00000146143,ENSMUST00000149900	0.0792852	0.291118	4.50822	0.546972	6.06931	Cyt_PolyA	exon
Acpp	ENSMUSG00000032561	ENSMUST00000062723	2.50293e-05	0.00112536	2.667	1.98191	23.3983	Cyt_PolyA	exon
Acrbp	ENSMUSG00000072770	ENSMUST00000088294,ENSMUST00000112412,ENSMUST00000136100	0.574644	0.779683	0.0260352	0.875205	21.0042	Cyt_PolyA	exon
Acsf2	ENSMUSG00000076435	ENSMUST00000103164,ENSMUST00000131808,ENSMUST00000144615	0.0694291	0.271946	4.93019	0.849796	7.98946	Cyt_PolyA	exon
Acsf3	ENSMUSG00000015016	ENSMUST00000015160,ENSMUST00000212781,ENSMUST00000212790	0.0268728	0.157857	3.66767	0.773016	4.90382	Cyt_PolyA	exon
Acsl1	ENSMUSG00000018796	ENSMUST00000034046,ENSMUST00000110371,ENSMUST00000110372,ENSMUST00000133161,ENSMUST00000135955,ENSMUST00000152423,ENSMUST00000210929,ENSMUST00000211289	0.251553	0.533572	7.98447	0.46004	15.0314	Cyt_PolyA	exon
Acsl3	ENSMUSG00000032883	ENSMUST00000035779,ENSMUST00000134566,ENSMUST00000135642,ENSMUST00000142704,ENSMUST00000154777	2.67327e-05	0.00117494	3.91673	1.09318	20.249	Cyt_PolyA	exon
Acsl4	ENSMUSG00000031278	ENSMUST00000112903,ENSMUST00000112904,ENSMUST00000112907,ENSMUST00000140520	0.0405709	0.200308	5.20786	0.934158	18.0535	Cyt_PolyA	exon
Acsl5	ENSMUSG00000024981	ENSMUST00000043150,ENSMUST00000224337,ENSMUST00000224414,ENSMUST00000225454,ENSMUST00000225551,ENSMUST00000226019	0.16123	0.42556	8.58123	0.562284	23.3889	Cyt_PolyA	exon
Acsm1	ENSMUSG00000033533	ENSMUST00000047929,ENSMUST00000135683	0.415681	0.677691	7.91687	0.31203	15.012	Cyt_PolyA	exon
Acsm3	ENSMUSG00000030935	ENSMUST00000063770,ENSMUST00000106526,ENSMUST00000106527,ENSMUST00000106528,ENSMUST00000106529,ENSMUST00000149598,ENSMUST00000149766,ENSMUST00000154828	0.227314	0.506461	6.9335	0.446634	9.2079	Cyt_PolyA	exon
Acsm5	ENSMUSG00000030972	ENSMUST00000066465,ENSMUST00000207307,ENSMUST00000207387,ENSMUST00000207440,ENSMUST00000207796	0.0113258	0.0954803	5.74965	0.635851	10.4498	Cyt_PolyA	exon
Acss2	ENSMUSG00000027605	ENSMUST00000029135,ENSMUST00000065973,ENSMUST00000143169,ENSMUST00000151781	0.00476123	0.0547739	7.2181	1.72572	2.11108	Cyt_PolyA	exon
Acss3	ENSMUSG00000035948	ENSMUST00000044668,ENSMUST00000065567,ENSMUST00000165067	0.551467	0.767059	2.83442	0.597042	7.3517	Cyt_PolyA	exon
Actb	ENSMUSG00000029580	ENSMUST00000100497,ENSMUST00000165629,ENSMUST00000167721,ENSMUST00000171419,ENSMUST00000196997	0.206519	0.483155	9.04965	0.546151	21.99	Cyt_PolyA	exon
Actg1	ENSMUSG00000062825	ENSMUST00000071555,ENSMUST00000089616,ENSMUST00000106215	0.0364941	0.18878	7.21724	0.971259	16.5489	Cyt_PolyA	exon
Actl6a	ENSMUSG00000027671	ENSMUST00000029214,ENSMUST00000126144,ENSMUST00000153779,ENSMUST00000193231	0.200458	0.475324	4.81236	0.339431	16.48	Cyt_PolyA	exon
Actn1	ENSMUSG00000015143	ENSMUST00000021554,ENSMUST00000167327,ENSMUST00000218874,ENSMUST00000219382,ENSMUST00000219634	0.0212011	0.138373	2.32735	0.822198	8.60995	Cyt_PolyA	exon
Actn4	ENSMUSG00000054808	ENSMUST00000068045,ENSMUST00000127210,ENSMUST00000129338,ENSMUST00000140622,ENSMUST00000143584,ENSMUST00000144909,ENSMUST00000216863	0.151356	0.411816	4.84667	0.417482	5.09797	Cyt_PolyA	exon
Actr10	ENSMUSG00000021076	ENSMUST00000021479,ENSMUST00000220452,ENSMUST00000220582,ENSMUST00000221583,ENSMUST00000222291,ENSMUST00000223549	0.751846	0.883661	7.18343	0.165613	21.7634	Cyt_PolyA	exon
Actr1a	ENSMUSG00000025228	ENSMUST00000040270,ENSMUST00000237742	0.24901	0.530815	4.56147	0.444889	7.7819	Cyt_PolyA	exon
Actr1b	ENSMUSG00000037351	ENSMUST00000043951,ENSMUST00000159448,ENSMUST00000159675,ENSMUST00000160043,ENSMUST00000162684	0.456383	0.705196	4.86184	0.232661	10.3781	Cyt_PolyA	exon
Actr2	ENSMUSG00000020152	ENSMUST00000000137,ENSMUST00000132022	0.0231294	0.146176	6.17321	0.465217	15.6786	Cyt_PolyA	exon
Actr3	ENSMUSG00000026341	ENSMUST00000178474,ENSMUST00000186008,ENSMUST00000188362,ENSMUST00000189192,ENSMUST00000191578	0.20147	0.476759	5.8253	0.693777	22.8862	Cyt_PolyA	exon
Actr5	ENSMUSG00000037761	ENSMUST00000045644,ENSMUST00000142531,ENSMUST00000183586	0.871212	0.942621	1.29954	0.197066	8.59216	Cyt_PolyA	exon
Actr6	ENSMUSG00000019948	ENSMUST00000020109,ENSMUST00000218965,ENSMUST00000220388	0.200005	0.474462	4.60429	0.563452	15.1478	Cyt_PolyA	exon
Actr8	ENSMUSG00000015971	ENSMUST00000016115,ENSMUST00000224067,ENSMUST00000225368,ENSMUST00000225793,ENSMUST00000225811	0.158983	0.42267	4.21936	0.340166	8.21711	Cyt_PolyA	exon
Acvr1	ENSMUSG00000026836	ENSMUST00000056376,ENSMUST00000090935,ENSMUST00000112599,ENSMUST00000112601,ENSMUST00000126407	0.587333	0.787774	2.43875	0.24087	9.85088	Cyt_PolyA	exon
Acvr1b	ENSMUSG00000000532	ENSMUST00000000544	0.0946239	0.320743	1.2524	0.785021	8.1591	Cyt_PolyA	exon
Acvr2a	ENSMUSG00000052155	ENSMUST00000063886,ENSMUST00000156681	0.0391219	0.196194	2.72115	0.5657	15.2085	Cyt_PolyA	exon
Acvr2b	ENSMUSG00000061393	ENSMUST00000165044,ENSMUST00000215746	0.062511	0.256883	-1.41322	1.54449	10.5182	Cyt_PolyA	exon
Acy1	ENSMUSG00000023262	ENSMUST00000024031,ENSMUST00000187324,ENSMUST00000189097,ENSMUST00000190803,ENSMUST00000190851,ENSMUST00000214275,ENSMUST00000215395,ENSMUST00000215506,ENSMUST00000217531	0.777402	0.896955	5.06637	0.184091	10.2173	Cyt_PolyA	exon
Acy3	ENSMUSG00000024866	ENSMUST00000054030,ENSMUST00000235612,ENSMUST00000236224,ENSMUST00000236510	0.00861831	0.0793845	5.71291	1.17132	6.9117	Cyt_PolyA	exon
Acyp1	ENSMUSG00000008822	ENSMUST00000008966,ENSMUST00000065913,ENSMUST00000121930	0.526578	0.751568	5.51916	0.372334	22.7723	Cyt_PolyA	exon
Acyp2	ENSMUSG00000060923	ENSMUST00000074613	0.57816	0.781019	3.12399	0.469452	0.721704	Cyt_PolyA	exon
Adal	ENSMUSG00000027259	ENSMUST00000028702,ENSMUST00000066155,ENSMUST00000119031,ENSMUST00000147271,ENSMUST00000152164	0.0211367	0.138183	3.6969	0.729198	18.1344	Cyt_PolyA	exon
Adam10	ENSMUSG00000054693	ENSMUST00000067880,ENSMUST00000140205,ENSMUST00000144537	0.414599	0.676678	3.34257	0.329379	18.1901	Cyt_PolyA	exon
Adam11	ENSMUSG00000020926	ENSMUST00000068150,ENSMUST00000126024,ENSMUST00000135513,ENSMUST00000141563	0.197435	0.472271	-0.605983	1.43331	3.95682	Cyt_PolyA	exon
Adam17	ENSMUSG00000052593	ENSMUST00000064536,ENSMUST00000127974,ENSMUST00000155115,ENSMUST00000232107,ENSMUST00000232526	0.896479	0.953543	2.65705	0.289838	5.72765	Cyt_PolyA	exon
Adam1a	ENSMUSG00000072647	ENSMUST00000100757,ENSMUST00000200170	0.560742	0.772972	-2.53746	0.906116	14.3027	Cyt_PolyA	exon
Adam23	ENSMUSG00000025964	ENSMUST00000087374,ENSMUST00000097717,ENSMUST00000114103,ENSMUST00000141545,ENSMUST00000182642,ENSMUST00000187844,ENSMUST00000190658	0.429286	0.687125	1.28584	0.636929	0.070351	Cyt_PolyA	exon
Adam9	ENSMUSG00000031555	ENSMUST00000084032,ENSMUST00000208247,ENSMUST00000211319	0.216257	0.495421	4.8818	0.343823	17.2931	Cyt_PolyA	exon
Adamdec1	ENSMUSG00000022057	ENSMUST00000022641	0.197956	0.472696	1.50467	0.746153	3.19808	Cyt_PolyA	exon
Adamts1	ENSMUSG00000022893	ENSMUST00000023610,ENSMUST00000125897,ENSMUST00000138474	0.0517612	0.233353	0.933483	0.650362	19.1708	Cyt_PolyA	exon
Adamts10	ENSMUSG00000024299	ENSMUST00000087623,ENSMUST00000173013,ENSMUST00000173813,ENSMUST00000173931,ENSMUST00000173972,ENSMUST00000174666,ENSMUST00000234108,ENSMUST00000234497	0.294917	0.57261	0.261446	1.23404	23.6253	Cyt_PolyA	exon
Adamts13	ENSMUSG00000014852	ENSMUST00000014996	0.791411	0.904284	-1.34316	0.455968	2.15176	Cyt_PolyA	exon
Adamts7	ENSMUSG00000032363	ENSMUST00000113059,ENSMUST00000124441,ENSMUST00000144943,ENSMUST00000147250	0.699065	0.858331	-1.38099	0.783692	8.87858	Cyt_PolyA	exon
Adamtsl4	ENSMUSG00000015850	ENSMUST00000015994,ENSMUST00000151054	0.218704	0.497478	-1.52684	1.71352	13.6823	Cyt_PolyA	exon
Adap2	ENSMUSG00000020709	ENSMUST00000021050	0.883263	0.947994	4.23127	0.137482	11.1686	Cyt_PolyA	exon
Adar	ENSMUSG00000027951	ENSMUST00000029563,ENSMUST00000107405,ENSMUST00000150637	0.102896	0.33532	1.15954	0.662746	5.64811	Cyt_PolyA	exon
Adarb1	ENSMUSG00000020262	ENSMUST00000020496,ENSMUST00000098374,ENSMUST00000105404,ENSMUST00000126073,ENSMUST00000150227,ENSMUST00000150512,ENSMUST00000154607,ENSMUST00000156583	0.000129904	0.00390879	1.18281	1.31264	12.1857	Cyt_PolyA	exon
Adat1	ENSMUSG00000031949	ENSMUST00000034427,ENSMUST00000120457,ENSMUST00000139820	0.82683	0.920137	0.412583	0.287747	7.04639	Cyt_PolyA	exon
Adat2	ENSMUSG00000019808	ENSMUST00000019944	0.0244626	0.150377	1.79233	1.02425	2.29584	Cyt_PolyA	exon
Adck1	ENSMUSG00000021044	ENSMUST00000101165,ENSMUST00000166940,ENSMUST00000221630,ENSMUST00000222695,ENSMUST00000223538	0.0125088	0.100846	3.10069	0.606883	2.62323	Cyt_PolyA	exon
Adck2	ENSMUSG00000046947	ENSMUST00000051249,ENSMUST00000127427,ENSMUST00000134913,ENSMUST00000145788	0.0657269	0.263809	2.54234	0.679518	5.94586	Cyt_PolyA	exon
Adck5	ENSMUSG00000022550	ENSMUST00000159005,ENSMUST00000159049,ENSMUST00000159949,ENSMUST00000160094,ENSMUST00000160410,ENSMUST00000160784,ENSMUST00000161311,ENSMUST00000161732,ENSMUST00000162139,ENSMUST00000162503,ENSMUST00000229007	0.00927215	0.0831235	4.61193	1.0857	4.6092	Cyt_PolyA	exon
Adcy4	ENSMUSG00000022220	ENSMUST00000002398,ENSMUST00000170223,ENSMUST00000226361	0.775459	0.895759	0.097875	0.350043	3.4299	Cyt_PolyA	exon
Adcy6	ENSMUSG00000022994	ENSMUST00000096224,ENSMUST00000226236,ENSMUST00000226500,ENSMUST00000228566,ENSMUST00000228596	0.000214494	0.0056437	1.99348	1.38531	10.1973	Cyt_PolyA	exon
Adcy7	ENSMUSG00000031659	ENSMUST00000098521,ENSMUST00000168545	0.196556	0.471309	-0.720269	0.830373	20.215	Cyt_PolyA	exon
Adcy9	ENSMUSG00000005580	ENSMUST00000005719,ENSMUST00000117801,ENSMUST00000120080	0.00529662	0.0578697	0.47912	1.46554	6.65061	Cyt_PolyA	exon
Add1	ENSMUSG00000029106	ENSMUST00000052836,ENSMUST00000114335,ENSMUST00000114340,ENSMUST00000135321,ENSMUST00000139044,ENSMUST00000144226,ENSMUST00000145986,ENSMUST00000152805,ENSMUST00000201810	0.000251382	0.00638521	3.63098	1.16497	4.2291	Cyt_PolyA	exon
Add3	ENSMUSG00000025026	ENSMUST00000050096,ENSMUST00000237224,ENSMUST00000237301,ENSMUST00000237430,ENSMUST00000237832	0.573019	0.779101	1.88475	0.288642	7.0841	Cyt_PolyA	exon
Adgb	ENSMUSG00000050994	ENSMUST00000148816,ENSMUST00000208717	0.165544	0.431605	-0.727318	1.0162	0.849667	Cyt_PolyA	exon
Adgra3	ENSMUSG00000029090	ENSMUST00000030971,ENSMUST00000196177,ENSMUST00000196229	0.0774832	0.288102	3.29333	0.57389	16.6208	Cyt_PolyA	exon
Adgre1	ENSMUSG00000004730	ENSMUST00000004850,ENSMUST00000086763,ENSMUST00000233376	0.0126369	0.101437	3.80127	1.25996	0.790706	Cyt_PolyA	exon
Adgre4	ENSMUSG00000032915	ENSMUST00000025004	0.0225379	0.143662	2.30116	0.997218	0.120573	Cyt_PolyA	exon
Adgre5	ENSMUSG00000002885	ENSMUST00000002964,ENSMUST00000075843,ENSMUST00000109802,ENSMUST00000139797,ENSMUST00000140606,ENSMUST00000166939	0.811623	0.913819	2.59576	0.261547	23.0344	Cyt_PolyA	exon
Adgrf1	ENSMUSG00000041293	ENSMUST00000047399	0.583902	0.78534	2.20082	0.520556	9.33576	Cyt_PolyA	exon
Adgrf5	ENSMUSG00000056492	ENSMUST00000113599,ENSMUST00000224278,ENSMUST00000225004,ENSMUST00000225466,ENSMUST00000225962,ENSMUST00000226087	0.628505	0.815333	1.86839	0.231574	17.8689	Cyt_PolyA	exon
Adgrg1	ENSMUSG00000031785	ENSMUST00000093271,ENSMUST00000179619,ENSMUST00000211806,ENSMUST00000211911,ENSMUST00000212581	0.992428	0.996308	-0.779966	0.0670352	23.9965	Cyt_PolyA	exon
Adgrg3	ENSMUSG00000060470	ENSMUST00000051259,ENSMUST00000211974	0.0409912	0.201606	0.463685	1.14775	5.76057	Cyt_PolyA	exon
Adgrl1	ENSMUSG00000013033	ENSMUST00000139575,ENSMUST00000141158,ENSMUST00000141661	0.652806	0.830516	-1.85031	0.529331	1.57424	Cyt_PolyA	exon
Adgrl2	ENSMUSG00000028184	ENSMUST00000098518,ENSMUST00000106128,ENSMUST00000168352,ENSMUST00000195988,ENSMUST00000197348,ENSMUST00000198563,ENSMUST00000198779,ENSMUST00000200216,ENSMUST00000200543	0.787493	0.902951	3.63382	0.15447	12.2733	Cyt_PolyA	exon
Adgrl4	ENSMUSG00000039167	ENSMUST00000046977,ENSMUST00000129283,ENSMUST00000198893,ENSMUST00000238194	0.240792	0.521345	2.45383	0.512059	21.3092	Cyt_PolyA	exon
Adgrv1	ENSMUSG00000069170	ENSMUST00000128120	0.083363	0.298524	2.66124	1.24162	12.9725	Cyt_PolyA	exon
Adh1	ENSMUSG00000074207	ENSMUST00000004232,ENSMUST00000159159,ENSMUST00000161799	0.500985	0.736171	10.9404	0.339786	2.25347	Cyt_PolyA	exon
Adh4	ENSMUSG00000037797	ENSMUST00000013458	0.448286	0.699646	8.19861	0.369151	3.10891	Cyt_PolyA	exon
Adh5	ENSMUSG00000028138	ENSMUST00000005964,ENSMUST00000160201,ENSMUST00000198126	0.282698	0.56419	9.97044	0.241351	17.4675	Cyt_PolyA	exon
Adh6-ps1	ENSMUSG00000090306	ENSMUST00000171054,ENSMUST00000196293	0.216844	0.495747	5.78129	0.521964	18.6633	Cyt_PolyA	exon
Adh7	ENSMUSG00000055301	ENSMUST00000090171,ENSMUST00000196133	3.5018e-05	0.00144696	4.32316	1.21064	17.9462	Cyt_PolyA	exon
Adhfe1	ENSMUSG00000025911	ENSMUST00000027044,ENSMUST00000130927,ENSMUST00000186467	0.549848	0.76685	6.86691	0.22275	18.0353	Cyt_PolyA	exon
Adi1	ENSMUSG00000020629	ENSMUST00000020957,ENSMUST00000135772,ENSMUST00000138081	0.457589	0.705995	7.71482	0.266309	2.6094	Cyt_PolyA	exon
Adipor1	ENSMUSG00000026457	ENSMUST00000027727,ENSMUST00000112237,ENSMUST00000148822	0.443464	0.697286	6.33008	0.302759	15.4767	Cyt_PolyA	exon
Adipor2	ENSMUSG00000030168	ENSMUST00000032272,ENSMUST00000169744,ENSMUST00000188851,ENSMUST00000189710	0.48584	0.724352	7.75547	0.190434	19.1888	Cyt_PolyA	exon
Adk	ENSMUSG00000039197	ENSMUST00000045376,ENSMUST00000223558,ENSMUST00000223641,ENSMUST00000223645,ENSMUST00000223861,ENSMUST00000223915,ENSMUST00000224069,ENSMUST00000224899	0.288312	0.569459	9.75363	0.215564	16.276	Cyt_PolyA	exon
Adnp2	ENSMUSG00000053950	ENSMUST00000066743	0.445827	0.698781	0.965269	0.400045	21.7139	Cyt_PolyA	exon
Ado	ENSMUSG00000057134	ENSMUST00000075686	0.180531	0.452773	1.7122	0.597962	18.4122	Cyt_PolyA	exon
Ado	ENSMUSG00000116486	ENSMUST00000229481	0.180531	0.452773	1.7122	0.597962	18.4122	Cyt_PolyA	exon
Adora1	ENSMUSG00000042429	ENSMUST00000038191,ENSMUST00000086465,ENSMUST00000169927	0.000405992	0.00937856	2.23145	1.46167	8.70454	Cyt_PolyA	exon
Adpgk	ENSMUSG00000025236	ENSMUST00000026266,ENSMUST00000214361,ENSMUST00000217570	0.750866	0.882995	2.55188	0.250326	18.6269	Cyt_PolyA	exon
Adprh	ENSMUSG00000002844	ENSMUST00000002923,ENSMUST00000232145	3.71201e-05	0.00150209	1.59041	1.58403	23.6013	Cyt_PolyA	exon
Adprhl2	ENSMUSG00000042558	ENSMUST00000102617,ENSMUST00000128188,ENSMUST00000151191	0.263373	0.546443	3.6975	0.347124	3.63401	Cyt_PolyA	exon
Adprm	ENSMUSG00000020910	ENSMUST00000116363,ENSMUST00000136013,ENSMUST00000146338	0.790444	0.90364	5.22787	0.206905	0.242905	Cyt_PolyA	exon
Adra1b	ENSMUSG00000050541	ENSMUST00000067258,ENSMUST00000139906	0.430887	0.688328	3.67289	0.568098	2.78756	Cyt_PolyA	exon
Adrb2	ENSMUSG00000045730	ENSMUST00000053640	0.905549	0.958734	-0.408201	0.336181	23.437	Cyt_PolyA	exon
Adrb3	ENSMUSG00000031489	ENSMUST00000081438,ENSMUST00000121838,ENSMUST00000209447,ENSMUST00000211346	0.0558218	0.242618	1.85562	0.950145	5.00535	Cyt_PolyA	exon
Adrm1	ENSMUSG00000039041	ENSMUST00000061437,ENSMUST00000145230,ENSMUST00000147383,ENSMUST00000152850	0.213842	0.492046	5.55909	0.577142	6.91738	Cyt_PolyA	exon
Adsl	ENSMUSG00000022407	ENSMUST00000023043,ENSMUST00000164371,ENSMUST00000164806,ENSMUST00000166711,ENSMUST00000199284	0.585586	0.7867	4.12287	0.258331	22.4005	Cyt_PolyA	exon
Adss	ENSMUSG00000015961	ENSMUST00000016105,ENSMUST00000161808	0.747545	0.88102	5.17099	0.125726	17.5095	Cyt_PolyA	exon
Adssl1	ENSMUSG00000011148	ENSMUST00000021726,ENSMUST00000180015,ENSMUST00000221720	0.00344526	0.0439936	3.79041	0.789688	5.25712	Cyt_PolyA	exon
Adtrp	ENSMUSG00000058022	ENSMUST00000072012,ENSMUST00000137905,ENSMUST00000220680,ENSMUST00000220949	0.582081	0.783762	7.91055	0.260943	16.2939	Cyt_PolyA	exon
Aebp2	ENSMUSG00000030232	ENSMUST00000032359,ENSMUST00000087614,ENSMUST00000160836,ENSMUST00000162903	0.00984474	0.086798	2.88926	0.778169	15.4749	Cyt_PolyA	exon
Aen	ENSMUSG00000030609	ENSMUST00000107421,ENSMUST00000107423,ENSMUST00000123824,ENSMUST00000172017,ENSMUST00000205882,ENSMUST00000206661	0.779536	0.898258	4.10449	0.159894	14.7915	Cyt_PolyA	exon
Afdn	ENSMUSG00000068036	ENSMUST00000124188,ENSMUST00000124922,ENSMUST00000136087,ENSMUST00000137708,ENSMUST00000139347,ENSMUST00000139666,ENSMUST00000150848,ENSMUST00000156591,ENSMUST00000170827,ENSMUST00000239324	0.766047	0.891361	4.21578	0.156869	12.452	Cyt_PolyA	exon
Aff1	ENSMUSG00000029313	ENSMUST00000054979,ENSMUST00000126335,ENSMUST00000153165	0.976619	0.989711	-0.939295	0.0750682	16.5097	Cyt_PolyA	exon
Aff4	ENSMUSG00000049470	ENSMUST00000060945,ENSMUST00000129019,ENSMUST00000130152,ENSMUST00000136470,ENSMUST00000153821	0.180365	0.452649	3.71585	0.484069	11.2002	Cyt_PolyA	exon
Afg1l	ENSMUSG00000038302	ENSMUST00000041024,ENSMUST00000133326,ENSMUST00000151747	0.100693	0.331361	3.31792	0.435579	20.7919	Cyt_PolyA	exon
Afg3l1	ENSMUSG00000031967	ENSMUST00000001520,ENSMUST00000146795,ENSMUST00000150872,ENSMUST00000152469	0.466527	0.7123	4.46798	0.238667	4.09744	Cyt_PolyA	exon
Afg3l2	ENSMUSG00000024527	ENSMUST00000025408,ENSMUST00000235409,ENSMUST00000236810	0.0589804	0.249508	4.61741	0.465236	10.4325	Cyt_PolyA	exon
Afm	ENSMUSG00000029369	ENSMUST00000113179,ENSMUST00000128740	0.0571743	0.245654	7.26896	0.610835	16.5015	Cyt_PolyA	exon
Afmid	ENSMUSG00000017718	ENSMUST00000073388,ENSMUST00000149668,ENSMUST00000153850	0.0575395	0.246343	6.151	0.723852	1.43775	Cyt_PolyA	exon
Afp	ENSMUSG00000054932	ENSMUST00000042755	0.259878	0.541981	0.732698	0.669215	5.14192	Cyt_PolyA	exon
Aftph	ENSMUSG00000049659	ENSMUST00000035350,ENSMUST00000134897,ENSMUST00000146722,ENSMUST00000176782,ENSMUST00000177543	0.384471	0.651706	4.59321	0.334785	4.44692	Cyt_PolyA	exon
Aga	ENSMUSG00000031521	ENSMUST00000033920,ENSMUST00000209811	0.821739	0.918048	4.29615	0.156362	13.4376	Cyt_PolyA	exon
Agap1	ENSMUSG00000055013	ENSMUST00000074945,ENSMUST00000185417,ENSMUST00000190096,ENSMUST00000212924	0.708418	0.86282	0.0620139	0.321437	14.4027	Cyt_PolyA	exon
Agap3	ENSMUSG00000023353	ENSMUST00000024123,ENSMUST00000197513,ENSMUST00000199647	0.0184486	0.128179	3.75716	0.727505	9.86608	Cyt_PolyA	exon
Agbl3	ENSMUSG00000038836	ENSMUST00000115009,ENSMUST00000115012,ENSMUST00000115014	0.42141	0.680707	3.42246	0.404006	19.2456	Cyt_PolyA	exon
Agbl5	ENSMUSG00000029165	ENSMUST00000200695,ENSMUST00000200990,ENSMUST00000201014,ENSMUST00000201168,ENSMUST00000201917,ENSMUST00000202757	0.00318998	0.0421559	-0.336968	2.31742	7.37103	Cyt_PolyA	exon
Agfg1	ENSMUSG00000026159	ENSMUST00000186302,ENSMUST00000187899,ENSMUST00000189220	0.431233	0.688439	2.41004	0.412439	14.951	Cyt_PolyA	exon
Agfg2	ENSMUSG00000029722	ENSMUST00000031736,ENSMUST00000100544,ENSMUST00000138604,ENSMUST00000147518,ENSMUST00000198657	0.0392974	0.196739	3.66582	0.512176	8.16768	Cyt_PolyA	exon
Aggf1	ENSMUSG00000021681	ENSMUST00000022189	0.971577	0.987395	3.97509	0.0546894	18.7559	Cyt_PolyA	exon
Agk	ENSMUSG00000029916	ENSMUST00000031977,ENSMUST00000201342,ENSMUST00000201751	0.176255	0.446535	1.80427	0.573861	3.149	Cyt_PolyA	exon
Agl	ENSMUSG00000033400	ENSMUST00000040603,ENSMUST00000159742,ENSMUST00000159995,ENSMUST00000160484,ENSMUST00000161336,ENSMUST00000162792	0.00195924	0.0300152	2.83564	0.622968	11.8691	Cyt_PolyA	exon
Agmat	ENSMUSG00000040706	ENSMUST00000038161	0.100386	0.331013	7.30038	0.514592	5.48028	Cyt_PolyA	exon
Agmo	ENSMUSG00000050103	ENSMUST00000049874,ENSMUST00000159998,ENSMUST00000160390,ENSMUST00000221949	0.0465821	0.218046	5.8849	0.529106	18.5552	Cyt_PolyA	exon
Ago1	ENSMUSG00000041530	ENSMUST00000097888,ENSMUST00000149425,ENSMUST00000239399,ENSMUST00000239428	0.162745	0.427989	2.2584	0.732349	5.663	Cyt_PolyA	exon
Ago2	ENSMUSG00000036698	ENSMUST00000044113,ENSMUST00000230158,ENSMUST00000230464	0.685225	0.850191	-0.0707644	0.378251	8.9908	Cyt_PolyA	exon
Ago3	ENSMUSG00000028842	ENSMUST00000069097,ENSMUST00000123233,ENSMUST00000127831,ENSMUST00000132123,ENSMUST00000151179	0.0218416	0.140908	0.391636	0.854631	13.9711	Cyt_PolyA	exon
Ago4	ENSMUSG00000042500	ENSMUST00000084289,ENSMUST00000122951	0.744434	0.879485	-0.242023	0.323796	3.91783	Cyt_PolyA	exon
Agpat1	ENSMUSG00000034254	ENSMUST00000037489,ENSMUST00000114140,ENSMUST00000173242,ENSMUST00000174228,ENSMUST00000174595	0.306555	0.584524	1.66758	0.527077	11.8016	Cyt_PolyA	exon
Agpat2	ENSMUSG00000026922	ENSMUST00000028286,ENSMUST00000131940,ENSMUST00000154753	0.007806	0.0745736	8.25267	0.967591	21.9292	Cyt_PolyA	exon
Agpat3	ENSMUSG00000001211	ENSMUST00000001240,ENSMUST00000105387,ENSMUST00000105390,ENSMUST00000166360,ENSMUST00000219932	0.741146	0.878449	6.77349	0.172368	11.1532	Cyt_PolyA	exon
Agpat5	ENSMUSG00000031467	ENSMUST00000033847,ENSMUST00000149565	0.0071269	0.0702808	2.74279	0.686575	18.3279	Cyt_PolyA	exon
Agps	ENSMUSG00000042410	ENSMUST00000047232,ENSMUST00000175646,ENSMUST00000176973	0.0603251	0.252728	2.31101	0.585311	16.6958	Cyt_PolyA	exon
Agrn	ENSMUSG00000041936	ENSMUST00000105574,ENSMUST00000144749,ENSMUST00000154494,ENSMUST00000180572	0.225095	0.505383	2.44137	0.53686	12.6143	Cyt_PolyA	exon
Agt	ENSMUSG00000031980	ENSMUST00000063278,ENSMUST00000238882	0.153238	0.414903	7.65381	0.699124	4.73002	Cyt_PolyA	exon
Agtpbp1	ENSMUSG00000021557	ENSMUST00000022040,ENSMUST00000163149,ENSMUST00000164215,ENSMUST00000165370,ENSMUST00000166276,ENSMUST00000167096,ENSMUST00000168141,ENSMUST00000169745,ENSMUST00000170555,ENSMUST00000224397	0.397528	0.660389	3.54427	0.372024	16.7446	Cyt_PolyA	exon
Agtr1a	ENSMUSG00000049115	ENSMUST00000066412,ENSMUST00000143181,ENSMUST00000221743	0.00121509	0.0212504	4.95473	1.00217	4.29966	Cyt_PolyA	exon
Agxt	ENSMUSG00000026272	ENSMUST00000027491,ENSMUST00000190603,ENSMUST00000191039	1.12974e-07	1.48961e-05	8.19985	1.49136	4.97177	Cyt_PolyA	exon
Agxt2	ENSMUSG00000089678	ENSMUST00000022858,ENSMUST00000110541,ENSMUST00000110542	0.937068	0.971679	6.89512	0.0748789	14.7823	Cyt_PolyA	exon
Ahctf1	ENSMUSG00000026491	ENSMUST00000027768,ENSMUST00000125816,ENSMUST00000127250,ENSMUST00000145968,ENSMUST00000151734	0.32954	0.605814	2.96637	0.478895	19.9532	Cyt_PolyA	exon
Ahcy	ENSMUSG00000027597	ENSMUST00000054607	0.274149	0.556502	10.2485	0.31136	20.7164	Cyt_PolyA	exon
Ahcyl1	ENSMUSG00000027893	ENSMUST00000029490,ENSMUST00000138091,ENSMUST00000144864,ENSMUST00000153623	0.061524	0.255133	6.14797	0.479602	16.581	Cyt_PolyA	exon
Ahcyl2	ENSMUSG00000029772	ENSMUST00000102995,ENSMUST00000115242,ENSMUST00000125911,ENSMUST00000128837,ENSMUST00000138205,ENSMUST00000143091,ENSMUST00000143707,ENSMUST00000176693,ENSMUST00000201282	0.943038	0.973639	-0.798678	0.986705	12.5816	Cyt_PolyA	exon
Ahdc1	ENSMUSG00000037692	ENSMUST00000044521,ENSMUST00000105914,ENSMUST00000105915,ENSMUST00000105916,ENSMUST00000135548,ENSMUST00000145682,ENSMUST00000148518	0.314304	0.592126	-0.625492	0.925947	5.32712	Cyt_PolyA	exon
Ahnak	ENSMUSG00000069833	ENSMUST00000092956,ENSMUST00000237033	0.00676284	0.0679844	5.17564	0.883125	22.7813	Cyt_PolyA	exon
Ahr	ENSMUSG00000019256	ENSMUST00000110811,ENSMUST00000116436	0.0603213	0.252728	3.61206	0.820891	12.5757	Cyt_PolyA	exon
Ahsa1	ENSMUSG00000021037	ENSMUST00000021425,ENSMUST00000223239	0.194433	0.468674	6.6231	0.449175	21.8439	Cyt_PolyA	exon
Ahsa2	ENSMUSG00000020288	ENSMUST00000109539,ENSMUST00000122864,ENSMUST00000124801,ENSMUST00000128372,ENSMUST00000128559,ENSMUST00000147157,ENSMUST00000153409	1.64131e-07	1.98564e-05	5.61316	1.24529	17.4572	Cyt_PolyA	exon
Ahsg	ENSMUSG00000022868	ENSMUST00000023583,ENSMUST00000231328,ENSMUST00000232098,ENSMUST00000232377,ENSMUST00000232556,ENSMUST00000232674	0.611723	0.806208	12.8269	0.276559	4.63451	Cyt_PolyA	exon
Aida	ENSMUSG00000042901	ENSMUST00000109166,ENSMUST00000192293,ENSMUST00000193359,ENSMUST00000193625,ENSMUST00000194652,ENSMUST00000195268	0.689108	0.852292	3.40232	0.221668	0.823329	Cyt_PolyA	exon
Aif1	ENSMUSG00000024397	ENSMUST00000172693,ENSMUST00000173106,ENSMUST00000173281	0.132366	0.384792	6.22092	0.857299	23.4357	Cyt_PolyA	exon
Aifm1	ENSMUSG00000036932	ENSMUST00000037349,ENSMUST00000143466,ENSMUST00000156795	0.580081	0.782082	6.74122	0.241687	11.9112	Cyt_PolyA	exon
Aifm2	ENSMUSG00000020085	ENSMUST00000067857,ENSMUST00000080099,ENSMUST00000099706,ENSMUST00000105455,ENSMUST00000129809,ENSMUST00000140664	0.00014939	0.00434978	3.61777	0.828347	12.3558	Cyt_PolyA	exon
Aifm3	ENSMUSG00000022763	ENSMUST00000023448,ENSMUST00000115685,ENSMUST00000232421	0.246196	0.527692	1.15527	0.782698	8.3742	Cyt_PolyA	exon
Aig1	ENSMUSG00000019806	ENSMUST00000162174,ENSMUST00000162610,ENSMUST00000162798	0.645478	0.824769	4.1964	0.350079	0.731663	Cyt_PolyA	exon
Aim2	ENSMUSG00000037860	ENSMUST00000151176,ENSMUST00000166137,ENSMUST00000173023	0.160309	0.424176	0.882626	0.926702	1.53522	Cyt_PolyA	exon
Aimp1	ENSMUSG00000028029	ENSMUST00000029663,ENSMUST00000197646,ENSMUST00000199638	0.976228	0.989568	6.10101	0.0547415	6.0326	Cyt_PolyA	exon
Aimp2	ENSMUSG00000029610	ENSMUST00000031613,ENSMUST00000100483,ENSMUST00000128440	0.601727	0.799418	3.86389	0.306703	17.4676	Cyt_PolyA	exon
Aip	ENSMUSG00000024847	ENSMUST00000025767,ENSMUST00000117831,ENSMUST00000236509	0.511685	0.742257	3.75058	0.358067	2.17439	Cyt_PolyA	exon
Aip	ENSMUSG00000097319	ENSMUST00000180758,ENSMUST00000181243,ENSMUST00000237616	0.511685	0.742257	3.75058	0.358067	2.17439	Cyt_PolyA	exon
Ajuba	ENSMUSG00000022178	ENSMUST00000054487,ENSMUST00000226463	0.951132	0.977049	1.82914	0.147855	6.64699	Cyt_PolyA	exon
Ak2	ENSMUSG00000028792	ENSMUST00000030583,ENSMUST00000102604	0.0326988	0.176725	8.15126	0.753239	12.2889	Cyt_PolyA	exon
Ak3	ENSMUSG00000024782	ENSMUST00000025696,ENSMUST00000125587	0.720208	0.869153	8.09778	0.199163	19.5804	Cyt_PolyA	exon
Ak4	ENSMUSG00000028527	ENSMUST00000102780,ENSMUST00000106945,ENSMUST00000106946,ENSMUST00000151561,ENSMUST00000155749	4.40613e-05	0.00170646	5.2509	1.51509	13.7873	Cyt_PolyA	exon
Ak6	ENSMUSG00000078941	ENSMUST00000022135,ENSMUST00000190729	0.645055	0.82463	6.68472	0.205302	19.2822	Cyt_PolyA	exon
Akap1	ENSMUSG00000018428	ENSMUST00000018572,ENSMUST00000107903,ENSMUST00000107904,ENSMUST00000153961	0.0755579	0.284372	4.4717	0.357826	9.79917	Cyt_PolyA	exon
Akap10	ENSMUSG00000047804	ENSMUST00000058173,ENSMUST00000102650	0.406363	0.669099	1.64352	0.519238	2.4208	Cyt_PolyA	exon
Akap11	ENSMUSG00000022016	ENSMUST00000123853,ENSMUST00000226416,ENSMUST00000227722	0.164244	0.429534	2.74578	0.558591	9.50206	Cyt_PolyA	exon
Akap13	ENSMUSG00000066406	ENSMUST00000166315,ENSMUST00000207239,ENSMUST00000207750,ENSMUST00000207923,ENSMUST00000207998,ENSMUST00000208456,ENSMUST00000239346	0.07179	0.276554	1.0767	0.748801	10.2979	Cyt_PolyA	exon
Akap17b	ENSMUSG00000059708	ENSMUST00000051906,ENSMUST00000133980	0.0265291	0.157311	0.792862	1.11973	16.5604	Cyt_PolyA	exon
Akap7	ENSMUSG00000039166	ENSMUST00000041984,ENSMUST00000100012,ENSMUST00000175979,ENSMUST00000176258,ENSMUST00000177124,ENSMUST00000220347	0.372733	0.64353	3.27171	0.425113	4.6396	Cyt_PolyA	exon
Akap8	ENSMUSG00000024045	ENSMUST00000002699,ENSMUST00000235205,ENSMUST00000235360,ENSMUST00000235764,ENSMUST00000236267,ENSMUST00000236303,ENSMUST00000236580,ENSMUST00000236761,ENSMUST00000236785,ENSMUST00000236954,ENSMUST00000237103,ENSMUST00000237381	0.000125451	0.00384377	3.42305	0.821796	12.5053	Cyt_PolyA	exon
Akap8l	ENSMUSG00000002625	ENSMUST00000050214,ENSMUST00000235265,ENSMUST00000235387,ENSMUST00000235614,ENSMUST00000235724,ENSMUST00000236039,ENSMUST00000236105,ENSMUST00000236503,ENSMUST00000236618,ENSMUST00000236765,ENSMUST00000237936	0.469139	0.71359	3.05303	0.290658	9.5438	Cyt_PolyA	exon
Akap9	ENSMUSG00000040407	ENSMUST00000044492,ENSMUST00000132058,ENSMUST00000143365,ENSMUST00000176863,ENSMUST00000177448,ENSMUST00000238634	0.149127	0.409118	1.55807	0.518649	11.8393	Cyt_PolyA	exon
Akip1	ENSMUSG00000031023	ENSMUST00000033335,ENSMUST00000143581,ENSMUST00000147497	0.716331	0.867239	5.51308	0.218201	11.0273	Cyt_PolyA	exon
Akirin1	ENSMUSG00000023075	ENSMUST00000102636,ENSMUST00000142778,ENSMUST00000153472	0.0473527	0.22051	4.854	0.580115	16.2661	Cyt_PolyA	exon
Akirin2	ENSMUSG00000028291	ENSMUST00000084299	0.858247	0.936103	5.10276	0.229315	20.9958	Cyt_PolyA	exon
Akna	ENSMUSG00000039158	ENSMUST00000035724	0.708107	0.86282	-1.26674	0.448342	3.31554	Cyt_PolyA	exon
Akr1a1	ENSMUSG00000028692	ENSMUST00000030455,ENSMUST00000126146,ENSMUST00000128010,ENSMUST00000128059	0.629384	0.815842	9.2159	0.182866	4.27099	Cyt_PolyA	exon
Akr1b10	ENSMUSG00000061758	ENSMUST00000038383,ENSMUST00000144072,ENSMUST00000144384,ENSMUST00000182055	0.169637	0.436989	0.731536	1.67522	1.67182	Cyt_PolyA	exon
Akr1b3	ENSMUSG00000001642	ENSMUST00000102980,ENSMUST00000142761	0.0193714	0.132317	4.90442	0.696972	1.41065	Cyt_PolyA	exon
Akr1b8	ENSMUSG00000029762	ENSMUST00000038406	0.0819386	0.295698	2.11477	0.818495	2.38039	Cyt_PolyA	exon
Akr1c12	ENSMUSG00000021211	ENSMUST00000021632	0.123667	0.370027	7.96381	0.473838	15.7588	Cyt_PolyA	exon
Akr1c13	ENSMUSG00000021213	ENSMUST00000021634,ENSMUST00000128892	0.0772616	0.287911	8.69568	0.505425	15.8081	Cyt_PolyA	exon
Akr1c14	ENSMUSG00000033715	ENSMUST00000041768,ENSMUST00000118717,ENSMUST00000147180	0.000346584	0.00833436	9.44338	1.38351	15.2309	Cyt_PolyA	exon
Akr1c19	ENSMUSG00000071551	ENSMUST00000081326,ENSMUST00000118663,ENSMUST00000129751	0.000841343	0.0162121	7.48669	1.49358	15.1151	Cyt_PolyA	exon
Akr1c20	ENSMUSG00000054757	ENSMUST00000078239,ENSMUST00000080361,ENSMUST00000221564	0.00494835	0.0554652	8.46559	0.839914	17.4849	Cyt_PolyA	exon
Akr1c6	ENSMUSG00000021210	ENSMUST00000021630,ENSMUST00000128695,ENSMUST00000156277,ENSMUST00000223118	0.110091	0.346429	12.1245	0.620913	14.3359	Cyt_PolyA	exon
Akr1d1	ENSMUSG00000038641	ENSMUST00000040987,ENSMUST00000123648	0.40048	0.663463	7.66121	0.386024	20.3469	Cyt_PolyA	exon
Akr1e1	ENSMUSG00000045410	ENSMUST00000091848,ENSMUST00000131982	0.69735	0.857179	5.49073	0.190988	22.1845	Cyt_PolyA	exon
Akr7a5	ENSMUSG00000028743	ENSMUST00000073787,ENSMUST00000153645	0.309622	0.588408	7.11887	0.417932	7.20274	Cyt_PolyA	exon
Akt1	ENSMUSG00000001729	ENSMUST00000001780,ENSMUST00000123563,ENSMUST00000127588,ENSMUST00000128300	0.821052	0.917991	5.02634	0.187868	8.38597	Cyt_PolyA	exon
Akt1s1	ENSMUSG00000011096	ENSMUST00000054343,ENSMUST00000107880,ENSMUST00000136232,ENSMUST00000142880,ENSMUST00000152091,ENSMUST00000207223	0.379231	0.648243	4.15459	0.399132	5.93402	Cyt_PolyA	exon
Akt2	ENSMUSG00000004056	ENSMUST00000051356,ENSMUST00000085917,ENSMUST00000108342,ENSMUST00000108344,ENSMUST00000136981,ENSMUST00000167435	0.883001	0.947994	6.18076	0.0877824	19.932	Cyt_PolyA	exon
Akt3	ENSMUSG00000019699	ENSMUST00000019843,ENSMUST00000111159,ENSMUST00000111160	0.414251	0.676294	-0.213431	0.754151	22.0762	Cyt_PolyA	exon
Aktip	ENSMUSG00000031667	ENSMUST00000109609,ENSMUST00000120213,ENSMUST00000120349,ENSMUST00000125257,ENSMUST00000153201,ENSMUST00000211050	0.157175	0.419586	3.95668	0.367676	18.242	Cyt_PolyA	exon
Alad	ENSMUSG00000028393	ENSMUST00000030090,ENSMUST00000137448	0.144514	0.401771	7.17675	0.53807	5.14874	Cyt_PolyA	exon
Alas1	ENSMUSG00000032786	ENSMUST00000074082,ENSMUST00000112524,ENSMUST00000123115,ENSMUST00000123601,ENSMUST00000133617,ENSMUST00000134053,ENSMUST00000143125,ENSMUST00000215222,ENSMUST00000219129,ENSMUST00000219340	2.03188e-13	1.15813e-10	6.83026	3.45959	12.8205	Cyt_PolyA	exon
Alas2	ENSMUSG00000025270	ENSMUST00000066337,ENSMUST00000112715,ENSMUST00000134670	0.580671	0.782608	7.34224	0.366417	15.4799	Cyt_PolyA	exon
Alb	ENSMUSG00000029368	ENSMUST00000031314,ENSMUST00000201356	0.858237	0.936103	15.1006	0.27361	18.1159	Cyt_PolyA	exon
Albfm1	ENSMUSG00000070690	ENSMUST00000094615	0.554081	0.768703	4.34199	0.304743	4.86158	Cyt_PolyA	exon
Alcam	ENSMUSG00000022636	ENSMUST00000023312,ENSMUST00000163788,ENSMUST00000164728,ENSMUST00000164888,ENSMUST00000167115,ENSMUST00000168071,ENSMUST00000170035	0.0914135	0.315048	4.04464	0.432145	11.7406	Cyt_PolyA	exon
Aldh16a1	ENSMUSG00000007833	ENSMUST00000107815,ENSMUST00000209581,ENSMUST00000209755,ENSMUST00000209889,ENSMUST00000209963,ENSMUST00000210125,ENSMUST00000210352,ENSMUST00000210539,ENSMUST00000210725,ENSMUST00000211169	0.15972	0.4236	6.08103	0.586743	8.28901	Cyt_PolyA	exon
Aldh1a1	ENSMUSG00000053279	ENSMUST00000087638	0.0221841	0.142127	10.3453	0.552916	17.1156	Cyt_PolyA	exon
Aldh1a7	ENSMUSG00000024747	ENSMUST00000025656	0.482847	0.723008	8.25278	0.324008	19.6047	Cyt_PolyA	exon
Aldh1b1	ENSMUSG00000035561	ENSMUST00000044384	0.0295324	0.16503	5.5821	0.759759	2.90743	Cyt_PolyA	exon
Aldh1l1	ENSMUSG00000030088	ENSMUST00000032175,ENSMUST00000137669,ENSMUST00000203111,ENSMUST00000204796	0.00652392	0.0665145	8.90635	0.732529	4.46736	Cyt_PolyA	exon
Aldh2	ENSMUSG00000029455	ENSMUST00000031411,ENSMUST00000129753,ENSMUST00000133033,ENSMUST00000196694,ENSMUST00000199369,ENSMUST00000200541	0.295612	0.573472	10.3502	0.345087	8.77664	Cyt_PolyA	exon
Aldh3a2	ENSMUSG00000010025	ENSMUST00000074127,ENSMUST00000108715,ENSMUST00000141368,ENSMUST00000208086	0.159321	0.422912	7.441	0.745712	13.136	Cyt_PolyA	exon
Aldh4a1	ENSMUSG00000028737	ENSMUST00000039818,ENSMUST00000124987,ENSMUST00000146309	0.0836674	0.299229	6.92087	0.332041	8.33799	Cyt_PolyA	exon
Aldh5a1	ENSMUSG00000035936	ENSMUST00000037615	0.174775	0.444611	3.59699	0.414514	9.21857	Cyt_PolyA	exon
Aldh6a1	ENSMUSG00000021238	ENSMUST00000085192,ENSMUST00000222062,ENSMUST00000222641	0.747259	0.88102	7.56317	0.197356	13.4153	Cyt_PolyA	exon
Aldh7a1	ENSMUSG00000053644	ENSMUST00000066208,ENSMUST00000168517,ENSMUST00000170309,ENSMUST00000171851,ENSMUST00000174704	0.0901803	0.312243	7.74096	0.711897	5.13883	Cyt_PolyA	exon
Aldh8a1	ENSMUSG00000037542	ENSMUST00000042699,ENSMUST00000159163,ENSMUST00000161285	0.00236775	0.0340093	7.94431	0.386856	5.13882	Cyt_PolyA	exon
Aldh9a1	ENSMUSG00000026687	ENSMUST00000028004,ENSMUST00000191715	0.631295	0.816901	7.47581	0.256009	7.44471	Cyt_PolyA	exon
Aldoa	ENSMUSG00000030695	ENSMUST00000032934,ENSMUST00000087566,ENSMUST00000106348,ENSMUST00000139657,ENSMUST00000143509,ENSMUST00000151137,ENSMUST00000205890	0.0261208	0.155845	6.29319	0.697093	7.00821	Cyt_PolyA	exon
Aldob	ENSMUSG00000028307	ENSMUST00000029987,ENSMUST00000144372,ENSMUST00000148415	0.0529165	0.235316	12.0459	0.593234	17.1143	Cyt_PolyA	exon
Aldoc	ENSMUSG00000017390	ENSMUST00000102478,ENSMUST00000128032,ENSMUST00000156039	0.587082	0.78763	4.68113	0.307318	16.2608	Cyt_PolyA	exon
Alg1	ENSMUSG00000039427	ENSMUST00000049207,ENSMUST00000100196,ENSMUST00000142902	0.730633	0.874198	3.44801	0.247334	6.4759	Cyt_PolyA	exon
Alg10b	ENSMUSG00000075470	ENSMUST00000100309,ENSMUST00000231200	0.27593	0.559053	3.62959	0.379404	19.2151	Cyt_PolyA	exon
Alg11	ENSMUSG00000063362	ENSMUST00000072572,ENSMUST00000110737,ENSMUST00000131624,ENSMUST00000134474	4.81138e-06	0.000324341	3.37811	1.03174	15.6243	Cyt_PolyA	exon
Alg12	ENSMUSG00000035845	ENSMUST00000043087,ENSMUST00000159328,ENSMUST00000160222,ENSMUST00000162183	0.0424966	0.206842	2.18914	0.941293	20.3815	Cyt_PolyA	exon
Alg13	ENSMUSG00000041718	ENSMUST00000040338,ENSMUST00000070801,ENSMUST00000132416,ENSMUST00000149330,ENSMUST00000154827	0.646191	0.825074	3.13515	0.300758	14.2086	Cyt_PolyA	exon
Alg14	ENSMUSG00000039887	ENSMUST00000039442,ENSMUST00000198235,ENSMUST00000198341,ENSMUST00000199554	0.0978312	0.327106	5.33093	0.51138	0.217618	Cyt_PolyA	exon
Alg2	ENSMUSG00000039740	ENSMUST00000044148,ENSMUST00000136912,ENSMUST00000143104	0.747897	0.881093	2.43284	0.353561	13.623	Cyt_PolyA	exon
Alg3	ENSMUSG00000033809	ENSMUST00000045918,ENSMUST00000123774,ENSMUST00000127454,ENSMUST00000231386	0.536128	0.758372	1.80887	0.942529	12.4637	Cyt_PolyA	exon
Alg5	ENSMUSG00000036632	ENSMUST00000044567,ENSMUST00000155273	0.0591026	0.249585	5.3959	0.557885	17.4057	Cyt_PolyA	exon
Alg6	ENSMUSG00000073792	ENSMUST00000097961,ENSMUST00000124147,ENSMUST00000137473	0.256466	0.537944	1.19047	0.500505	11.7471	Cyt_PolyA	exon
Alg6	ENSMUSG00000116382	ENSMUST00000228988,ENSMUST00000228995,ENSMUST00000230655	0.256466	0.537944	1.19047	0.500505	11.7471	Cyt_PolyA	exon
Alg8	ENSMUSG00000035704	ENSMUST00000098300,ENSMUST00000147297,ENSMUST00000154107	0.464224	0.711184	1.93463	0.503905	5.25146	Cyt_PolyA	exon
Alg9	ENSMUSG00000032059	ENSMUST00000034561,ENSMUST00000162073,ENSMUST00000175728,ENSMUST00000177320	0.635129	0.818968	3.63167	0.294232	3.91621	Cyt_PolyA	exon
Alkbh1	ENSMUSG00000079036	ENSMUST00000160113,ENSMUST00000160687,ENSMUST00000160919,ENSMUST00000161712,ENSMUST00000162247,ENSMUST00000162961,ENSMUST00000162986,ENSMUST00000176758	0.0255242	0.154039	2.18455	0.817776	16.0746	Cyt_PolyA	exon
Alkbh2	ENSMUSG00000044339	ENSMUST00000053657,ENSMUST00000112279	0.403923	0.666412	2.4039	0.579495	7.37271	Cyt_PolyA	exon
Alkbh3	ENSMUSG00000040174	ENSMUST00000040005,ENSMUST00000111240,ENSMUST00000127231,ENSMUST00000130403,ENSMUST00000138046	0.223335	0.503522	5.08147	0.501409	5.15012	Cyt_PolyA	exon
Alkbh4	ENSMUSG00000039754	ENSMUST00000041100,ENSMUST00000100568,ENSMUST00000136634	0.980004	0.991238	1.3618	0.0764614	5.52699	Cyt_PolyA	exon
Alkbh5	ENSMUSG00000042650	ENSMUST00000044250	0.403332	0.665883	4.44053	0.355719	10.5612	Cyt_PolyA	exon
Alkbh6	ENSMUSG00000042831	ENSMUST00000060834,ENSMUST00000132193,ENSMUST00000135882,ENSMUST00000137870,ENSMUST00000139121	0.491828	0.728646	3.35124	0.535673	9.289	Cyt_PolyA	exon
Alkbh7	ENSMUSG00000002661	ENSMUST00000002737,ENSMUST00000074141,ENSMUST00000149632	0.000766105	0.0150339	4.8302	1.15806	1.00163	Cyt_PolyA	exon
Alkbh8	ENSMUSG00000025899	ENSMUST00000053407,ENSMUST00000165105,ENSMUST00000211933,ENSMUST00000212666,ENSMUST00000212817	0.525088	0.750811	1.49994	0.314282	22.2568	Cyt_PolyA	exon
Alms1	ENSMUSG00000063810	ENSMUST00000072018,ENSMUST00000213058	0.129005	0.379132	-2.26675	1.19086	22.0861	Cyt_PolyA	exon
Alox5ap	ENSMUSG00000060063	ENSMUST00000071130,ENSMUST00000200806,ENSMUST00000202629	0.0388469	0.195066	3.75939	1.58902	2.61749	Cyt_PolyA	exon
Alpk1	ENSMUSG00000028028	ENSMUST00000160586,ENSMUST00000198955	0.254366	0.536142	-0.241128	1.40357	2.16662	Cyt_PolyA	exon
Alpl	ENSMUSG00000028766	ENSMUST00000030551	0.00148644	0.0247189	2.27407	1.48394	14.6977	Cyt_PolyA	exon
Als2	ENSMUSG00000026024	ENSMUST00000027178,ENSMUST00000160945,ENSMUST00000163058	0.225108	0.505383	3.84951	0.459017	22.7164	Cyt_PolyA	exon
Als2cl	ENSMUSG00000044037	ENSMUST00000130386,ENSMUST00000141845,ENSMUST00000155014,ENSMUST00000156673,ENSMUST00000200613	0.737338	0.87684	2.21882	0.218308	20.5509	Cyt_PolyA	exon
Alyref	ENSMUSG00000025134	ENSMUST00000026125,ENSMUST00000155325,ENSMUST00000156685	0.0497565	0.228262	5.02956	0.573652	18.3316	Cyt_PolyA	exon
Alyref2	ENSMUSG00000060244	ENSMUST00000081527	0.514703	0.744306	2.15464	0.458676	20.1207	Cyt_PolyA	exon
Amacr	ENSMUSG00000022244	ENSMUST00000070877,ENSMUST00000228886	0.00751341	0.0729025	6.93048	0.651871	7.84572	Cyt_PolyA	exon
Ambp	ENSMUSG00000028356	ENSMUST00000030041	0.671899	0.843287	11.406	0.409695	0.321164	Cyt_PolyA	exon
Ambra1	ENSMUSG00000040506	ENSMUST00000045699,ENSMUST00000045705,ENSMUST00000099712,ENSMUST00000133490,ENSMUST00000156496	0.0779025	0.288699	2.31508	0.440087	8.96515	Cyt_PolyA	exon
Amd1	ENSMUSG00000075232	ENSMUST00000099945,ENSMUST00000238953,ENSMUST00000238969	4.34023e-05	0.00168651	5.25129	1.3581	14.178	Cyt_PolyA	exon
Amdhd1	ENSMUSG00000015890	ENSMUST00000016034	1.11253e-05	0.000637322	6.65043	1.2727	5.04494	Cyt_PolyA	exon
Amdhd2	ENSMUSG00000036820	ENSMUST00000040735,ENSMUST00000129523,ENSMUST00000132944	0.0332409	0.178445	5.13261	0.83504	8.53136	Cyt_PolyA	exon
Amer1	ENSMUSG00000050332	ENSMUST00000084535	0.795138	0.905551	-0.706433	0.26912	3.53412	Cyt_PolyA	exon
Amfr	ENSMUSG00000031751	ENSMUST00000053766,ENSMUST00000137475,ENSMUST00000139702,ENSMUST00000143265	0.3563	0.629223	7.03996	0.255445	13.9426	Cyt_PolyA	exon
Amigo1	ENSMUSG00000050947	ENSMUST00000050909,ENSMUST00000106659,ENSMUST00000106661,ENSMUST00000155782	0.392826	0.658263	-0.0204049	1.19377	1.7128	Cyt_PolyA	exon
Amigo2	ENSMUSG00000048218	ENSMUST00000053106,ENSMUST00000229890	0.108155	0.344142	1.51917	0.630657	15.7893	Cyt_PolyA	exon
Ammecr1l	ENSMUSG00000041915	ENSMUST00000115808,ENSMUST00000234191,ENSMUST00000234413,ENSMUST00000234441	0.473497	0.716933	4.03301	0.31646	4.8206	Cyt_PolyA	exon
Amn1	ENSMUSG00000068250	ENSMUST00000095319,ENSMUST00000111535,ENSMUST00000150610,ENSMUST00000203043	0.84535	0.930163	2.25321	0.200743	0.163113	Cyt_PolyA	exon
Amot	ENSMUSG00000041688	ENSMUST00000112835,ENSMUST00000112836,ENSMUST00000125271,ENSMUST00000143610	0.241729	0.522603	0.565959	0.539293	13.2664	Cyt_PolyA	exon
Amotl1	ENSMUSG00000013076	ENSMUST00000013220,ENSMUST00000160770,ENSMUST00000162901	0.575636	0.780246	-0.716419	0.42359	21.9495	Cyt_PolyA	exon
Amotl2	ENSMUSG00000032531	ENSMUST00000035121,ENSMUST00000130602,ENSMUST00000138224,ENSMUST00000142011,ENSMUST00000155143,ENSMUST00000190047	0.0397013	0.198082	2.26577	0.593261	9.93803	Cyt_PolyA	exon
Ampd2	ENSMUSG00000027889	ENSMUST00000078912,ENSMUST00000102637,ENSMUST00000102638,ENSMUST00000106667,ENSMUST00000125467,ENSMUST00000127232,ENSMUST00000133129,ENSMUST00000136712,ENSMUST00000149479	0.13736	0.39265	2.85354	0.53288	9.16191	Cyt_PolyA	exon
Amt	ENSMUSG00000032607	ENSMUST00000035230,ENSMUST00000160025,ENSMUST00000160675,ENSMUST00000162568	1.6827e-12	7.05231e-10	5.25719	1.7586	2.98284	Cyt_PolyA	exon
Amy1	ENSMUSG00000074264	ENSMUST00000106540,ENSMUST00000142505	0.243747	0.524934	7.61557	0.645256	17.5718	Cyt_PolyA	exon
Amz2	ENSMUSG00000020610	ENSMUST00000020929,ENSMUST00000092500,ENSMUST00000103061,ENSMUST00000125108,ENSMUST00000131181,ENSMUST00000141739,ENSMUST00000154875,ENSMUST00000155036	0.485301	0.724049	4.71422	0.230057	16.0119	Cyt_PolyA	exon
Anapc1	ENSMUSG00000014355	ENSMUST00000014499,ENSMUST00000110332,ENSMUST00000110333,ENSMUST00000124418,ENSMUST00000145906,ENSMUST00000151171,ENSMUST00000154995	0.82874	0.921214	3.59447	0.107739	9.23762	Cyt_PolyA	exon
Anapc10	ENSMUSG00000036977	ENSMUST00000048147,ENSMUST00000210485,ENSMUST00000210812	0.503804	0.737978	4.35734	0.505358	22.3574	Cyt_PolyA	exon
Anapc11	ENSMUSG00000025135	ENSMUST00000026128,ENSMUST00000093140,ENSMUST00000129263,ENSMUST00000148114	0.603892	0.801206	4.81762	0.360339	1.62527	Cyt_PolyA	exon
Anapc13	ENSMUSG00000035048	ENSMUST00000038673,ENSMUST00000186693,ENSMUST00000188398	0.493995	0.730197	8.5941	0.362603	21.2262	Cyt_PolyA	exon
Anapc15	ENSMUSG00000030649	ENSMUST00000032884,ENSMUST00000106978,ENSMUST00000129641,ENSMUST00000143835,ENSMUST00000144207,ENSMUST00000210984,ENSMUST00000211100	0.929692	0.96917	4.74042	0.122451	19.4374	Cyt_PolyA	exon
Anapc16	ENSMUSG00000020107	ENSMUST00000020307,ENSMUST00000182116,ENSMUST00000182152,ENSMUST00000182898,ENSMUST00000182925,ENSMUST00000183093	0.0700539	0.273153	6.17445	0.395713	21.8917	Cyt_PolyA	exon
Anapc2	ENSMUSG00000026965	ENSMUST00000028341,ENSMUST00000129265,ENSMUST00000129300	0.00195131	0.0299721	3.0126	1.03435	5.60875	Cyt_PolyA	exon
Anapc4	ENSMUSG00000029176	ENSMUST00000138629,ENSMUST00000144574,ENSMUST00000150682,ENSMUST00000154980,ENSMUST00000198207	0.822647	0.918839	4.43364	0.121079	21.5618	Cyt_PolyA	exon
Anapc5	ENSMUSG00000029472	ENSMUST00000196423,ENSMUST00000196753,ENSMUST00000197331,ENSMUST00000197554,ENSMUST00000199130,ENSMUST00000199406,ENSMUST00000200219,ENSMUST00000200415,ENSMUST00000200645	0.986887	0.994514	5.74035	0.0520918	15.2749	Cyt_PolyA	exon
Anapc7	ENSMUSG00000029466	ENSMUST00000031422,ENSMUST00000119792,ENSMUST00000148266,ENSMUST00000197993	0.0937653	0.319196	2.99552	0.45681	5.57797	Cyt_PolyA	exon
Ang	ENSMUSG00000072115	ENSMUST00000171688	0.921169	0.965379	9.63208	0.293567	2.02806	Cyt_PolyA	exon
Angel2	ENSMUSG00000026634	ENSMUST00000027947,ENSMUST00000066632,ENSMUST00000135364,ENSMUST00000144693	0.0224737	0.143409	3.51963	0.634747	16.7468	Cyt_PolyA	exon
Angptl2	ENSMUSG00000004105	ENSMUST00000004208	0.00523555	0.0575481	1.79918	0.796074	13.2681	Cyt_PolyA	exon
Angptl3	ENSMUSG00000028553	ENSMUST00000030280,ENSMUST00000125546,ENSMUST00000136091	0.0787658	0.290047	10.5651	0.499493	23.1156	Cyt_PolyA	exon
Angptl4	ENSMUSG00000002289	ENSMUST00000002360,ENSMUST00000173869	0.0739757	0.281474	5.31343	1.22497	8.6735	Cyt_PolyA	exon
Angptl6	ENSMUSG00000038742	ENSMUST00000043726	0.832656	0.923372	2.76811	0.178501	20.8266	Cyt_PolyA	exon
Angptl8	ENSMUSG00000047822	ENSMUST00000058777	0.237664	0.516684	6.55586	1.16028	17.1817	Cyt_PolyA	exon
Ank	ENSMUSG00000022265	ENSMUST00000022875,ENSMUST00000134004	0.246618	0.527928	3.73158	0.325288	11.2529	Cyt_PolyA	exon
Ank3	ENSMUSG00000069601	ENSMUST00000092433,ENSMUST00000181974,ENSMUST00000182029,ENSMUST00000182367,ENSMUST00000182606,ENSMUST00000182683,ENSMUST00000182692,ENSMUST00000182762,ENSMUST00000182795,ENSMUST00000182884,ENSMUST00000218680	0.0642535	0.260274	1.22894	0.792051	5.61444	Cyt_PolyA	exon
Ankfy1	ENSMUSG00000020790	ENSMUST00000102548,ENSMUST00000127610,ENSMUST00000132889,ENSMUST00000150172,ENSMUST00000155998	0.342728	0.618733	2.40268	0.357928	8.42165	Cyt_PolyA	exon
Ankhd1	ENSMUSG00000024483	ENSMUST00000006205,ENSMUST00000116653,ENSMUST00000130035,ENSMUST00000134146,ENSMUST00000136030,ENSMUST00000142780,ENSMUST00000152060,ENSMUST00000152940,ENSMUST00000155329,ENSMUST00000156424	0.463786	0.710976	1.79351	0.470538	2.23603	Cyt_PolyA	exon
Ankib1	ENSMUSG00000040351	ENSMUST00000043551,ENSMUST00000199763,ENSMUST00000200335	0.417866	0.678877	2.81111	0.313924	12.8677	Cyt_PolyA	exon
Ankle2	ENSMUSG00000029501	ENSMUST00000031474,ENSMUST00000086674,ENSMUST00000196821,ENSMUST00000196865,ENSMUST00000197188	0.434879	0.690744	2.92411	0.240228	10.8782	Cyt_PolyA	exon
Ankmy2	ENSMUSG00000036188	ENSMUST00000041640	0.00182385	0.0287673	2.2168	0.825365	2.5692	Cyt_PolyA	exon
Ankra2	ENSMUSG00000021661	ENSMUST00000022164,ENSMUST00000123924,ENSMUST00000150352,ENSMUST00000155629	0.636698	0.82016	2.34968	0.325679	23.3424	Cyt_PolyA	exon
Ankrd10	ENSMUSG00000031508	ENSMUST00000033905,ENSMUST00000209915,ENSMUST00000210530,ENSMUST00000211174,ENSMUST00000211389,ENSMUST00000211690	0.708773	0.86282	1.25817	0.330872	12.9271	Cyt_PolyA	exon
Ankrd11	ENSMUSG00000035569	ENSMUST00000098333,ENSMUST00000098334,ENSMUST00000172906,ENSMUST00000174833,ENSMUST00000212050,ENSMUST00000212337,ENSMUST00000212937	0.401156	0.664066	3.8046	0.276856	11.9102	Cyt_PolyA	exon
Ankrd12	ENSMUSG00000034647	ENSMUST00000038116,ENSMUST00000143516,ENSMUST00000146090,ENSMUST00000150766	0.0482828	0.223812	-0.479239	1.22366	12.6081	Cyt_PolyA	exon
Ankrd13a	ENSMUSG00000041870	ENSMUST00000102578,ENSMUST00000129001,ENSMUST00000131803,ENSMUST00000137519	0.676517	0.844744	3.7112	0.297254	20.7671	Cyt_PolyA	exon
Ankrd13b	ENSMUSG00000037907	ENSMUST00000092892,ENSMUST00000135227,ENSMUST00000145934	0.988225	0.994729	-1.92567	0.336517	14.9807	Cyt_PolyA	exon
Ankrd13c	ENSMUSG00000039988	ENSMUST00000040787,ENSMUST00000164582,ENSMUST00000199008,ENSMUST00000199574,ENSMUST00000199727	0.765487	0.891076	3.99713	0.162493	14.9571	Cyt_PolyA	exon
Ankrd16	ENSMUSG00000047909	ENSMUST00000056108,ENSMUST00000125024,ENSMUST00000128774,ENSMUST00000130186,ENSMUST00000133664,ENSMUST00000142622,ENSMUST00000145547,ENSMUST00000148498,ENSMUST00000150213,ENSMUST00000150320	0.569143	0.777429	2.8088	0.36312	14.515	Cyt_PolyA	exon
Ankrd17	ENSMUSG00000055204	ENSMUST00000014421,ENSMUST00000081914,ENSMUST00000168058,ENSMUST00000196919,ENSMUST00000197021,ENSMUST00000199096,ENSMUST00000200012,ENSMUST00000202226,ENSMUST00000218526	0.0848833	0.301211	3.45118	0.518899	11.8121	Cyt_PolyA	exon
Ankrd23	ENSMUSG00000067653	ENSMUST00000193083,ENSMUST00000193991	0.276879	0.559817	-1.58102	3.06115	21.3877	Cyt_PolyA	exon
Ankrd24	ENSMUSG00000054708	ENSMUST00000123993,ENSMUST00000132458,ENSMUST00000137978,ENSMUST00000154707	0.626754	0.814064	3.00452	0.324664	1.29117	Cyt_PolyA	exon
Ankrd26	ENSMUSG00000007827	ENSMUST00000112830,ENSMUST00000188022,ENSMUST00000188172	0.259258	0.541543	-0.158428	0.62887	15.9535	Cyt_PolyA	exon
Ankrd27	ENSMUSG00000034867	ENSMUST00000040844,ENSMUST00000186245,ENSMUST00000187567,ENSMUST00000190503,ENSMUST00000205801,ENSMUST00000206632	0.161718	0.426368	3.17948	0.398376	7.87808	Cyt_PolyA	exon
Ankrd28	ENSMUSG00000014496	ENSMUST00000014640,ENSMUST00000227089,ENSMUST00000227613,ENSMUST00000227863,ENSMUST00000228037	0.00210355	0.0314061	3.70756	0.693465	14.5738	Cyt_PolyA	exon
Ankrd33b	ENSMUSG00000022237	ENSMUST00000076942,ENSMUST00000123325,ENSMUST00000156679	0.566395	0.776387	3.0017	0.216353	16.4833	Cyt_PolyA	exon
Ankrd39	ENSMUSG00000079610	ENSMUST00000194894,ENSMUST00000207843,ENSMUST00000207922	0.67586	0.844574	0.649285	1.05632	17.7848	Cyt_PolyA	exon
Ankrd40	ENSMUSG00000020864	ENSMUST00000021227,ENSMUST00000051221,ENSMUST00000107818,ENSMUST00000124087	0.232056	0.511586	5.90444	0.285314	19.935	Cyt_PolyA	exon
Ankrd44	ENSMUSG00000052331	ENSMUST00000177679,ENSMUST00000177919,ENSMUST00000178156,ENSMUST00000178226,ENSMUST00000178685,ENSMUST00000178905,ENSMUST00000178935,ENSMUST00000179030,ENSMUST00000179242,ENSMUST00000189563	0.770343	0.893622	0.824283	0.249681	2.78135	Cyt_PolyA	exon
Ankrd46	ENSMUSG00000048307	ENSMUST00000057486,ENSMUST00000228630	0.447785	0.699353	5.21949	0.258421	18.9653	Cyt_PolyA	exon
Ankrd49	ENSMUSG00000031931	ENSMUST00000034406,ENSMUST00000214456,ENSMUST00000214882,ENSMUST00000216372	0.79986	0.908191	3.4898	0.184906	20.937	Cyt_PolyA	exon
Ankrd50	ENSMUSG00000044864	ENSMUST00000094300,ENSMUST00000120875,ENSMUST00000127837,ENSMUST00000156038	0.375845	0.645434	1.13732	0.456939	5.6631	Cyt_PolyA	exon
Ankrd52	ENSMUSG00000014498	ENSMUST00000014642,ENSMUST00000166577,ENSMUST00000167990	0.484935	0.723797	0.112672	0.797242	6.74639	Cyt_PolyA	exon
Ankrd54	ENSMUSG00000033055	ENSMUST00000040676,ENSMUST00000125523,ENSMUST00000156411	0.435576	0.691208	2.64131	0.317409	23.4781	Cyt_PolyA	exon
Ankrd9	ENSMUSG00000037904	ENSMUST00000043459,ENSMUST00000128353,ENSMUST00000135131,ENSMUST00000140788,ENSMUST00000148765	0.332388	0.608799	-0.0310004	1.15782	15.3239	Cyt_PolyA	exon
Anks1	ENSMUSG00000024219	ENSMUST00000025058,ENSMUST00000114842,ENSMUST00000139173,ENSMUST00000232872,ENSMUST00000233309,ENSMUST00000233525,ENSMUST00000233866	0.00232243	0.0335224	1.42145	0.888008	9.85681	Cyt_PolyA	exon
Anks3	ENSMUSG00000022515	ENSMUST00000023157,ENSMUST00000229017,ENSMUST00000230083,ENSMUST00000230466,ENSMUST00000230493,ENSMUST00000230721,ENSMUST00000230771,ENSMUST00000231036	0.468407	0.713308	2.76534	0.321729	11.7064	Cyt_PolyA	exon
Anks4b	ENSMUSG00000030909	ENSMUST00000033201	0.220153	0.498745	5.72411	0.471603	12.8677	Cyt_PolyA	exon
Ankzf1	ENSMUSG00000026199	ENSMUST00000127860,ENSMUST00000131788,ENSMUST00000134233,ENSMUST00000145459,ENSMUST00000151887,ENSMUST00000152233	0.118793	0.361868	2.3828	0.588624	4.38819	Cyt_PolyA	exon
Ano10	ENSMUSG00000037949	ENSMUST00000042546,ENSMUST00000214283,ENSMUST00000214409,ENSMUST00000216738	0.222338	0.502241	3.50005	0.570703	3.74401	Cyt_PolyA	exon
Ano6	ENSMUSG00000064210	ENSMUST00000071874,ENSMUST00000227791	0.115841	0.356746	0.573108	0.766286	0.0633347	Cyt_PolyA	exon
Ano8	ENSMUSG00000034863	ENSMUST00000093450,ENSMUST00000213016	0.28089	0.562116	-2.37077	1.40893	9.97654	Cyt_PolyA	exon
Anp32a	ENSMUSG00000032249	ENSMUST00000085519,ENSMUST00000126451,ENSMUST00000129026,ENSMUST00000138226,ENSMUST00000141277,ENSMUST00000145679,ENSMUST00000156461	3.82175e-07	4.07711e-05	8.82212	1.30101	0.485677	Cyt_PolyA	exon
Anp32b	ENSMUSG00000028333	ENSMUST00000102926	0.727857	0.873175	6.40429	0.12894	2.85814	Cyt_PolyA	exon
Anp32e	ENSMUSG00000015749	ENSMUST00000165307,ENSMUST00000167876,ENSMUST00000168471,ENSMUST00000170213,ENSMUST00000171368	0.205102	0.481086	4.23415	0.398493	21.2785	Cyt_PolyA	exon
Anpep	ENSMUSG00000039062	ENSMUST00000049004,ENSMUST00000107392,ENSMUST00000205502,ENSMUST00000206682	0.296328	0.574399	5.62028	0.584101	6.69666	Cyt_PolyA	exon
Antxr2	ENSMUSG00000029338	ENSMUST00000031281,ENSMUST00000199088,ENSMUST00000202736	0.415043	0.677026	3.15806	0.380721	21.6032	Cyt_PolyA	exon
Anxa1	ENSMUSG00000024659	ENSMUST00000025561,ENSMUST00000163902,ENSMUST00000171423,ENSMUST00000235280	0.346556	0.621426	3.16966	0.771353	0.815909	Cyt_PolyA	exon
Anxa11	ENSMUSG00000021866	ENSMUST00000022416,ENSMUST00000133547	0.100681	0.331361	3.56175	0.601165	8.22916	Cyt_PolyA	exon
Anxa2	ENSMUSG00000032231	ENSMUST00000034756	0.00388518	0.0479418	4.07675	0.979537	2.00356	Cyt_PolyA	exon
Anxa3	ENSMUSG00000029484	ENSMUST00000031447,ENSMUST00000196126,ENSMUST00000197196,ENSMUST00000197339,ENSMUST00000198631,ENSMUST00000199330,ENSMUST00000199656	0.0834806	0.298854	3.70742	0.922614	22.4643	Cyt_PolyA	exon
Anxa4	ENSMUSG00000029994	ENSMUST00000001187,ENSMUST00000113675,ENSMUST00000127152,ENSMUST00000155456	0.3609	0.63338	5.49827	0.176022	7.20609	Cyt_PolyA	exon
Anxa5	ENSMUSG00000027712	ENSMUST00000029266,ENSMUST00000196097,ENSMUST00000199478	0.00671958	0.0679192	6.31668	0.96852	3.632	Cyt_PolyA	exon
Anxa6	ENSMUSG00000018340	ENSMUST00000102727,ENSMUST00000108883,ENSMUST00000148298	0.0288529	0.162783	5.44804	0.668603	5.19793	Cyt_PolyA	exon
Anxa7	ENSMUSG00000021814	ENSMUST00000065504,ENSMUST00000224410,ENSMUST00000224975,ENSMUST00000226001	0.0237039	0.148039	6.17624	0.555645	10.4781	Cyt_PolyA	exon
Aopep	ENSMUSG00000021458	ENSMUST00000159152,ENSMUST00000220485,ENSMUST00000220563,ENSMUST00000220670,ENSMUST00000220863,ENSMUST00000220884,ENSMUST00000221108,ENSMUST00000221364,ENSMUST00000221501,ENSMUST00000221820,ENSMUST00000222181,ENSMUST00000222680,ENSMUST00000222721,ENSMUST00000222846,ENSMUST00000222929,ENSMUST00000223007,ENSMUST00000223185,ENSMUST00000223204	0.0869514	0.305868	5.36579	0.735893	15.656	Cyt_PolyA	exon
Aox1	ENSMUSG00000063558	ENSMUST00000001027,ENSMUST00000160168	0.0238883	0.148874	3.86336	0.829494	13.7977	Cyt_PolyA	exon
Aox3	ENSMUSG00000064294	ENSMUST00000040999,ENSMUST00000159014	0.0181575	0.126682	6.82371	0.838271	10.1013	Cyt_PolyA	exon
Ap1ar	ENSMUSG00000074238	ENSMUST00000051737,ENSMUST00000197450,ENSMUST00000197744,ENSMUST00000198626,ENSMUST00000199901,ENSMUST00000200238	0.424367	0.683274	4.64459	0.312545	17.5964	Cyt_PolyA	exon
Ap1b1	ENSMUSG00000009090	ENSMUST00000009234,ENSMUST00000101613,ENSMUST00000109897,ENSMUST00000133007,ENSMUST00000133014,ENSMUST00000142325,ENSMUST00000144426	0.473547	0.716933	3.84133	0.263424	7.08847	Cyt_PolyA	exon
Ap1g1	ENSMUSG00000031731	ENSMUST00000034171,ENSMUST00000093157,ENSMUST00000172892,ENSMUST00000173476	0.788687	0.902951	3.45686	0.195947	4.67217	Cyt_PolyA	exon
Ap1g2	ENSMUSG00000040701	ENSMUST00000036041,ENSMUST00000133004,ENSMUST00000139536,ENSMUST00000151314,ENSMUST00000153702,ENSMUST00000170285	0.0747782	0.28298	2.93723	0.942124	5.55403	Cyt_PolyA	exon
Ap1m1	ENSMUSG00000003033	ENSMUST00000003117,ENSMUST00000145213,ENSMUST00000151546,ENSMUST00000156735	0.0161637	0.118773	3.59175	0.664129	3.52305	Cyt_PolyA	exon
Ap1s1	ENSMUSG00000004849	ENSMUST00000111080,ENSMUST00000144303,ENSMUST00000150603,ENSMUST00000154183	0.413131	0.675599	5.49544	0.246255	1.33765	Cyt_PolyA	exon
Ap1s2	ENSMUSG00000031367	ENSMUST00000033734,ENSMUST00000112294	0.144327	0.401442	1.39528	1.05628	1.80724	Cyt_PolyA	exon
Ap2a1	ENSMUSG00000060279	ENSMUST00000085399,ENSMUST00000107857,ENSMUST00000167930,ENSMUST00000207554,ENSMUST00000207814	0.0990768	0.328719	1.63529	1.05448	6.78444	Cyt_PolyA	exon
Ap2a2	ENSMUSG00000002957	ENSMUST00000003038	0.113369	0.352421	4.47322	0.406331	0.343078	Cyt_PolyA	exon
Ap2b1	ENSMUSG00000035152	ENSMUST00000018875,ENSMUST00000065692	0.611686	0.806208	3.5244	0.221021	11.2469	Cyt_PolyA	exon
Ap2m1	ENSMUSG00000022841	ENSMUST00000090023,ENSMUST00000126788,ENSMUST00000131203,ENSMUST00000134981,ENSMUST00000135420,ENSMUST00000150537,ENSMUST00000150986,ENSMUST00000232001	0.133475	0.386556	7.53243	0.536446	4.55554	Cyt_PolyA	exon
Ap2s1	ENSMUSG00000008036	ENSMUST00000086112,ENSMUST00000141496	0.792991	0.904579	6.29988	0.273538	3.594	Cyt_PolyA	exon
Ap3b1	ENSMUSG00000021686	ENSMUST00000022196	0.12457	0.371589	1.68992	1.02999	6.20479	Cyt_PolyA	exon
Ap3d1	ENSMUSG00000020198	ENSMUST00000020420,ENSMUST00000218610,ENSMUST00000219356,ENSMUST00000220183	0.615643	0.808043	3.58442	0.19108	15.2329	Cyt_PolyA	exon
Ap3m1	ENSMUSG00000021824	ENSMUST00000022371,ENSMUST00000126536,ENSMUST00000130291,ENSMUST00000130370,ENSMUST00000148886,ENSMUST00000154460,ENSMUST00000224016	2.44232e-06	0.000188557	5.55211	1.03291	13.0299	Cyt_PolyA	exon
Ap3s1	ENSMUSG00000024480	ENSMUST00000025357,ENSMUST00000224622,ENSMUST00000225415,ENSMUST00000234998	0.736263	0.876479	6.22444	0.300787	21.1753	Cyt_PolyA	exon
Ap3s1-ps1	ENSMUSG00000085611	ENSMUST00000117113	0.820587	0.917715	4.56653	0.434017	16.4876	Cyt_PolyA	exon
Ap3s2	ENSMUSG00000063801	ENSMUST00000075657,ENSMUST00000206725	0.168729	0.436035	4.07664	0.355167	1.63976	Cyt_PolyA	exon
Ap4b1	ENSMUSG00000032952	ENSMUST00000047285,ENSMUST00000199723,ENSMUST00000200377	0.721406	0.869852	2.09762	0.84413	8.94868	Cyt_PolyA	exon
Ap4e1	ENSMUSG00000001998	ENSMUST00000002063,ENSMUST00000110393,ENSMUST00000175663,ENSMUST00000177372	0.826248	0.919878	0.123321	0.241212	15.999	Cyt_PolyA	exon
Ap4m1	ENSMUSG00000019518	ENSMUST00000019662,ENSMUST00000134100,ENSMUST00000142687,ENSMUST00000155745	5.19578e-05	0.00197322	2.32685	1.22154	6.62358	Cyt_PolyA	exon
Ap4s1	ENSMUSG00000020955	ENSMUST00000021338,ENSMUST00000218820	0.121397	0.366408	4.88501	0.627694	17.2698	Cyt_PolyA	exon
Ap5b1	ENSMUSG00000049562	ENSMUST00000235542,ENSMUST00000235575	0.455988	0.705109	-1.43905	0.85725	3.30639	Cyt_PolyA	exon
Ap5m1	ENSMUSG00000036291	ENSMUST00000037473,ENSMUST00000227066,ENSMUST00000227410,ENSMUST00000227608,ENSMUST00000227991,ENSMUST00000228238	0.923461	0.966792	3.29746	0.0994865	9.63784	Cyt_PolyA	exon
Ap5s1	ENSMUSG00000068264	ENSMUST00000089506,ENSMUST00000110208	0.0990168	0.328719	4.06747	0.750611	1.08776	Cyt_PolyA	exon
Ap5z1	ENSMUSG00000039623	ENSMUST00000038699,ENSMUST00000196405,ENSMUST00000197173,ENSMUST00000197293	0.475678	0.718487	0.805524	0.455547	7.71892	Cyt_PolyA	exon
Apba3	ENSMUSG00000004931	ENSMUST00000057798,ENSMUST00000217688,ENSMUST00000218146,ENSMUST00000218297,ENSMUST00000218742,ENSMUST00000219294,ENSMUST00000219919	0.77884	0.897808	4.72132	0.242448	5.07832	Cyt_PolyA	exon
Apbb2	ENSMUSG00000029207	ENSMUST00000087256,ENSMUST00000159512,ENSMUST00000159786,ENSMUST00000160063,ENSMUST00000160185,ENSMUST00000160870,ENSMUST00000161879,ENSMUST00000162349,ENSMUST00000162366,ENSMUST00000162382,ENSMUST00000201776	0.283238	0.564333	-0.294	0.912546	8.90812	Cyt_PolyA	exon
Apbb3	ENSMUSG00000117679	ENSMUST00000001415,ENSMUST00000235552,ENSMUST00000236001,ENSMUST00000237073,ENSMUST00000237679,ENSMUST00000237965,ENSMUST00000238072	0.0178014	0.125315	1.98741	1.02569	10.4227	Cyt_PolyA	exon
Apc	ENSMUSG00000005871	ENSMUST00000079362,ENSMUST00000115781,ENSMUST00000163295,ENSMUST00000165590,ENSMUST00000167136,ENSMUST00000170023,ENSMUST00000171187	0.446778	0.698991	1.1102	0.390328	10.9666	Cyt_PolyA	exon
Apeh	ENSMUSG00000032590	ENSMUST00000081309,ENSMUST00000191754,ENSMUST00000192278,ENSMUST00000192916,ENSMUST00000193254,ENSMUST00000194014,ENSMUST00000194915	0.458546	0.706785	6.48206	0.284903	10.2621	Cyt_PolyA	exon
Apex1	ENSMUSG00000035960	ENSMUST00000049411,ENSMUST00000128395	0.0429573	0.208221	5.50865	0.839218	0.182263	Cyt_PolyA	exon
Apex2	ENSMUSG00000025269	ENSMUST00000026303,ENSMUST00000112719,ENSMUST00000112720,ENSMUST00000112721,ENSMUST00000112725,ENSMUST00000112727,ENSMUST00000124521,ENSMUST00000152332	0.685769	0.850597	2.1801	0.283227	11.3748	Cyt_PolyA	exon
Aph1a	ENSMUSG00000015750	ENSMUST00000015894,ENSMUST00000056710,ENSMUST00000197232	0.582128	0.783762	5.79355	0.26028	9.67894	Cyt_PolyA	exon
Api5	ENSMUSG00000027193	ENSMUST00000028617	0.0198313	0.133979	5.4334	0.532525	16.8058	Cyt_PolyA	exon
Apip	ENSMUSG00000010911	ENSMUST00000011055,ENSMUST00000124540,ENSMUST00000147131	0.822923	0.918839	6.16424	0.14973	1.59129	Cyt_PolyA	exon
Aplf	ENSMUSG00000030051	ENSMUST00000032130,ENSMUST00000065997,ENSMUST00000203209	0.17399	0.443408	1.32705	0.714571	4.60875	Cyt_PolyA	exon
Aplp2	ENSMUSG00000031996	ENSMUST00000072634,ENSMUST00000213254,ENSMUST00000214396,ENSMUST00000214908,ENSMUST00000216921,ENSMUST00000217516,ENSMUST00000217641,ENSMUST00000217658	0.439906	0.694604	6.05178	0.362522	7.66313	Cyt_PolyA	exon
Apmap	ENSMUSG00000033096	ENSMUST00000046399,ENSMUST00000145325	0.892901	0.951958	4.26171	0.0972205	15.8917	Cyt_PolyA	exon
Apoa1	ENSMUSG00000032083	ENSMUST00000034588,ENSMUST00000132155	0.281812	0.56336	13.3639	0.554114	3.32329	Cyt_PolyA	exon
Apoa2	ENSMUSG00000005681	ENSMUST00000111319,ENSMUST00000111320,ENSMUST00000111321	0.651886	0.829705	14.9136	0.245667	21.4774	Cyt_PolyA	exon
Apoa4	ENSMUSG00000032080	ENSMUST00000034585	0.563144	0.774459	7.1977	0.370856	22.6914	Cyt_PolyA	exon
Apoa5	ENSMUSG00000032079	ENSMUST00000034584,ENSMUST00000121598,ENSMUST00000213878,ENSMUST00000215458	0.327086	0.603576	9.55936	0.378147	15.6917	Cyt_PolyA	exon
Apob	ENSMUSG00000020609	ENSMUST00000037520,ENSMUST00000037811,ENSMUST00000171239,ENSMUST00000171271	0.0208171	0.137087	10.9333	0.780403	15.9038	Cyt_PolyA	exon
Apobec1	ENSMUSG00000040613	ENSMUST00000112585,ENSMUST00000112587,ENSMUST00000143356,ENSMUST00000147760,ENSMUST00000203197	0.0287272	0.162624	4.95082	0.71472	21.5268	Cyt_PolyA	exon
Apobec3	ENSMUSG00000009585	ENSMUST00000165537,ENSMUST00000175752,ENSMUST00000175801,ENSMUST00000175827,ENSMUST00000176325,ENSMUST00000177098	0.998202	0.999394	-0.0568473	0.0443599	10.6403	Cyt_PolyA	exon
Apoc1	ENSMUSG00000040564	ENSMUST00000045035,ENSMUST00000108451,ENSMUST00000207978	0.34219	0.618261	15.1181	0.465565	21.7989	Cyt_PolyA	exon
Apoc2	ENSMUSG00000002992	ENSMUST00000003074,ENSMUST00000134116	0.0477434	0.221889	10.1367	0.683549	1.04303	Cyt_PolyA	exon
Apoc3	ENSMUSG00000032081	ENSMUST00000034586,ENSMUST00000121916,ENSMUST00000145672,ENSMUST00000214729	0.0717317	0.276444	13.0669	0.750185	0.325718	Cyt_PolyA	exon
Apoc4	ENSMUSG00000074336	ENSMUST00000003071	0.476423	0.719263	12.0715	0.400006	0.340759	Cyt_PolyA	exon
Apoe	ENSMUSG00000002985	ENSMUST00000167646,ENSMUST00000174064,ENSMUST00000174355	0.459912	0.70809	12.7733	0.461959	6.48554	Cyt_PolyA	exon
Apof	ENSMUSG00000047631	ENSMUST00000050901	0.807544	0.912433	9.76623	0.188392	23.1231	Cyt_PolyA	exon
Apoh	ENSMUSG00000000049	ENSMUST00000000049	0.687641	0.851569	11.1114	0.204113	17.4556	Cyt_PolyA	exon
Apol7a	ENSMUSG00000010601	ENSMUST00000175789,ENSMUST00000175919,ENSMUST00000176074,ENSMUST00000177135	0.228715	0.508371	6.60323	0.387076	8.89292	Cyt_PolyA	exon
Apol9a	ENSMUSG00000057346	ENSMUST00000081776,ENSMUST00000089452,ENSMUST00000229175,ENSMUST00000231161	0.950911	0.977049	6.45444	0.078322	4.31837	Cyt_PolyA	exon
Apol9b	ENSMUSG00000068246	ENSMUST00000109775,ENSMUST00000230377,ENSMUST00000230979	0.271759	0.553803	7.46212	0.356533	2.28461	Cyt_PolyA	exon
Apom	ENSMUSG00000024391	ENSMUST00000025249	0.121088	0.365947	8.48243	0.706015	2.47405	Cyt_PolyA	exon
Apon	ENSMUSG00000051716	ENSMUST00000060782,ENSMUST00000218722	0.161079	0.425447	8.06854	0.68365	2.09507	Cyt_PolyA	exon
Apoo	ENSMUSG00000079508	ENSMUST00000113895,ENSMUST00000113896,ENSMUST00000113898	0.204584	0.480657	6.21523	0.752249	18.9311	Cyt_PolyA	exon
Apoo-ps	ENSMUSG00000049233	ENSMUST00000061241	0.951922	0.977254	3.98117	0.718277	7.23051	Cyt_PolyA	exon
Apool	ENSMUSG00000025525	ENSMUST00000026599,ENSMUST00000113415	0.349528	0.623611	6.28732	0.356746	15.8585	Cyt_PolyA	exon
Apopt1	ENSMUSG00000037787	ENSMUST00000040519,ENSMUST00000159557,ENSMUST00000163220	0.74769	0.88102	5.58046	0.227098	15.762	Cyt_PolyA	exon
App	ENSMUSG00000022892	ENSMUST00000005406,ENSMUST00000226232,ENSMUST00000226801,ENSMUST00000228375	0.790789	0.903858	2.91894	0.372122	7.27728	Cyt_PolyA	exon
Appbp2	ENSMUSG00000018481	ENSMUST00000018625	0.297947	0.576014	2.68446	0.277772	16.3483	Cyt_PolyA	exon
Appl1	ENSMUSG00000040760	ENSMUST00000036570,ENSMUST00000142261,ENSMUST00000224406	0.0174055	0.123865	2.46033	0.557793	22.8976	Cyt_PolyA	exon
Appl2	ENSMUSG00000020263	ENSMUST00000020500,ENSMUST00000141048,ENSMUST00000147582,ENSMUST00000148096,ENSMUST00000150351,ENSMUST00000176675,ENSMUST00000177187	0.0939879	0.319602	4.06353	0.467698	6.32689	Cyt_PolyA	exon
Aprt	ENSMUSG00000006589	ENSMUST00000006764,ENSMUST00000211823,ENSMUST00000213017,ENSMUST00000213029,ENSMUST00000213062	0.245252	0.527091	6.46432	0.561048	2.30874	Cyt_PolyA	exon
Aptx	ENSMUSG00000028411	ENSMUST00000030119,ENSMUST00000068125,ENSMUST00000128810,ENSMUST00000129021,ENSMUST00000155710	0.170529	0.437986	3.55351	0.604859	9.17822	Cyt_PolyA	exon
Aqp1	ENSMUSG00000004655	ENSMUST00000004774	0.724973	0.871716	5.20631	0.236074	2.93527	Cyt_PolyA	exon
Aqp11	ENSMUSG00000042797	ENSMUST00000084986,ENSMUST00000205784,ENSMUST00000206389	0.0337942	0.180172	5.01676	0.60617	12.8943	Cyt_PolyA	exon
Aqp8	ENSMUSG00000030762	ENSMUST00000033023,ENSMUST00000098056,ENSMUST00000206106	4.64602e-05	0.00178758	7.30217	3.50107	1.18739	Cyt_PolyA	exon
Aqp9	ENSMUSG00000032204	ENSMUST00000060917,ENSMUST00000074465,ENSMUST00000144618	0.0324248	0.175915	7.64812	0.680791	8.30802	Cyt_PolyA	exon
Aqr	ENSMUSG00000040383	ENSMUST00000043160,ENSMUST00000102543,ENSMUST00000126701,ENSMUST00000131785	0.150265	0.410858	1.36198	0.54555	6.72294	Cyt_PolyA	exon
Araf	ENSMUSG00000001127	ENSMUST00000001155,ENSMUST00000122312,ENSMUST00000122850,ENSMUST00000128250,ENSMUST00000152955	0.0204258	0.136078	4.44791	0.648437	7.15998	Cyt_PolyA	exon
Arap1	ENSMUSG00000032812	ENSMUST00000084895,ENSMUST00000084896,ENSMUST00000098243,ENSMUST00000107010,ENSMUST00000124637,ENSMUST00000125284,ENSMUST00000127873,ENSMUST00000152082,ENSMUST00000153340,ENSMUST00000156017,ENSMUST00000210162,ENSMUST00000213314	0.000822701	0.0159841	4.79098	1.08609	2.83122	Cyt_PolyA	exon
Arap2	ENSMUSG00000037999	ENSMUST00000076623,ENSMUST00000161911,ENSMUST00000201373	0.262654	0.545626	1.39009	0.973636	2.98217	Cyt_PolyA	exon
Arap3	ENSMUSG00000024451	ENSMUST00000042944,ENSMUST00000235391,ENSMUST00000236134,ENSMUST00000236534,ENSMUST00000236772,ENSMUST00000237272,ENSMUST00000237677	0.708662	0.86282	1.96815	0.295919	6.89391	Cyt_PolyA	exon
Arcn1	ENSMUSG00000032096	ENSMUST00000034607,ENSMUST00000125164	0.331622	0.60825	6.52999	0.260627	18.1378	Cyt_PolyA	exon
Arel1	ENSMUSG00000042350	ENSMUST00000043169,ENSMUST00000163231	0.127246	0.375983	3.16352	0.624043	4.51225	Cyt_PolyA	exon
Arf1	ENSMUSG00000048076	ENSMUST00000061242,ENSMUST00000163300	0.113618	0.352929	7.67631	0.347288	22.5559	Cyt_PolyA	exon
Arf2	ENSMUSG00000062421	ENSMUST00000057921,ENSMUST00000153092	0.826173	0.919878	3.66564	0.172039	20.7874	Cyt_PolyA	exon
Arf3	ENSMUSG00000051853	ENSMUST00000053183,ENSMUST00000156572	0.0420775	0.205913	3.8328	0.846689	7.07782	Cyt_PolyA	exon
Arf4	ENSMUSG00000021877	ENSMUST00000022429,ENSMUST00000166075	0.358459	0.631428	3.89662	0.440569	3.53533	Cyt_PolyA	exon
Arf4	ENSMUSG00000115861	ENSMUST00000230068,ENSMUST00000230795	0.358459	0.631428	3.89662	0.440569	3.53533	Cyt_PolyA	exon
Arf5	ENSMUSG00000020440	ENSMUST00000020717,ENSMUST00000169841	0.464955	0.711375	6.80861	0.372553	0.21717	Cyt_PolyA	exon
Arf6	ENSMUSG00000044147	ENSMUST00000050063	0.426351	0.68453	4.51844	0.244234	8.34345	Cyt_PolyA	exon
Arfgap1	ENSMUSG00000027575	ENSMUST00000029092,ENSMUST00000108859,ENSMUST00000108860,ENSMUST00000108861,ENSMUST00000132627,ENSMUST00000136590,ENSMUST00000138706,ENSMUST00000145629,ENSMUST00000150507,ENSMUST00000185115	0.302442	0.581377	3.35246	0.392853	4.29326	Cyt_PolyA	exon
Arfgap2	ENSMUSG00000027255	ENSMUST00000028691,ENSMUST00000080008,ENSMUST00000146228,ENSMUST00000150753	0.374528	0.644882	6.00009	0.276045	2.73046	Cyt_PolyA	exon
Arfgap3	ENSMUSG00000054277	ENSMUST00000067215,ENSMUST00000226124,ENSMUST00000226411	0.975449	0.989568	1.95204	0.126763	4.3369	Cyt_PolyA	exon
Arfgef1	ENSMUSG00000067851	ENSMUST00000088615,ENSMUST00000131556,ENSMUST00000142497	0.248739	0.530621	4.5777	0.35745	13.1629	Cyt_PolyA	exon
Arfgef2	ENSMUSG00000074582	ENSMUST00000099078,ENSMUST00000144847	0.0760138	0.284914	2.31654	0.515394	6.90437	Cyt_PolyA	exon
Arfip1	ENSMUSG00000074513	ENSMUST00000098990,ENSMUST00000143514	0.00225433	0.0329525	4.50275	0.681173	15.7027	Cyt_PolyA	exon
Arfip2	ENSMUSG00000030881	ENSMUST00000033171,ENSMUST00000084782,ENSMUST00000126589,ENSMUST00000127759,ENSMUST00000127853,ENSMUST00000131446,ENSMUST00000133519,ENSMUST00000137931,ENSMUST00000142173,ENSMUST00000157028,ENSMUST00000209870,ENSMUST00000210911	0.252234	0.53429	3.04184	0.406368	15.2602	Cyt_PolyA	exon
Arfrp1	ENSMUSG00000038671	ENSMUST00000048269,ENSMUST00000108808,ENSMUST00000127988,ENSMUST00000130346,ENSMUST00000152334,ENSMUST00000170190,ENSMUST00000185118	0.81109	0.913625	4.23698	0.156128	20.3911	Cyt_PolyA	exon
Arg1	ENSMUSG00000019987	ENSMUST00000020161,ENSMUST00000218260,ENSMUST00000220186	0.670823	0.842742	11.0998	0.152677	4.1884	Cyt_PolyA	exon
Arglu1	ENSMUSG00000040459	ENSMUST00000048545,ENSMUST00000207070,ENSMUST00000207817,ENSMUST00000208252	0.0514007	0.232644	4.13535	0.666706	16.8179	Cyt_PolyA	exon
Arhgap1	ENSMUSG00000027247	ENSMUST00000090614,ENSMUST00000111331,ENSMUST00000123702,ENSMUST00000139314,ENSMUST00000141012,ENSMUST00000149426,ENSMUST00000154468	0.852168	0.933551	2.42069	0.16859	11.8905	Cyt_PolyA	exon
Arhgap12	ENSMUSG00000041225	ENSMUST00000062584,ENSMUST00000182038,ENSMUST00000182066,ENSMUST00000182213,ENSMUST00000182383,ENSMUST00000182559	0.999039	0.999598	3.71537	0.00925807	2.15278	Cyt_PolyA	exon
Arhgap17	ENSMUSG00000030766	ENSMUST00000098060,ENSMUST00000106442,ENSMUST00000167309,ENSMUST00000205262,ENSMUST00000205785,ENSMUST00000206294,ENSMUST00000206803	0.918088	0.963903	1.19554	0.2033	11.3163	Cyt_PolyA	exon
Arhgap18	ENSMUSG00000039031	ENSMUST00000039557,ENSMUST00000176060	0.13744	0.39265	2.2949	0.763033	5.24338	Cyt_PolyA	exon
Arhgap19	ENSMUSG00000025154	ENSMUST00000026150	0.186553	0.459048	1.24974	0.737285	0.977496	Cyt_PolyA	exon
Arhgap21	ENSMUSG00000036591	ENSMUST00000125783,ENSMUST00000131542,ENSMUST00000136241,ENSMUST00000140230,ENSMUST00000141298,ENSMUST00000143491,ENSMUST00000173194,ENSMUST00000173784	0.611845	0.806208	1.6536	1.14783	5.67661	Cyt_PolyA	exon
Arhgap23	ENSMUSG00000049807	ENSMUST00000107601,ENSMUST00000121799	0.0187887	0.129774	-1.79587	3.26133	3.57841	Cyt_PolyA	exon
Arhgap24	ENSMUSG00000057315	ENSMUST00000070000,ENSMUST00000094559,ENSMUST00000112853,ENSMUST00000112854,ENSMUST00000126125	0.318001	0.59527	0.276533	1.29499	5.6383	Cyt_PolyA	exon
Arhgap26	ENSMUSG00000036452	ENSMUST00000097593,ENSMUST00000123820,ENSMUST00000133247,ENSMUST00000137497,ENSMUST00000154551,ENSMUST00000155576	0.304773	0.583723	3.94121	0.497629	12.3446	Cyt_PolyA	exon
Arhgap29	ENSMUSG00000039831	ENSMUST00000037958,ENSMUST00000196479,ENSMUST00000196904,ENSMUST00000197155,ENSMUST00000198914,ENSMUST00000199081	0.257292	0.538626	4.92223	0.428094	2.19485	Cyt_PolyA	exon
Arhgap30	ENSMUSG00000048865	ENSMUST00000056449	0.954573	0.978773	0.391195	0.28688	21.8682	Cyt_PolyA	exon
Arhgap31	ENSMUSG00000022799	ENSMUST00000023487,ENSMUST00000124866	0.849172	0.932169	-0.23468	0.215224	0.544907	Cyt_PolyA	exon
Arhgap32	ENSMUSG00000041444	ENSMUST00000168954,ENSMUST00000174314,ENSMUST00000174641,ENSMUST00000182310,ENSMUST00000182802	0.157216	0.419586	-0.164051	0.782739	11.4851	Cyt_PolyA	exon
Arhgap35	ENSMUSG00000058230	ENSMUST00000075845,ENSMUST00000171937	0.860382	0.937212	3.66646	0.168908	6.45368	Cyt_PolyA	exon
Arhgap39	ENSMUSG00000033697	ENSMUST00000036176,ENSMUST00000177011,ENSMUST00000177026	0.265821	0.549041	-1.76186	2.39698	22.517	Cyt_PolyA	exon
Arhgap4	ENSMUSG00000031389	ENSMUST00000064376,ENSMUST00000114406,ENSMUST00000124798,ENSMUST00000142925,ENSMUST00000145159,ENSMUST00000147510,ENSMUST00000148319	0.858412	0.936115	0.758387	0.48722	22.2069	Cyt_PolyA	exon
Arhgap42	ENSMUSG00000050730	ENSMUST00000093893,ENSMUST00000215397	0.122926	0.368748	4.56737	0.522605	15.5296	Cyt_PolyA	exon
Arhgap45	ENSMUSG00000035697	ENSMUST00000043311,ENSMUST00000099501,ENSMUST00000105373,ENSMUST00000140974	0.10125	0.332726	-0.288622	1.78515	9.27779	Cyt_PolyA	exon
Arhgap5	ENSMUSG00000035133	ENSMUST00000110725,ENSMUST00000217820,ENSMUST00000219443	0.486017	0.724447	5.20579	0.364587	12.1593	Cyt_PolyA	exon
Arhgap9	ENSMUSG00000040345	ENSMUST00000069548,ENSMUST00000218656,ENSMUST00000219026,ENSMUST00000219511	0.102071	0.334131	1.36568	0.957305	3.51972	Cyt_PolyA	exon
Arhgdia	ENSMUSG00000025132	ENSMUST00000067936,ENSMUST00000106197	0.103497	0.336625	5.55149	0.739784	3.9248	Cyt_PolyA	exon
Arhgdib	ENSMUSG00000030220	ENSMUST00000032344,ENSMUST00000111892	0.00517766	0.0572127	4.61315	1.14336	1.45813	Cyt_PolyA	exon
Arhgef1	ENSMUSG00000040940	ENSMUST00000047873,ENSMUST00000117419,ENSMUST00000127761,ENSMUST00000129383,ENSMUST00000129928,ENSMUST00000132751,ENSMUST00000132786,ENSMUST00000144714,ENSMUST00000145783,ENSMUST00000151121,ENSMUST00000205295,ENSMUST00000206028,ENSMUST00000206508	0.00181056	0.0286732	2.45929	1.15807	6.7841	Cyt_PolyA	exon
Arhgef10	ENSMUSG00000071176	ENSMUST00000162636	0.345458	0.620305	-1.12581	1.06273	12.8141	Cyt_PolyA	exon
Arhgef10l	ENSMUSG00000040964	ENSMUST00000069623,ENSMUST00000097820,ENSMUST00000105798,ENSMUST00000125045,ENSMUST00000147426,ENSMUST00000154979	0.0321454	0.174642	2.3021	1.1975	5.70347	Cyt_PolyA	exon
Arhgef11	ENSMUSG00000041977	ENSMUST00000039476,ENSMUST00000129113,ENSMUST00000136072,ENSMUST00000152006	0.236493	0.515556	1.6772	0.777105	4.70867	Cyt_PolyA	exon
Arhgef12	ENSMUSG00000059495	ENSMUST00000072767,ENSMUST00000165665,ENSMUST00000213566,ENSMUST00000215898	0.0952014	0.321324	3.5065	0.74489	6.10123	Cyt_PolyA	exon
Arhgef15	ENSMUSG00000052921	ENSMUST00000065040,ENSMUST00000108671,ENSMUST00000131686	0.628323	0.815232	0.733786	0.288321	5.06728	Cyt_PolyA	exon
Arhgef16	ENSMUSG00000029032	ENSMUST00000030898,ENSMUST00000129189,ENSMUST00000144145,ENSMUST00000154895,ENSMUST00000169623	0.0208978	0.137387	1.15769	0.830384	5.65841	Cyt_PolyA	exon
Arhgef18	ENSMUSG00000004568	ENSMUST00000004684,ENSMUST00000130587,ENSMUST00000131773	0.965019	0.984225	1.81689	0.0775264	18.3528	Cyt_PolyA	exon
Arhgef19	ENSMUSG00000028919	ENSMUST00000006618,ENSMUST00000141834	0.0880015	0.307534	3.61138	0.640216	1.79813	Cyt_PolyA	exon
Arhgef2	ENSMUSG00000028059	ENSMUST00000029694,ENSMUST00000176079,ENSMUST00000176272,ENSMUST00000176500,ENSMUST00000177091,ENSMUST00000177099	0.00014504	0.00427575	-1.94852	6.16008	3.79295	Cyt_PolyA	exon
Arhgef26	ENSMUSG00000036885	ENSMUST00000079300,ENSMUST00000159746,ENSMUST00000161057,ENSMUST00000161493,ENSMUST00000163008	0.000109183	0.00346288	3.37929	1.42535	11.4343	Cyt_PolyA	exon
Arhgef3	ENSMUSG00000021895	ENSMUST00000049206,ENSMUST00000224981,ENSMUST00000225949	0.324189	0.600751	3.61901	0.466577	8.20623	Cyt_PolyA	exon
Arhgef37	ENSMUSG00000045094	ENSMUST00000171629,ENSMUST00000236608,ENSMUST00000237557	0.0541145	0.239274	1.89738	0.759024	0.0470515	Cyt_PolyA	exon
Arhgef40	ENSMUSG00000004562	ENSMUST00000093813,ENSMUST00000100639,ENSMUST00000182061,ENSMUST00000182217,ENSMUST00000182480,ENSMUST00000182644,ENSMUST00000182667,ENSMUST00000182909,ENSMUST00000183022,ENSMUST00000183167	0.0352246	0.185121	1.40798	1.19711	7.14562	Cyt_PolyA	exon
Arhgef5	ENSMUSG00000033542	ENSMUST00000031750,ENSMUST00000182190,ENSMUST00000182752	0.573013	0.779101	1.44826	0.398455	1.56874	Cyt_PolyA	exon
Arhgef6	ENSMUSG00000031133	ENSMUST00000033468,ENSMUST00000151768,ENSMUST00000175900,ENSMUST00000176986	0.423029	0.682175	0.610057	0.563016	3.22321	Cyt_PolyA	exon
Arhgef7	ENSMUSG00000031511	ENSMUST00000074856,ENSMUST00000110904,ENSMUST00000110909,ENSMUST00000151225,ENSMUST00000209686,ENSMUST00000210012,ENSMUST00000210104,ENSMUST00000211510,ENSMUST00000239427	0.206393	0.482955	2.2362	0.498685	0.795614	Cyt_PolyA	exon
Arhgef9	ENSMUSG00000025656	ENSMUST00000113873,ENSMUST00000113876,ENSMUST00000182137,ENSMUST00000196012	0.0445101	0.21276	-0.363068	2.66384	8.47577	Cyt_PolyA	exon
Arid1a	ENSMUSG00000007880	ENSMUST00000008024,ENSMUST00000105897,ENSMUST00000138473,ENSMUST00000145664,ENSMUST00000168582	0.0272062	0.158917	0.959211	0.917218	6.87077	Cyt_PolyA	exon
Arid1b	ENSMUSG00000069729	ENSMUST00000115799,ENSMUST00000124362,ENSMUST00000146703,ENSMUST00000232180	0.133773	0.386615	1.0552	0.503672	7.24104	Cyt_PolyA	exon
Arid2	ENSMUSG00000033237	ENSMUST00000096250,ENSMUST00000134985	0.808158	0.912688	0.827488	0.197514	5.50295	Cyt_PolyA	exon
Arid3b	ENSMUSG00000004661	ENSMUST00000004780,ENSMUST00000164010,ENSMUST00000164035,ENSMUST00000169563,ENSMUST00000171444,ENSMUST00000171949	0.403091	0.665673	-0.747357	1.07428	9.56872	Cyt_PolyA	exon
Arid4a	ENSMUSG00000048118	ENSMUST00000046305,ENSMUST00000134718,ENSMUST00000135709	0.592758	0.791897	1.3101	0.244252	6.07168	Cyt_PolyA	exon
Arid4b	ENSMUSG00000039219	ENSMUST00000039538,ENSMUST00000110534,ENSMUST00000129488,ENSMUST00000148941,ENSMUST00000149579,ENSMUST00000151151,ENSMUST00000222928	0.938255	0.972156	2.40149	0.123543	12.3064	Cyt_PolyA	exon
Arid5b	ENSMUSG00000019947	ENSMUST00000218425,ENSMUST00000218532,ENSMUST00000219238	0.00949249	0.0845177	2.99869	1.51791	15.5765	Cyt_PolyA	exon
Arih1	ENSMUSG00000025234	ENSMUST00000026264,ENSMUST00000165322,ENSMUST00000168497,ENSMUST00000168982,ENSMUST00000171975	0.487629	0.725816	3.8229	0.295366	12.8734	Cyt_PolyA	exon
Arih2	ENSMUSG00000064145	ENSMUST00000013338,ENSMUST00000192853,ENSMUST00000193190,ENSMUST00000193552,ENSMUST00000193643,ENSMUST00000194073	0.0191694	0.131551	4.79978	0.533892	11.1599	Cyt_PolyA	exon
Arl1	ENSMUSG00000060904	ENSMUST00000080379,ENSMUST00000116234	0.0139886	0.108465	7.59895	0.71167	16.986	Cyt_PolyA	exon
Arl10	ENSMUSG00000025870	ENSMUST00000026988,ENSMUST00000142246	0.388975	0.655663	0.895889	0.784579	23.7109	Cyt_PolyA	exon
Arl13b	ENSMUSG00000022911	ENSMUST00000089289,ENSMUST00000141665,ENSMUST00000232561	0.181614	0.453806	2.313	0.772094	1.12678	Cyt_PolyA	exon
Arl14ep	ENSMUSG00000027122	ENSMUST00000028536,ENSMUST00000093883,ENSMUST00000124598,ENSMUST00000146961	0.231378	0.510913	2.77236	0.399632	21.0643	Cyt_PolyA	exon
Arl15	ENSMUSG00000042348	ENSMUST00000091201,ENSMUST00000224068,ENSMUST00000224858	0.133663	0.386608	2.51449	0.570097	23.3214	Cyt_PolyA	exon
Arl16	ENSMUSG00000057594	ENSMUST00000124970,ENSMUST00000125806,ENSMUST00000141654,ENSMUST00000143233	0.653989	0.83148	3.9102	0.301604	13.7609	Cyt_PolyA	exon
Arl2	ENSMUSG00000024944	ENSMUST00000025893,ENSMUST00000134821,ENSMUST00000235200,ENSMUST00000236138	0.213077	0.491443	2.45804	0.577231	3.07074	Cyt_PolyA	exon
Arl2bp	ENSMUSG00000031776	ENSMUST00000034228,ENSMUST00000211858,ENSMUST00000212877	0.181759	0.453915	3.11067	0.700172	6.56117	Cyt_PolyA	exon
Arl3	ENSMUSG00000025035	ENSMUST00000026009,ENSMUST00000235540,ENSMUST00000238076	0.468484	0.713333	4.74171	0.3376	23.4489	Cyt_PolyA	exon
Arl4a	ENSMUSG00000047446	ENSMUST00000101472,ENSMUST00000146905	0.0503776	0.229942	5.73783	0.749863	21.002	Cyt_PolyA	exon
Arl4d	ENSMUSG00000034936	ENSMUST00000039388	0.299693	0.577867	4.31834	0.572005	4.86773	Cyt_PolyA	exon
Arl5a	ENSMUSG00000036093	ENSMUST00000036541	0.00186869	0.0292388	6.33643	0.868842	15.1989	Cyt_PolyA	exon
Arl5b	ENSMUSG00000017418	ENSMUST00000069870,ENSMUST00000128682,ENSMUST00000129509,ENSMUST00000193836,ENSMUST00000193883	0.0105008	0.0904752	3.01917	2.66531	13.8284	Cyt_PolyA	exon
Arl6	ENSMUSG00000022722	ENSMUST00000023405,ENSMUST00000099646,ENSMUST00000118438,ENSMUST00000149797	0.932877	0.970007	2.55825	0.134759	2.44971	Cyt_PolyA	exon
Arl6ip1	ENSMUSG00000030654	ENSMUST00000032888,ENSMUST00000205182	0.00804505	0.0760761	7.2394	0.491767	15.1121	Cyt_PolyA	exon
Arl6ip4	ENSMUSG00000029404	ENSMUST00000031351,ENSMUST00000196401	0.300223	0.578603	6.27975	0.437025	13.3811	Cyt_PolyA	exon
Arl6ip5	ENSMUSG00000035199	ENSMUST00000044681	0.190065	0.46303	5.42583	0.396659	21.6736	Cyt_PolyA	exon
Arl6ip6	ENSMUSG00000026960	ENSMUST00000028336,ENSMUST00000155517	0.4138	0.676179	3.40892	0.385416	10.6741	Cyt_PolyA	exon
Arl8a	ENSMUSG00000026426	ENSMUST00000027684,ENSMUST00000123344,ENSMUST00000125774	0.710487	0.864002	3.64583	0.207212	4.9388	Cyt_PolyA	exon
Arl8b	ENSMUSG00000030105	ENSMUST00000032196,ENSMUST00000204483	0.0781099	0.288699	5.23886	0.622023	18.6217	Cyt_PolyA	exon
Armc1	ENSMUSG00000027599	ENSMUST00000029125	0.0281512	0.161701	5.357	0.620438	15.7967	Cyt_PolyA	exon
Armc10	ENSMUSG00000038525	ENSMUST00000072896	0.466198	0.712255	2.76102	0.356257	2.09263	Cyt_PolyA	exon
Armc5	ENSMUSG00000042178	ENSMUST00000044660	0.484256	0.72364	0.1658	0.457232	9.20422	Cyt_PolyA	exon
Armc6	ENSMUSG00000002343	ENSMUST00000019679,ENSMUST00000130319,ENSMUST00000136666,ENSMUST00000139765,ENSMUST00000147387	0.344125	0.61966	1.7646	0.582064	23.4128	Cyt_PolyA	exon
Armc7	ENSMUSG00000057219	ENSMUST00000035240,ENSMUST00000126533,ENSMUST00000136985	0.141973	0.398292	1.19433	0.708649	4.82666	Cyt_PolyA	exon
Armc8	ENSMUSG00000032468	ENSMUST00000035043,ENSMUST00000185524,ENSMUST00000186049	0.305828	0.58413	3.18324	0.287928	16.0176	Cyt_PolyA	exon
Armc9	ENSMUSG00000062590	ENSMUST00000131412,ENSMUST00000134858,ENSMUST00000135973,ENSMUST00000150059,ENSMUST00000153653,ENSMUST00000155168,ENSMUST00000156675,ENSMUST00000186509	0.0175581	0.124423	1.55154	0.965195	1.7372	Cyt_PolyA	exon
Armcx3	ENSMUSG00000049047	ENSMUST00000081834,ENSMUST00000086880	0.0167722	0.121345	2.63364	1.00752	23.2643	Cyt_PolyA	exon
Armh3	ENSMUSG00000039901	ENSMUST00000045396,ENSMUST00000235131	0.14646	0.40471	1.27056	0.564748	6.363	Cyt_PolyA	exon
Armt1	ENSMUSG00000061759	ENSMUST00000095893,ENSMUST00000117489,ENSMUST00000118544	0.222749	0.502878	3.41565	0.378713	18.0771	Cyt_PolyA	exon
Arnt	ENSMUSG00000015522	ENSMUST00000090804,ENSMUST00000102749,ENSMUST00000107160,ENSMUST00000107161,ENSMUST00000149051,ENSMUST00000156653	0.0828267	0.29733	3.70261	0.438123	17.7125	Cyt_PolyA	exon
Arntl	ENSMUSG00000055116	ENSMUST00000047321,ENSMUST00000210074,ENSMUST00000211770	8.85101e-10	1.90652e-07	2.37832	5.34495	22.8501	Cyt_PolyA	exon
Arpc1a	ENSMUSG00000029621	ENSMUST00000031625,ENSMUST00000127694,ENSMUST00000134835,ENSMUST00000142276	0.0769505	0.287218	6.49551	0.56583	17.2478	Cyt_PolyA	exon
Arpc1b	ENSMUSG00000029622	ENSMUST00000085679,ENSMUST00000126343,ENSMUST00000136074,ENSMUST00000138235,ENSMUST00000138900,ENSMUST00000138922,ENSMUST00000144375,ENSMUST00000196111	0.775075	0.895491	5.84934	0.257717	2.57438	Cyt_PolyA	exon
Arpc2	ENSMUSG00000006304	ENSMUST00000006467,ENSMUST00000113819,ENSMUST00000113820	0.669541	0.841858	7.35774	0.107566	22.1787	Cyt_PolyA	exon
Arpc3	ENSMUSG00000029465	ENSMUST00000031421,ENSMUST00000102525,ENSMUST00000111716	0.0541422	0.239306	7.31684	0.793041	3.05364	Cyt_PolyA	exon
Arpc4	ENSMUSG00000079426	ENSMUST00000156898,ENSMUST00000203578,ENSMUST00000204802	0.188538	0.462091	6.59605	0.425277	0.981338	Cyt_PolyA	exon
Arpc5	ENSMUSG00000008475	ENSMUST00000077755,ENSMUST00000097536,ENSMUST00000143008	0.285954	0.566509	7.01601	0.356145	16.5298	Cyt_PolyA	exon
Arpc5l	ENSMUSG00000026755	ENSMUST00000112862,ENSMUST00000135049,ENSMUST00000141467,ENSMUST00000204825	0.0222002	0.142127	6.71242	0.614713	18.3858	Cyt_PolyA	exon
Arpin	ENSMUSG00000039043	ENSMUST00000048731	0.531223	0.754686	2.60498	0.419694	23.2507	Cyt_PolyA	exon
Arpp19	ENSMUSG00000007656	ENSMUST00000167885,ENSMUST00000168166,ENSMUST00000169188,ENSMUST00000169492,ENSMUST00000170308,ENSMUST00000170310	0.571754	0.778683	8.65327	0.292494	22.3941	Cyt_PolyA	exon
Arrb1	ENSMUSG00000018909	ENSMUST00000098266,ENSMUST00000162043,ENSMUST00000162290,ENSMUST00000179755	0.235853	0.515215	0.424023	0.633012	1.81524	Cyt_PolyA	exon
Arrb2	ENSMUSG00000060216	ENSMUST00000102563,ENSMUST00000102564,ENSMUST00000108568,ENSMUST00000125441,ENSMUST00000144454,ENSMUST00000150076	0.0840355	0.299744	3.6697	0.596862	2.10415	Cyt_PolyA	exon
Arrdc1	ENSMUSG00000026972	ENSMUST00000028349,ENSMUST00000102935,ENSMUST00000133396,ENSMUST00000152240,ENSMUST00000155525,ENSMUST00000155953	0.230268	0.509753	0.418938	0.874325	2.62003	Cyt_PolyA	exon
Arrdc2	ENSMUSG00000002910	ENSMUST00000002989,ENSMUST00000212508,ENSMUST00000212898,ENSMUST00000213095	0.836913	0.925217	1.35875	0.253188	10.28	Cyt_PolyA	exon
Arrdc2	ENSMUSG00000110906	ENSMUST00000215203,ENSMUST00000215622,ENSMUST00000216106,ENSMUST00000217126	0.836913	0.925217	1.35875	0.253188	10.28	Cyt_PolyA	exon
Arrdc3	ENSMUSG00000074794	ENSMUST00000099356,ENSMUST00000159090,ENSMUST00000159690,ENSMUST00000159856,ENSMUST00000161441,ENSMUST00000162904	0.225457	0.505454	5.60045	1.26348	6.06651	Cyt_PolyA	exon
Arrdc4	ENSMUSG00000042659	ENSMUST00000048068,ENSMUST00000118110	0.29038	0.570092	2.44174	0.477691	4.56142	Cyt_PolyA	exon
Arsa	ENSMUSG00000022620	ENSMUST00000023292,ENSMUST00000165199,ENSMUST00000168052,ENSMUST00000168270	2.30557e-05	0.00104702	3.19945	1.42693	7.54045	Cyt_PolyA	exon
Arsb	ENSMUSG00000042082	ENSMUST00000091403	0.91966	0.964543	2.96532	0.102121	8.77172	Cyt_PolyA	exon
Arsg	ENSMUSG00000020604	ENSMUST00000020928,ENSMUST00000106696,ENSMUST00000106697	0.0455062	0.215296	5.32912	0.654638	22.7513	Cyt_PolyA	exon
Arsk	ENSMUSG00000021592	ENSMUST00000120573,ENSMUST00000223579,ENSMUST00000224262,ENSMUST00000224632,ENSMUST00000225642,ENSMUST00000239063	0.527923	0.752481	1.96412	0.252634	23.6388	Cyt_PolyA	exon
Art2b	ENSMUSG00000030651	ENSMUST00000209526	0.277652	0.56051	-1.66277	1.3872	21.8982	Cyt_PolyA	exon
Arv1	ENSMUSG00000031982	ENSMUST00000034463,ENSMUST00000212036,ENSMUST00000212959	0.478278	0.720428	1.05961	0.742422	4.57487	Cyt_PolyA	exon
Arvcf	ENSMUSG00000000325	ENSMUST00000115610,ENSMUST00000115614,ENSMUST00000126183,ENSMUST00000150253,ENSMUST00000150484,ENSMUST00000155548,ENSMUST00000232241	0.0269252	0.157857	1.88015	0.655566	5.6268	Cyt_PolyA	exon
As3mt	ENSMUSG00000003559	ENSMUST00000003655,ENSMUST00000235266,ENSMUST00000235842,ENSMUST00000236063,ENSMUST00000236473,ENSMUST00000237219	0.0283727	0.161998	5.84615	0.6723	0.813235	Cyt_PolyA	exon
Asah1	ENSMUSG00000031591	ENSMUST00000034000,ENSMUST00000110417,ENSMUST00000126561	0.726303	0.872202	5.11726	0.203144	19.9214	Cyt_PolyA	exon
Asah2	ENSMUSG00000024887	ENSMUST00000096119,ENSMUST00000235213,ENSMUST00000235273,ENSMUST00000236030,ENSMUST00000236208,ENSMUST00000237104,ENSMUST00000237697	0.0828635	0.297371	2.42213	0.476084	12.7672	Cyt_PolyA	exon
Asap1	ENSMUSG00000022377	ENSMUST00000110115,ENSMUST00000175793,ENSMUST00000175799,ENSMUST00000175963,ENSMUST00000176014,ENSMUST00000176358,ENSMUST00000176516,ENSMUST00000176909,ENSMUST00000177035,ENSMUST00000177083,ENSMUST00000177371	0.104076	0.33758	1.9224	0.557773	1.75219	Cyt_PolyA	exon
Asap2	ENSMUSG00000052632	ENSMUST00000050990,ENSMUST00000064595,ENSMUST00000090834,ENSMUST00000101562	3.05353e-07	3.38049e-05	0.457063	3.23697	1.40717	Cyt_PolyA	exon
Asap3	ENSMUSG00000036995	ENSMUST00000047526	0.0765223	0.286184	1.14511	0.746895	13.8292	Cyt_PolyA	exon
Asb1	ENSMUSG00000026311	ENSMUST00000027538	0.140639	0.397495	0.563377	0.674804	11.3868	Cyt_PolyA	exon
Asb13	ENSMUSG00000033781	ENSMUST00000042288,ENSMUST00000141147,ENSMUST00000141967	0.00424387	0.0505475	4.54745	0.728636	22.3483	Cyt_PolyA	exon
Asb3	ENSMUSG00000020305	ENSMUST00000020551,ENSMUST00000117883,ENSMUST00000148163,ENSMUST00000203878	0.782022	0.8997	2.76035	0.169415	3.13339	Cyt_PolyA	exon
Asb6	ENSMUSG00000039483	ENSMUST00000129628,ENSMUST00000147414,ENSMUST00000148036	0.893798	0.952431	2.06772	0.154498	5.5984	Cyt_PolyA	exon
Asb7	ENSMUSG00000030509	ENSMUST00000068980,ENSMUST00000124899,ENSMUST00000131320,ENSMUST00000207785,ENSMUST00000208059	0.396069	0.659903	2.41235	0.348132	6.53298	Cyt_PolyA	exon
Asb8	ENSMUSG00000048175	ENSMUST00000059112,ENSMUST00000143400	0.505293	0.738854	4.146	0.279001	4.93782	Cyt_PolyA	exon
Ascc1	ENSMUSG00000044475	ENSMUST00000050516,ENSMUST00000164083,ENSMUST00000219778	0.0120925	0.0990345	3.94736	0.739897	3.74522	Cyt_PolyA	exon
Ascc2	ENSMUSG00000020412	ENSMUST00000070257,ENSMUST00000109930	0.119826	0.36429	2.42408	0.481541	9.18803	Cyt_PolyA	exon
Ascc3	ENSMUSG00000038774	ENSMUST00000035606,ENSMUST00000217725,ENSMUST00000220026	0.599681	0.797603	3.25384	0.195891	13.1991	Cyt_PolyA	exon
Asf1a	ENSMUSG00000019857	ENSMUST00000020004,ENSMUST00000218025,ENSMUST00000219271,ENSMUST00000219282	0.980165	0.991243	5.12497	0.0567447	14.8839	Cyt_PolyA	exon
Asgr1	ENSMUSG00000020884	ENSMUST00000018699,ENSMUST00000092959,ENSMUST00000108585,ENSMUST00000146411	0.278338	0.560738	9.71948	0.389229	2.00442	Cyt_PolyA	exon
Asgr2	ENSMUSG00000040963	ENSMUST00000102572,ENSMUST00000124721,ENSMUST00000179757	0.229967	0.509609	7.57697	0.479903	2.93094	Cyt_PolyA	exon
Ash1l	ENSMUSG00000028053	ENSMUST00000090933,ENSMUST00000186583	0.502841	0.737328	1.14352	0.32175	6.50027	Cyt_PolyA	exon
Ash2l	ENSMUSG00000031575	ENSMUST00000068892,ENSMUST00000110608,ENSMUST00000110609,ENSMUST00000139946,ENSMUST00000142358,ENSMUST00000151856,ENSMUST00000166078,ENSMUST00000211188	0.969009	0.986436	3.68048	0.0535406	7.04227	Cyt_PolyA	exon
Asic5	ENSMUSG00000028008	ENSMUST00000029641,ENSMUST00000142889	0.147823	0.407426	3.71953	0.580272	13.769	Cyt_PolyA	exon
Asl	ENSMUSG00000025533	ENSMUST00000159096,ENSMUST00000160557,ENSMUST00000161094,ENSMUST00000161640	0.0177225	0.12506	9.0888	0.633267	16.4336	Cyt_PolyA	exon
Asna1	ENSMUSG00000052456	ENSMUST00000064314,ENSMUST00000211221,ENSMUST00000211702	0.133566	0.386608	5.1998	0.503285	3.20289	Cyt_PolyA	exon
Asns	ENSMUSG00000029752	ENSMUST00000031766,ENSMUST00000140097	0.63009	0.816306	1.77033	0.595482	1.89733	Cyt_PolyA	exon
Asnsd1	ENSMUSG00000026095	ENSMUST00000027264,ENSMUST00000123519	0.316184	0.593747	6.01158	0.38588	16.6783	Cyt_PolyA	exon
Aspa	ENSMUSG00000020774	ENSMUST00000021119,ENSMUST00000134079,ENSMUST00000141898,ENSMUST00000155630	0.066672	0.26575	4.68481	0.675587	17.7401	Cyt_PolyA	exon
Aspdh	ENSMUSG00000038704	ENSMUST00000035929,ENSMUST00000133801,ENSMUST00000135624	0.0654552	0.263324	6.4502	0.858027	4.91415	Cyt_PolyA	exon
Aspg	ENSMUSG00000037686	ENSMUST00000079400,ENSMUST00000220719,ENSMUST00000222970,ENSMUST00000223184	0.000170071	0.00478605	6.41364	0.848957	7.71123	Cyt_PolyA	exon
Asph	ENSMUSG00000028207	ENSMUST00000084912,ENSMUST00000108334,ENSMUST00000108335,ENSMUST00000108337,ENSMUST00000108339,ENSMUST00000108340,ENSMUST00000131605,ENSMUST00000152058,ENSMUST00000152526	0.0446828	0.213251	3.80701	0.48082	17.3415	Cyt_PolyA	exon
Aspscr1	ENSMUSG00000025142	ENSMUST00000026135,ENSMUST00000106158,ENSMUST00000106159,ENSMUST00000127269,ENSMUST00000131727,ENSMUST00000135346,ENSMUST00000149389,ENSMUST00000152990,ENSMUST00000166838,ENSMUST00000168097,ENSMUST00000168510,ENSMUST00000168714,ENSMUST00000168947,ENSMUST00000171700	0.0877869	0.307024	5.75346	0.723882	4.81385	Cyt_PolyA	exon
Asrgl1	ENSMUSG00000024654	ENSMUST00000049948,ENSMUST00000150353	0.231859	0.511427	2.6586	0.319989	23.8266	Cyt_PolyA	exon
Ass1	ENSMUSG00000076441	ENSMUST00000102840,ENSMUST00000130195,ENSMUST00000192802	0.00651545	0.066512	11.3943	1.08871	3.59184	Cyt_PolyA	exon
Aste1	ENSMUSG00000032567	ENSMUST00000035181,ENSMUST00000123807,ENSMUST00000137208,ENSMUST00000176940,ENSMUST00000189758	0.571984	0.77879	0.525659	0.481026	8.35002	Cyt_PolyA	exon
Asxl1	ENSMUSG00000042548	ENSMUST00000109790,ENSMUST00000123215,ENSMUST00000144722	0.130354	0.381473	1.73934	0.442046	7.00103	Cyt_PolyA	exon
Asxl2	ENSMUSG00000037486	ENSMUST00000092003,ENSMUST00000111215,ENSMUST00000138740,ENSMUST00000140046,ENSMUST00000144247,ENSMUST00000152196,ENSMUST00000153102,ENSMUST00000219208	0.603639	0.801039	1.80027	0.248993	11.4707	Cyt_PolyA	exon
Atad1	ENSMUSG00000013662	ENSMUST00000070210,ENSMUST00000235412,ENSMUST00000236546,ENSMUST00000238016	0.292998	0.571817	5.93578	0.248433	18.6499	Cyt_PolyA	exon
Atad2b	ENSMUSG00000052812	ENSMUST00000045664,ENSMUST00000218303,ENSMUST00000218859	0.625158	0.81318	1.79508	0.269426	11.5221	Cyt_PolyA	exon
Atad3a	ENSMUSG00000029036	ENSMUST00000030903,ENSMUST00000126725,ENSMUST00000175679,ENSMUST00000176839,ENSMUST00000177066,ENSMUST00000184913	0.279599	0.561683	5.37942	0.347296	10.4048	Cyt_PolyA	exon
Atat1	ENSMUSG00000024426	ENSMUST00000056034,ENSMUST00000061052,ENSMUST00000077494,ENSMUST00000126744,ENSMUST00000130309,ENSMUST00000137069,ENSMUST00000140292,ENSMUST00000140990,ENSMUST00000141662,ENSMUST00000143114,ENSMUST00000149277,ENSMUST00000151009,ENSMUST00000174436	0.0284324	0.161998	2.53882	0.803118	2.48516	Cyt_PolyA	exon
Ate1	ENSMUSG00000030850	ENSMUST00000033139,ENSMUST00000035458,ENSMUST00000178534,ENSMUST00000207041,ENSMUST00000216011	0.549056	0.766406	3.29056	0.250841	12.5381	Cyt_PolyA	exon
Atf1	ENSMUSG00000023027	ENSMUST00000023769,ENSMUST00000166435,ENSMUST00000166809,ENSMUST00000168103,ENSMUST00000169408,ENSMUST00000171869,ENSMUST00000172154	0.159195	0.422912	5.09276	0.314195	18.5129	Cyt_PolyA	exon
Atf2	ENSMUSG00000027104	ENSMUST00000100009,ENSMUST00000112010,ENSMUST00000112017,ENSMUST00000124737,ENSMUST00000128531,ENSMUST00000136958,ENSMUST00000154456,ENSMUST00000173010	0.409089	0.6718	4.11371	0.325596	13.1175	Cyt_PolyA	exon
Atf4	ENSMUSG00000042406	ENSMUST00000109605,ENSMUST00000230434	0.000210727	0.00556954	7.08355	0.780394	20.3214	Cyt_PolyA	exon
Atf5	ENSMUSG00000038539	ENSMUST00000047356,ENSMUST00000107893	2.7073e-05	0.00117667	7.12061	1.31366	2.63374	Cyt_PolyA	exon
Atf6	ENSMUSG00000026663	ENSMUST00000027974	0.0154521	0.115645	3.63555	0.683518	13.5345	Cyt_PolyA	exon
Atf6b	ENSMUSG00000015461	ENSMUST00000015605,ENSMUST00000174519	0.274379	0.556873	2.31214	0.590782	0.661097	Cyt_PolyA	exon
Atf7	ENSMUSG00000099083	ENSMUST00000096143,ENSMUST00000183765,ENSMUST00000183786,ENSMUST00000184616	0.129692	0.380009	3.14322	0.891447	6.08777	Cyt_PolyA	exon
Atf7ip	ENSMUSG00000030213	ENSMUST00000032335,ENSMUST00000185332,ENSMUST00000186742,ENSMUST00000187429,ENSMUST00000203178,ENSMUST00000203988	0.956752	0.98027	1.53323	0.0775229	14.9765	Cyt_PolyA	exon
Atg10	ENSMUSG00000021619	ENSMUST00000022119,ENSMUST00000224449	0.98242	0.992143	3.84189	0.0572565	8.52302	Cyt_PolyA	exon
Atg101	ENSMUSG00000037204	ENSMUST00000048393,ENSMUST00000229525	0.00481159	0.0551797	5.38269	0.800651	1.85006	Cyt_PolyA	exon
Atg12	ENSMUSG00000032905	ENSMUST00000035648,ENSMUST00000234830	0.393004	0.658267	4.21966	0.294826	16.7864	Cyt_PolyA	exon
Atg13	ENSMUSG00000027244	ENSMUST00000028678,ENSMUST00000076803,ENSMUST00000126000,ENSMUST00000153631	0.396846	0.660097	4.19098	0.352584	5.67938	Cyt_PolyA	exon
Atg14	ENSMUSG00000037526	ENSMUST00000042988	0.043997	0.211173	3.06567	0.567324	11.1198	Cyt_PolyA	exon
Atg16l1	ENSMUSG00000026289	ENSMUST00000027512,ENSMUST00000113186,ENSMUST00000113190,ENSMUST00000127884,ENSMUST00000129431,ENSMUST00000134603,ENSMUST00000137638,ENSMUST00000139628,ENSMUST00000151037	0.0896771	0.311534	4.02995	0.408942	10.9564	Cyt_PolyA	exon
Atg16l2	ENSMUSG00000047767	ENSMUST00000120267,ENSMUST00000122116,ENSMUST00000123835,ENSMUST00000123970,ENSMUST00000124617,ENSMUST00000131988,ENSMUST00000134531,ENSMUST00000140059,ENSMUST00000140553,ENSMUST00000143630,ENSMUST00000146445,ENSMUST00000207121	5.02612e-07	5.08461e-05	4.09982	2.05234	23.5127	Cyt_PolyA	exon
Atg2a	ENSMUSG00000024773	ENSMUST00000045351,ENSMUST00000145600	0.00412338	0.049728	0.894995	1.0169	6.62564	Cyt_PolyA	exon
Atg2a	ENSMUSG00000106907	ENSMUST00000201269,ENSMUST00000202877	0.00412338	0.049728	0.894995	1.0169	6.62564	Cyt_PolyA	exon
Atg2b	ENSMUSG00000041341	ENSMUST00000041055,ENSMUST00000220960,ENSMUST00000221015	0.154075	0.415867	1.46154	0.930038	6.01433	Cyt_PolyA	exon
Atg3	ENSMUSG00000022663	ENSMUST00000023343,ENSMUST00000150390	0.0901071	0.312243	7.20882	0.503637	16.4845	Cyt_PolyA	exon
Atg4a	ENSMUSG00000079418	ENSMUST00000112971,ENSMUST00000147972	0.384345	0.651613	3.31118	0.329893	18.3017	Cyt_PolyA	exon
Atg4a	ENSMUSG00000116318	ENSMUST00000229114,ENSMUST00000230416	0.384345	0.651613	3.31118	0.329893	18.3017	Cyt_PolyA	exon
Atg4b	ENSMUSG00000026280	ENSMUST00000027502,ENSMUST00000135762,ENSMUST00000149436,ENSMUST00000185482,ENSMUST00000185754,ENSMUST00000186001,ENSMUST00000186124,ENSMUST00000186811,ENSMUST00000187824,ENSMUST00000189152,ENSMUST00000189872	0.194241	0.468533	4.71965	0.402287	3.69318	Cyt_PolyA	exon
Atg4c	ENSMUSG00000028550	ENSMUST00000030279,ENSMUST00000152121,ENSMUST00000180278	0.377042	0.646491	3.06234	0.38133	1.21572	Cyt_PolyA	exon
Atg4d	ENSMUSG00000002820	ENSMUST00000065005,ENSMUST00000216826,ENSMUST00000217269,ENSMUST00000217591	0.0236381	0.147824	4.546	0.817496	10.892	Cyt_PolyA	exon
Atg5	ENSMUSG00000038160	ENSMUST00000039286	0.289707	0.570092	6.19498	0.271667	23.1109	Cyt_PolyA	exon
Atg7	ENSMUSG00000030314	ENSMUST00000032457,ENSMUST00000182035,ENSMUST00000182098,ENSMUST00000182169,ENSMUST00000182428,ENSMUST00000182510,ENSMUST00000182793,ENSMUST00000182860,ENSMUST00000203130	0.0119237	0.0982617	3.68227	0.895369	6.23105	Cyt_PolyA	exon
Atg9a	ENSMUSG00000033124	ENSMUST00000040689,ENSMUST00000186744,ENSMUST00000188347,ENSMUST00000188430,ENSMUST00000189665,ENSMUST00000189702,ENSMUST00000189820,ENSMUST00000239085	0.0911645	0.314388	3.08017	0.83798	7.15915	Cyt_PolyA	exon
Atic	ENSMUSG00000026192	ENSMUST00000027384,ENSMUST00000154855	0.811729	0.913819	3.27081	0.15096	18.1816	Cyt_PolyA	exon
Atl2	ENSMUSG00000059811	ENSMUST00000068282,ENSMUST00000222193,ENSMUST00000222415,ENSMUST00000223273	0.552257	0.767633	4.89792	0.419555	10.8663	Cyt_PolyA	exon
Atl3	ENSMUSG00000024759	ENSMUST00000025668,ENSMUST00000170373,ENSMUST00000236382	0.799169	0.907954	4.78646	0.146686	9.91456	Cyt_PolyA	exon
Atm	ENSMUSG00000034218	ENSMUST00000118282,ENSMUST00000126598,ENSMUST00000132249,ENSMUST00000132403,ENSMUST00000232179	0.5085	0.740392	1.52649	0.531248	10.8959	Cyt_PolyA	exon
Atmin	ENSMUSG00000047388	ENSMUST00000109099	0.016239	0.119178	1.06602	0.766354	5.22533	Cyt_PolyA	exon
Atn1	ENSMUSG00000004263	ENSMUST00000088357,ENSMUST00000146872	0.020717	0.136811	0.283145	1.52842	6.3263	Cyt_PolyA	exon
Atoh8	ENSMUSG00000037621	ENSMUST00000042646,ENSMUST00000206425,ENSMUST00000206553	0.172831	0.441553	3.58138	0.831242	3.8993	Cyt_PolyA	exon
Atox1	ENSMUSG00000018585	ENSMUST00000108857,ENSMUST00000138412	0.295905	0.573863	9.02467	0.582054	23.3212	Cyt_PolyA	exon
Atp10d	ENSMUSG00000046808	ENSMUST00000126664,ENSMUST00000169617	0.49874	0.734711	-2.37218	1.21195	23.9408	Cyt_PolyA	exon
Atp11a	ENSMUSG00000031441	ENSMUST00000033818,ENSMUST00000091237,ENSMUST00000127197,ENSMUST00000131804,ENSMUST00000132974,ENSMUST00000133338,ENSMUST00000136918,ENSMUST00000139545,ENSMUST00000143359	0.0283748	0.161998	2.13539	1.79578	0.0668192	Cyt_PolyA	exon
Atp11b	ENSMUSG00000037400	ENSMUST00000029257,ENSMUST00000196700,ENSMUST00000196965,ENSMUST00000198599,ENSMUST00000199892	0.905954	0.958734	3.59982	0.203304	5.90822	Cyt_PolyA	exon
Atp11c	ENSMUSG00000062949	ENSMUST00000033480,ENSMUST00000101527,ENSMUST00000133295,ENSMUST00000138569,ENSMUST00000154051	0.136726	0.391563	4.95596	0.517925	11.8295	Cyt_PolyA	exon
Atp11c	ENSMUSG00000108408	ENSMUST00000206006,ENSMUST00000206309,ENSMUST00000206326,ENSMUST00000206471,ENSMUST00000206994	0.136726	0.391563	4.95596	0.517925	11.8295	Cyt_PolyA	exon
Atp13a1	ENSMUSG00000031862	ENSMUST00000034326,ENSMUST00000238217,ENSMUST00000238316,ENSMUST00000238442,ENSMUST00000238491	0.836841	0.925217	2.57884	0.179419	11.7004	Cyt_PolyA	exon
Atp13a2	ENSMUSG00000036622	ENSMUST00000037055,ENSMUST00000127833,ENSMUST00000137630,ENSMUST00000151517,ENSMUST00000156995,ENSMUST00000168047	0.0625076	0.256883	1.28666	0.919484	6.5253	Cyt_PolyA	exon
Atp13a3	ENSMUSG00000022533	ENSMUST00000061350,ENSMUST00000100013,ENSMUST00000149882,ENSMUST00000229503,ENSMUST00000229750	0.503325	0.737669	5.28489	0.341673	14.9473	Cyt_PolyA	exon
Atp1a1	ENSMUSG00000033161	ENSMUST00000036493,ENSMUST00000130649	0.000607798	0.0128746	6.35376	1.12094	13.3525	Cyt_PolyA	exon
Atp1b1	ENSMUSG00000026576	ENSMUST00000027863,ENSMUST00000193367,ENSMUST00000193980	0.00125348	0.0216999	4.75628	0.864554	11.8377	Cyt_PolyA	exon
Atp1b3	ENSMUSG00000032412	ENSMUST00000034983	0.210663	0.488624	5.08998	0.552179	19.8059	Cyt_PolyA	exon
Atp23	ENSMUSG00000025436	ENSMUST00000026504,ENSMUST00000168520,ENSMUST00000220051	0.768086	0.892424	2.98513	0.240924	10.3344	Cyt_PolyA	exon
Atp2a2	ENSMUSG00000029467	ENSMUST00000031423,ENSMUST00000177974,ENSMUST00000179939	0.347046	0.621701	4.41146	0.495496	18.4814	Cyt_PolyA	exon
Atp2b1	ENSMUSG00000019943	ENSMUST00000020107,ENSMUST00000219557,ENSMUST00000219624,ENSMUST00000220124	0.484242	0.72364	2.3397	0.271456	19.1888	Cyt_PolyA	exon
Atp2b4	ENSMUSG00000026463	ENSMUST00000128692,ENSMUST00000165602	0.484044	0.72364	-1.5749	0.658925	1.46805	Cyt_PolyA	exon
Atp2c1	ENSMUSG00000032570	ENSMUST00000038118,ENSMUST00000112557,ENSMUST00000176651,ENSMUST00000176656,ENSMUST00000176787,ENSMUST00000176960,ENSMUST00000177074,ENSMUST00000177293,ENSMUST00000177334	0.993272	0.996721	3.37226	0.0600407	18.7271	Cyt_PolyA	exon
Atp5a1	ENSMUSG00000025428	ENSMUST00000026495,ENSMUST00000128073,ENSMUST00000135678,ENSMUST00000146869	0.522667	0.749816	9.30453	0.299355	15.7843	Cyt_PolyA	exon
Atp5a1	ENSMUSG00000116276	ENSMUST00000229172,ENSMUST00000230240,ENSMUST00000230776,ENSMUST00000231086	0.522667	0.749816	9.30453	0.299355	15.7843	Cyt_PolyA	exon
Atp5b	ENSMUSG00000025393	ENSMUST00000026459,ENSMUST00000124993,ENSMUST00000125992,ENSMUST00000126040,ENSMUST00000126751,ENSMUST00000139295	0.931133	0.969465	11.192	0.0991352	4.28166	Cyt_PolyA	exon
Atp5c1	ENSMUSG00000025781	ENSMUST00000026887,ENSMUST00000114896,ENSMUST00000114897,ENSMUST00000130067	0.0906581	0.31318	9.41337	0.639412	1.17869	Cyt_PolyA	exon
Atp5d	ENSMUSG00000003072	ENSMUST00000003156,ENSMUST00000105366	0.75618	0.885782	8.48822	0.232236	2.54514	Cyt_PolyA	exon
Atp5e	ENSMUSG00000016252	ENSMUST00000016396,ENSMUST00000149191	0.462938	0.710532	11.2235	0.534927	22.7849	Cyt_PolyA	exon
Atp5g1	ENSMUSG00000006057	ENSMUST00000107684,ENSMUST00000107686	0.231951	0.511452	9.71214	0.485894	0.735557	Cyt_PolyA	exon
Atp5g2	ENSMUSG00000062683	ENSMUST00000185641,ENSMUST00000187160	0.882784	0.947975	4.0948	0.440187	1.58874	Cyt_PolyA	exon
Atp5g3	ENSMUSG00000018770	ENSMUST00000018914,ENSMUST00000111996,ENSMUST00000142768	0.62011	0.810496	10.6344	0.353264	20.0474	Cyt_PolyA	exon
Atp5h	ENSMUSG00000034566	ENSMUST00000043931,ENSMUST00000106537,ENSMUST00000137563,ENSMUST00000138779,ENSMUST00000141474,ENSMUST00000180072	0.258559	0.540275	10.8168	0.424583	23.2552	Cyt_PolyA	exon
Atp5j	ENSMUSG00000022890	ENSMUST00000023608,ENSMUST00000114191,ENSMUST00000114193,ENSMUST00000144799,ENSMUST00000146103,ENSMUST00000146225,ENSMUST00000150502	0.0843645	0.300276	10.7742	0.573156	17.3708	Cyt_PolyA	exon
Atp5j2	ENSMUSG00000038690	ENSMUST00000037056,ENSMUST00000162360	0.36664	0.637796	11.2633	0.521186	17.9959	Cyt_PolyA	exon
Atp5k	ENSMUSG00000050856	ENSMUST00000049628,ENSMUST00000123184	0.52541	0.750997	11.1573	0.48569	19.9532	Cyt_PolyA	exon
Atp5l	ENSMUSG00000038717	ENSMUST00000216380	0.393759	0.658698	10.8564	0.546471	20.0196	Cyt_PolyA	exon
Atp5md	ENSMUSG00000071528	ENSMUST00000096014,ENSMUST00000235771	0.733357	0.875567	11.2624	0.435166	20.9074	Cyt_PolyA	exon
Atp5mpl	ENSMUSG00000021290	ENSMUST00000021719,ENSMUST00000222874,ENSMUST00000223435	0.303984	0.583074	10.9874	0.614666	18.3473	Cyt_PolyA	exon
Atp5o	ENSMUSG00000022956	ENSMUST00000023677,ENSMUST00000139277,ENSMUST00000150642,ENSMUST00000154661,ENSMUST00000155452	0.501687	0.736734	9.77687	0.37031	20.668	Cyt_PolyA	exon
Atp5pb	ENSMUSG00000000563	ENSMUST00000118209,ENSMUST00000133320,ENSMUST00000199311	0.282753	0.56419	9.86977	0.421596	18.2599	Cyt_PolyA	exon
Atp6ap1	ENSMUSG00000019087	ENSMUST00000019231,ENSMUST00000114171,ENSMUST00000135914,ENSMUST00000144075,ENSMUST00000154630	0.350535	0.624333	5.32145	0.364154	17.8804	Cyt_PolyA	exon
Atp6ap2	ENSMUSG00000031007	ENSMUST00000033313	0.007517	0.0729025	4.86824	0.733621	15.3588	Cyt_PolyA	exon
Atp6v0a1	ENSMUSG00000019302	ENSMUST00000092663,ENSMUST00000134919,ENSMUST00000139619,ENSMUST00000151554,ENSMUST00000154896	0.0921363	0.316331	2.43024	0.806893	7.18662	Cyt_PolyA	exon
Atp6v0a2	ENSMUSG00000038023	ENSMUST00000037865,ENSMUST00000197931,ENSMUST00000199526	0.055844	0.242625	3.19886	0.729508	13.7978	Cyt_PolyA	exon
Atp6v0b	ENSMUSG00000033379	ENSMUST00000036380,ENSMUST00000124974,ENSMUST00000132073,ENSMUST00000133530,ENSMUST00000147845,ENSMUST00000149868	0.322793	0.599744	7.63665	0.360986	17.1163	Cyt_PolyA	exon
Atp6v0c	ENSMUSG00000024121	ENSMUST00000024932,ENSMUST00000151061	0.727789	0.873175	6.69599	0.188869	8.54884	Cyt_PolyA	exon
Atp6v0d1	ENSMUSG00000013160	ENSMUST00000013304	0.655786	0.832466	6.04897	0.175205	1.78954	Cyt_PolyA	exon
Atp6v0d2	ENSMUSG00000028238	ENSMUST00000029900	0.201264	0.476559	1.00992	1.11511	5.97834	Cyt_PolyA	exon
Atp6v0e	ENSMUSG00000015575	ENSMUST00000015719,ENSMUST00000236346,ENSMUST00000236867	0.0651994	0.262972	7.00817	0.524901	21.4964	Cyt_PolyA	exon
Atp6v0e2	ENSMUSG00000039347	ENSMUST00000040361,ENSMUST00000203011	0.569508	0.777465	-0.344206	0.887687	23.9208	Cyt_PolyA	exon
Atp6v1a	ENSMUSG00000052459	ENSMUST00000063661,ENSMUST00000114666,ENSMUST00000124102,ENSMUST00000147025	0.0142819	0.109759	4.76584	0.618129	14.6958	Cyt_PolyA	exon
Atp6v1b2	ENSMUSG00000006273	ENSMUST00000006435,ENSMUST00000125211,ENSMUST00000129797	0.00567597	0.0606073	4.61508	0.498587	4.05769	Cyt_PolyA	exon
Atp6v1c1	ENSMUSG00000022295	ENSMUST00000022904,ENSMUST00000226487,ENSMUST00000226533	0.289735	0.570092	3.93162	0.33186	8.04627	Cyt_PolyA	exon
Atp6v1c1	ENSMUSG00000116394	ENSMUST00000229037,ENSMUST00000230180,ENSMUST00000231175	0.289735	0.570092	3.93162	0.33186	8.04627	Cyt_PolyA	exon
Atp6v1d	ENSMUSG00000021114	ENSMUST00000021536,ENSMUST00000219316,ENSMUST00000219377	7.27052e-05	0.00258544	5.85672	0.653338	16.9368	Cyt_PolyA	exon
Atp6v1e1	ENSMUSG00000019210	ENSMUST00000019354,ENSMUST00000203527,ENSMUST00000203783,ENSMUST00000205049	0.489198	0.727021	7.41117	0.224686	8.8242	Cyt_PolyA	exon
Atp6v1f	ENSMUSG00000004285	ENSMUST00000004396,ENSMUST00000143101,ENSMUST00000149646	0.248959	0.530815	7.32464	0.46546	2.40088	Cyt_PolyA	exon
Atp6v1g1	ENSMUSG00000039105	ENSMUST00000035301	0.0261225	0.155845	7.83455	0.777874	21.9766	Cyt_PolyA	exon
Atp6v1h	ENSMUSG00000033793	ENSMUST00000044369,ENSMUST00000192698,ENSMUST00000194676	0.878421	0.946241	6.40304	0.165412	21.0652	Cyt_PolyA	exon
Atp7a	ENSMUSG00000033792	ENSMUST00000055941,ENSMUST00000113557	0.861753	0.937661	-1.24509	0.355917	21.2044	Cyt_PolyA	exon
Atp7b	ENSMUSG00000006567	ENSMUST00000006742,ENSMUST00000110738	0.0900979	0.312243	1.5059	0.459488	8.14405	Cyt_PolyA	exon
Atp8a1	ENSMUSG00000037685	ENSMUST00000072971,ENSMUST00000130652,ENSMUST00000135930,ENSMUST00000143013,ENSMUST00000155911,ENSMUST00000200955	0.953523	0.978282	-0.146401	0.170188	2.26967	Cyt_PolyA	exon
Atp8b1	ENSMUSG00000039529	ENSMUST00000025482,ENSMUST00000235459,ENSMUST00000237686	0.00492795	0.0554652	3.31249	0.721586	19.9546	Cyt_PolyA	exon
Atp9a	ENSMUSG00000027546	ENSMUST00000029060,ENSMUST00000109175,ENSMUST00000109177	0.48313	0.72321	3.44358	0.338933	8.88183	Cyt_PolyA	exon
Atp9b	ENSMUSG00000024566	ENSMUST00000223926,ENSMUST00000224283,ENSMUST00000224709,ENSMUST00000225075,ENSMUST00000225218,ENSMUST00000225235,ENSMUST00000225345,ENSMUST00000225980,ENSMUST00000235385	0.279889	0.561831	2.97122	0.463755	9.42522	Cyt_PolyA	exon
Atpaf1	ENSMUSG00000028710	ENSMUST00000137401,ENSMUST00000176192,ENSMUST00000184179,ENSMUST00000239030	0.255885	0.537656	4.41898	0.313915	19.9745	Cyt_PolyA	exon
Atpaf2	ENSMUSG00000042709	ENSMUST00000108721,ENSMUST00000138696,ENSMUST00000154387,ENSMUST00000156966	0.994361	0.997416	4.33669	0.0196525	22.7853	Cyt_PolyA	exon
Atpif1	ENSMUSG00000054428	ENSMUST00000067496,ENSMUST00000145795,ENSMUST00000152993	0.910247	0.960502	6.75673	0.172833	22.0559	Cyt_PolyA	exon
Atpsckmt	ENSMUSG00000039065	ENSMUST00000042702,ENSMUST00000160146	0.0695123	0.272136	4.18173	0.521982	23.7935	Cyt_PolyA	exon
Atr	ENSMUSG00000032409	ENSMUST00000034980,ENSMUST00000191269	0.742879	0.879318	0.925345	0.892274	9.21671	Cyt_PolyA	exon
Atraid	ENSMUSG00000013622	ENSMUST00000013766,ENSMUST00000200800,ENSMUST00000200942,ENSMUST00000201136	0.7601	0.888011	7.33323	0.221325	23.2741	Cyt_PolyA	exon
Atrip	ENSMUSG00000025646	ENSMUST00000045011,ENSMUST00000159614,ENSMUST00000160217,ENSMUST00000160928,ENSMUST00000161270,ENSMUST00000161521	0.393669	0.65864	1.8504	0.328979	23.0358	Cyt_PolyA	exon
Atrn	ENSMUSG00000027312	ENSMUST00000028781,ENSMUST00000134964,ENSMUST00000156982	0.316937	0.594516	2.90267	0.384917	8.17587	Cyt_PolyA	exon
Atrnl1	ENSMUSG00000054843	ENSMUST00000077282	0.017848	0.125568	2.43724	0.501587	12.9237	Cyt_PolyA	exon
Atrx	ENSMUSG00000031229	ENSMUST00000113573,ENSMUST00000123174,ENSMUST00000126345,ENSMUST00000127221,ENSMUST00000128968,ENSMUST00000138765,ENSMUST00000141609,ENSMUST00000142235,ENSMUST00000143361,ENSMUST00000146193,ENSMUST00000198209,ENSMUST00000198441,ENSMUST00000198567,ENSMUST00000200471	0.50015	0.735784	2.78979	0.307292	10.7246	Cyt_PolyA	exon
Atxn1	ENSMUSG00000046876	ENSMUST00000091628,ENSMUST00000167708,ENSMUST00000180110,ENSMUST00000222610,ENSMUST00000222943	0.106305	0.341287	1.39116	0.913397	18.007	Cyt_PolyA	exon
Atxn10	ENSMUSG00000016541	ENSMUST00000163242	0.871321	0.942653	5.98899	0.109909	3.48328	Cyt_PolyA	exon
Atxn1l	ENSMUSG00000069895	ENSMUST00000093162,ENSMUST00000212605,ENSMUST00000212726	0.401115	0.664066	1.51733	0.456263	5.04147	Cyt_PolyA	exon
Atxn2	ENSMUSG00000042605	ENSMUST00000051950,ENSMUST00000160093,ENSMUST00000160220,ENSMUST00000160813,ENSMUST00000160821,ENSMUST00000161064,ENSMUST00000161159,ENSMUST00000161872,ENSMUST00000162327,ENSMUST00000162611,ENSMUST00000199864,ENSMUST00000225761	0.141399	0.397978	4.82648	0.604871	8.49793	Cyt_PolyA	exon
Atxn2l	ENSMUSG00000032637	ENSMUST00000167759,ENSMUST00000179818,ENSMUST00000206265,ENSMUST00000206577	0.0285541	0.162032	1.54089	0.834559	6.08636	Cyt_PolyA	exon
Atxn3	ENSMUSG00000021189	ENSMUST00000021606,ENSMUST00000159883,ENSMUST00000160186	0.619603	0.810496	2.88445	0.236522	17.0589	Cyt_PolyA	exon
Atxn7	ENSMUSG00000021738	ENSMUST00000022257,ENSMUST00000223714,ENSMUST00000223880,ENSMUST00000224315	0.111545	0.349076	1.72357	0.653157	12.7469	Cyt_PolyA	exon
Atxn7l1	ENSMUSG00000020564	ENSMUST00000077456,ENSMUST00000090597,ENSMUST00000110824,ENSMUST00000125192,ENSMUST00000133549,ENSMUST00000136644,ENSMUST00000142184,ENSMUST00000146040	0.545517	0.764649	2.77581	0.394292	0.512818	Cyt_PolyA	exon
Atxn7l3	ENSMUSG00000059995	ENSMUST00000073234,ENSMUST00000107132,ENSMUST00000107134,ENSMUST00000137387,ENSMUST00000141516	0.416507	0.678178	3.06151	0.36442	7.8853	Cyt_PolyA	exon
Atxn7l3b	ENSMUSG00000074748	ENSMUST00000099276	0.978962	0.990782	5.79142	0.0515697	21.6569	Cyt_PolyA	exon
Auh	ENSMUSG00000021460	ENSMUST00000021913,ENSMUST00000119311,ENSMUST00000128380,ENSMUST00000128544,ENSMUST00000133906,ENSMUST00000137064,ENSMUST00000230563	0.120553	0.365268	5.629	0.429015	8.49528	Cyt_PolyA	exon
Aup1	ENSMUSG00000068328	ENSMUST00000203331,ENSMUST00000203749,ENSMUST00000203915,ENSMUST00000204209,ENSMUST00000204343,ENSMUST00000204510,ENSMUST00000204719,ENSMUST00000204752,ENSMUST00000205042	0.688618	0.852149	7.40605	0.197893	0.059182	Cyt_PolyA	exon
Aurkaip1	ENSMUSG00000065990	ENSMUST00000084097,ENSMUST00000105591,ENSMUST00000105592	0.758479	0.886882	7.75885	0.204847	20.2399	Cyt_PolyA	exon
Aven	ENSMUSG00000003604	ENSMUST00000003705,ENSMUST00000099588	0.030789	0.168836	4.82979	0.507848	17.4155	Cyt_PolyA	exon
Avl9	ENSMUSG00000029787	ENSMUST00000031805,ENSMUST00000177249	0.451254	0.70213	2.31968	0.332244	4.65548	Cyt_PolyA	exon
Avpi1	ENSMUSG00000018821	ENSMUST00000018965,ENSMUST00000161873	0.283344	0.564333	6.89857	0.53761	23.6584	Cyt_PolyA	exon
Avpr1a	ENSMUSG00000020123	ENSMUST00000020323	1.22715e-10	3.34899e-08	3.76311	1.88117	23.5898	Cyt_PolyA	exon
Awat2	ENSMUSG00000031220	ENSMUST00000033567,ENSMUST00000147103	0.105437	0.33956	1.29807	0.762935	13.2371	Cyt_PolyA	exon
Axin1	ENSMUSG00000024182	ENSMUST00000074370,ENSMUST00000118904,ENSMUST00000163421,ENSMUST00000168282,ENSMUST00000169268	0.097236	0.326018	3.20809	0.510228	5.72265	Cyt_PolyA	exon
Axin2	ENSMUSG00000000142	ENSMUST00000052915,ENSMUST00000106711,ENSMUST00000139682,ENSMUST00000140821,ENSMUST00000144511	0.0096387	0.0854952	0.507054	1.71483	4.78957	Cyt_PolyA	exon
Axl	ENSMUSG00000002602	ENSMUST00000002677,ENSMUST00000124442,ENSMUST00000132038,ENSMUST00000137383,ENSMUST00000147680	0.674977	0.844559	3.08264	0.336163	0.945079	Cyt_PolyA	exon
Azgp1	ENSMUSG00000037053	ENSMUST00000035390,ENSMUST00000197571,ENSMUST00000199145	0.254404	0.536142	11.2364	0.335944	19.5343	Cyt_PolyA	exon
Azi2	ENSMUSG00000039285	ENSMUST00000044454,ENSMUST00000123690,ENSMUST00000127189,ENSMUST00000130735,ENSMUST00000133814,ENSMUST00000135251,ENSMUST00000143024,ENSMUST00000154583	0.0916869	0.315342	5.77591	0.434629	13.6846	Cyt_PolyA	exon
Azin1	ENSMUSG00000037458	ENSMUST00000065308,ENSMUST00000110328,ENSMUST00000110329,ENSMUST00000129589,ENSMUST00000151319,ENSMUST00000152833,ENSMUST00000226152	0.00258279	0.0362116	6.42583	0.836681	14.1684	Cyt_PolyA	exon
B130034C11Rik	ENSMUSG00000093606	ENSMUST00000175717	0.424558	0.683427	-1.11068	1.16442	19.6185	Cyt_PolyA	exon
B230118H07Rik	ENSMUSG00000027165	ENSMUST00000099682,ENSMUST00000111231,ENSMUST00000136601,ENSMUST00000160722,ENSMUST00000177007,ENSMUST00000177152	0.0484904	0.224383	6.28653	0.56097	16.9589	Cyt_PolyA	exon
B230208H11Rik	ENSMUSG00000097378	ENSMUST00000180529,ENSMUST00000181073	0.260672	0.543047	-0.161604	1.17867	14.7746	Cyt_PolyA	exon
B230217O12Rik	ENSMUSG00000097785	ENSMUST00000181921	0.926818	0.968563	-1.3963	0.331234	20.0721	Cyt_PolyA	exon
B230219D22Rik	ENSMUSG00000045767	ENSMUST00000057844	0.941943	0.973522	4.0786	0.101455	13.6252	Cyt_PolyA	exon
B230307C23Rik	ENSMUSG00000080717	ENSMUST00000113729,ENSMUST00000231913,ENSMUST00000231936,ENSMUST00000232308,ENSMUST00000232387	0.0145022	0.110936	3.69125	0.951804	19.4986	Cyt_PolyA	exon
B230354K17Rik	ENSMUSG00000097119	ENSMUST00000181149,ENSMUST00000233673,ENSMUST00000233940	0.00400228	0.0488729	1.00314	0.934	18.2728	Cyt_PolyA	exon
B2m	ENSMUSG00000060802	ENSMUST00000102476	0.341577	0.618007	11.6761	0.292615	21.8756	Cyt_PolyA	exon
B330016D10Rik	ENSMUSG00000048406	ENSMUST00000049927	0.780399	0.898583	-1.10933	0.640675	17.1748	Cyt_PolyA	exon
B3galnt2	ENSMUSG00000039242	ENSMUST00000099747,ENSMUST00000220681,ENSMUST00000221300,ENSMUST00000221333,ENSMUST00000222420	0.0106982	0.0917048	4.13685	0.996808	18.6497	Cyt_PolyA	exon
B3galt1	ENSMUSG00000034780	ENSMUST00000042456,ENSMUST00000112346,ENSMUST00000180887	0.222156	0.501946	4.3977	0.814599	19.0933	Cyt_PolyA	exon
B3gat3	ENSMUSG00000071649	ENSMUST00000096243	0.190329	0.463288	4.94339	0.497848	0.404893	Cyt_PolyA	exon
B3gnt2	ENSMUSG00000051650	ENSMUST00000055549,ENSMUST00000062844,ENSMUST00000173660	0.882065	0.947723	-2.42888	1.05023	0.0592082	Cyt_PolyA	exon
B3gntl1	ENSMUSG00000046605	ENSMUST00000067399	0.488784	0.726613	0.462105	0.467231	19.356	Cyt_PolyA	exon
B430306N03Rik	ENSMUSG00000043740	ENSMUST00000049614,ENSMUST00000129825	0.31156	0.590154	-0.902544	1.11565	1.05875	Cyt_PolyA	exon
B430306N03Rik	ENSMUSG00000116225	ENSMUST00000229649,ENSMUST00000231101	0.31156	0.590154	-0.902544	1.11565	1.05875	Cyt_PolyA	exon
B4galnt1	ENSMUSG00000006731	ENSMUST00000006914,ENSMUST00000217678,ENSMUST00000218977,ENSMUST00000219523,ENSMUST00000220055	0.126355	0.374913	4.71171	0.602417	5.824	Cyt_PolyA	exon
B4galt1	ENSMUSG00000028413	ENSMUST00000030121,ENSMUST00000108096	0.0153883	0.115304	4.56272	0.923707	17.7913	Cyt_PolyA	exon
B4galt3	ENSMUSG00000052423	ENSMUST00000064272,ENSMUST00000125939,ENSMUST00000126699,ENSMUST00000132890,ENSMUST00000141114,ENSMUST00000151863	0.777205	0.896893	2.10888	0.227275	12.1113	Cyt_PolyA	exon
B4galt5	ENSMUSG00000017929	ENSMUST00000109221,ENSMUST00000133557,ENSMUST00000149698,ENSMUST00000155623	0.00210942	0.0314536	2.77391	1.36899	12.6672	Cyt_PolyA	exon
B4galt7	ENSMUSG00000021504	ENSMUST00000064701,ENSMUST00000142654	0.589483	0.789318	2.44177	0.338287	20.9057	Cyt_PolyA	exon
B4gat1	ENSMUSG00000047379	ENSMUST00000053705,ENSMUST00000235776	0.260401	0.542676	3.51113	0.465971	4.11648	Cyt_PolyA	exon
B930025P03Rik	ENSMUSG00000109473	ENSMUST00000207718,ENSMUST00000208358	0.0720665	0.277134	-1.58782	2.33289	8.70292	Cyt_PolyA	exon
B9d2	ENSMUSG00000063439	ENSMUST00000205325,ENSMUST00000205658	0.398559	0.66164	3.00431	0.610794	4.61299	Cyt_PolyA	exon
BC002059	ENSMUSG00000060149	ENSMUST00000071374,ENSMUST00000190415,ENSMUST00000232328	0.833994	0.923896	2.73543	0.207131	13.7886	Cyt_PolyA	exon
BC003965	ENSMUSG00000067722	ENSMUST00000088307,ENSMUST00000232784	0.520994	0.749156	4.00974	0.262231	21.7545	Cyt_PolyA	exon
BC004004	ENSMUSG00000052712	ENSMUST00000149405,ENSMUST00000150874,ENSMUST00000234326,ENSMUST00000234377,ENSMUST00000234711,ENSMUST00000234773,ENSMUST00000235023,ENSMUST00000235050,ENSMUST00000235114,ENSMUST00000235117	0.00229819	0.0333217	6.82286	0.863793	2.32402	Cyt_PolyA	exon
BC005537	ENSMUSG00000019132	ENSMUST00000019276,ENSMUST00000155575	0.0186108	0.128924	6.63165	0.620807	15.2989	Cyt_PolyA	exon
BC005624	ENSMUSG00000026851	ENSMUST00000028205,ENSMUST00000152007,ENSMUST00000156325	0.851979	0.93343	4.53464	0.106557	1.64146	Cyt_PolyA	exon
BC017158	ENSMUSG00000030780	ENSMUST00000033044,ENSMUST00000137677,ENSMUST00000147091,ENSMUST00000154003	0.150414	0.410968	2.55375	0.563996	6.18502	Cyt_PolyA	exon
BC021767	ENSMUSG00000085006	ENSMUST00000126387,ENSMUST00000136988	0.142639	0.398824	0.951922	1.36043	6.61367	Cyt_PolyA	exon
BC023105	ENSMUSG00000063388	ENSMUST00000073997	0.0920024	0.316056	3.05187	0.931786	21.651	Cyt_PolyA	exon
BC024139	ENSMUSG00000044361	ENSMUST00000054022	0.000694073	0.014116	1.50653	1.04947	8.07454	Cyt_PolyA	exon
BC024386	ENSMUSG00000109628	ENSMUST00000209406,ENSMUST00000209496,ENSMUST00000209817,ENSMUST00000210080,ENSMUST00000210567	0.872582	0.942887	8.3476	0.150218	14.971	Cyt_PolyA	exon
BC024978	ENSMUSG00000078786	ENSMUST00000108379,ENSMUST00000123108,ENSMUST00000155931,ENSMUST00000179391	0.174	0.443408	2.41223	0.447921	15.1188	Cyt_PolyA	exon
BC028528	ENSMUSG00000038543	ENSMUST00000036360,ENSMUST00000090476,ENSMUST00000171519	0.489037	0.726897	3.34548	0.589686	18.4329	Cyt_PolyA	exon
BC029722	ENSMUSG00000074649	ENSMUST00000124586	0.917552	0.963446	4.20397	0.11876	21.5154	Cyt_PolyA	exon
BC031181	ENSMUSG00000036299	ENSMUST00000040284,ENSMUST00000235420,ENSMUST00000236421,ENSMUST00000237263	0.263135	0.546143	7.34028	0.382417	19.5971	Cyt_PolyA	exon
BC048403	ENSMUSG00000053684	ENSMUST00000065600,ENSMUST00000136432,ENSMUST00000138630	0.576302	0.78064	1.03706	0.465987	5.06138	Cyt_PolyA	exon
BC049352	ENSMUSG00000091996	ENSMUST00000171277	0.214752	0.493077	0.0498865	1.45936	22.0327	Cyt_PolyA	exon
BC049987	ENSMUSG00000110755	ENSMUST00000213859,ENSMUST00000217474	4.59887e-07	4.73401e-05	5.04758	1.96268	23.6924	Cyt_PolyA	exon
BC051226	ENSMUSG00000092564	ENSMUST00000172526,ENSMUST00000174321,ENSMUST00000174467	0.465844	0.712133	3.04091	0.641967	0.794976	Cyt_PolyA	exon
BC052040	ENSMUSG00000040282	ENSMUST00000110918	0.00911737	0.0823018	1.43516	1.15198	3.92765	Cyt_PolyA	exon
BC065397	ENSMUSG00000087368	ENSMUST00000131947,ENSMUST00000134066,ENSMUST00000145620,ENSMUST00000152379	0.483549	0.723448	0.827618	0.820897	16.4591	Cyt_PolyA	exon
Baat	ENSMUSG00000039653	ENSMUST00000043056,ENSMUST00000166036	0.444357	0.697752	8.31932	0.534757	18.8592	Cyt_PolyA	exon
Babam1	ENSMUSG00000031820	ENSMUST00000002473,ENSMUST00000212383,ENSMUST00000212769,ENSMUST00000213093	0.673242	0.843851	6.48522	0.2143	4.40226	Cyt_PolyA	exon
Babam2	ENSMUSG00000052139	ENSMUST00000114515,ENSMUST00000131995,ENSMUST00000200705,ENSMUST00000201202,ENSMUST00000201352,ENSMUST00000202080	0.00430069	0.0509383	4.52322	0.969948	5.10066	Cyt_PolyA	exon
Bace1	ENSMUSG00000032086	ENSMUST00000034591,ENSMUST00000078111,ENSMUST00000159499,ENSMUST00000159970,ENSMUST00000162559	0.67802	0.845903	2.49391	0.249879	20.2208	Cyt_PolyA	exon
Bace2	ENSMUSG00000040605	ENSMUST00000047275,ENSMUST00000231664,ENSMUST00000231892	0.673066	0.843851	1.81892	0.272745	3.25297	Cyt_PolyA	exon
Bach1	ENSMUSG00000025612	ENSMUST00000026703,ENSMUST00000151046,ENSMUST00000156958	0.0672735	0.267069	3.48151	0.838253	12.0742	Cyt_PolyA	exon
Bach2	ENSMUSG00000040270	ENSMUST00000037416,ENSMUST00000146748,ENSMUST00000149201,ENSMUST00000156430,ENSMUST00000171600	0.673506	0.843851	0.966781	0.644919	6.27621	Cyt_PolyA	exon
Bad	ENSMUSG00000024959	ENSMUST00000025910,ENSMUST00000113423,ENSMUST00000145463,ENSMUST00000235240,ENSMUST00000238184	0.509098	0.740666	5.15092	0.418331	1.71929	Cyt_PolyA	exon
Bag1	ENSMUSG00000028416	ENSMUST00000030125,ENSMUST00000108089	0.0132981	0.105016	8.03186	0.715804	17.3234	Cyt_PolyA	exon
Bag3	ENSMUSG00000030847	ENSMUST00000033136	0.00828468	0.0772819	3.7796	1.17458	17.1012	Cyt_PolyA	exon
Bag4	ENSMUSG00000037316	ENSMUST00000038498,ENSMUST00000210103	0.0282393	0.161889	3.71668	0.559104	10.4974	Cyt_PolyA	exon
Bag5	ENSMUSG00000049792	ENSMUST00000054636,ENSMUST00000160576	0.79494	0.905436	3.88222	0.164433	10.9117	Cyt_PolyA	exon
Bag6	ENSMUSG00000024392	ENSMUST00000025250,ENSMUST00000172571,ENSMUST00000172882,ENSMUST00000172993,ENSMUST00000173351,ENSMUST00000173535,ENSMUST00000173550,ENSMUST00000173952,ENSMUST00000174281,ENSMUST00000174478,ENSMUST00000174613,ENSMUST00000174797	0.0549615	0.240482	4.84102	0.936568	6.64241	Cyt_PolyA	exon
Bahd1	ENSMUSG00000040007	ENSMUST00000036578,ENSMUST00000151162	0.0179963	0.126007	1.43169	0.709066	6.79369	Cyt_PolyA	exon
Baiap2	ENSMUSG00000025372	ENSMUST00000026436,ENSMUST00000075180,ENSMUST00000103021,ENSMUST00000106231,ENSMUST00000106233,ENSMUST00000131580	0.722707	0.8702	2.8459	0.266752	6.05236	Cyt_PolyA	exon
Baiap2l1	ENSMUSG00000038859	ENSMUST00000055190,ENSMUST00000129287	0.00323152	0.0423375	3.6021	0.665223	13.4323	Cyt_PolyA	exon
Bak1	ENSMUSG00000057789	ENSMUST00000025034,ENSMUST00000143158,ENSMUST00000237411	0.505027	0.738661	3.3728	0.348996	5.12576	Cyt_PolyA	exon
Banf1	ENSMUSG00000024844	ENSMUST00000170010	0.556443	0.76994	6.24806	0.258497	0.852258	Cyt_PolyA	exon
Bank1	ENSMUSG00000037922	ENSMUST00000041577,ENSMUST00000198034	0.588977	0.788983	-0.934791	1.03893	23.8701	Cyt_PolyA	exon
Banp	ENSMUSG00000025316	ENSMUST00000093078,ENSMUST00000167711,ENSMUST00000170857,ENSMUST00000172628,ENSMUST00000173254,ENSMUST00000173396,ENSMUST00000173753,ENSMUST00000173925,ENSMUST00000174327,ENSMUST00000174445	0.19798	0.472696	2.10191	0.78501	9.43873	Cyt_PolyA	exon
Bap1	ENSMUSG00000021901	ENSMUST00000022458,ENSMUST00000185700,ENSMUST00000187156,ENSMUST00000190788	0.279945	0.561831	3.90709	0.318233	8.31803	Cyt_PolyA	exon
Batf3	ENSMUSG00000026630	ENSMUST00000027943,ENSMUST00000191621	0.303712	0.582838	0.82849	1.30949	23.719	Cyt_PolyA	exon
Bax	ENSMUSG00000003873	ENSMUST00000033093,ENSMUST00000210392,ENSMUST00000211365	0.921761	0.965447	5.62191	0.103005	22.2434	Cyt_PolyA	exon
Baz1a	ENSMUSG00000035021	ENSMUST00000038926,ENSMUST00000172875,ENSMUST00000173433,ENSMUST00000174225	0.00133432	0.022693	1.07652	1.19992	14.9813	Cyt_PolyA	exon
Baz1b	ENSMUSG00000002748	ENSMUST00000002825,ENSMUST00000176793	0.0131149	0.1042	3.1183	0.802193	13.3896	Cyt_PolyA	exon
Baz2a	ENSMUSG00000040054	ENSMUST00000045621,ENSMUST00000170054,ENSMUST00000218772,ENSMUST00000219082,ENSMUST00000219980,ENSMUST00000220049	0.747023	0.880918	1.41787	0.760235	3.81566	Cyt_PolyA	exon
Baz2b	ENSMUSG00000026987	ENSMUST00000090925,ENSMUST00000112550,ENSMUST00000130637,ENSMUST00000134908,ENSMUST00000137480,ENSMUST00000138089,ENSMUST00000151756,ENSMUST00000152639,ENSMUST00000153136	0.828025	0.920905	2.72572	0.148799	15.6161	Cyt_PolyA	exon
Bbc3	ENSMUSG00000002083	ENSMUST00000002152,ENSMUST00000147267	0.026653	0.157727	1.89522	1.12754	1.14608	Cyt_PolyA	exon
Bbip1	ENSMUSG00000084957	ENSMUST00000135402,ENSMUST00000235688,ENSMUST00000236370,ENSMUST00000237049	0.682741	0.848467	6.59637	0.348535	19.7538	Cyt_PolyA	exon
Bbox1	ENSMUSG00000041660	ENSMUST00000046233,ENSMUST00000133608	0.266442	0.54941	6.492	0.439948	12.5026	Cyt_PolyA	exon
Bbs10	ENSMUSG00000035759	ENSMUST00000040454,ENSMUST00000219990	0.319859	0.597365	1.55062	0.415072	17.138	Cyt_PolyA	exon
Bbs2	ENSMUSG00000031755	ENSMUST00000034206,ENSMUST00000170208,ENSMUST00000172347	0.942108	0.973522	0.753599	0.194442	19.5083	Cyt_PolyA	exon
Bbs4	ENSMUSG00000025235	ENSMUST00000026265,ENSMUST00000217367	0.0247883	0.151404	1.58996	0.858352	23.8401	Cyt_PolyA	exon
Bbs5	ENSMUSG00000063145	ENSMUST00000074963,ENSMUST00000112286,ENSMUST00000143165	0.545698	0.764662	1.53974	0.490444	12.9202	Cyt_PolyA	exon
Bbs7	ENSMUSG00000037325	ENSMUST00000040148,ENSMUST00000108155,ENSMUST00000108156,ENSMUST00000142333	0.484451	0.723738	1.3123	0.374329	6.38197	Cyt_PolyA	exon
Bbs9	ENSMUSG00000035919	ENSMUST00000039798,ENSMUST00000127296,ENSMUST00000128812,ENSMUST00000136084,ENSMUST00000137547,ENSMUST00000147405,ENSMUST00000147712,ENSMUST00000150395,ENSMUST00000152719	0.51362	0.743421	1.76958	0.423953	3.94649	Cyt_PolyA	exon
Bbx	ENSMUSG00000022641	ENSMUST00000066037,ENSMUST00000089399,ENSMUST00000114488,ENSMUST00000138166,ENSMUST00000142818	0.643552	0.823968	1.06186	0.252069	16.1237	Cyt_PolyA	exon
Bc1	ENSMUSG00000115783	ENSMUST00000227063	0.0602569	0.252631	5.83831	1.75918	0.178431	Cyt_PolyA	exon
Bcap29	ENSMUSG00000020650	ENSMUST00000020979,ENSMUST00000177962	0.488022	0.726308	3.91193	0.341843	17.6383	Cyt_PolyA	exon
Bcap31	ENSMUSG00000002015	ENSMUST00000002091	0.831497	0.922618	6.89868	0.142385	21.6967	Cyt_PolyA	exon
Bcar1	ENSMUSG00000031955	ENSMUST00000166232,ENSMUST00000212147,ENSMUST00000212349	0.000460186	0.0102863	3.09194	1.08697	8.26743	Cyt_PolyA	exon
Bcar3	ENSMUSG00000028121	ENSMUST00000029766,ENSMUST00000197073,ENSMUST00000197956,ENSMUST00000197959,ENSMUST00000198659,ENSMUST00000199344	0.514328	0.744029	3.96837	0.243148	2.39201	Cyt_PolyA	exon
Bcas2	ENSMUSG00000005687	ENSMUST00000005830,ENSMUST00000136937,ENSMUST00000139489,ENSMUST00000155520	0.264628	0.547779	4.38582	0.846832	4.70891	Cyt_PolyA	exon
Bcas3	ENSMUSG00000059439	ENSMUST00000092821,ENSMUST00000092822,ENSMUST00000108061,ENSMUST00000108062,ENSMUST00000130343,ENSMUST00000133194,ENSMUST00000138423,ENSMUST00000140562,ENSMUST00000144276,ENSMUST00000149662,ENSMUST00000154396	1.55168e-07	1.91673e-05	2.91105	1.36977	9.31205	Cyt_PolyA	exon
Bcat2	ENSMUSG00000030826	ENSMUST00000120864,ENSMUST00000209410,ENSMUST00000209543,ENSMUST00000211173	0.433719	0.690128	4.39293	0.451284	2.50466	Cyt_PolyA	exon
Bccip	ENSMUSG00000030983	ENSMUST00000033282,ENSMUST00000132885,ENSMUST00000151711,ENSMUST00000157077	0.205079	0.481086	8.16668	0.322106	16.6437	Cyt_PolyA	exon
Bcdin3d	ENSMUSG00000037525	ENSMUST00000040313,ENSMUST00000229827	0.868896	0.941527	1.47899	0.198679	0.154493	Cyt_PolyA	exon
Bche	ENSMUSG00000027792	ENSMUST00000029367,ENSMUST00000133690,ENSMUST00000138216	0.0334339	0.179125	5.28435	0.65429	15.0451	Cyt_PolyA	exon
Bckdha	ENSMUSG00000060376	ENSMUST00000071329,ENSMUST00000205808	0.0115997	0.0967556	7.71884	0.686506	7.29109	Cyt_PolyA	exon
Bckdhb	ENSMUSG00000032263	ENSMUST00000034801,ENSMUST00000188200,ENSMUST00000190166,ENSMUST00000190637	0.739026	0.877869	6.71286	0.155144	3.01619	Cyt_PolyA	exon
Bckdk	ENSMUSG00000030802	ENSMUST00000071056,ENSMUST00000124533,ENSMUST00000151451,ENSMUST00000206068,ENSMUST00000206140	0.05029	0.22987	3.44486	0.774634	2.88633	Cyt_PolyA	exon
Bcl10	ENSMUSG00000028191	ENSMUST00000029842,ENSMUST00000198122	0.0125209	0.100846	4.0613	0.813008	1.65239	Cyt_PolyA	exon
Bcl2a1b	ENSMUSG00000089929	ENSMUST00000068569	0.109936	0.346429	3.1767	1.4456	21.1587	Cyt_PolyA	exon
Bcl2l1	ENSMUSG00000007659	ENSMUST00000007803,ENSMUST00000109820,ENSMUST00000134902,ENSMUST00000140436,ENSMUST00000173755	0.823585	0.919136	4.41933	0.173646	8.81884	Cyt_PolyA	exon
Bcl2l11	ENSMUSG00000027381	ENSMUST00000089634,ENSMUST00000110341,ENSMUST00000146023	0.0155014	0.115792	0.746103	1.08203	12.1073	Cyt_PolyA	exon
Bcl2l12	ENSMUSG00000003190	ENSMUST00000003290,ENSMUST00000207213,ENSMUST00000207443,ENSMUST00000207755,ENSMUST00000208128	0.0873426	0.306594	1.96281	0.810519	2.03928	Cyt_PolyA	exon
Bcl2l13	ENSMUSG00000009112	ENSMUST00000009256,ENSMUST00000203584	0.195234	0.469595	2.90449	0.365539	10.8039	Cyt_PolyA	exon
Bcl2l2	ENSMUSG00000089682	ENSMUST00000022806	0.312152	0.590432	3.18694	0.503174	12.4524	Cyt_PolyA	exon
Bcl3	ENSMUSG00000053175	ENSMUST00000120537,ENSMUST00000135609,ENSMUST00000139680,ENSMUST00000141996	0.823302	0.919136	4.37256	0.287935	6.97674	Cyt_PolyA	exon
Bcl6	ENSMUSG00000022508	ENSMUST00000023151	0.00643587	0.066076	3.06467	1.98626	14.0148	Cyt_PolyA	exon
Bcl7a	ENSMUSG00000029438	ENSMUST00000031391,ENSMUST00000117971,ENSMUST00000120593	0.164364	0.429578	1.09357	0.581271	8.22192	Cyt_PolyA	exon
Bcl7b	ENSMUSG00000029681	ENSMUST00000031692,ENSMUST00000111187,ENSMUST00000111188,ENSMUST00000202606	0.501589	0.736734	5.0013	0.23084	23.5409	Cyt_PolyA	exon
Bcl7c	ENSMUSG00000030814	ENSMUST00000144103,ENSMUST00000153277,ENSMUST00000206200,ENSMUST00000207019	0.520306	0.748656	5.24236	0.335323	20.519	Cyt_PolyA	exon
Bcl9	ENSMUSG00000038256	ENSMUST00000046521,ENSMUST00000132266,ENSMUST00000166341,ENSMUST00000196586	0.836316	0.924818	-0.772741	0.319607	3.67969	Cyt_PolyA	exon
Bcl9l	ENSMUSG00000063382	ENSMUST00000074989,ENSMUST00000217898,ENSMUST00000218183,ENSMUST00000220303	0.000955782	0.0178316	0.790262	1.36725	7.40575	Cyt_PolyA	exon
Bclaf1	ENSMUSG00000037608	ENSMUST00000043881,ENSMUST00000092678,ENSMUST00000185800,ENSMUST00000187338,ENSMUST00000189158,ENSMUST00000190156,ENSMUST00000191143,ENSMUST00000191438	0.149093	0.409118	3.58417	0.546465	8.01117	Cyt_PolyA	exon
Bclaf3	ENSMUSG00000044150	ENSMUST00000057180,ENSMUST00000112464,ENSMUST00000149054	0.997898	0.999261	0.412147	0.0201739	2.53869	Cyt_PolyA	exon
Bco1	ENSMUSG00000031845	ENSMUST00000034308,ENSMUST00000167370	0.359135	0.631839	2.20657	0.504271	11.8119	Cyt_PolyA	exon
Bco2	ENSMUSG00000032066	ENSMUST00000119103	0.000271318	0.00676202	4.26007	1.09062	2.66954	Cyt_PolyA	exon
Bcor	ENSMUSG00000040363	ENSMUST00000043441,ENSMUST00000065143,ENSMUST00000115513,ENSMUST00000209776	0.0759695	0.284914	0.78844	0.863084	1.00828	Cyt_PolyA	exon
Bcorl1	ENSMUSG00000036959	ENSMUST00000037596,ENSMUST00000114972,ENSMUST00000136348,ENSMUST00000156042,ENSMUST00000156703	0.293548	0.572128	-0.151289	0.564323	4.90846	Cyt_PolyA	exon
Bcr	ENSMUSG00000009681	ENSMUST00000164107,ENSMUST00000218057,ENSMUST00000218465,ENSMUST00000218591	0.14785	0.407426	2.72363	0.599335	3.26829	Cyt_PolyA	exon
Bcs1l	ENSMUSG00000026172	ENSMUST00000027358,ENSMUST00000113732,ENSMUST00000113733	0.105006	0.338995	3.80091	0.455324	2.17066	Cyt_PolyA	exon
Bdh1	ENSMUSG00000046598	ENSMUST00000089759,ENSMUST00000115227,ENSMUST00000126825,ENSMUST00000149039	0.0372296	0.190698	6.88645	0.971874	8.25475	Cyt_PolyA	exon
Bdh2	ENSMUSG00000028167	ENSMUST00000029817,ENSMUST00000120397,ENSMUST00000154869	0.919283	0.964314	5.40552	0.167835	18.1787	Cyt_PolyA	exon
Bdp1	ENSMUSG00000049658	ENSMUST00000038104,ENSMUST00000099262,ENSMUST00000109379,ENSMUST00000163097,ENSMUST00000167203	0.505907	0.738962	1.85785	0.386469	12.4235	Cyt_PolyA	exon
Becn1	ENSMUSG00000035086	ENSMUST00000041403,ENSMUST00000122817,ENSMUST00000129863,ENSMUST00000135805,ENSMUST00000136535,ENSMUST00000139997,ENSMUST00000140286,ENSMUST00000167818	0.00632145	0.0651865	6.51714	0.52332	14.9171	Cyt_PolyA	exon
Bend3	ENSMUSG00000038214	ENSMUST00000040147,ENSMUST00000167488	0.0313019	0.17093	0.666152	0.716957	11.1803	Cyt_PolyA	exon
Bend7	ENSMUSG00000048186	ENSMUST00000056914,ENSMUST00000115022,ENSMUST00000138322,ENSMUST00000184139	0.00599151	0.0628332	2.68987	0.825751	9.3526	Cyt_PolyA	exon
Bet1	ENSMUSG00000032757	ENSMUST00000049166,ENSMUST00000150319,ENSMUST00000203612,ENSMUST00000204806	0.0311513	0.170504	7.54456	0.794601	21.5737	Cyt_PolyA	exon
Bet1l	ENSMUSG00000025484	ENSMUST00000026557,ENSMUST00000210157,ENSMUST00000211527,ENSMUST00000211590	0.220402	0.499115	4.99837	0.429007	15.7395	Cyt_PolyA	exon
Bex3	ENSMUSG00000046432	ENSMUST00000113113	0.262073	0.544754	1.42178	1.09481	3.10703	Cyt_PolyA	exon
Bfar	ENSMUSG00000022684	ENSMUST00000023365,ENSMUST00000069281,ENSMUST00000127973,ENSMUST00000154568	0.0429328	0.208189	5.4339	0.616463	12.6858	Cyt_PolyA	exon
Bgn	ENSMUSG00000031375	ENSMUST00000033741,ENSMUST00000169489,ENSMUST00000183174	0.71781	0.867776	3.81865	0.354846	6.72963	Cyt_PolyA	exon
Bhlhe40	ENSMUSG00000030103	ENSMUST00000032194,ENSMUST00000163617,ENSMUST00000204550	0.0162661	0.119302	5.09155	1.40983	10.9266	Cyt_PolyA	exon
Bhlhe41	ENSMUSG00000030256	ENSMUST00000032386,ENSMUST00000111703	1.55078e-05	0.000823455	-0.776889	3.79331	9.42475	Cyt_PolyA	exon
Bhmt	ENSMUSG00000074768	ENSMUST00000099309,ENSMUST00000124193	0.0137347	0.10716	11.6651	0.966674	2.58029	Cyt_PolyA	exon
Bhmt2	ENSMUSG00000042118	ENSMUST00000015941	0.0187434	0.129588	7.29208	0.523343	0.253307	Cyt_PolyA	exon
Bicd2	ENSMUSG00000037933	ENSMUST00000110084,ENSMUST00000110085	0.957222	0.980468	1.72338	0.0821753	7.28679	Cyt_PolyA	exon
Bicra	ENSMUSG00000070808	ENSMUST00000094821,ENSMUST00000209251,ENSMUST00000210781	0.0998377	0.330044	-1.56209	1.09788	8.12217	Cyt_PolyA	exon
Bicral	ENSMUSG00000036568	ENSMUST00000040624,ENSMUST00000233455,ENSMUST00000233537	0.29072	0.570092	0.743266	0.474493	3.1229	Cyt_PolyA	exon
Bid	ENSMUSG00000004446	ENSMUST00000004560,ENSMUST00000160684,ENSMUST00000161594	0.312665	0.59064	3.95589	0.417977	12.2308	Cyt_PolyA	exon
Bik	ENSMUSG00000016758	ENSMUST00000016902,ENSMUST00000229165,ENSMUST00000230912	0.723469	0.870521	2.86577	0.397142	6.42584	Cyt_PolyA	exon
Bin1	ENSMUSG00000024381	ENSMUST00000091967,ENSMUST00000234024,ENSMUST00000234373,ENSMUST00000234496,ENSMUST00000234857	0.142576	0.398824	2.92736	0.587556	6.04609	Cyt_PolyA	exon
Bin2	ENSMUSG00000098112	ENSMUST00000182068,ENSMUST00000182494,ENSMUST00000182814,ENSMUST00000183193,ENSMUST00000183211,ENSMUST00000238935	0.566897	0.776549	2.38212	0.60045	23.4081	Cyt_PolyA	exon
Bin3	ENSMUSG00000022089	ENSMUST00000022680	0.0418934	0.205125	3.68082	0.678672	3.57727	Cyt_PolyA	exon
Birc2	ENSMUSG00000057367	ENSMUST00000074246,ENSMUST00000190341,ENSMUST00000191248	0.0907713	0.31338	3.75288	0.438956	15.9448	Cyt_PolyA	exon
Birc3	ENSMUSG00000032000	ENSMUST00000013949,ENSMUST00000159323,ENSMUST00000161099,ENSMUST00000161642	0.0302222	0.166819	3.66409	0.506296	2.8421	Cyt_PolyA	exon
Birc5	ENSMUSG00000017716	ENSMUST00000081387,ENSMUST00000093906	0.385852	0.653293	1.40188	0.877858	0.501989	Cyt_PolyA	exon
Birc6	ENSMUSG00000024073	ENSMUST00000177957,ENSMUST00000180037,ENSMUST00000182147,ENSMUST00000182157,ENSMUST00000182221,ENSMUST00000182323,ENSMUST00000182597,ENSMUST00000182845,ENSMUST00000182944,ENSMUST00000183010,ENSMUST00000183224,ENSMUST00000183249,ENSMUST00000234521	0.504005	0.738112	4.07897	0.308303	9.51724	Cyt_PolyA	exon
Bivm	ENSMUSG00000041684	ENSMUST00000035991,ENSMUST00000114709,ENSMUST00000129068,ENSMUST00000138521	0.981032	0.991785	3.85069	0.045643	23.8634	Cyt_PolyA	exon
Blcap	ENSMUSG00000067787	ENSMUST00000109528,ENSMUST00000134239	0.000723627	0.0144664	4.30439	0.819219	21.6782	Cyt_PolyA	exon
Blm	ENSMUSG00000030528	ENSMUST00000081314,ENSMUST00000206518,ENSMUST00000206901	0.14771	0.407279	2.01025	1.10991	3.95323	Cyt_PolyA	exon
Blmh	ENSMUSG00000020840	ENSMUST00000021197,ENSMUST00000125145,ENSMUST00000168124	0.0155875	0.115845	4.91736	0.398425	4.20734	Cyt_PolyA	exon
Blnk	ENSMUSG00000061132	ENSMUST00000054769,ENSMUST00000117695	0.237494	0.516589	1.60357	0.676273	11.5699	Cyt_PolyA	exon
Bloc1s1	ENSMUSG00000090247	ENSMUST00000026405,ENSMUST00000141320,ENSMUST00000143628	0.507831	0.740114	8.58477	0.366784	23.9842	Cyt_PolyA	exon
Bloc1s2	ENSMUSG00000057506	ENSMUST00000079033,ENSMUST00000237613,ENSMUST00000237867	0.630944	0.816872	4.52454	0.501331	1.7471	Cyt_PolyA	exon
Bloc1s3	ENSMUSG00000057667	ENSMUST00000077408	0.471537	0.715568	1.65288	0.353356	1.6764	Cyt_PolyA	exon
Bloc1s4	ENSMUSG00000060708	ENSMUST00000071949	0.283487	0.56452	3.27651	0.428987	16.2322	Cyt_PolyA	exon
Bloc1s5	ENSMUSG00000038982	ENSMUST00000035899,ENSMUST00000224115,ENSMUST00000224902	0.166506	0.433153	3.40062	0.426104	1.66072	Cyt_PolyA	exon
Bloc1s6	ENSMUSG00000005804	ENSMUST00000005954,ENSMUST00000145037,ENSMUST00000148460	0.306315	0.584524	3.81694	0.27003	18.6804	Cyt_PolyA	exon
Blvra	ENSMUSG00000001999	ENSMUST00000002064,ENSMUST00000142737	0.542496	0.762236	4.8299	0.282108	2.95513	Cyt_PolyA	exon
Blvrb	ENSMUSG00000040466	ENSMUST00000037399,ENSMUST00000108357,ENSMUST00000108358,ENSMUST00000133750	0.744322	0.879485	7.96626	0.249435	18.2257	Cyt_PolyA	exon
Blzf1	ENSMUSG00000026577	ENSMUST00000027866,ENSMUST00000086032,ENSMUST00000120447	0.175923	0.446079	3.05065	0.428119	16.2317	Cyt_PolyA	exon
Bmf	ENSMUSG00000040093	ENSMUST00000090219,ENSMUST00000110859,ENSMUST00000125860,ENSMUST00000143583,ENSMUST00000154521	0.00753365	0.0730036	1.86596	1.46884	7.72872	Cyt_PolyA	exon
Bmi1	ENSMUSG00000026739	ENSMUST00000028071,ENSMUST00000051929,ENSMUST00000132014,ENSMUST00000150834	0.93325	0.970035	3.94774	0.10132	18.5996	Cyt_PolyA	exon
Bmp1	ENSMUSG00000022098	ENSMUST00000022693,ENSMUST00000226906,ENSMUST00000227944,ENSMUST00000228501	0.481173	0.721329	4.80073	0.30356	23.7672	Cyt_PolyA	exon
Bmp2	ENSMUSG00000027358	ENSMUST00000028836	0.846749	0.930967	2.253	0.225157	4.85889	Cyt_PolyA	exon
Bmp2k	ENSMUSG00000034663	ENSMUST00000035635,ENSMUST00000112974	0.67327	0.843851	1.10075	0.295514	4.58044	Cyt_PolyA	exon
Bmp4	ENSMUSG00000021835	ENSMUST00000074077,ENSMUST00000100676,ENSMUST00000226759	0.389896	0.655694	1.54384	0.810593	16.6973	Cyt_PolyA	exon
Bmp5	ENSMUSG00000032179	ENSMUST00000012281,ENSMUST00000137213	0.722245	0.87	1.91241	0.225353	21.7635	Cyt_PolyA	exon
Bmpr1a	ENSMUSG00000021796	ENSMUST00000049005,ENSMUST00000165280	0.12761	0.376447	3.30772	0.530636	17.3535	Cyt_PolyA	exon
Bmpr2	ENSMUSG00000067336	ENSMUST00000087435,ENSMUST00000190659	0.0869075	0.305805	2.08114	0.612611	14.0014	Cyt_PolyA	exon
Bms1	ENSMUSG00000030138	ENSMUST00000032237	0.52609	0.751321	2.59318	0.214439	11.5105	Cyt_PolyA	exon
Bmt2	ENSMUSG00000042742	ENSMUST00000045235,ENSMUST00000203078	0.810348	0.913555	2.6217	0.193054	0.742702	Cyt_PolyA	exon
Bmyc	ENSMUSG00000049086	ENSMUST00000061483	0.723062	0.870449	0.908797	0.485201	7.5759	Cyt_PolyA	exon
Bnip1	ENSMUSG00000024191	ENSMUST00000015725,ENSMUST00000131362,ENSMUST00000137989,ENSMUST00000147516	0.0989967	0.328719	5.22096	0.526426	3.41348	Cyt_PolyA	exon
Bnip2	ENSMUSG00000011958	ENSMUST00000034754,ENSMUST00000085393,ENSMUST00000133307,ENSMUST00000137472,ENSMUST00000143049,ENSMUST00000154772,ENSMUST00000165389	0.0280183	0.161377	5.34661	0.617526	16.5381	Cyt_PolyA	exon
Bnip3	ENSMUSG00000078566	ENSMUST00000106112,ENSMUST00000130500,ENSMUST00000141223	0.000204346	0.00546626	8.49738	1.03898	13.9788	Cyt_PolyA	exon
Bnip3l	ENSMUSG00000022051	ENSMUST00000022634,ENSMUST00000111115,ENSMUST00000135703,ENSMUST00000138160	0.0172399	0.123511	7.2082	0.565986	14.3714	Cyt_PolyA	exon
Bod1	ENSMUSG00000044502	ENSMUST00000058060,ENSMUST00000109415	0.542384	0.76217	5.76203	0.248506	16.2563	Cyt_PolyA	exon
Bod1l	ENSMUSG00000061755	ENSMUST00000050556,ENSMUST00000202908	0.884707	0.948737	0.611284	0.124594	11.5822	Cyt_PolyA	exon
Bok	ENSMUSG00000026278	ENSMUST00000027499,ENSMUST00000185685	2.53195e-05	0.00112547	4.81375	1.77567	1.19615	Cyt_PolyA	exon
Bola1	ENSMUSG00000015943	ENSMUST00000016087,ENSMUST00000177442	0.507108	0.739806	4.74766	0.566021	3.51607	Cyt_PolyA	exon
Bola2	ENSMUSG00000047721	ENSMUST00000052145,ENSMUST00000106369,ENSMUST00000130498,ENSMUST00000144571,ENSMUST00000206275	0.768738	0.892588	7.00548	0.299682	0.319223	Cyt_PolyA	exon
Bola3	ENSMUSG00000045160	ENSMUST00000055875,ENSMUST00000122216,ENSMUST00000127769,ENSMUST00000133122,ENSMUST00000136501,ENSMUST00000148875	0.128181	0.377467	7.45368	0.590033	18.245	Cyt_PolyA	exon
Bop1	ENSMUSG00000022557	ENSMUST00000023217,ENSMUST00000229897	0.921155	0.965379	3.11912	0.11148	7.18562	Cyt_PolyA	exon
Borcs5	ENSMUSG00000042992	ENSMUST00000062755,ENSMUST00000203234	0.837433	0.925494	2.95072	0.118904	0.00235399	Cyt_PolyA	exon
Borcs6	ENSMUSG00000045176	ENSMUST00000051888	0.376877	0.646477	2.21014	0.367763	7.35338	Cyt_PolyA	exon
Borcs7	ENSMUSG00000062376	ENSMUST00000074912	0.669245	0.841577	3.4534	0.23235	16.0229	Cyt_PolyA	exon
Borcs8	ENSMUSG00000002345	ENSMUST00000002418,ENSMUST00000110139,ENSMUST00000123976,ENSMUST00000129668	0.727739	0.873175	5.15586	0.20511	23.3411	Cyt_PolyA	exon
Bpgm	ENSMUSG00000038871	ENSMUST00000045372,ENSMUST00000149131	0.752979	0.884063	4.7526	0.148015	18.7743	Cyt_PolyA	exon
Bphl	ENSMUSG00000038286	ENSMUST00000040656,ENSMUST00000220717,ENSMUST00000222691,ENSMUST00000223251	0.123563	0.369995	8.35258	0.479902	3.58802	Cyt_PolyA	exon
Bpnt1	ENSMUSG00000026617	ENSMUST00000027916,ENSMUST00000110965	0.0327071	0.176725	5.90237	0.518478	20.6312	Cyt_PolyA	exon
Bptf	ENSMUSG00000040481	ENSMUST00000057892,ENSMUST00000106763,ENSMUST00000138443,ENSMUST00000147816,ENSMUST00000208369	0.321887	0.598968	2.29107	0.304882	10.7226	Cyt_PolyA	exon
Braf	ENSMUSG00000002413	ENSMUST00000002487,ENSMUST00000101497,ENSMUST00000169647	0.621375	0.811557	1.28396	0.32821	11.8084	Cyt_PolyA	exon
Brap	ENSMUSG00000029458	ENSMUST00000031414,ENSMUST00000111765,ENSMUST00000127703,ENSMUST00000142701,ENSMUST00000148052	0.00725161	0.0711519	6.30477	0.818434	9.10894	Cyt_PolyA	exon
Brat1	ENSMUSG00000000148	ENSMUST00000041588,ENSMUST00000100505,ENSMUST00000110806,ENSMUST00000131905	0.0405986	0.200308	0.962409	0.859746	5.85714	Cyt_PolyA	exon
Brcc3	ENSMUSG00000031201	ENSMUST00000033544,ENSMUST00000114074,ENSMUST00000124321,ENSMUST00000133781,ENSMUST00000151938	0.218038	0.496445	5.01564	0.397761	15.6959	Cyt_PolyA	exon
Brd1	ENSMUSG00000022387	ENSMUST00000088911,ENSMUST00000109380,ENSMUST00000109381	0.0543143	0.239706	1.86681	0.71808	7.98404	Cyt_PolyA	exon
Brd2	ENSMUSG00000024335	ENSMUST00000025193,ENSMUST00000095347,ENSMUST00000114242,ENSMUST00000142570,ENSMUST00000151986,ENSMUST00000154232,ENSMUST00000155286,ENSMUST00000235347,ENSMUST00000236090,ENSMUST00000236781,ENSMUST00000237345	0.485844	0.724352	5.23472	0.239397	13.2648	Cyt_PolyA	exon
Brd3	ENSMUSG00000026918	ENSMUST00000028282,ENSMUST00000077737,ENSMUST00000126059,ENSMUST00000138693,ENSMUST00000147736,ENSMUST00000164296	0.714891	0.866658	2.71286	0.160171	9.153	Cyt_PolyA	exon
Brd4	ENSMUSG00000024002	ENSMUST00000003726,ENSMUST00000120276,ENSMUST00000121285,ENSMUST00000230858,ENSMUST00000230982,ENSMUST00000235598,ENSMUST00000237008,ENSMUST00000237692	0.181638	0.453806	2.76416	0.49364	7.6335	Cyt_PolyA	exon
Brd7	ENSMUSG00000031660	ENSMUST00000034085,ENSMUST00000135471,ENSMUST00000146370,ENSMUST00000149841	0.879803	0.946854	5.58831	0.0976921	11.0526	Cyt_PolyA	exon
Brd8	ENSMUSG00000003778	ENSMUST00000003876,ENSMUST00000097626,ENSMUST00000115765,ENSMUST00000115766,ENSMUST00000145431,ENSMUST00000152612	0.133142	0.386164	2.61064	0.463831	1.17453	Cyt_PolyA	exon
Brd9	ENSMUSG00000057649	ENSMUST00000099384,ENSMUST00000220488,ENSMUST00000222191,ENSMUST00000222399,ENSMUST00000222749,ENSMUST00000223063,ENSMUST00000223446	0.507565	0.740085	2.3518	0.317055	9.29612	Cyt_PolyA	exon
Brdt	ENSMUSG00000029279	ENSMUST00000031215,ENSMUST00000162804	0.140862	0.397657	1.61882	0.80651	3.48062	Cyt_PolyA	exon
Brf1	ENSMUSG00000011158	ENSMUST00000011302,ENSMUST00000221409,ENSMUST00000222247,ENSMUST00000223506	0.215252	0.494032	2.51326	0.439607	10.1338	Cyt_PolyA	exon
Brf2	ENSMUSG00000031487	ENSMUST00000033877,ENSMUST00000210230,ENSMUST00000210552,ENSMUST00000210590,ENSMUST00000211236	0.0444213	0.212422	2.53545	0.750815	1.08498	Cyt_PolyA	exon
Bri3	ENSMUSG00000047843	ENSMUST00000056578,ENSMUST00000110695	0.134158	0.387446	7.3057	0.776197	10.7537	Cyt_PolyA	exon
Bri3bp	ENSMUSG00000037905	ENSMUST00000049040,ENSMUST00000198811	0.549712	0.76685	3.06375	0.297217	5.06666	Cyt_PolyA	exon
Brix1	ENSMUSG00000022247	ENSMUST00000022855,ENSMUST00000168690,ENSMUST00000168761	0.00676424	0.0679844	4.64939	0.727592	16.2745	Cyt_PolyA	exon
Brk1	ENSMUSG00000033940	ENSMUST00000035725	0.377673	0.64729	7.21695	0.344911	21.5077	Cyt_PolyA	exon
Brms1	ENSMUSG00000080268	ENSMUST00000116567	0.541153	0.76131	4.52793	0.278981	6.66791	Cyt_PolyA	exon
Brms1l	ENSMUSG00000012076	ENSMUST00000059250,ENSMUST00000219419,ENSMUST00000220400	0.847012	0.931118	0.857598	0.192466	17.669	Cyt_PolyA	exon
Brox	ENSMUSG00000046836	ENSMUST00000057062,ENSMUST00000163528	0.497335	0.733416	4.07425	0.205802	10.5814	Cyt_PolyA	exon
Brpf1	ENSMUSG00000001632	ENSMUST00000113117,ENSMUST00000113119,ENSMUST00000113121,ENSMUST00000113122,ENSMUST00000124530,ENSMUST00000203577,ENSMUST00000204198,ENSMUST00000204626	0.261422	0.544187	1.08204	0.551464	8.41326	Cyt_PolyA	exon
Brpf3	ENSMUSG00000063952	ENSMUST00000127007,ENSMUST00000136233,ENSMUST00000140587,ENSMUST00000140973,ENSMUST00000232940,ENSMUST00000232997,ENSMUST00000233088,ENSMUST00000233646,ENSMUST00000233701	0.0149116	0.11281	2.41447	1.11343	9.70523	Cyt_PolyA	exon
Brwd1	ENSMUSG00000022914	ENSMUST00000023631,ENSMUST00000099502,ENSMUST00000113827,ENSMUST00000232755,ENSMUST00000232801,ENSMUST00000232993,ENSMUST00000233699,ENSMUST00000233883,ENSMUST00000233976	0.733678	0.875772	3.42075	0.163299	14.476	Cyt_PolyA	exon
Brwd3	ENSMUSG00000063663	ENSMUST00000041866,ENSMUST00000101283,ENSMUST00000134434,ENSMUST00000150434	0.810902	0.913589	0.423861	0.23074	16.8469	Cyt_PolyA	exon
Bscl2	ENSMUSG00000071657	ENSMUST00000086058,ENSMUST00000162071	0.204884	0.480766	4.81712	0.542641	4.3658	Cyt_PolyA	exon
Bsdc1	ENSMUSG00000040859	ENSMUST00000048162,ENSMUST00000131741,ENSMUST00000145168	0.0303455	0.167342	4.80544	0.648229	4.22807	Cyt_PolyA	exon
Bsg	ENSMUSG00000023175	ENSMUST00000105381,ENSMUST00000178383,ENSMUST00000179201,ENSMUST00000179781	0.504473	0.738434	8.42607	0.359805	1.06256	Cyt_PolyA	exon
Bst2	ENSMUSG00000046718	ENSMUST00000051672,ENSMUST00000212386	0.246917	0.528254	8.54443	0.438735	20.4283	Cyt_PolyA	exon
Btaf1	ENSMUSG00000040565	ENSMUST00000099494,ENSMUST00000238041	0.224303	0.50464	2.00085	0.406613	16.3959	Cyt_PolyA	exon
Btbd1	ENSMUSG00000025103	ENSMUST00000026093,ENSMUST00000208114,ENSMUST00000208178,ENSMUST00000208566	0.111215	0.348502	5.8483	0.428743	15.7367	Cyt_PolyA	exon
Btbd19	ENSMUSG00000073771	ENSMUST00000097915,ENSMUST00000143213,ENSMUST00000153303,ENSMUST00000153924	0.552922	0.767757	-0.295493	0.617728	16.0659	Cyt_PolyA	exon
Btbd2	ENSMUSG00000003344	ENSMUST00000126980,ENSMUST00000131876,ENSMUST00000147162,ENSMUST00000151794	0.000716727	0.0143774	2.80441	1.14426	5.4474	Cyt_PolyA	exon
Btbd3	ENSMUSG00000062098	ENSMUST00000075410,ENSMUST00000091556	0.757795	0.886284	1.07674	0.234322	7.06854	Cyt_PolyA	exon
Btbd6	ENSMUSG00000002803	ENSMUST00000165079,ENSMUST00000221104,ENSMUST00000223368	0.719642	0.868648	3.21992	0.189646	6.1256	Cyt_PolyA	exon
Btbd7	ENSMUSG00000041702	ENSMUST00000045652,ENSMUST00000220596,ENSMUST00000223554	0.418358	0.679037	1.60734	0.430643	5.87823	Cyt_PolyA	exon
Btbd8	ENSMUSG00000111375	ENSMUST00000094541,ENSMUST00000100951,ENSMUST00000211896	0.828117	0.920905	-1.102	0.356076	1.81378	Cyt_PolyA	exon
Btbd9	ENSMUSG00000062202	ENSMUST00000079924,ENSMUST00000168787,ENSMUST00000235187,ENSMUST00000236153,ENSMUST00000236430,ENSMUST00000236584,ENSMUST00000237013,ENSMUST00000237048,ENSMUST00000237164,ENSMUST00000237635,ENSMUST00000237675,ENSMUST00000237825	0.144757	0.402256	2.01987	0.555088	6.52341	Cyt_PolyA	exon
Btd	ENSMUSG00000021900	ENSMUST00000090147,ENSMUST00000128014	0.0665395	0.265592	4.85886	0.589409	1.8597	Cyt_PolyA	exon
Btf3	ENSMUSG00000021660	ENSMUST00000133461,ENSMUST00000134542,ENSMUST00000152704	0.382733	0.65104	9.05809	0.347744	23.4252	Cyt_PolyA	exon
Btf3l4	ENSMUSG00000028568	ENSMUST00000102739,ENSMUST00000102740,ENSMUST00000102742,ENSMUST00000125707	0.986081	0.994129	6.6716	0.0373025	8.14858	Cyt_PolyA	exon
Btg1	ENSMUSG00000036478	ENSMUST00000038377,ENSMUST00000218953	0.000598738	0.0127517	4.6545	1.34878	22.8959	Cyt_PolyA	exon
Btg2	ENSMUSG00000020423	ENSMUST00000020692	0.000173002	0.00484353	3.61112	1.83077	20.0313	Cyt_PolyA	exon
Btg3	ENSMUSG00000022863	ENSMUST00000023570	0.0631935	0.257671	3.21792	1.07302	23.2014	Cyt_PolyA	exon
Btnl9	ENSMUSG00000040283	ENSMUST00000046522	0.306583	0.584524	0.621999	0.617767	20.6755	Cyt_PolyA	exon
Btrc	ENSMUSG00000025217	ENSMUST00000065601,ENSMUST00000111936,ENSMUST00000224478,ENSMUST00000225662	0.0176232	0.124711	2.23077	0.933851	5.2004	Cyt_PolyA	exon
Bub3	ENSMUSG00000066979	ENSMUST00000084502,ENSMUST00000207231,ENSMUST00000207442,ENSMUST00000207736,ENSMUST00000208571,ENSMUST00000209131	0.557869	0.771004	3.99482	0.229086	4.13368	Cyt_PolyA	exon
Bud13	ENSMUSG00000032077	ENSMUST00000074957,ENSMUST00000124887,ENSMUST00000213338	0.0279414	0.161127	2.18125	0.975003	2.00181	Cyt_PolyA	exon
Bud23	ENSMUSG00000005378	ENSMUST00000111205,ENSMUST00000129013,ENSMUST00000129691,ENSMUST00000134180,ENSMUST00000141309,ENSMUST00000148549,ENSMUST00000149108	0.0727766	0.278823	5.32594	0.549821	0.678447	Cyt_PolyA	exon
Bud31	ENSMUSG00000038722	ENSMUST00000159018,ENSMUST00000160004,ENSMUST00000160075,ENSMUST00000160840,ENSMUST00000161974,ENSMUST00000162308,ENSMUST00000162594	0.189256	0.46303	7.68272	0.470562	23.1232	Cyt_PolyA	exon
Bvht	ENSMUSG00000098098	ENSMUST00000183087	0.383887	0.651357	2.14915	0.664667	21.7464	Cyt_PolyA	exon
Bysl	ENSMUSG00000023988	ENSMUST00000024783	0.361109	0.63352	2.2069	0.454037	16.5033	Cyt_PolyA	exon
Bzw1	ENSMUSG00000051223	ENSMUST00000050552,ENSMUST00000186949,ENSMUST00000188630,ENSMUST00000188898	0.101436	0.333161	6.57879	0.42698	17.5452	Cyt_PolyA	exon
Bzw2	ENSMUSG00000020547	ENSMUST00000020856,ENSMUST00000221521,ENSMUST00000222055	0.122892	0.368738	3.14298	0.528594	19.5013	Cyt_PolyA	exon
C030006K11Rik	ENSMUSG00000116138	ENSMUST00000036247,ENSMUST00000228990,ENSMUST00000229507,ENSMUST00000230559,ENSMUST00000231059	0.45516	0.704658	3.47427	0.357766	7.40898	Cyt_PolyA	exon
C030034I22Rik	ENSMUSG00000073374	ENSMUST00000097289,ENSMUST00000188481	0.188891	0.462519	-0.786824	1.22667	20.9034	Cyt_PolyA	exon
C130074G19Rik	ENSMUSG00000039349	ENSMUST00000048308	0.29652	0.574666	6.62652	0.460018	5.93682	Cyt_PolyA	exon
C1d	ENSMUSG00000000581	ENSMUST00000000594,ENSMUST00000130330,ENSMUST00000131227,ENSMUST00000156784	0.849015	0.932157	7.38633	0.161858	15.3394	Cyt_PolyA	exon
C1galt1	ENSMUSG00000042460	ENSMUST00000040159	0.128495	0.378019	4.19307	0.514111	16.7097	Cyt_PolyA	exon
C1galt1c1	ENSMUSG00000048970	ENSMUST00000058265	0.00282778	0.0389483	5.36043	0.681434	17.9396	Cyt_PolyA	exon
C1qa	ENSMUSG00000036887	ENSMUST00000046285	0.0718074	0.276554	6.05722	0.968705	0.938078	Cyt_PolyA	exon
C1qb	ENSMUSG00000036905	ENSMUST00000046384	0.0180754	0.126334	6.56722	1.11795	1.43435	Cyt_PolyA	exon
C1qbp	ENSMUSG00000018446	ENSMUST00000078528,ENSMUST00000155371	0.271492	0.553696	7.93861	0.446364	20.6783	Cyt_PolyA	exon
C1qc	ENSMUSG00000036896	ENSMUST00000046332	0.0926349	0.317571	5.71497	0.950264	1.3035	Cyt_PolyA	exon
C1qtnf1	ENSMUSG00000017446	ENSMUST00000017590,ENSMUST00000106286	0.723945	0.870796	1.37351	0.372548	1.35154	Cyt_PolyA	exon
C1qtnf12	ENSMUSG00000023571	ENSMUST00000024338,ENSMUST00000127222,ENSMUST00000149558	0.828038	0.920905	0.905207	0.477157	13.5783	Cyt_PolyA	exon
C1ra	ENSMUSG00000055172	ENSMUST00000068593	0.825869	0.919853	7.15227	0.176353	8.50042	Cyt_PolyA	exon
C1rl	ENSMUSG00000038527	ENSMUST00000049124	0.478247	0.720428	6.01517	0.288356	3.88931	Cyt_PolyA	exon
C1s1	ENSMUSG00000038521	ENSMUST00000159143,ENSMUST00000160505,ENSMUST00000162443	0.957528	0.980523	7.94203	0.0693992	19.7479	Cyt_PolyA	exon
C2	ENSMUSG00000024371	ENSMUST00000025230,ENSMUST00000127795,ENSMUST00000130728,ENSMUST00000134300,ENSMUST00000152417	0.40916	0.6718	5.62925	0.572114	5.08151	Cyt_PolyA	exon
C2cd2	ENSMUSG00000045975	ENSMUST00000170757,ENSMUST00000231575,ENSMUST00000231903,ENSMUST00000232063,ENSMUST00000232165,ENSMUST00000232343,ENSMUST00000232572	0.526912	0.751853	5.71188	0.236365	5.90997	Cyt_PolyA	exon
C2cd2l	ENSMUSG00000032120	ENSMUST00000065080,ENSMUST00000213160,ENSMUST00000213298,ENSMUST00000213818,ENSMUST00000214602,ENSMUST00000216222	6.06473e-05	0.00221655	3.26626	1.26107	11.5505	Cyt_PolyA	exon
C2cd3	ENSMUSG00000047248	ENSMUST00000051777,ENSMUST00000156559	0.846422	0.930885	-1.00153	0.378263	3.90902	Cyt_PolyA	exon
C2cd5	ENSMUSG00000030279	ENSMUST00000111758,ENSMUST00000171349,ENSMUST00000203349,ENSMUST00000203537,ENSMUST00000204140,ENSMUST00000204655,ENSMUST00000204967,ENSMUST00000205117	0.771771	0.894173	-0.488508	0.94662	5.36232	Cyt_PolyA	exon
C3	ENSMUSG00000024164	ENSMUST00000024988,ENSMUST00000177046,ENSMUST00000177425	0.874242	0.943776	10.7114	0.424161	1.79528	Cyt_PolyA	exon
C330007P06Rik	ENSMUSG00000006423	ENSMUST00000115248,ENSMUST00000127966	0.596454	0.794663	4.62013	0.228894	16.1946	Cyt_PolyA	exon
C330013E15Rik	ENSMUSG00000097093	ENSMUST00000181034	0.298865	0.577029	0.93354	1.40508	20.2943	Cyt_PolyA	exon
C330018D20Rik	ENSMUSG00000024592	ENSMUST00000025488,ENSMUST00000139243	0.0611117	0.254658	4.02365	0.695663	20.6377	Cyt_PolyA	exon
C4a	ENSMUSG00000015451	ENSMUST00000160657,ENSMUST00000160679,ENSMUST00000161797,ENSMUST00000162133	0.212364	0.490742	7.17685	0.631358	17.3576	Cyt_PolyA	exon
C4b	ENSMUSG00000073418	ENSMUST00000069507,ENSMUST00000173057,ENSMUST00000173669	0.882523	0.947866	9.54527	0.243435	7.80705	Cyt_PolyA	exon
C4bp	ENSMUSG00000026405	ENSMUST00000027657,ENSMUST00000137276,ENSMUST00000171642	0.134788	0.388595	9.16282	0.57076	18.119	Cyt_PolyA	exon
C4bp-ps1	ENSMUSG00000100257	ENSMUST00000189393	0.00225768	0.0329525	0.508768	3.48066	19.8006	Cyt_PolyA	exon
C6	ENSMUSG00000022181	ENSMUST00000161997,ENSMUST00000162350,ENSMUST00000162585	0.587001	0.78763	7.01316	0.404988	18.5919	Cyt_PolyA	exon
C630043F03Rik	ENSMUSG00000084910	ENSMUST00000122923	0.108115	0.344113	1.5158	0.834017	12.9019	Cyt_PolyA	exon
C730027H18Rik	ENSMUSG00000112189	ENSMUST00000219181	0.603698	0.801039	4.54131	0.306852	2.30774	Cyt_PolyA	exon
C730027H18Rik	ENSMUSG00000112366	ENSMUST00000218381,ENSMUST00000219822	0.225906	0.505804	2.57235	0.621995	3.95244	Cyt_PolyA	exon
C730034F03Rik	ENSMUSG00000079242	ENSMUST00000168646	0.948837	0.976034	-1.02596	0.326538	23.7139	Cyt_PolyA	exon
C730036E19Rik	ENSMUSG00000102095	ENSMUST00000188305	0.0851049	0.301611	2.32288	1.20494	17.2261	Cyt_PolyA	exon
C77080	ENSMUSG00000050390	ENSMUST00000052602,ENSMUST00000097873,ENSMUST00000106051,ENSMUST00000145261	2.29864e-05	0.00104702	3.57173	1.80847	6.52191	Cyt_PolyA	exon
C87436	ENSMUSG00000046679	ENSMUST00000050497,ENSMUST00000113698,ENSMUST00000113700,ENSMUST00000133753,ENSMUST00000141972,ENSMUST00000143430,ENSMUST00000148768	0.121708	0.366837	3.47061	0.486027	8.35219	Cyt_PolyA	exon
C8a	ENSMUSG00000035031	ENSMUST00000048947,ENSMUST00000064873,ENSMUST00000106808,ENSMUST00000152146	0.0973222	0.326121	9.18362	0.666605	16.2289	Cyt_PolyA	exon
C8b	ENSMUSG00000029656	ENSMUST00000031663,ENSMUST00000065072	0.91006	0.960391	8.25478	0.144663	23.5156	Cyt_PolyA	exon
C8g	ENSMUSG00000015083	ENSMUST00000015227,ENSMUST00000149062,ENSMUST00000150580,ENSMUST00000153139,ENSMUST00000154984	0.68069	0.847785	10.0193	0.230746	20.5086	Cyt_PolyA	exon
C9	ENSMUSG00000022149	ENSMUST00000022749,ENSMUST00000147905,ENSMUST00000239466	0.104527	0.338406	10.4204	0.446941	21.538	Cyt_PolyA	exon
C920006O11Rik	ENSMUSG00000097574	ENSMUST00000180974	0.421926	0.68111	1.14624	0.591535	9.40756	Cyt_PolyA	exon
C9orf72	ENSMUSG00000028300	ENSMUST00000108126,ENSMUST00000108127,ENSMUST00000130538,ENSMUST00000142628	0.934865	0.970535	2.8415	0.119951	19.46	Cyt_PolyA	exon
CAAA01066123.1	ENSMUSG00000118181	ENSMUST00000235920	0.659501	0.83478	3.28055	0.36968	11.0239	Cyt_PolyA	exon
CAAA01118383.1	ENSMUSG00000063897	ENSMUST00000077235	0.789669	0.903205	0.880618	0.302271	10.3777	Cyt_PolyA	exon
CAAA01147332.1	ENSMUSG00000095742	ENSMUST00000179436	0.300462	0.578874	2.29149	1.78992	2.84862	Cyt_PolyA	exon
CT868690.1	ENSMUSG00000118633	ENSMUST00000239354	0.790605	0.903736	2.23288	0.664667	18.9627	Cyt_PolyA	exon
Caap1	ENSMUSG00000028578	ENSMUST00000030313	0.646195	0.825074	2.07689	0.291559	23.2817	Cyt_PolyA	exon
Cab39	ENSMUSG00000036707	ENSMUST00000113360,ENSMUST00000130754	0.00044065	0.00998268	5.35624	0.759951	14.2958	Cyt_PolyA	exon
Cab39l	ENSMUSG00000021981	ENSMUST00000022553,ENSMUST00000223678	0.226387	0.506005	6.09855	0.405856	18.1933	Cyt_PolyA	exon
Cabcoco1	ENSMUSG00000019945	ENSMUST00000020103,ENSMUST00000166919	0.0577166	0.246472	0.834952	1.23724	6.92149	Cyt_PolyA	exon
Cabin1	ENSMUSG00000020196	ENSMUST00000001712,ENSMUST00000217810,ENSMUST00000218486,ENSMUST00000218790,ENSMUST00000219682,ENSMUST00000219806	0.00107697	0.019178	0.145972	1.102	7.58884	Cyt_PolyA	exon
Cables2	ENSMUSG00000038990	ENSMUST00000108891,ENSMUST00000136706,ENSMUST00000141067	0.5316	0.754904	3.41417	0.326028	12.8017	Cyt_PolyA	exon
Cabyr	ENSMUSG00000024430	ENSMUST00000186263,ENSMUST00000234735	0.287308	0.568166	-0.985705	1.74875	12.7246	Cyt_PolyA	exon
Cacfd1	ENSMUSG00000015488	ENSMUST00000114003,ENSMUST00000114007,ENSMUST00000145290	0.996265	0.998392	4.30372	0.0358173	18.8821	Cyt_PolyA	exon
Cactin	ENSMUSG00000034889	ENSMUST00000050867,ENSMUST00000218120,ENSMUST00000219285	0.217415	0.495988	1.3354	0.704164	4.41672	Cyt_PolyA	exon
Cacul1	ENSMUSG00000033417	ENSMUST00000081790,ENSMUST00000111460,ENSMUST00000166712	0.0717062	0.276444	4.48672	0.588898	17.0318	Cyt_PolyA	exon
Cacybp	ENSMUSG00000014226	ENSMUST00000014370,ENSMUST00000194167,ENSMUST00000195654	0.00529796	0.0578697	5.97957	1.03528	18.1516	Cyt_PolyA	exon
Cad	ENSMUSG00000013629	ENSMUST00000013773,ENSMUST00000200917,ENSMUST00000201870,ENSMUST00000202227,ENSMUST00000202967,ENSMUST00000202973	0.184522	0.457408	-0.292404	0.810995	16.3911	Cyt_PolyA	exon
Cadm1	ENSMUSG00000032076	ENSMUST00000034581,ENSMUST00000085909,ENSMUST00000114547,ENSMUST00000124073,ENSMUST00000152459	0.293885	0.572215	3.33474	0.277373	15.2512	Cyt_PolyA	exon
Cadm4	ENSMUSG00000054793	ENSMUST00000068023	0.816013	0.915662	2.72276	0.243811	15.5921	Cyt_PolyA	exon
Cadps2	ENSMUSG00000017978	ENSMUST00000115356,ENSMUST00000115361,ENSMUST00000125350,ENSMUST00000136279,ENSMUST00000152131	0.551062	0.766971	2.42803	0.593056	2.5448	Cyt_PolyA	exon
Calcoco1	ENSMUSG00000023055	ENSMUST00000023818,ENSMUST00000171838,ENSMUST00000230702	3.97383e-05	0.00159157	2.29839	2.27126	5.49562	Cyt_PolyA	exon
Calcrl	ENSMUSG00000059588	ENSMUST00000074262,ENSMUST00000099944,ENSMUST00000151295	0.450242	0.701579	2.19738	0.399905	1.54415	Cyt_PolyA	exon
Cald1	ENSMUSG00000029761	ENSMUST00000031775,ENSMUST00000115021,ENSMUST00000123823,ENSMUST00000136907,ENSMUST00000146685	0.134736	0.38858	6.61111	0.435773	3.77646	Cyt_PolyA	exon
Calhm6	ENSMUSG00000046031	ENSMUST00000062784	0.0445301	0.212769	2.34164	1.21032	1.06134	Cyt_PolyA	exon
Calm1	ENSMUSG00000001175	ENSMUST00000001204,ENSMUST00000110082,ENSMUST00000127300,ENSMUST00000153524	0.0699009	0.272883	7.76503	0.47445	21.2439	Cyt_PolyA	exon
Calm2	ENSMUSG00000036438	ENSMUST00000040440,ENSMUST00000143965,ENSMUST00000150137,ENSMUST00000234406	0.235016	0.51446	8.47071	0.204909	18.5443	Cyt_PolyA	exon
Calm3	ENSMUSG00000019370	ENSMUST00000019514,ENSMUST00000172594,ENSMUST00000173557	0.479781	0.721099	6.09825	0.309418	2.1965	Cyt_PolyA	exon
Caln1	ENSMUSG00000060371	ENSMUST00000086029,ENSMUST00000111288,ENSMUST00000202728	0.00809101	0.0762634	2.03222	0.997647	18.2256	Cyt_PolyA	exon
Calr	ENSMUSG00000003814	ENSMUST00000003912,ENSMUST00000154774	0.00612574	0.0637417	8.87149	0.724504	23.7947	Cyt_PolyA	exon
Calu	ENSMUSG00000029767	ENSMUST00000031779,ENSMUST00000090481,ENSMUST00000172607,ENSMUST00000174096	0.108731	0.345132	5.86262	0.541939	18.785	Cyt_PolyA	exon
Camk1	ENSMUSG00000030272	ENSMUST00000032409,ENSMUST00000149497,ENSMUST00000153067,ENSMUST00000156853	0.208928	0.486431	3.74788	0.561171	2.88773	Cyt_PolyA	exon
Camk1d	ENSMUSG00000039145	ENSMUST00000044009,ENSMUST00000114987,ENSMUST00000130470	1.28102e-07	1.65195e-05	4.10142	2.23811	2.46977	Cyt_PolyA	exon
Camk2b	ENSMUSG00000057897	ENSMUST00000002817,ENSMUST00000090443,ENSMUST00000109815,ENSMUST00000155755	0.190836	0.464233	1.21182	1.13686	14.2672	Cyt_PolyA	exon
Camk2d	ENSMUSG00000053819	ENSMUST00000066466,ENSMUST00000129293,ENSMUST00000143383,ENSMUST00000145454,ENSMUST00000149311,ENSMUST00000169051,ENSMUST00000197660,ENSMUST00000199300	0.738733	0.877869	0.70816	0.638481	23.1376	Cyt_PolyA	exon
Camk2g	ENSMUSG00000021820	ENSMUST00000080440,ENSMUST00000100837,ENSMUST00000223712,ENSMUST00000223863,ENSMUST00000224245,ENSMUST00000224804,ENSMUST00000224887,ENSMUST00000225328,ENSMUST00000225463,ENSMUST00000225800	0.0173004	0.123567	2.01647	0.799214	5.41637	Cyt_PolyA	exon
Camk2n1	ENSMUSG00000046447	ENSMUST00000050918	0.0626864	0.256942	4.92898	0.573892	13.1552	Cyt_PolyA	exon
Camkk2	ENSMUSG00000029471	ENSMUST00000111668,ENSMUST00000196742,ENSMUST00000197373,ENSMUST00000198029,ENSMUST00000198257	0.227872	0.507415	1.7025	0.604865	23.9945	Cyt_PolyA	exon
Caml	ENSMUSG00000021501	ENSMUST00000021963,ENSMUST00000165154,ENSMUST00000169228	0.545817	0.764662	4.44382	0.292935	19.6744	Cyt_PolyA	exon
Camsap1	ENSMUSG00000026933	ENSMUST00000114167,ENSMUST00000127823,ENSMUST00000134970,ENSMUST00000142028,ENSMUST00000143977,ENSMUST00000183461	0.0758819	0.284861	1.08752	1.29824	12.1702	Cyt_PolyA	exon
Camsap2	ENSMUSG00000041570	ENSMUST00000048309,ENSMUST00000192001,ENSMUST00000192314,ENSMUST00000194808	0.203538	0.47914	2.17506	0.493517	14.1949	Cyt_PolyA	exon
Camsap3	ENSMUSG00000044433	ENSMUST00000171962,ENSMUST00000207152,ENSMUST00000207930	0.509901	0.741197	2.45866	0.392758	2.18941	Cyt_PolyA	exon
Camta1	ENSMUSG00000014592	ENSMUST00000135780,ENSMUST00000153938,ENSMUST00000185034	0.805784	0.911497	3.95911	0.222562	21.077	Cyt_PolyA	exon
Camta2	ENSMUSG00000040712	ENSMUST00000108544,ENSMUST00000108545,ENSMUST00000119120,ENSMUST00000125687,ENSMUST00000145823,ENSMUST00000150224	0.848503	0.932059	0.47971	0.981205	4.66789	Cyt_PolyA	exon
Cand1	ENSMUSG00000020114	ENSMUST00000020315,ENSMUST00000126373,ENSMUST00000149155	0.0626501	0.256883	3.34038	0.354993	13.8188	Cyt_PolyA	exon
Cant1	ENSMUSG00000025575	ENSMUST00000017620,ENSMUST00000092378,ENSMUST00000106288,ENSMUST00000164927	0.16139	0.42579	3.14914	0.340344	7.97554	Cyt_PolyA	exon
Canx	ENSMUSG00000020368	ENSMUST00000020637,ENSMUST00000146979,ENSMUST00000155801,ENSMUST00000179865	0.00678533	0.0679844	7.48793	0.650987	18.1347	Cyt_PolyA	exon
Cap1	ENSMUSG00000028656	ENSMUST00000069533,ENSMUST00000140783,ENSMUST00000150919	0.0427093	0.207448	5.0679	0.443077	4.97528	Cyt_PolyA	exon
Capg	ENSMUSG00000056737	ENSMUST00000071044	0.000855183	0.0163947	1.92344	1.49094	0.122149	Cyt_PolyA	exon
Capn1	ENSMUSG00000024942	ENSMUST00000025891,ENSMUST00000164843	0.0016744	0.0271021	2.01215	1.32679	6.01182	Cyt_PolyA	exon
Capn10	ENSMUSG00000026270	ENSMUST00000027488,ENSMUST00000117814,ENSMUST00000136598,ENSMUST00000152983,ENSMUST00000153828	0.148917	0.408974	4.07078	0.441044	5.78511	Cyt_PolyA	exon
Capn15	ENSMUSG00000037326	ENSMUST00000212099,ENSMUST00000212149,ENSMUST00000212520,ENSMUST00000212702,ENSMUST00000212735,ENSMUST00000212789	0.598933	0.796807	0.663369	0.418259	5.15644	Cyt_PolyA	exon
Capn2	ENSMUSG00000026509	ENSMUST00000068505,ENSMUST00000194940	0.139834	0.39626	5.55881	0.359855	20.1442	Cyt_PolyA	exon
Capn7	ENSMUSG00000021893	ENSMUST00000022451,ENSMUST00000143472,ENSMUST00000152182,ENSMUST00000228237	0.0224367	0.143251	4.6505	0.577691	16.3035	Cyt_PolyA	exon
Capn8	ENSMUSG00000038599	ENSMUST00000048941,ENSMUST00000168514,ENSMUST00000193260	0.00127374	0.0219815	2.66205	1.12952	22.672	Cyt_PolyA	exon
Capns1	ENSMUSG00000001794	ENSMUST00000108196,ENSMUST00000126116,ENSMUST00000129761,ENSMUST00000141851,ENSMUST00000207082	0.116058	0.357263	6.56264	0.536028	4.49988	Cyt_PolyA	exon
Caprin1	ENSMUSG00000027184	ENSMUST00000028607,ENSMUST00000111147,ENSMUST00000128477,ENSMUST00000132537,ENSMUST00000141750,ENSMUST00000143188,ENSMUST00000143349,ENSMUST00000145606,ENSMUST00000145697,ENSMUST00000146527,ENSMUST00000155733	0.00212203	0.0315216	6.45796	0.954441	21.6893	Cyt_PolyA	exon
Capza1	ENSMUSG00000070372	ENSMUST00000094028,ENSMUST00000195912	0.0630047	0.257079	5.33319	0.648902	18.9322	Cyt_PolyA	exon
Capza2	ENSMUSG00000015733	ENSMUST00000015877,ENSMUST00000130606,ENSMUST00000152005	0.338095	0.614636	6.89352	0.318571	18.0852	Cyt_PolyA	exon
Capzb	ENSMUSG00000028745	ENSMUST00000030518,ENSMUST00000042675,ENSMUST00000102507,ENSMUST00000102508,ENSMUST00000138045,ENSMUST00000150077	0.00940422	0.0837954	6.67118	0.52725	1.82357	Cyt_PolyA	exon
Car1	ENSMUSG00000027556	ENSMUST00000094365,ENSMUST00000144327,ENSMUST00000181860	0.0825715	0.296642	4.19975	0.946953	13.2461	Cyt_PolyA	exon
Car14	ENSMUSG00000038526	ENSMUST00000036181,ENSMUST00000149202	0.0243277	0.149872	4.95919	0.958095	2.45231	Cyt_PolyA	exon
Car2	ENSMUSG00000027562	ENSMUST00000029078	0.219687	0.498363	3.59335	0.475934	19.9431	Cyt_PolyA	exon
Car3	ENSMUSG00000027559	ENSMUST00000029076,ENSMUST00000195575	0.514177	0.744004	11.4897	0.899984	3.68453	Cyt_PolyA	exon
Car5a	ENSMUSG00000025317	ENSMUST00000057653,ENSMUST00000151462	0.00674241	0.0679844	5.85035	0.891255	5.94584	Cyt_PolyA	exon
Car8	ENSMUSG00000041261	ENSMUST00000066674	0.864706	0.939723	5.78124	0.164739	12.524	Cyt_PolyA	exon
Card10	ENSMUSG00000033170	ENSMUST00000164826,ENSMUST00000170584	3.37999e-05	0.00141658	-0.301851	2.13406	7.23064	Cyt_PolyA	exon
Card19	ENSMUSG00000037960	ENSMUST00000048946,ENSMUST00000221443,ENSMUST00000223496	0.680168	0.847502	3.39426	0.310742	9.70282	Cyt_PolyA	exon
Card6	ENSMUSG00000041849	ENSMUST00000118365,ENSMUST00000141020	0.0436908	0.210683	1.46315	0.605387	5.92745	Cyt_PolyA	exon
Carf	ENSMUSG00000026017	ENSMUST00000124986,ENSMUST00000130075,ENSMUST00000132949,ENSMUST00000187978	0.764918	0.890765	0.728675	0.259177	16.7833	Cyt_PolyA	exon
Carhsp1	ENSMUSG00000008393	ENSMUST00000008537	0.0121733	0.0991611	5.99779	0.511837	7.07592	Cyt_PolyA	exon
Carm1	ENSMUSG00000032185	ENSMUST00000034703,ENSMUST00000115395,ENSMUST00000130032,ENSMUST00000132011,ENSMUST00000139871,ENSMUST00000154049,ENSMUST00000216160	0.0458944	0.21612	2.55768	0.913757	4.5956	Cyt_PolyA	exon
Carmil1	ENSMUSG00000021338	ENSMUST00000072889,ENSMUST00000110398,ENSMUST00000125901,ENSMUST00000128416,ENSMUST00000140042,ENSMUST00000151566	0.0112982	0.0953846	2.88337	0.833123	8.17763	Cyt_PolyA	exon
Carnmt1	ENSMUSG00000024726	ENSMUST00000025632,ENSMUST00000235736,ENSMUST00000236401	0.376138	0.645601	4.02223	0.426223	17.021	Cyt_PolyA	exon
Cars	ENSMUSG00000010755	ENSMUST00000010899,ENSMUST00000105909,ENSMUST00000135032,ENSMUST00000146462,ENSMUST00000146904,ENSMUST00000208575	0.00166797	0.0270353	5.108	0.943047	4.74196	Cyt_PolyA	exon
Cars2	ENSMUSG00000056228	ENSMUST00000049461,ENSMUST00000209218,ENSMUST00000210478,ENSMUST00000211172,ENSMUST00000211395,ENSMUST00000211406	0.339152	0.615424	3.886	0.325242	0.531906	Cyt_PolyA	exon
Casc3	ENSMUSG00000078676	ENSMUST00000147065,ENSMUST00000169695	0.402347	0.665217	2.35029	0.370404	5.95919	Cyt_PolyA	exon
Casd1	ENSMUSG00000015189	ENSMUST00000015333,ENSMUST00000141359,ENSMUST00000153963,ENSMUST00000204372	0.699794	0.858731	3.64797	0.205085	21.0642	Cyt_PolyA	exon
Cask	ENSMUSG00000031012	ENSMUST00000033321,ENSMUST00000124710,ENSMUST00000128012,ENSMUST00000128095,ENSMUST00000139735,ENSMUST00000152358,ENSMUST00000156096	0.0152474	0.114585	3.02174	0.672092	13.6767	Cyt_PolyA	exon
Caskin2	ENSMUSG00000034471	ENSMUST00000041684,ENSMUST00000156812	0.734081	0.876146	0.738626	0.348553	5.0312	Cyt_PolyA	exon
Casp1	ENSMUSG00000025888	ENSMUST00000027015,ENSMUST00000238348,ENSMUST00000238505,ENSMUST00000238730	0.128483	0.378019	3.22987	0.929376	20.8906	Cyt_PolyA	exon
Casp2	ENSMUSG00000029863	ENSMUST00000031895,ENSMUST00000141727,ENSMUST00000144821,ENSMUST00000203089	0.366063	0.637535	1.06632	0.511413	21.3161	Cyt_PolyA	exon
Casp3	ENSMUSG00000031628	ENSMUST00000209668,ENSMUST00000210534,ENSMUST00000211115	0.0745109	0.282333	4.92685	0.546154	1.19437	Cyt_PolyA	exon
Casp4	ENSMUSG00000033538	ENSMUST00000027012	0.704759	0.861316	2.04499	0.41591	4.06081	Cyt_PolyA	exon
Casp6	ENSMUSG00000027997	ENSMUST00000029626,ENSMUST00000137314,ENSMUST00000152622	4.41945e-10	1.05841e-07	4.61552	1.82114	5.93396	Cyt_PolyA	exon
Casp7	ENSMUSG00000025076	ENSMUST00000026062,ENSMUST00000237055,ENSMUST00000237765,ENSMUST00000238892	0.904411	0.958206	5.22365	0.0838304	14.6194	Cyt_PolyA	exon
Casp8	ENSMUSG00000026029	ENSMUST00000027189,ENSMUST00000165549,ENSMUST00000190213,ENSMUST00000191201	0.476169	0.718991	4.92281	0.271251	12.3019	Cyt_PolyA	exon
Casp8ap2	ENSMUSG00000028282	ENSMUST00000029950,ENSMUST00000178925	0.945267	0.974841	0.748538	0.128452	23.8707	Cyt_PolyA	exon
Casp9	ENSMUSG00000028914	ENSMUST00000030747,ENSMUST00000124161,ENSMUST00000153094	0.0140356	0.108647	2.36768	1.17536	2.49078	Cyt_PolyA	exon
Cast	ENSMUSG00000021585	ENSMUST00000065629,ENSMUST00000220738,ENSMUST00000221208,ENSMUST00000222373,ENSMUST00000222588,ENSMUST00000223033,ENSMUST00000223126,ENSMUST00000223206,ENSMUST00000223309,ENSMUST00000231578	0.373307	0.643867	4.74875	0.280747	8.28125	Cyt_PolyA	exon
Castor1	ENSMUSG00000020424	ENSMUST00000020699	0.1431	0.399598	0.376343	1.05329	5.22142	Cyt_PolyA	exon
Cat	ENSMUSG00000027187	ENSMUST00000028610,ENSMUST00000111168	0.556931	0.770252	10.954	0.332741	5.97436	Cyt_PolyA	exon
Catsper2	ENSMUSG00000033486	ENSMUST00000038073,ENSMUST00000123982,ENSMUST00000154604	0.525202	0.750883	0.72147	0.545565	16.9667	Cyt_PolyA	exon
Catsperd	ENSMUSG00000040828	ENSMUST00000112979,ENSMUST00000233947	0.269091	0.55177	-0.133206	1.07822	2.93434	Cyt_PolyA	exon
Cav1	ENSMUSG00000007655	ENSMUST00000007799,ENSMUST00000115454,ENSMUST00000133065	0.185567	0.458642	0.965234	0.675384	19.7957	Cyt_PolyA	exon
Cav2	ENSMUSG00000000058	ENSMUST00000000058,ENSMUST00000115462	0.62495	0.81318	2.14818	0.333918	2.25065	Cyt_PolyA	exon
Cavin1	ENSMUSG00000004044	ENSMUST00000060792	0.179911	0.452179	1.30944	0.527823	23.2902	Cyt_PolyA	exon
Cavin2	ENSMUSG00000045954	ENSMUST00000051572	0.804556	0.910898	3.11222	0.268814	21.6102	Cyt_PolyA	exon
Cbfa2t2	ENSMUSG00000038533	ENSMUST00000045270,ENSMUST00000109724,ENSMUST00000135647,ENSMUST00000139506,ENSMUST00000154487,ENSMUST00000155202	0.00061147	0.0129058	-1.05868	4.07359	2.23864	Cyt_PolyA	exon
Cbfb	ENSMUSG00000031885	ENSMUST00000052209,ENSMUST00000109392,ENSMUST00000190915	0.551485	0.767059	1.84192	0.480538	8.97784	Cyt_PolyA	exon
Cbl	ENSMUSG00000034342	ENSMUST00000205968,ENSMUST00000206258,ENSMUST00000206629,ENSMUST00000206720	0.342467	0.618474	-1.213	0.870362	4.20518	Cyt_PolyA	exon
Cblb	ENSMUSG00000022637	ENSMUST00000114471,ENSMUST00000226253,ENSMUST00000227062,ENSMUST00000227879	0.564182	0.775073	-0.217043	0.387984	10.5022	Cyt_PolyA	exon
Cblc	ENSMUSG00000040525	ENSMUST00000043822,ENSMUST00000108449,ENSMUST00000125050,ENSMUST00000131276,ENSMUST00000131602,ENSMUST00000145755,ENSMUST00000148416	0.00372593	0.0467135	4.90765	0.976612	4.90344	Cyt_PolyA	exon
Cbll1	ENSMUSG00000020659	ENSMUST00000064240,ENSMUST00000085487,ENSMUST00000101499,ENSMUST00000185739,ENSMUST00000188326	0.590493	0.79022	1.79315	0.325725	18.7451	Cyt_PolyA	exon
Cbr1	ENSMUSG00000051483	ENSMUST00000039659,ENSMUST00000231450,ENSMUST00000231762	0.831076	0.922501	6.23774	0.160107	22.9972	Cyt_PolyA	exon
Cbr4	ENSMUSG00000031641	ENSMUST00000034058,ENSMUST00000126575,ENSMUST00000130495,ENSMUST00000150932,ENSMUST00000155442,ENSMUST00000156535	0.00742287	0.0723294	6.62589	0.630565	13.3597	Cyt_PolyA	exon
Cbs	ENSMUSG00000024039	ENSMUST00000067801,ENSMUST00000078509,ENSMUST00000128351,ENSMUST00000143982,ENSMUST00000151597,ENSMUST00000151718,ENSMUST00000235180,ENSMUST00000236909	8.53132e-09	1.49585e-06	7.15354	1.43888	4.73836	Cyt_PolyA	exon
Cbwd1	ENSMUSG00000024878	ENSMUST00000025815,ENSMUST00000236790	0.45203	0.702389	3.5447	0.361227	14.3263	Cyt_PolyA	exon
Cbx1	ENSMUSG00000018666	ENSMUST00000093943,ENSMUST00000134585	0.245815	0.527526	4.53063	0.270023	21.6828	Cyt_PolyA	exon
Cbx2	ENSMUSG00000025577	ENSMUST00000026662,ENSMUST00000139746	0.0281871	0.161748	1.0151	1.09298	4.35852	Cyt_PolyA	exon
Cbx3	ENSMUSG00000029836	ENSMUST00000031862,ENSMUST00000094623,ENSMUST00000114446	0.902038	0.956734	6.13203	0.0991152	14.7327	Cyt_PolyA	exon
Cbx3-ps6	ENSMUSG00000057886	ENSMUST00000181108	0.657324	0.833483	1.90853	9.99216	2.65121	Cyt_PolyA	exon
Cbx4	ENSMUSG00000039989	ENSMUST00000026665,ENSMUST00000145058	0.0525005	0.234613	0.88252	0.87055	9.52081	Cyt_PolyA	exon
Cbx5	ENSMUSG00000009575	ENSMUST00000108813,ENSMUST00000118152,ENSMUST00000122182	0.789449	0.903158	2.96822	0.224429	20.3113	Cyt_PolyA	exon
Cbx7	ENSMUSG00000053411	ENSMUST00000089293,ENSMUST00000109615,ENSMUST00000109616,ENSMUST00000176639	0.0955932	0.322309	1.752	0.774933	7.0564	Cyt_PolyA	exon
Cbx8	ENSMUSG00000025578	ENSMUST00000026663,ENSMUST00000128019,ENSMUST00000143831	0.226834	0.506005	1.88262	0.475633	6.37178	Cyt_PolyA	exon
Cby1	ENSMUSG00000022428	ENSMUST00000023064	0.629916	0.816172	3.60965	0.264422	7.60559	Cyt_PolyA	exon
Cc2d1a	ENSMUSG00000036686	ENSMUST00000040383,ENSMUST00000117424,ENSMUST00000154029	0.0533598	0.236691	1.67569	0.756123	5.13119	Cyt_PolyA	exon
Cc2d1b	ENSMUSG00000028582	ENSMUST00000030320,ENSMUST00000106665,ENSMUST00000134844,ENSMUST00000143336	0.378799	0.64824	2.4043	0.372853	1.57611	Cyt_PolyA	exon
Cc2d2a	ENSMUSG00000039765	ENSMUST00000048150,ENSMUST00000125866,ENSMUST00000142303	0.00637082	0.065629	-0.940797	1.2205	2.83174	Cyt_PolyA	exon
Ccar1	ENSMUSG00000020074	ENSMUST00000020268,ENSMUST00000217940,ENSMUST00000218552,ENSMUST00000218945,ENSMUST00000218946,ENSMUST00000219441,ENSMUST00000219527	0.0153919	0.115304	4.06691	0.843437	15.7558	Cyt_PolyA	exon
Ccar2	ENSMUSG00000033712	ENSMUST00000035612	0.0515679	0.232894	1.77098	0.962123	4.22699	Cyt_PolyA	exon
Ccdc107	ENSMUSG00000028461	ENSMUST00000030181,ENSMUST00000107922,ENSMUST00000143073	0.279511	0.561683	6.82193	0.37041	20.8171	Cyt_PolyA	exon
Ccdc115	ENSMUSG00000042111	ENSMUST00000042493,ENSMUST00000188583	0.567389	0.776549	4.12131	0.225311	17.3451	Cyt_PolyA	exon
Ccdc117	ENSMUSG00000020482	ENSMUST00000020776	0.0121656	0.0991611	3.90493	0.915725	15.6521	Cyt_PolyA	exon
Ccdc12	ENSMUSG00000019659	ENSMUST00000019803,ENSMUST00000196347,ENSMUST00000200296,ENSMUST00000200550	0.351036	0.624828	5.78585	0.532848	1.0044	Cyt_PolyA	exon
Ccdc122	ENSMUSG00000034795	ENSMUST00000048208,ENSMUST00000095625,ENSMUST00000175810	0.355171	0.627984	3.95205	0.573225	2.2893	Cyt_PolyA	exon
Ccdc124	ENSMUSG00000007721	ENSMUST00000007865,ENSMUST00000212680	0.833294	0.923606	4.4391	0.205456	5.81577	Cyt_PolyA	exon
Ccdc125	ENSMUSG00000048924	ENSMUST00000057325,ENSMUST00000170347	0.416387	0.678178	2.28634	0.327412	0.742596	Cyt_PolyA	exon
Ccdc127	ENSMUSG00000021578	ENSMUST00000022063,ENSMUST00000160021,ENSMUST00000162376,ENSMUST00000223491	0.0779637	0.288699	3.9957	0.424956	17.5236	Cyt_PolyA	exon
Ccdc130	ENSMUSG00000004994	ENSMUST00000005120,ENSMUST00000098578,ENSMUST00000164476,ENSMUST00000166728,ENSMUST00000172320	0.79721	0.906693	1.86721	0.242957	5.09383	Cyt_PolyA	exon
Ccdc134	ENSMUSG00000068114	ENSMUST00000089174,ENSMUST00000229411,ENSMUST00000229456,ENSMUST00000229788	0.00267805	0.0373242	1.09285	1.39028	17.2571	Cyt_PolyA	exon
Ccdc137	ENSMUSG00000049957	ENSMUST00000058370,ENSMUST00000140308,ENSMUST00000145702,ENSMUST00000148849,ENSMUST00000150400,ENSMUST00000176120,ENSMUST00000176717	0.907678	0.959432	1.37758	0.235026	13.7393	Cyt_PolyA	exon
Ccdc138	ENSMUSG00000038010	ENSMUST00000036576,ENSMUST00000217992	0.154407	0.415969	2.12433	0.561703	21.251	Cyt_PolyA	exon
Ccdc141	ENSMUSG00000044033	ENSMUST00000028406,ENSMUST00000049544,ENSMUST00000111833,ENSMUST00000131660,ENSMUST00000154013,ENSMUST00000164114,ENSMUST00000175840,ENSMUST00000179868,ENSMUST00000180261	0.124399	0.371478	2.69803	0.694941	20.6925	Cyt_PolyA	exon
Ccdc15	ENSMUSG00000034303	ENSMUST00000037275,ENSMUST00000213633,ENSMUST00000217238,ENSMUST00000239439	0.855299	0.93438	-2.51374	0.573074	20.8335	Cyt_PolyA	exon
Ccdc152	ENSMUSG00000091119	ENSMUST00000226261	0.0613207	0.255086	-0.269817	2.18136	19.7596	Cyt_PolyA	exon
Ccdc157	ENSMUSG00000051427	ENSMUST00000093381,ENSMUST00000137060	0.447092	0.698991	1.5132	0.535267	13.1026	Cyt_PolyA	exon
Ccdc159	ENSMUSG00000006241	ENSMUST00000006403,ENSMUST00000214734,ENSMUST00000216710	0.563851	0.774773	1.7281	0.70392	14.3281	Cyt_PolyA	exon
Ccdc162	ENSMUSG00000075225	ENSMUST00000159868,ENSMUST00000159978,ENSMUST00000160002	0.0873929	0.306594	4.12275	0.604462	0.951228	Cyt_PolyA	exon
Ccdc163	ENSMUSG00000028689	ENSMUST00000106463,ENSMUST00000106464,ENSMUST00000125671,ENSMUST00000134192,ENSMUST00000135499,ENSMUST00000155391,ENSMUST00000156206	0.154085	0.415867	2.51155	1.58986	6.32441	Cyt_PolyA	exon
Ccdc166	ENSMUSG00000098176	ENSMUST00000183130	0.918982	0.964158	0.334176	0.321832	4.51353	Cyt_PolyA	exon
Ccdc167	ENSMUSG00000024018	ENSMUST00000123502,ENSMUST00000128751,ENSMUST00000129091,ENSMUST00000131807	0.133465	0.386556	4.61651	0.603956	19.8038	Cyt_PolyA	exon
Ccdc17	ENSMUSG00000034035	ENSMUST00000121907,ENSMUST00000148260,ENSMUST00000151441	0.316175	0.593747	1.23449	0.844372	2.33112	Cyt_PolyA	exon
Ccdc171	ENSMUSG00000052407	ENSMUST00000125077,ENSMUST00000183729,ENSMUST00000231339	0.200337	0.475133	0.388594	0.99471	6.58589	Cyt_PolyA	exon
Ccdc174	ENSMUSG00000034083	ENSMUST00000037783,ENSMUST00000136090,ENSMUST00000139240,ENSMUST00000147188	0.3605	0.633026	3.32863	0.305605	21.4477	Cyt_PolyA	exon
Ccdc181	ENSMUSG00000026578	ENSMUST00000027867	0.0310851	0.1703	2.20284	0.810759	3.52421	Cyt_PolyA	exon
Ccdc186	ENSMUSG00000035173	ENSMUST00000076085,ENSMUST00000118592,ENSMUST00000135666,ENSMUST00000140184,ENSMUST00000140705	0.9401	0.97262	1.43216	0.0828271	1.03862	Cyt_PolyA	exon
Ccdc189	ENSMUSG00000057176	ENSMUST00000205839,ENSMUST00000205850,ENSMUST00000206891	0.328034	0.604409	0.35953	1.14495	3.4416	Cyt_PolyA	exon
Ccdc191	ENSMUSG00000022701	ENSMUST00000122014,ENSMUST00000122440,ENSMUST00000145999,ENSMUST00000151183,ENSMUST00000178400	0.315574	0.593376	1.29712	0.818623	3.94682	Cyt_PolyA	exon
Ccdc22	ENSMUSG00000031143	ENSMUST00000033483,ENSMUST00000144674	0.858109	0.936103	2.66334	0.109271	5.91462	Cyt_PolyA	exon
Ccdc25	ENSMUSG00000022035	ENSMUST00000022614,ENSMUST00000225823	0.0412702	0.202638	6.26174	0.641743	17.3064	Cyt_PolyA	exon
Ccdc28a	ENSMUSG00000059554	ENSMUST00000052648,ENSMUST00000080860,ENSMUST00000174592,ENSMUST00000174631	0.0141261	0.108987	3.922	1.08369	1.90328	Cyt_PolyA	exon
Ccdc28b	ENSMUSG00000028795	ENSMUST00000030586,ENSMUST00000106035,ENSMUST00000123943,ENSMUST00000126777,ENSMUST00000141361,ENSMUST00000150357,ENSMUST00000152708	0.280384	0.562019	3.5531	0.850911	14.3994	Cyt_PolyA	exon
Ccdc30	ENSMUSG00000028637	ENSMUST00000131141,ENSMUST00000146186,ENSMUST00000238723	0.880596	0.947318	3.52264	0.154552	10.2108	Cyt_PolyA	exon
Ccdc32	ENSMUSG00000039983	ENSMUST00000036470	0.393507	0.65864	3.18681	0.392663	4.23673	Cyt_PolyA	exon
Ccdc43	ENSMUSG00000020925	ENSMUST00000092569,ENSMUST00000124869,ENSMUST00000138147,ENSMUST00000153157	0.189555	0.46303	3.61158	0.619677	4.50596	Cyt_PolyA	exon
Ccdc47	ENSMUSG00000078622	ENSMUST00000002043,ENSMUST00000106865,ENSMUST00000125383,ENSMUST00000137915	0.212397	0.490742	5.68272	0.407145	16.5752	Cyt_PolyA	exon
Ccdc50	ENSMUSG00000038127	ENSMUST00000096127,ENSMUST00000100026,ENSMUST00000143823	0.446615	0.698991	4.17374	0.330652	12.9151	Cyt_PolyA	exon
Ccdc51	ENSMUSG00000025645	ENSMUST00000026735	0.644086	0.824309	3.43274	0.265925	19.9984	Cyt_PolyA	exon
Ccdc57	ENSMUSG00000048445	ENSMUST00000056781,ENSMUST00000143895,ENSMUST00000150640	0.697086	0.857179	0.00161732	0.436322	14.4738	Cyt_PolyA	exon
Ccdc58	ENSMUSG00000075229	ENSMUST00000099937,ENSMUST00000163352,ENSMUST00000164916,ENSMUST00000231468,ENSMUST00000231523,ENSMUST00000231773	0.154241	0.415927	7.94726	0.562946	15.8751	Cyt_PolyA	exon
Ccdc59	ENSMUSG00000019897	ENSMUST00000020049,ENSMUST00000133538,ENSMUST00000155406	0.183655	0.456512	4.26118	0.398343	22.6471	Cyt_PolyA	exon
Ccdc6	ENSMUSG00000048701	ENSMUST00000147545,ENSMUST00000156001	0.818902	0.91671	2.65484	0.188535	9.32105	Cyt_PolyA	exon
Ccdc61	ENSMUSG00000074358	ENSMUST00000098780,ENSMUST00000133506,ENSMUST00000135467,ENSMUST00000139077,ENSMUST00000150065,ENSMUST00000206037,ENSMUST00000206499	0.315042	0.592909	1.84365	0.689096	5.74895	Cyt_PolyA	exon
Ccdc62	ENSMUSG00000061882	ENSMUST00000165148,ENSMUST00000166983,ENSMUST00000169898,ENSMUST00000171881	0.709592	0.863355	2.32016	0.395526	17.0684	Cyt_PolyA	exon
Ccdc66	ENSMUSG00000046753	ENSMUST00000050480,ENSMUST00000223689,ENSMUST00000224837	0.00213754	0.031592	1.80863	1.02376	0.163402	Cyt_PolyA	exon
Ccdc71	ENSMUSG00000049305	ENSMUST00000061209,ENSMUST00000193170,ENSMUST00000193269	0.437378	0.692382	3.18547	0.236821	3.99448	Cyt_PolyA	exon
Ccdc71l	ENSMUSG00000090946	ENSMUST00000172332	0.854076	0.934255	0.908044	0.185591	14.4348	Cyt_PolyA	exon
Ccdc73	ENSMUSG00000045106	ENSMUST00000130611	0.760215	0.888028	3.48388	0.384458	0.887475	Cyt_PolyA	exon
Ccdc77	ENSMUSG00000030177	ENSMUST00000032283,ENSMUST00000127146,ENSMUST00000137271	0.766528	0.891548	1.277	0.207192	7.31188	Cyt_PolyA	exon
Ccdc80	ENSMUSG00000022665	ENSMUST00000061050	0.952614	0.977626	1.00141	0.133916	0.492974	Cyt_PolyA	exon
Ccdc82	ENSMUSG00000079084	ENSMUST00000110583,ENSMUST00000215778,ENSMUST00000217444	0.145229	0.402995	1.47625	0.562344	14.6516	Cyt_PolyA	exon
Ccdc84	ENSMUSG00000043923	ENSMUST00000213813,ENSMUST00000214370,ENSMUST00000214702,ENSMUST00000215111,ENSMUST00000215402,ENSMUST00000216134,ENSMUST00000217270	0.0247216	0.1512	3.51114	0.670351	16.1371	Cyt_PolyA	exon
Ccdc85b	ENSMUSG00000095098	ENSMUST00000236881	0.492165	0.728869	-2.23692	4.47684	15.3447	Cyt_PolyA	exon
Ccdc85c	ENSMUSG00000084883	ENSMUST00000222310	0.239637	0.519611	1.42697	0.453377	7.78402	Cyt_PolyA	exon
Ccdc86	ENSMUSG00000024732	ENSMUST00000025639,ENSMUST00000189018	0.326627	0.603332	1.79997	0.935848	7.41717	Cyt_PolyA	exon
Ccdc88b	ENSMUSG00000047810	ENSMUST00000113440,ENSMUST00000236028	0.733135	0.875567	-1.65322	0.610602	0.150484	Cyt_PolyA	exon
Ccdc88c	ENSMUSG00000021182	ENSMUST00000068411,ENSMUST00000233416	0.850032	0.93261	-2.32184	0.348106	23.3286	Cyt_PolyA	exon
Ccdc9	ENSMUSG00000041375	ENSMUST00000041010,ENSMUST00000118976,ENSMUST00000129447,ENSMUST00000131963,ENSMUST00000137993,ENSMUST00000144186,ENSMUST00000145519,ENSMUST00000146085,ENSMUST00000150528,ENSMUST00000172670	0.0578246	0.246641	3.47783	0.750514	4.52751	Cyt_PolyA	exon
Ccdc90b	ENSMUSG00000030613	ENSMUST00000032842,ENSMUST00000085017	0.61189	0.806208	4.24857	0.278959	0.797668	Cyt_PolyA	exon
Ccdc91	ENSMUSG00000030301	ENSMUST00000032441,ENSMUST00000156106,ENSMUST00000203659	0.323965	0.600684	4.70635	0.288488	15.9744	Cyt_PolyA	exon
Ccdc93	ENSMUSG00000026339	ENSMUST00000036025,ENSMUST00000112621,ENSMUST00000155673	0.589443	0.789318	1.00771	0.24971	2.0989	Cyt_PolyA	exon
Ccdc97	ENSMUSG00000002608	ENSMUST00000002683,ENSMUST00000156365	0.441906	0.696077	2.4423	0.416413	9.12897	Cyt_PolyA	exon
Ccdc9b	ENSMUSG00000045838	ENSMUST00000059997	0.9084	0.959676	-0.796034	0.299616	16.2562	Cyt_PolyA	exon
Cchcr1	ENSMUSG00000040312	ENSMUST00000164242,ENSMUST00000173582	0.95826	0.980751	-1.46789	0.31187	20.4876	Cyt_PolyA	exon
Ccl19	ENSMUSG00000071005	ENSMUST00000134240	0.780376	0.898583	1.34157	0.797141	2.32505	Cyt_PolyA	exon
Ccl2	ENSMUSG00000035385	ENSMUST00000000193	0.158925	0.422611	1.40316	1.86924	1.88702	Cyt_PolyA	exon
Ccl24	ENSMUSG00000004814	ENSMUST00000004936,ENSMUST00000201401	0.399074	0.661647	2.6646	0.679167	0.74287	Cyt_PolyA	exon
Ccl25	ENSMUSG00000023235	ENSMUST00000024004,ENSMUST00000069762,ENSMUST00000098949,ENSMUST00000127460,ENSMUST00000136191,ENSMUST00000153254,ENSMUST00000155797,ENSMUST00000207925	0.117579	0.359974	3.03066	0.565143	19.1884	Cyt_PolyA	exon
Ccl27a	ENSMUSG00000073888	ENSMUST00000108035,ENSMUST00000108037,ENSMUST00000136768,ENSMUST00000138337	0.677752	0.845658	5.04178	0.299954	3.06907	Cyt_PolyA	exon
Ccl5	ENSMUSG00000035042	ENSMUST00000035938	0.803167	0.910127	2.08357	0.502212	19.7596	Cyt_PolyA	exon
Ccl6	ENSMUSG00000018927	ENSMUST00000019071,ENSMUST00000138145	0.104844	0.33891	5.7177	1.38503	21.5846	Cyt_PolyA	exon
Ccl9	ENSMUSG00000019122	ENSMUST00000019266,ENSMUST00000136131	0.104226	0.33787	7.78061	0.569116	0.565363	Cyt_PolyA	exon
Ccm2	ENSMUSG00000000378	ENSMUST00000000388,ENSMUST00000109721,ENSMUST00000159007,ENSMUST00000161667	0.926004	0.968031	4.72705	0.11413	11.6561	Cyt_PolyA	exon
Ccm2l	ENSMUSG00000027474	ENSMUST00000109800,ENSMUST00000127549,ENSMUST00000129377,ENSMUST00000238488	0.0103122	0.0891773	-0.086761	1.52445	4.63293	Cyt_PolyA	exon
Ccn1	ENSMUSG00000028195	ENSMUST00000029846	0.49422	0.730408	1.92368	0.63995	8.37046	Cyt_PolyA	exon
Ccn2	ENSMUSG00000019997	ENSMUST00000020171,ENSMUST00000176228	0.0966537	0.324791	1.05765	1.15804	12.5609	Cyt_PolyA	exon
Ccnb2	ENSMUSG00000032218	ENSMUST00000034742	0.107984	0.343973	-0.607972	1.63815	7.13965	Cyt_PolyA	exon
Ccnc	ENSMUSG00000028252	ENSMUST00000065928,ENSMUST00000102997,ENSMUST00000108240,ENSMUST00000133712,ENSMUST00000145288	0.265329	0.548808	4.18972	0.407081	20.0993	Cyt_PolyA	exon
Ccnd1	ENSMUSG00000070348	ENSMUST00000093962	0.0360123	0.187329	3.84226	0.819821	10.3537	Cyt_PolyA	exon
Ccnd2	ENSMUSG00000000184	ENSMUST00000000188,ENSMUST00000201857,ENSMUST00000201902,ENSMUST00000201985	0.241549	0.522502	1.05373	0.600836	17.5907	Cyt_PolyA	exon
Ccnd3	ENSMUSG00000034165	ENSMUST00000037333,ENSMUST00000182209,ENSMUST00000182846,ENSMUST00000183014,ENSMUST00000183044,ENSMUST00000183061,ENSMUST00000183158,ENSMUST00000183177	0.335349	0.61201	4.28525	0.365486	12.2766	Cyt_PolyA	exon
Ccndbp1	ENSMUSG00000023572	ENSMUST00000060455,ENSMUST00000099489	0.417359	0.678541	4.26461	0.373878	5.66334	Cyt_PolyA	exon
Ccne1	ENSMUSG00000002068	ENSMUST00000108023	4.36073e-10	1.05841e-07	0.275649	3.38542	11.5596	Cyt_PolyA	exon
Ccne2	ENSMUSG00000028212	ENSMUST00000108324,ENSMUST00000144438,ENSMUST00000147725	0.0098047	0.0865099	0.563974	1.39471	14.025	Cyt_PolyA	exon
Ccnf	ENSMUSG00000072082	ENSMUST00000115390,ENSMUST00000234837	0.20248	0.477898	2.94439	0.632923	21.1346	Cyt_PolyA	exon
Ccng1	ENSMUSG00000020326	ENSMUST00000020576	0.292402	0.571127	5.22494	0.368227	17.3711	Cyt_PolyA	exon
Ccng2	ENSMUSG00000029385	ENSMUST00000031331,ENSMUST00000121127,ENSMUST00000130183,ENSMUST00000149329,ENSMUST00000153260	6.42925e-05	0.00232146	3.74759	1.43757	22.9631	Cyt_PolyA	exon
Ccnh	ENSMUSG00000021548	ENSMUST00000022030,ENSMUST00000163600,ENSMUST00000163713,ENSMUST00000164127,ENSMUST00000165077,ENSMUST00000166932,ENSMUST00000172029	0.433456	0.690084	5.87139	0.382316	20.1996	Cyt_PolyA	exon
Ccni	ENSMUSG00000063015	ENSMUST00000058550,ENSMUST00000123033	0.828384	0.921018	7.03297	0.131608	14.0278	Cyt_PolyA	exon
Ccnk	ENSMUSG00000021258	ENSMUST00000101055,ENSMUST00000221167,ENSMUST00000223363	0.239255	0.51926	2.77344	0.502527	8.7301	Cyt_PolyA	exon
Ccnl1	ENSMUSG00000027829	ENSMUST00000029416,ENSMUST00000122919,ENSMUST00000129002,ENSMUST00000135719,ENSMUST00000142153,ENSMUST00000144810,ENSMUST00000145186,ENSMUST00000146284,ENSMUST00000148623,ENSMUST00000149729	0.466303	0.7123	3.65816	0.343693	17.1237	Cyt_PolyA	exon
Ccnl2	ENSMUSG00000029068	ENSMUST00000030944,ENSMUST00000126346,ENSMUST00000129850,ENSMUST00000139066	0.153867	0.415659	4.36731	0.500995	16.6177	Cyt_PolyA	exon
Ccnq	ENSMUSG00000049489	ENSMUST00000059468	0.142516	0.398824	3.5213	0.656447	0.0280536	Cyt_PolyA	exon
Ccnt1	ENSMUSG00000011960	ENSMUST00000012104,ENSMUST00000163180,ENSMUST00000164565,ENSMUST00000168928,ENSMUST00000169707	0.154981	0.416845	2.78267	0.652121	18.2018	Cyt_PolyA	exon
Ccnt2	ENSMUSG00000026349	ENSMUST00000027587,ENSMUST00000112570,ENSMUST00000143513,ENSMUST00000149760,ENSMUST00000153359	0.0917684	0.315458	2.41013	0.538784	15.0688	Cyt_PolyA	exon
Ccny	ENSMUSG00000024286	ENSMUST00000053917,ENSMUST00000234102,ENSMUST00000234779,ENSMUST00000234844	0.111217	0.348502	5.51838	0.538368	15.4494	Cyt_PolyA	exon
Ccnyl1	ENSMUSG00000070871	ENSMUST00000094898,ENSMUST00000187638	0.0193758	0.132317	2.18346	0.771589	15.4203	Cyt_PolyA	exon
Ccp110	ENSMUSG00000033904	ENSMUST00000106557,ENSMUST00000123178	0.321092	0.598619	-0.963887	1.00955	16.5088	Cyt_PolyA	exon
Ccpg1	ENSMUSG00000034563	ENSMUST00000085350,ENSMUST00000124008,ENSMUST00000138466,ENSMUST00000140675,ENSMUST00000149551,ENSMUST00000150826	0.191673	0.465536	4.67532	0.351091	11.042	Cyt_PolyA	exon
Ccpg1os	ENSMUSG00000086158	ENSMUST00000124565,ENSMUST00000184123	0.540321	0.760632	4.07823	0.365855	5.82255	Cyt_PolyA	exon
Ccr5	ENSMUSG00000079227	ENSMUST00000111442,ENSMUST00000169553,ENSMUST00000171499	0.106323	0.341287	2.33928	1.26437	21.0085	Cyt_PolyA	exon
Ccs	ENSMUSG00000034108	ENSMUST00000037246,ENSMUST00000235216,ENSMUST00000236178,ENSMUST00000236451,ENSMUST00000236977,ENSMUST00000238136	0.287256	0.568166	8.44921	0.363709	4.19784	Cyt_PolyA	exon
Ccser2	ENSMUSG00000058690	ENSMUST00000067700,ENSMUST00000090024,ENSMUST00000182576,ENSMUST00000182635,ENSMUST00000183038	0.773545	0.894957	3.00722	0.224882	12.5404	Cyt_PolyA	exon
Cct2	ENSMUSG00000034024	ENSMUST00000047672,ENSMUST00000219036	0.38436	0.651613	6.40139	0.390628	3.16363	Cyt_PolyA	exon
Cct3	ENSMUSG00000001416	ENSMUST00000001452,ENSMUST00000164122,ENSMUST00000164166,ENSMUST00000167000,ENSMUST00000168062	0.0454405	0.215296	7.41965	0.514254	21.276	Cyt_PolyA	exon
Cct4	ENSMUSG00000007739	ENSMUST00000020562,ENSMUST00000145912,ENSMUST00000173867,ENSMUST00000174047,ENSMUST00000174244,ENSMUST00000174689	0.124529	0.371562	7.46238	0.540792	17.3215	Cyt_PolyA	exon
Cct5	ENSMUSG00000022234	ENSMUST00000022842,ENSMUST00000159449,ENSMUST00000160174	0.04342	0.209599	7.34006	0.452743	20.4938	Cyt_PolyA	exon
Cct6a	ENSMUSG00000029447	ENSMUST00000031402,ENSMUST00000201414,ENSMUST00000201653,ENSMUST00000201927,ENSMUST00000202262,ENSMUST00000202854	0.15111	0.411806	7.92645	0.43857	17.4413	Cyt_PolyA	exon
Cct7	ENSMUSG00000030007	ENSMUST00000032078,ENSMUST00000204489,ENSMUST00000204592,ENSMUST00000204612,ENSMUST00000205096	0.42735	0.685635	6.44349	0.359899	1.47385	Cyt_PolyA	exon
Cct8	ENSMUSG00000025613	ENSMUST00000026704,ENSMUST00000175750,ENSMUST00000175977,ENSMUST00000176241,ENSMUST00000176750,ENSMUST00000177376	0.000140167	0.00415368	7.2138	0.600324	16.0316	Cyt_PolyA	exon
Ccz1	ENSMUSG00000029617	ENSMUST00000031621,ENSMUST00000197555,ENSMUST00000200619	0.708252	0.86282	5.78735	0.155929	14.2008	Cyt_PolyA	exon
Cd14	ENSMUSG00000051439	ENSMUST00000061829	0.0294212	0.164822	1.73672	2.05918	3.17207	Cyt_PolyA	exon
Cd151	ENSMUSG00000025510	ENSMUST00000058746,ENSMUST00000106000,ENSMUST00000177840,ENSMUST00000210308,ENSMUST00000211071	0.39895	0.661647	4.76438	0.378568	5.47774	Cyt_PolyA	exon
Cd163	ENSMUSG00000008845	ENSMUST00000032234,ENSMUST00000112541,ENSMUST00000203210	0.800177	0.908219	3.00178	0.297102	15.9821	Cyt_PolyA	exon
Cd164	ENSMUSG00000019818	ENSMUST00000019962,ENSMUST00000189300	0.112192	0.350502	7.56485	0.395004	18.4731	Cyt_PolyA	exon
Cd1d1	ENSMUSG00000028076	ENSMUST00000029717,ENSMUST00000063869,ENSMUST00000107620,ENSMUST00000132131	0.0337222	0.179959	7.94398	0.475861	17.9341	Cyt_PolyA	exon
Cd207	ENSMUSG00000034783	ENSMUST00000037882	0.000152384	0.00438103	3.62547	1.34767	21.2845	Cyt_PolyA	exon
Cd24a	ENSMUSG00000047139	ENSMUST00000058714	0.205851	0.481879	1.93454	0.658494	23.1604	Cyt_PolyA	exon
Cd274	ENSMUSG00000016496	ENSMUST00000016640	0.122231	0.367517	-0.00339792	0.974078	1.01757	Cyt_PolyA	exon
Cd276	ENSMUSG00000035914	ENSMUST00000039788,ENSMUST00000216629	0.00823152	0.0770925	0.660789	1.35387	9.68605	Cyt_PolyA	exon
Cd2ap	ENSMUSG00000061665	ENSMUST00000024709,ENSMUST00000233195,ENSMUST00000233476,ENSMUST00000233626	0.473736	0.716933	4.07573	0.250597	0.264673	Cyt_PolyA	exon
Cd2bp2	ENSMUSG00000042502	ENSMUST00000035771,ENSMUST00000166791,ENSMUST00000205321,ENSMUST00000205525,ENSMUST00000206026,ENSMUST00000206587	0.36845	0.639826	3.87633	0.241898	8.0222	Cyt_PolyA	exon
Cd300a	ENSMUSG00000034652	ENSMUST00000045151,ENSMUST00000106582,ENSMUST00000153245	0.0843894	0.300276	1.50481	0.897513	0.907573	Cyt_PolyA	exon
Cd300c2	ENSMUSG00000044811	ENSMUST00000092464,ENSMUST00000141188	0.0598156	0.251478	4.02062	0.898801	23.8089	Cyt_PolyA	exon
Cd300e	ENSMUSG00000048498	ENSMUST00000062787	0.0588883	0.249389	2.20141	1.62638	22.5864	Cyt_PolyA	exon
Cd300ld	ENSMUSG00000034641	ENSMUST00000045075	0.0529185	0.235316	3.92123	0.965503	22.9347	Cyt_PolyA	exon
Cd300lg	ENSMUSG00000017309	ENSMUST00000017453,ENSMUST00000107163,ENSMUST00000107164	0.674608	0.844559	2.39352	0.217324	3.69952	Cyt_PolyA	exon
Cd302	ENSMUSG00000060703	ENSMUST00000028356,ENSMUST00000074606	0.4596	0.707885	9.51124	0.538613	21.7466	Cyt_PolyA	exon
Cd320	ENSMUSG00000002308	ENSMUST00000002379,ENSMUST00000087559,ENSMUST00000234506	0.425364	0.684257	2.865	0.419123	23.316	Cyt_PolyA	exon
Cd36	ENSMUSG00000002944	ENSMUST00000169095,ENSMUST00000197574,ENSMUST00000197890	0.255488	0.537198	4.34252	0.529882	1.19015	Cyt_PolyA	exon
Cd37	ENSMUSG00000030798	ENSMUST00000033063,ENSMUST00000098461,ENSMUST00000209779,ENSMUST00000210372	0.707538	0.862793	-1.05128	0.961756	7.42537	Cyt_PolyA	exon
Cd38	ENSMUSG00000029084	ENSMUST00000030964,ENSMUST00000196600	0.515508	0.745103	2.91748	0.523052	22.5645	Cyt_PolyA	exon
Cd3eap	ENSMUSG00000047649	ENSMUST00000047036	0.232165	0.51173	2.26734	0.529575	12.7963	Cyt_PolyA	exon
Cd44	ENSMUSG00000005087	ENSMUST00000005218,ENSMUST00000099673,ENSMUST00000111192,ENSMUST00000111194	0.19813	0.472815	1.92445	0.984804	23.5433	Cyt_PolyA	exon
Cd47	ENSMUSG00000055447	ENSMUST00000084838,ENSMUST00000114496,ENSMUST00000229101,ENSMUST00000229104	0.256373	0.537944	6.14918	0.350603	18.01	Cyt_PolyA	exon
Cd48	ENSMUSG00000015355	ENSMUST00000068584	0.0749152	0.283201	3.31898	1.08522	20.3973	Cyt_PolyA	exon
Cd52	ENSMUSG00000000682	ENSMUST00000000696	0.330124	0.606451	6.50298	0.740426	22.8181	Cyt_PolyA	exon
Cd53	ENSMUSG00000040747	ENSMUST00000038845	0.0546672	0.240129	3.97215	0.922586	22.1906	Cyt_PolyA	exon
Cd55	ENSMUSG00000026399	ENSMUST00000027650,ENSMUST00000122830,ENSMUST00000140400	0.0471616	0.21989	3.55534	0.872798	0.143016	Cyt_PolyA	exon
Cd59a	ENSMUSG00000032679	ENSMUST00000040423,ENSMUST00000153312	0.634612	0.818896	7.11305	0.188683	21.0818	Cyt_PolyA	exon
Cd59b	ENSMUSG00000068686	ENSMUST00000111131,ENSMUST00000111132,ENSMUST00000129749	0.638866	0.821689	4.61863	0.310879	3.04126	Cyt_PolyA	exon
Cd5l	ENSMUSG00000015854	ENSMUST00000015998	0.265964	0.549041	7.15222	0.738376	1.96274	Cyt_PolyA	exon
Cd63	ENSMUSG00000025351	ENSMUST00000026407,ENSMUST00000105229	0.109243	0.346099	2.8384	0.785994	20.8291	Cyt_PolyA	exon
Cd68	ENSMUSG00000018774	ENSMUST00000018918,ENSMUST00000154124	0.0851237	0.301611	3.58087	0.920872	2.38107	Cyt_PolyA	exon
Cd72	ENSMUSG00000028459	ENSMUST00000030179,ENSMUST00000098105,ENSMUST00000107926,ENSMUST00000133110,ENSMUST00000140284	0.356222	0.629179	2.08699	0.923374	22.2666	Cyt_PolyA	exon
Cd74	ENSMUSG00000024610	ENSMUST00000050487,ENSMUST00000097563,ENSMUST00000167610	0.296944	0.574739	5.60868	0.651372	3.37481	Cyt_PolyA	exon
Cd79a	ENSMUSG00000003379	ENSMUST00000003469	0.035373	0.185645	-0.773872	1.97918	2.71994	Cyt_PolyA	exon
Cd79b	ENSMUSG00000040592	ENSMUST00000167143	0.0299176	0.166026	0.981795	1.49185	2.15407	Cyt_PolyA	exon
Cd81	ENSMUSG00000037706	ENSMUST00000037941,ENSMUST00000128762,ENSMUST00000132303,ENSMUST00000141954,ENSMUST00000207448	0.597831	0.795865	7.44507	0.226626	14.8625	Cyt_PolyA	exon
Cd82	ENSMUSG00000027215	ENSMUST00000028644,ENSMUST00000099696,ENSMUST00000111257,ENSMUST00000116457,ENSMUST00000123565,ENSMUST00000126772,ENSMUST00000150508	0.164229	0.429534	5.73527	0.562911	5.56395	Cyt_PolyA	exon
Cd84	ENSMUSG00000038147	ENSMUST00000042302,ENSMUST00000136479,ENSMUST00000155802	0.36509	0.636792	2.52912	0.51492	0.825012	Cyt_PolyA	exon
Cd86	ENSMUSG00000022901	ENSMUST00000089620,ENSMUST00000154485	0.289385	0.570092	2.00385	0.769386	21.7154	Cyt_PolyA	exon
Cd9	ENSMUSG00000030342	ENSMUST00000032492,ENSMUST00000130132	3.34173e-06	0.000245299	4.06794	1.58447	2.75589	Cyt_PolyA	exon
Cd93	ENSMUSG00000027435	ENSMUST00000099269	0.946023	0.975067	-0.470943	0.174511	0.195727	Cyt_PolyA	exon
Cd99l2	ENSMUSG00000035776	ENSMUST00000037391,ENSMUST00000080035	0.734534	0.876259	3.94797	0.210868	4.55408	Cyt_PolyA	exon
Cda	ENSMUSG00000028755	ENSMUST00000030535,ENSMUST00000144986	0.00175286	0.0280242	4.42452	1.99894	22.5081	Cyt_PolyA	exon
Cdadc1	ENSMUSG00000021982	ENSMUST00000022555,ENSMUST00000056997,ENSMUST00000171683,ENSMUST00000225839	0.0196132	0.133195	5.79755	0.587575	15.4095	Cyt_PolyA	exon
Cdan1	ENSMUSG00000027284	ENSMUST00000110700,ENSMUST00000124906,ENSMUST00000126133,ENSMUST00000126753,ENSMUST00000148285,ENSMUST00000150860,ENSMUST00000152692	0.429809	0.687675	1.05304	0.528169	0.949762	Cyt_PolyA	exon
Cdc123	ENSMUSG00000039128	ENSMUST00000043864,ENSMUST00000124287,ENSMUST00000124662,ENSMUST00000130142,ENSMUST00000138312,ENSMUST00000152519,ENSMUST00000152998	0.205812	0.481879	7.38135	0.240047	18.899	Cyt_PolyA	exon
Cdc14b	ENSMUSG00000033102	ENSMUST00000039318,ENSMUST00000109769,ENSMUST00000221217,ENSMUST00000222766,ENSMUST00000223116	0.0301862	0.166777	3.36982	0.94394	3.66397	Cyt_PolyA	exon
Cdc16	ENSMUSG00000038416	ENSMUST00000043962,ENSMUST00000129872,ENSMUST00000137360	0.362835	0.635103	4.87494	0.237676	23.3268	Cyt_PolyA	exon
Cdc23	ENSMUSG00000024370	ENSMUST00000025228,ENSMUST00000133181,ENSMUST00000138400	0.0982064	0.327636	2.60168	0.449652	1.24842	Cyt_PolyA	exon
Cdc26	ENSMUSG00000066149	ENSMUST00000084525,ENSMUST00000107459,ENSMUST00000156854	0.462102	0.709786	6.90494	0.404632	19.9623	Cyt_PolyA	exon
Cdc27	ENSMUSG00000020687	ENSMUST00000093923,ENSMUST00000106961,ENSMUST00000106962	0.15373	0.415443	3.40155	0.434083	15.9693	Cyt_PolyA	exon
Cdc34	ENSMUSG00000020307	ENSMUST00000020550,ENSMUST00000166603,ENSMUST00000218938,ENSMUST00000218964,ENSMUST00000219389,ENSMUST00000220328	0.453486	0.703524	7.80112	0.299407	18.7397	Cyt_PolyA	exon
Cdc37	ENSMUSG00000019471	ENSMUST00000019615,ENSMUST00000215296,ENSMUST00000215866	0.0566503	0.244421	5.45617	0.58147	4.71937	Cyt_PolyA	exon
Cdc37l1	ENSMUSG00000024780	ENSMUST00000050148,ENSMUST00000223694,ENSMUST00000224511,ENSMUST00000224830,ENSMUST00000225210,ENSMUST00000225310	0.00148924	0.0247189	5.07529	0.700159	16.4592	Cyt_PolyA	exon
Cdc40	ENSMUSG00000038446	ENSMUST00000044166,ENSMUST00000215625	0.150471	0.410978	3.59382	0.356418	7.00531	Cyt_PolyA	exon
Cdc42	ENSMUSG00000006699	ENSMUST00000051477	0.395727	0.659903	7.54515	0.247145	23.7549	Cyt_PolyA	exon
Cdc42bpa	ENSMUSG00000026490	ENSMUST00000076687,ENSMUST00000097450,ENSMUST00000097453,ENSMUST00000111117,ENSMUST00000134959,ENSMUST00000139002,ENSMUST00000143176	0.0811997	0.294225	2.0303	0.853379	9.15952	Cyt_PolyA	exon
Cdc42bpb	ENSMUSG00000021279	ENSMUST00000041965,ENSMUST00000220657,ENSMUST00000222483,ENSMUST00000222724	0.170405	0.437764	2.03914	1.04936	4.90168	Cyt_PolyA	exon
Cdc42bpg	ENSMUSG00000024769	ENSMUST00000025681,ENSMUST00000141854	0.00324341	0.0423375	-0.669851	1.4692	7.67976	Cyt_PolyA	exon
Cdc42bpg	ENSMUSG00000107268	ENSMUST00000200868,ENSMUST00000201699	0.00324341	0.0423375	-0.669851	1.4692	7.67976	Cyt_PolyA	exon
Cdc42ep1	ENSMUSG00000049521	ENSMUST00000059619	9.11956e-05	0.00303651	3.36504	1.07446	8.15038	Cyt_PolyA	exon
Cdc42ep2	ENSMUSG00000045664	ENSMUST00000055458	0.0271894	0.158898	0.185858	1.10661	3.19769	Cyt_PolyA	exon
Cdc42ep4	ENSMUSG00000041598	ENSMUST00000053536,ENSMUST00000106616,ENSMUST00000131488	0.0414429	0.203401	4.09968	0.495116	9.56573	Cyt_PolyA	exon
Cdc42ep5	ENSMUSG00000063838	ENSMUST00000076831,ENSMUST00000140410,ENSMUST00000143825	0.0486197	0.224792	1.3656	1.95112	1.82096	Cyt_PolyA	exon
Cdc42se1	ENSMUSG00000046722	ENSMUST00000053872,ENSMUST00000107199,ENSMUST00000107201	0.821429	0.918048	3.88958	0.178753	17.6878	Cyt_PolyA	exon
Cdc42se2	ENSMUSG00000052298	ENSMUST00000064104,ENSMUST00000136059	0.704741	0.861316	2.98755	0.183931	20.0479	Cyt_PolyA	exon
Cdc5l	ENSMUSG00000023932	ENSMUST00000024727,ENSMUST00000232900,ENSMUST00000232910	0.663925	0.837849	3.70023	0.183715	15.9396	Cyt_PolyA	exon
Cdc73	ENSMUSG00000026361	ENSMUST00000018337,ENSMUST00000162638,ENSMUST00000212510	0.375853	0.645434	2.8971	0.395021	15.225	Cyt_PolyA	exon
Cdca3	ENSMUSG00000023505	ENSMUST00000024270,ENSMUST00000134637,ENSMUST00000150120	0.0163559	0.119512	0.941734	1.1282	2.93559	Cyt_PolyA	exon
Cdca4	ENSMUSG00000047832	ENSMUST00000062092,ENSMUST00000220899,ENSMUST00000223432	0.372445	0.643453	1.65779	0.388963	1.63235	Cyt_PolyA	exon
Cdca7	ENSMUSG00000055612	ENSMUST00000102691,ENSMUST00000130730,ENSMUST00000137880,ENSMUST00000157019	0.0463063	0.217362	0.540961	0.92639	18.3302	Cyt_PolyA	exon
Cdcp1	ENSMUSG00000035498	ENSMUST00000039229,ENSMUST00000148158	0.0531602	0.236211	0.725978	1.36452	22.3739	Cyt_PolyA	exon
Cdh1	ENSMUSG00000000303	ENSMUST00000000312,ENSMUST00000136580	0.0134773	0.105931	4.01966	0.759452	21.2491	Cyt_PolyA	exon
Cdh2	ENSMUSG00000024304	ENSMUST00000025166,ENSMUST00000115850,ENSMUST00000152779	0.00848181	0.0783733	4.5722	0.461136	8.47213	Cyt_PolyA	exon
Cdh5	ENSMUSG00000031871	ENSMUST00000034339	0.10277	0.335096	1.90854	0.734438	3.80149	Cyt_PolyA	exon
Cdhr5	ENSMUSG00000025497	ENSMUST00000080654,ENSMUST00000167263,ENSMUST00000210124,ENSMUST00000210386	0.474405	0.717323	4.43063	0.521603	4.24566	Cyt_PolyA	exon
Cdip1	ENSMUSG00000004071	ENSMUST00000004173,ENSMUST00000117713,ENSMUST00000118703,ENSMUST00000140187,ENSMUST00000147225,ENSMUST00000152667	0.332114	0.608773	5.3256	0.300315	10.8984	Cyt_PolyA	exon
Cdipt	ENSMUSG00000030682	ENSMUST00000205830,ENSMUST00000206170,ENSMUST00000206450,ENSMUST00000206794,ENSMUST00000206964	0.915564	0.962909	4.73335	0.0879693	16.4776	Cyt_PolyA	exon
Cdk1	ENSMUSG00000019942	ENSMUST00000119827,ENSMUST00000123458	0.529842	0.753843	2.4975	0.488145	1.99609	Cyt_PolyA	exon
Cdk10	ENSMUSG00000033862	ENSMUST00000036880,ENSMUST00000212028,ENSMUST00000212035,ENSMUST00000212193,ENSMUST00000212361,ENSMUST00000212532,ENSMUST00000212904,ENSMUST00000213005	0.472285	0.716011	4.11324	0.249411	4.51007	Cyt_PolyA	exon
Cdk11b	ENSMUSG00000029062	ENSMUST00000067081,ENSMUST00000105598,ENSMUST00000105600,ENSMUST00000135550,ENSMUST00000149498	0.810733	0.913589	3.77724	0.149241	6.82643	Cyt_PolyA	exon
Cdk12	ENSMUSG00000003119	ENSMUST00000003203,ENSMUST00000107538,ENSMUST00000107539,ENSMUST00000125152,ENSMUST00000147441	0.502379	0.737112	1.58776	0.460631	7.39494	Cyt_PolyA	exon
Cdk13	ENSMUSG00000041297	ENSMUST00000042365,ENSMUST00000220714,ENSMUST00000221775,ENSMUST00000222359,ENSMUST00000222800,ENSMUST00000222848,ENSMUST00000223490	0.0506509	0.230731	2.86197	0.619958	6.47564	Cyt_PolyA	exon
Cdk16	ENSMUSG00000031065	ENSMUST00000033380,ENSMUST00000122944,ENSMUST00000125035,ENSMUST00000129914,ENSMUST00000132365,ENSMUST00000146259	0.947153	0.975268	3.79088	0.0814761	10.9038	Cyt_PolyA	exon
Cdk17	ENSMUSG00000020015	ENSMUST00000069965,ENSMUST00000215286,ENSMUST00000215495	0.330901	0.607593	3.17195	0.291343	16.2976	Cyt_PolyA	exon
Cdk18	ENSMUSG00000026437	ENSMUST00000027697,ENSMUST00000112362,ENSMUST00000185601,ENSMUST00000189733	0.0839293	0.299456	3.16021	0.828106	10.3346	Cyt_PolyA	exon
Cdk19	ENSMUSG00000038481	ENSMUST00000044672,ENSMUST00000214659,ENSMUST00000216736	0.662102	0.836538	-0.839344	2.87649	21.4018	Cyt_PolyA	exon
Cdk2	ENSMUSG00000025358	ENSMUST00000026415,ENSMUST00000026416,ENSMUST00000219099,ENSMUST00000219601	0.216832	0.495747	2.49715	0.578213	5.2657	Cyt_PolyA	exon
Cdk20	ENSMUSG00000021483	ENSMUST00000021939,ENSMUST00000222562,ENSMUST00000222576,ENSMUST00000223121,ENSMUST00000223419	0.0372781	0.190863	2.15157	0.811477	21.6424	Cyt_PolyA	exon
Cdk2ap1	ENSMUSG00000029394	ENSMUST00000031341,ENSMUST00000111472,ENSMUST00000111473,ENSMUST00000111474	0.255161	0.536712	5.86818	0.347271	18.1482	Cyt_PolyA	exon
Cdk2ap2	ENSMUSG00000024856	ENSMUST00000025779,ENSMUST00000172914,ENSMUST00000174514,ENSMUST00000174799	0.00489774	0.0554652	5.50577	0.835909	20.8977	Cyt_PolyA	exon
Cdk2ap2	ENSMUSG00000097485	ENSMUST00000180435,ENSMUST00000180956,ENSMUST00000181040,ENSMUST00000181684	0.00489774	0.0554652	5.50577	0.835909	20.8977	Cyt_PolyA	exon
Cdk4	ENSMUSG00000006728	ENSMUST00000006911,ENSMUST00000123456,ENSMUST00000125682,ENSMUST00000133115,ENSMUST00000135179,ENSMUST00000140254,ENSMUST00000142558,ENSMUST00000145670	0.163905	0.4292	6.34971	0.440709	1.33754	Cyt_PolyA	exon
Cdk5	ENSMUSG00000028969	ENSMUST00000030814,ENSMUST00000197619,ENSMUST00000198990	0.383024	0.65104	4.49738	0.27642	3.89383	Cyt_PolyA	exon
Cdk5rap1	ENSMUSG00000027487	ENSMUST00000028990,ENSMUST00000150308,ENSMUST00000152180	0.0767184	0.286717	3.17696	0.768972	23.2839	Cyt_PolyA	exon
Cdk5rap2	ENSMUSG00000039298	ENSMUST00000076541,ENSMUST00000138561,ENSMUST00000144099	0.105735	0.339961	-0.0883207	0.810423	3.38632	Cyt_PolyA	exon
Cdk5rap3	ENSMUSG00000018669	ENSMUST00000103152,ENSMUST00000130767,ENSMUST00000149033,ENSMUST00000154289,ENSMUST00000156315	0.352126	0.62572	5.48557	0.327385	5.22733	Cyt_PolyA	exon
Cdk6	ENSMUSG00000040274	ENSMUST00000042410,ENSMUST00000165117,ENSMUST00000199156	0.0374103	0.191364	1.288	0.779986	10.4824	Cyt_PolyA	exon
Cdk7	ENSMUSG00000069089	ENSMUST00000091299,ENSMUST00000225056,ENSMUST00000225578,ENSMUST00000225946,ENSMUST00000225990	0.294264	0.572288	4.32879	0.306122	1.19456	Cyt_PolyA	exon
Cdk8	ENSMUSG00000029635	ENSMUST00000031640,ENSMUST00000159467,ENSMUST00000159615,ENSMUST00000161181,ENSMUST00000161652,ENSMUST00000162494,ENSMUST00000198861	0.318616	0.595838	4.12789	0.421734	12.2459	Cyt_PolyA	exon
Cdk9	ENSMUSG00000009555	ENSMUST00000009699,ENSMUST00000120105,ENSMUST00000130399,ENSMUST00000154131,ENSMUST00000155205	0.0052075	0.0574342	4.69692	0.700031	4.76314	Cyt_PolyA	exon
Cdkal1	ENSMUSG00000006191	ENSMUST00000006353,ENSMUST00000110323,ENSMUST00000124532,ENSMUST00000131792	0.963018	0.983125	2.16612	0.0646411	16.7336	Cyt_PolyA	exon
Cdkl2	ENSMUSG00000029403	ENSMUST00000069937,ENSMUST00000086978,ENSMUST00000201357	0.162625	0.427798	2.31479	0.512676	18.8559	Cyt_PolyA	exon
Cdkl5	ENSMUSG00000031292	ENSMUST00000087104,ENSMUST00000198931	0.835827	0.924724	-0.109221	0.240561	14.9912	Cyt_PolyA	exon
Cdkn1a	ENSMUSG00000023067	ENSMUST00000023829	3.91367e-07	4.13756e-05	1.99449	3.79533	22.5328	Cyt_PolyA	exon
Cdkn1b	ENSMUSG00000003031	ENSMUST00000003115,ENSMUST00000067327	0.743775	0.879328	3.00743	0.278053	6.80819	Cyt_PolyA	exon
Cdkn2aip	ENSMUSG00000038069	ENSMUST00000038738,ENSMUST00000212175	0.775746	0.895913	2.54894	0.146503	8.17294	Cyt_PolyA	exon
Cdkn2aipnl	ENSMUSG00000020392	ENSMUST00000102763,ENSMUST00000127136	0.410899	0.673731	4.6821	0.318174	13.4075	Cyt_PolyA	exon
Cdkn2c	ENSMUSG00000028551	ENSMUST00000063531,ENSMUST00000097921	0.0247415	0.15122	4.21779	0.826966	4.72924	Cyt_PolyA	exon
Cdkn2d	ENSMUSG00000096472	ENSMUST00000086374,ENSMUST00000215619	0.192801	0.466505	2.32515	0.805844	3.64501	Cyt_PolyA	exon
Cdo1	ENSMUSG00000033022	ENSMUST00000035804,ENSMUST00000234179,ENSMUST00000234819	0.121671	0.366837	11.2355	0.520324	4.77309	Cyt_PolyA	exon
Cdpf1	ENSMUSG00000064284	ENSMUST00000071876	0.000991195	0.0182888	3.61809	1.46563	0.940349	Cyt_PolyA	exon
Cds2	ENSMUSG00000058793	ENSMUST00000089461,ENSMUST00000103181,ENSMUST00000125060,ENSMUST00000138194	0.375598	0.645434	3.61234	0.4258	4.6586	Cyt_PolyA	exon
Cdv3	ENSMUSG00000032803	ENSMUST00000072249,ENSMUST00000116517,ENSMUST00000189875,ENSMUST00000190226	5.62262e-05	0.00211479	6.48452	1.11169	13.9893	Cyt_PolyA	exon
Cdyl	ENSMUSG00000059288	ENSMUST00000075220,ENSMUST00000163595,ENSMUST00000226071	0.118658	0.361868	0.841887	0.577146	10.1904	Cyt_PolyA	exon
Ceacam1	ENSMUSG00000074272	ENSMUST00000098666,ENSMUST00000098669,ENSMUST00000205308,ENSMUST00000206483,ENSMUST00000206583,ENSMUST00000206687,ENSMUST00000206717	0.209373	0.486822	5.35817	0.50996	4.96055	Cyt_PolyA	exon
Cebpa	ENSMUSG00000034957	ENSMUST00000042985,ENSMUST00000205391	0.112501	0.35065	7.85239	0.499679	10.9285	Cyt_PolyA	exon
Cebpb	ENSMUSG00000056501	ENSMUST00000070642	0.0763105	0.285681	3.13971	0.924431	14.2682	Cyt_PolyA	exon
Cebpd	ENSMUSG00000071637	ENSMUST00000096232	0.882458	0.947866	-0.70569	0.425976	9.47652	Cyt_PolyA	exon
Cebpe	ENSMUSG00000052435	ENSMUST00000064290	0.0371892	0.190599	2.15795	1.10846	7.58998	Cyt_PolyA	exon
Cebpg	ENSMUSG00000056216	ENSMUST00000070191,ENSMUST00000130491,ENSMUST00000206505	0.00585753	0.0620381	5.08957	0.665267	17.1132	Cyt_PolyA	exon
Cebpz	ENSMUSG00000024081	ENSMUST00000024885,ENSMUST00000233371,ENSMUST00000233484,ENSMUST00000233595	0.135834	0.390111	4.65843	0.378443	16.1846	Cyt_PolyA	exon
Cebpzos	ENSMUSG00000062691	ENSMUST00000063817,ENSMUST00000180077	0.605921	0.802501	6.83784	0.380849	0.367574	Cyt_PolyA	exon
Cecr2	ENSMUSG00000071226	ENSMUST00000100993,ENSMUST00000112686,ENSMUST00000129803	0.950877	0.977049	0.665823	0.107337	4.11588	Cyt_PolyA	exon
Cela1	ENSMUSG00000023031	ENSMUST00000229869,ENSMUST00000230572,ENSMUST00000230740,ENSMUST00000230744	0.966817	0.985117	7.91004	0.102118	2.42551	Cyt_PolyA	exon
Celf1	ENSMUSG00000005506	ENSMUST00000005643,ENSMUST00000068747,ENSMUST00000111448,ENSMUST00000111449,ENSMUST00000111452,ENSMUST00000111455,ENSMUST00000127385,ENSMUST00000127580,ENSMUST00000150546,ENSMUST00000154442	0.0288057	0.162637	3.66432	0.502013	12.7408	Cyt_PolyA	exon
Celf1	ENSMUSG00000110883	ENSMUST00000213174,ENSMUST00000213209,ENSMUST00000213506,ENSMUST00000213635,ENSMUST00000214114,ENSMUST00000214562,ENSMUST00000215639,ENSMUST00000215997,ENSMUST00000216171,ENSMUST00000217268	0.0288057	0.162637	3.66432	0.502013	12.7408	Cyt_PolyA	exon
Celf2	ENSMUSG00000002107	ENSMUST00000114934,ENSMUST00000123142,ENSMUST00000150624,ENSMUST00000170438,ENSMUST00000182879,ENSMUST00000183984	0.576908	0.78064	1.32392	0.412997	12.3855	Cyt_PolyA	exon
Celsr1	ENSMUSG00000016028	ENSMUST00000226840,ENSMUST00000227450,ENSMUST00000239396,ENSMUST00000239489	0.025007	0.15205	0.618061	1.47849	19.5902	Cyt_PolyA	exon
Cemip2	ENSMUSG00000024754	ENSMUST00000025663,ENSMUST00000096194,ENSMUST00000238079	0.546015	0.764662	0.496215	0.387008	17.2026	Cyt_PolyA	exon
Cenpa	ENSMUSG00000029177	ENSMUST00000031073,ENSMUST00000133316,ENSMUST00000134372,ENSMUST00000144742,ENSMUST00000197962,ENSMUST00000199617	0.19205	0.465623	3.36132	0.565503	6.00051	Cyt_PolyA	exon
Cenpb	ENSMUSG00000068267	ENSMUST00000089510	0.245786	0.527526	4.43232	0.451914	7.82282	Cyt_PolyA	exon
Cenpc1	ENSMUSG00000029253	ENSMUST00000031170	0.214965	0.493468	1.14887	0.479967	21.8273	Cyt_PolyA	exon
Cenpj	ENSMUSG00000064128	ENSMUST00000065302,ENSMUST00000224748,ENSMUST00000226026,ENSMUST00000229861	0.537703	0.759228	1.53662	0.624532	22.0792	Cyt_PolyA	exon
Cenpl	ENSMUSG00000026708	ENSMUST00000111620,ENSMUST00000143486,ENSMUST00000192150,ENSMUST00000194855,ENSMUST00000195571	0.323892	0.600664	3.24443	0.507351	5.785	Cyt_PolyA	exon
Cenpm	ENSMUSG00000068101	ENSMUST00000089155,ENSMUST00000089157,ENSMUST00000229747,ENSMUST00000230408	0.00203275	0.0306678	1.91469	1.83751	2.96944	Cyt_PolyA	exon
Cenpo	ENSMUSG00000020652	ENSMUST00000020981,ENSMUST00000126017,ENSMUST00000128466,ENSMUST00000140975,ENSMUST00000146261	0.0118055	0.097493	1.12341	1.02943	4.33682	Cyt_PolyA	exon
Cenpq	ENSMUSG00000023919	ENSMUST00000087114,ENSMUST00000130890,ENSMUST00000239430	0.028672	0.162465	2.89807	0.953869	1.47543	Cyt_PolyA	exon
Cenpt	ENSMUSG00000036672	ENSMUST00000040776,ENSMUST00000212431,ENSMUST00000212803	0.237895	0.51698	-0.330863	1.17792	23.937	Cyt_PolyA	exon
Cenpv	ENSMUSG00000018509	ENSMUST00000018653,ENSMUST00000123542,ENSMUST00000135497,ENSMUST00000138772,ENSMUST00000156349	0.995145	0.997866	5.42402	0.0285369	15.7034	Cyt_PolyA	exon
Cenpw	ENSMUSG00000075266	ENSMUST00000099985	0.145385	0.403046	1.68303	1.04473	17.696	Cyt_PolyA	exon
Cenpx	ENSMUSG00000025144	ENSMUST00000055424,ENSMUST00000106154	0.704279	0.860935	7.41378	0.254825	23.2313	Cyt_PolyA	exon
Cep104	ENSMUSG00000039523	ENSMUST00000047497,ENSMUST00000155414	0.3522	0.625749	0.834629	0.555829	11.3166	Cyt_PolyA	exon
Cep120	ENSMUSG00000048799	ENSMUST00000049811,ENSMUST00000237145	0.0658904	0.263809	1.78878	0.501527	5.78687	Cyt_PolyA	exon
Cep131	ENSMUSG00000039781	ENSMUST00000106227,ENSMUST00000144128,ENSMUST00000145641	0.0175449	0.124423	0.374692	2.0386	5.19547	Cyt_PolyA	exon
Cep135	ENSMUSG00000036403	ENSMUST00000049060,ENSMUST00000121979,ENSMUST00000130651	0.698716	0.858169	0.171069	0.310091	7.2047	Cyt_PolyA	exon
Cep152	ENSMUSG00000068394	ENSMUST00000089776	0.699099	0.858331	-1.31741	0.42486	11.4981	Cyt_PolyA	exon
Cep162	ENSMUSG00000056919	ENSMUST00000093802,ENSMUST00000139301,ENSMUST00000144137	0.87114	0.942621	-0.656794	0.226889	8.20418	Cyt_PolyA	exon
Cep164	ENSMUSG00000043987	ENSMUST00000117194,ENSMUST00000132430,ENSMUST00000213154,ENSMUST00000214868,ENSMUST00000214971,ENSMUST00000216284,ENSMUST00000217554	0.438319	0.693311	0.938242	0.53635	5.43174	Cyt_PolyA	exon
Cep170b	ENSMUSG00000072825	ENSMUST00000101018,ENSMUST00000179041,ENSMUST00000220627,ENSMUST00000221125,ENSMUST00000221853,ENSMUST00000222532,ENSMUST00000222711	0.0589154	0.249389	0.59198	1.55747	6.15476	Cyt_PolyA	exon
Cep170b	ENSMUSG00000115972	ENSMUST00000229992,ENSMUST00000230181,ENSMUST00000230432,ENSMUST00000230508,ENSMUST00000230792,ENSMUST00000231154,ENSMUST00000231181	0.0589154	0.249389	0.59198	1.55747	6.15476	Cyt_PolyA	exon
Cep19	ENSMUSG00000035790	ENSMUST00000115168,ENSMUST00000169186	0.588974	0.788983	3.2635	0.310807	1.20445	Cyt_PolyA	exon
Cep192	ENSMUSG00000024542	ENSMUST00000025425,ENSMUST00000224921,ENSMUST00000225589	0.676653	0.844744	-0.893168	0.537201	5.55954	Cyt_PolyA	exon
Cep250	ENSMUSG00000038241	ENSMUST00000094421,ENSMUST00000109618,ENSMUST00000109619,ENSMUST00000148191,ENSMUST00000149905	0.348463	0.622664	-0.712166	0.633692	12.1619	Cyt_PolyA	exon
Cep290	ENSMUSG00000019971	ENSMUST00000219765,ENSMUST00000219889	0.352642	0.626155	-0.209375	0.792611	22.0737	Cyt_PolyA	exon
Cep295	ENSMUSG00000046111	ENSMUST00000098979,ENSMUST00000161132,ENSMUST00000161533,ENSMUST00000162689	0.630906	0.816872	-2.01628	0.74541	3.3355	Cyt_PolyA	exon
Cep350	ENSMUSG00000033671	ENSMUST00000124495,ENSMUST00000132189,ENSMUST00000138762	0.60844	0.804196	1.21432	0.281381	13.1984	Cyt_PolyA	exon
Cep44	ENSMUSG00000038215	ENSMUST00000040330,ENSMUST00000123493,ENSMUST00000126830,ENSMUST00000130930,ENSMUST00000135337	0.457529	0.705995	3.42666	0.367168	19.8593	Cyt_PolyA	exon
Cep57	ENSMUSG00000031922	ENSMUST00000124883,ENSMUST00000131425,ENSMUST00000134746,ENSMUST00000142494,ENSMUST00000147115	0.513384	0.743421	3.50406	0.23165	9.38415	Cyt_PolyA	exon
Cep57l1	ENSMUSG00000019813	ENSMUST00000019951,ENSMUST00000105505,ENSMUST00000185394,ENSMUST00000186239,ENSMUST00000187935,ENSMUST00000189222,ENSMUST00000189770,ENSMUST00000215496	0.128044	0.377157	1.43565	0.961126	20.9062	Cyt_PolyA	exon
Cep63	ENSMUSG00000032534	ENSMUST00000093791,ENSMUST00000161645,ENSMUST00000191074,ENSMUST00000213636,ENSMUST00000216281	0.283834	0.564616	4.60683	0.425058	16.4587	Cyt_PolyA	exon
Cep68	ENSMUSG00000044066	ENSMUST00000050611,ENSMUST00000109596,ENSMUST00000162811	0.30176	0.580803	2.1309	0.319356	7.4671	Cyt_PolyA	exon
Cep70	ENSMUSG00000056267	ENSMUST00000093795,ENSMUST00000187883,ENSMUST00000188515,ENSMUST00000189371,ENSMUST00000190715,ENSMUST00000191014,ENSMUST00000191335	0.529817	0.753843	2.12267	0.353475	0.691986	Cyt_PolyA	exon
Cep76	ENSMUSG00000073542	ENSMUST00000097542,ENSMUST00000237975	0.433616	0.690117	-2.39575	8.19385	13.8355	Cyt_PolyA	exon
Cep83	ENSMUSG00000020024	ENSMUST00000020212,ENSMUST00000218076,ENSMUST00000220052	0.816997	0.916058	3.24421	0.151489	17.7961	Cyt_PolyA	exon
Cep83os	ENSMUSG00000097164	ENSMUST00000181906	0.664099	0.837888	-0.384257	0.36374	4.71075	Cyt_PolyA	exon
Cep85	ENSMUSG00000037443	ENSMUST00000040271,ENSMUST00000121566,ENSMUST00000126014,ENSMUST00000138144,ENSMUST00000141384,ENSMUST00000141992	0.0165542	0.12026	4.19265	0.59288	13.0864	Cyt_PolyA	exon
Cep85l	ENSMUSG00000038594	ENSMUST00000095691,ENSMUST00000218596,ENSMUST00000219673,ENSMUST00000220376,ENSMUST00000220443	0.736595	0.876497	2.32998	0.274143	12.5181	Cyt_PolyA	exon
Cep89	ENSMUSG00000023072	ENSMUST00000079414,ENSMUST00000125041,ENSMUST00000129064,ENSMUST00000141704,ENSMUST00000150421,ENSMUST00000152020,ENSMUST00000155137,ENSMUST00000206230	0.174271	0.443808	2.30259	0.599483	7.596	Cyt_PolyA	exon
Cep95	ENSMUSG00000018372	ENSMUST00000018516,ENSMUST00000103068,ENSMUST00000124898,ENSMUST00000130019,ENSMUST00000131244,ENSMUST00000133581	0.940129	0.97262	1.5167	0.115959	15.9098	Cyt_PolyA	exon
Cep97	ENSMUSG00000022604	ENSMUST00000023270,ENSMUST00000117468,ENSMUST00000121703,ENSMUST00000122280	0.139865	0.39626	0.894392	0.626812	18.6778	Cyt_PolyA	exon
Cept1	ENSMUSG00000040774	ENSMUST00000039153,ENSMUST00000121231,ENSMUST00000148269,ENSMUST00000192438	0.368097	0.639513	5.65076	0.282975	20.6174	Cyt_PolyA	exon
Cerk	ENSMUSG00000035891	ENSMUST00000044332,ENSMUST00000150767,ENSMUST00000156546	0.00606225	0.0633486	0.286864	1.47944	1.15997	Cyt_PolyA	exon
Cerkl	ENSMUSG00000075256	ENSMUST00000099974,ENSMUST00000130499,ENSMUST00000143974,ENSMUST00000147402,ENSMUST00000156731,ENSMUST00000156830	0.0702865	0.273311	1.54149	1.99763	0.958202	Cyt_PolyA	exon
Cers2	ENSMUSG00000015714	ENSMUST00000015858,ENSMUST00000134702,ENSMUST00000139866,ENSMUST00000142398	0.382484	0.65104	7.62439	0.235365	19.1122	Cyt_PolyA	exon
Cers5	ENSMUSG00000023021	ENSMUST00000023762	0.732174	0.874958	0.31806	0.413043	18.421	Cyt_PolyA	exon
Cers6	ENSMUSG00000027035	ENSMUST00000028426,ENSMUST00000176018	0.0561868	0.243303	0.759707	1.09487	16.373	Cyt_PolyA	exon
Ces1b	ENSMUSG00000078964	ENSMUST00000109582	0.000282201	0.00700133	5.67327	0.952128	15.7359	Cyt_PolyA	exon
Ces1c	ENSMUSG00000057400	ENSMUST00000034189,ENSMUST00000211843,ENSMUST00000212091	0.0803148	0.293064	10.5634	0.602073	16.0456	Cyt_PolyA	exon
Ces1d	ENSMUSG00000056973	ENSMUST00000034172,ENSMUST00000148340	0.000117228	0.00365682	9.4423	1.70742	17.5404	Cyt_PolyA	exon
Ces1e	ENSMUSG00000061959	ENSMUST00000034173,ENSMUST00000175983	0.875318	0.944452	6.44386	0.195975	12.9998	Cyt_PolyA	exon
Ces1f	ENSMUSG00000031725	ENSMUST00000034178,ENSMUST00000133879	0.671723	0.843247	8.01442	0.374125	15.2321	Cyt_PolyA	exon
Ces1g	ENSMUSG00000057074	ENSMUST00000044602	0.25553	0.537198	7.03472	0.447692	16.4819	Cyt_PolyA	exon
Ces2a	ENSMUSG00000055730	ENSMUST00000034346,ENSMUST00000159303,ENSMUST00000164182	0.906281	0.958734	7.0328	0.19471	13.8536	Cyt_PolyA	exon
Ces2b	ENSMUSG00000050097	ENSMUST00000059449,ENSMUST00000163042	0.0456218	0.215441	1.3272	2.7832	16.1436	Cyt_PolyA	exon
Ces2c	ENSMUSG00000061825	ENSMUST00000055052	0.778003	0.897549	6.31717	0.617104	14.1943	Cyt_PolyA	exon
Ces2e	ENSMUSG00000031886	ENSMUST00000034355,ENSMUST00000109410	0.741872	0.87867	7.36872	0.364148	15.658	Cyt_PolyA	exon
Ces2g	ENSMUSG00000031877	ENSMUST00000043183,ENSMUST00000212330	0.926126	0.968031	4.00233	0.135118	3.60591	Cyt_PolyA	exon
Ces2h	ENSMUSG00000091813	ENSMUST00000172032	0.935	0.970535	-1.90809	0.290965	10.3372	Cyt_PolyA	exon
Ces3a	ENSMUSG00000069922	ENSMUST00000093222,ENSMUST00000093223,ENSMUST00000212329,ENSMUST00000212481	0.19209	0.465623	10.3106	0.510212	15.2067	Cyt_PolyA	exon
Ces3b	ENSMUSG00000062181	ENSMUST00000074403,ENSMUST00000093221,ENSMUST00000173088,ENSMUST00000173838	0.130692	0.382079	8.77473	0.61208	15.1577	Cyt_PolyA	exon
Ces4a	ENSMUSG00000060560	ENSMUST00000161289	0.524701	0.750532	1.40986	0.658719	14.4665	Cyt_PolyA	exon
Cetn2	ENSMUSG00000031347	ENSMUST00000033713,ENSMUST00000114551	0.0876014	0.306665	5.86939	0.45141	17.0959	Cyt_PolyA	exon
Cetn3	ENSMUSG00000021537	ENSMUST00000022009,ENSMUST00000223793,ENSMUST00000223858,ENSMUST00000224433,ENSMUST00000224574,ENSMUST00000224705,ENSMUST00000226007	0.552968	0.767757	7.89916	0.325392	15.3854	Cyt_PolyA	exon
Cfap126	ENSMUSG00000026649	ENSMUST00000027959,ENSMUST00000143623,ENSMUST00000151340	0.0441045	0.211436	2.3535	0.919998	4.35699	Cyt_PolyA	exon
Cfap20	ENSMUSG00000031796	ENSMUST00000034249,ENSMUST00000212579,ENSMUST00000212731,ENSMUST00000212807	0.751634	0.883661	5.55568	0.22922	6.18328	Cyt_PolyA	exon
Cfap298	ENSMUSG00000022972	ENSMUST00000023694,ENSMUST00000142340,ENSMUST00000231711	0.207572	0.484362	5.08279	0.428493	16.4214	Cyt_PolyA	exon
Cfap36	ENSMUSG00000020462	ENSMUST00000020754,ENSMUST00000141862,ENSMUST00000144627	0.696868	0.857179	5.12352	0.228732	15.3218	Cyt_PolyA	exon
Cfap410	ENSMUSG00000020284	ENSMUST00000105397,ENSMUST00000116237,ENSMUST00000149074	0.0798085	0.292399	2.43053	0.836845	7.49405	Cyt_PolyA	exon
Cfap97	ENSMUSG00000031631	ENSMUST00000034048,ENSMUST00000110376,ENSMUST00000145080,ENSMUST00000145229,ENSMUST00000164504	0.0984134	0.32789	2.80303	0.471247	16.1749	Cyt_PolyA	exon
Cfb	ENSMUSG00000090231	ENSMUST00000141295,ENSMUST00000154526,ENSMUST00000176332	0.774192	0.895305	10.2196	0.301097	18.4286	Cyt_PolyA	exon
Cfdp1	ENSMUSG00000031954	ENSMUST00000034432	0.379072	0.648243	6.70161	0.292282	19.2164	Cyt_PolyA	exon
Cfh	ENSMUSG00000026365	ENSMUST00000066859,ENSMUST00000111976,ENSMUST00000111977,ENSMUST00000123238,ENSMUST00000192880,ENSMUST00000192919	0.533026	0.755687	8.83941	0.418631	22.7076	Cyt_PolyA	exon
Cfhr1	ENSMUSG00000057037	ENSMUST00000023965,ENSMUST00000161224	0.0155993	0.11586	7.75097	0.471296	18.5689	Cyt_PolyA	exon
Cfhr2	ENSMUSG00000033898	ENSMUST00000094489,ENSMUST00000194186	0.34659	0.621426	10.0594	0.481417	22.1806	Cyt_PolyA	exon
Cfhr3	ENSMUSG00000090623	ENSMUST00000170441	0.0329549	0.177237	4.3576	0.641195	18.561	Cyt_PolyA	exon
Cfi	ENSMUSG00000058952	ENSMUST00000077918	0.395859	0.659903	8.80219	0.389547	17.5603	Cyt_PolyA	exon
Cfl1	ENSMUSG00000056201	ENSMUST00000116560,ENSMUST00000237122	0.00600404	0.0629084	7.99225	0.772806	2.38909	Cyt_PolyA	exon
Cfl2	ENSMUSG00000062929	ENSMUST00000078124,ENSMUST00000221088,ENSMUST00000221374,ENSMUST00000223095,ENSMUST00000223320	0.320755	0.59842	6.59376	0.323291	17.0754	Cyt_PolyA	exon
Cflar	ENSMUSG00000026031	ENSMUST00000069333,ENSMUST00000114309,ENSMUST00000114313,ENSMUST00000123032,ENSMUST00000123553,ENSMUST00000124567,ENSMUST00000164900,ENSMUST00000189858	0.104646	0.338556	5.35691	0.560887	15.2678	Cyt_PolyA	exon
Cfp	ENSMUSG00000001128	ENSMUST00000001156,ENSMUST00000122862	0.122648	0.368302	4.94547	0.971505	0.877314	Cyt_PolyA	exon
Cggbp1	ENSMUSG00000054604	ENSMUST00000067744,ENSMUST00000136532	0.0269305	0.157857	4.94602	0.646018	16.1724	Cyt_PolyA	exon
Cgn	ENSMUSG00000068876	ENSMUST00000107272,ENSMUST00000107273,ENSMUST00000153263	0.0260971	0.155845	2.57069	0.780081	23.2221	Cyt_PolyA	exon
Cgnl1	ENSMUSG00000032232	ENSMUST00000072899,ENSMUST00000121322,ENSMUST00000122065,ENSMUST00000152224	0.0205417	0.136178	2.45614	0.720133	11.6945	Cyt_PolyA	exon
Cgrrf1	ENSMUSG00000055128	ENSMUST00000068532,ENSMUST00000140114,ENSMUST00000226861	0.026777	0.157857	6.03172	0.592975	16.1727	Cyt_PolyA	exon
Chac1	ENSMUSG00000027313	ENSMUST00000028780	0.978779	0.990706	1.62284	0.163248	19.8904	Cyt_PolyA	exon
Chac2	ENSMUSG00000020309	ENSMUST00000020553,ENSMUST00000101394	0.756865	0.886047	6.48679	0.232135	23.5671	Cyt_PolyA	exon
Champ1	ENSMUSG00000047710	ENSMUST00000051870,ENSMUST00000128557	0.914579	0.962305	1.14559	0.11818	4.63394	Cyt_PolyA	exon
Chchd1	ENSMUSG00000063787	ENSMUST00000071215,ENSMUST00000224132,ENSMUST00000224633,ENSMUST00000226072	0.240465	0.520831	8.43576	0.629724	18.1667	Cyt_PolyA	exon
Chchd10	ENSMUSG00000049422	ENSMUST00000058906,ENSMUST00000219435	0.999257	0.999598	9.92852	0.0146411	23.8216	Cyt_PolyA	exon
Chchd2	ENSMUSG00000070493	ENSMUST00000094280,ENSMUST00000131645	0.645088	0.82463	10.494	0.334631	19.1381	Cyt_PolyA	exon
Chchd3	ENSMUSG00000053768	ENSMUST00000066379,ENSMUST00000115091,ENSMUST00000124436,ENSMUST00000129069,ENSMUST00000129654,ENSMUST00000143206	0.522182	0.74967	8.41255	0.321491	18.5678	Cyt_PolyA	exon
Chchd4	ENSMUSG00000034203	ENSMUST00000040835,ENSMUST00000205802	3.38632e-06	0.000245299	3.63244	0.953026	14.1248	Cyt_PolyA	exon
Chchd5	ENSMUSG00000037938	ENSMUST00000035481,ENSMUST00000137881	0.198845	0.473314	4.20718	0.685304	4.87002	Cyt_PolyA	exon
Chchd6	ENSMUSG00000030086	ENSMUST00000032172	0.97019	0.986755	2.26223	0.12356	13.7816	Cyt_PolyA	exon
Chchd7	ENSMUSG00000042198	ENSMUST00000041122,ENSMUST00000108386,ENSMUST00000119307,ENSMUST00000119403,ENSMUST00000121110,ENSMUST00000121210,ENSMUST00000121651,ENSMUST00000128829,ENSMUST00000131746	0.180786	0.45303	6.58125	0.659649	16.5267	Cyt_PolyA	exon
Chd1	ENSMUSG00000023852	ENSMUST00000024627,ENSMUST00000173040,ENSMUST00000173159,ENSMUST00000174461	0.165217	0.431063	2.05577	0.458132	9.51592	Cyt_PolyA	exon
Chd1l	ENSMUSG00000028089	ENSMUST00000029730,ENSMUST00000197304	0.625412	0.813299	2.4191	0.255489	15.2403	Cyt_PolyA	exon
Chd2	ENSMUSG00000078671	ENSMUST00000026895,ENSMUST00000169922,ENSMUST00000172704,ENSMUST00000173785,ENSMUST00000181971,ENSMUST00000197642,ENSMUST00000198225,ENSMUST00000199601,ENSMUST00000199641,ENSMUST00000199831,ENSMUST00000200423,ENSMUST00000208458	0.32126	0.598791	0.729012	0.904111	1.30891	Cyt_PolyA	exon
Chd3	ENSMUSG00000018474	ENSMUST00000108661,ENSMUST00000128981,ENSMUST00000135909,ENSMUST00000144701,ENSMUST00000146930,ENSMUST00000238797	0.849455	0.932319	3.53071	0.237377	13.4523	Cyt_PolyA	exon
Chd4	ENSMUSG00000063870	ENSMUST00000112390,ENSMUST00000112392,ENSMUST00000124317,ENSMUST00000138968	0.0483631	0.224059	3.30458	0.601029	7.05586	Cyt_PolyA	exon
Chd6	ENSMUSG00000057133	ENSMUST00000039782,ENSMUST00000130265,ENSMUST00000134178,ENSMUST00000137152,ENSMUST00000155066	0.589873	0.78957	0.380828	0.284133	3.91735	Cyt_PolyA	exon
Chd7	ENSMUSG00000041235	ENSMUST00000039267,ENSMUST00000051558,ENSMUST00000127476,ENSMUST00000130709,ENSMUST00000170457,ENSMUST00000222546	1.87423e-05	0.000905106	0.376646	1.38865	11.9226	Cyt_PolyA	exon
Chd8	ENSMUSG00000053754	ENSMUST00000089752,ENSMUST00000122823,ENSMUST00000136528,ENSMUST00000149975,ENSMUST00000200169,ENSMUST00000226307,ENSMUST00000226625,ENSMUST00000227897	0.138952	0.394627	2.35186	0.47002	7.42295	Cyt_PolyA	exon
Chd9	ENSMUSG00000056608	ENSMUST00000209474,ENSMUST00000211403	0.0012837	0.022026	7.21683	1.67411	15.8933	Cyt_PolyA	exon
Chdh	ENSMUSG00000015970	ENSMUST00000067620,ENSMUST00000118917,ENSMUST00000125796	0.28178	0.56336	5.10347	0.400365	7.55018	Cyt_PolyA	exon
Cherp	ENSMUSG00000052488	ENSMUST00000079510,ENSMUST00000212870,ENSMUST00000212991	0.865134	0.939871	2.45544	0.172479	11.0341	Cyt_PolyA	exon
Chfr	ENSMUSG00000014668	ENSMUST00000014812,ENSMUST00000112519,ENSMUST00000197005,ENSMUST00000197968,ENSMUST00000198066,ENSMUST00000199283,ENSMUST00000199811,ENSMUST00000200038	0.889983	0.950414	3.58428	0.108027	3.42389	Cyt_PolyA	exon
Chic2	ENSMUSG00000029229	ENSMUST00000075452,ENSMUST00000162397	0.927262	0.968563	3.77595	0.113198	10.158	Cyt_PolyA	exon
Chid1	ENSMUSG00000025512	ENSMUST00000143561,ENSMUST00000147610,ENSMUST00000153191,ENSMUST00000209452	0.153205	0.414903	5.36249	0.578217	22.4569	Cyt_PolyA	exon
Chka	ENSMUSG00000024843	ENSMUST00000025760,ENSMUST00000072055,ENSMUST00000124219,ENSMUST00000125013,ENSMUST00000125411,ENSMUST00000125640,ENSMUST00000139655,ENSMUST00000146463,ENSMUST00000148325,ENSMUST00000153343,ENSMUST00000154467	5.80196e-12	2.12769e-09	4.77738	3.36389	22.5673	Cyt_PolyA	exon
Chkb	ENSMUSG00000022617	ENSMUST00000023289,ENSMUST00000112664,ENSMUST00000170334,ENSMUST00000171140,ENSMUST00000171666	0.0924742	0.31712	5.49254	0.566735	5.30646	Cyt_PolyA	exon
Chm	ENSMUSG00000025531	ENSMUST00000026607,ENSMUST00000133469,ENSMUST00000135821,ENSMUST00000153417	0.140737	0.397581	1.72943	1.99084	2.97734	Cyt_PolyA	exon
Chmp1a	ENSMUSG00000000743	ENSMUST00000000759,ENSMUST00000167655,ENSMUST00000172336,ENSMUST00000212107	0.290178	0.570092	5.98638	0.344739	8.42156	Cyt_PolyA	exon
Chmp1b	ENSMUSG00000109901	ENSMUST00000210564	0.998439	0.999506	4.67641	0.0126447	20.3171	Cyt_PolyA	exon
Chmp2a	ENSMUSG00000033916	ENSMUST00000005711,ENSMUST00000209487,ENSMUST00000210587,ENSMUST00000211344	0.255103	0.536686	7.81466	0.349596	1.38207	Cyt_PolyA	exon
Chmp2b	ENSMUSG00000004843	ENSMUST00000004965,ENSMUST00000231259	0.0853222	0.301947	5.55195	0.580069	0.316579	Cyt_PolyA	exon
Chmp3	ENSMUSG00000053119	ENSMUST00000059462,ENSMUST00000065364,ENSMUST00000128382,ENSMUST00000142169,ENSMUST00000204199	0.00282255	0.0389483	7.48533	0.536885	17.1802	Cyt_PolyA	exon
Chmp4b	ENSMUSG00000038467	ENSMUST00000044277,ENSMUST00000136788	0.647138	0.825811	6.00992	0.24551	5.33564	Cyt_PolyA	exon
Chmp5	ENSMUSG00000028419	ENSMUST00000030128	0.314852	0.592683	6.78981	0.253907	18.8648	Cyt_PolyA	exon
Chmp6	ENSMUSG00000025371	ENSMUST00000026434,ENSMUST00000137055,ENSMUST00000148232	0.688951	0.852202	4.06284	0.211679	5.26584	Cyt_PolyA	exon
Chmp7	ENSMUSG00000034190	ENSMUST00000036381,ENSMUST00000224964,ENSMUST00000225036	0.171823	0.439866	5.01653	0.359629	7.53827	Cyt_PolyA	exon
Chn2	ENSMUSG00000004633	ENSMUST00000046856,ENSMUST00000067741,ENSMUST00000114401,ENSMUST00000114402,ENSMUST00000114403,ENSMUST00000127323,ENSMUST00000138930,ENSMUST00000146114,ENSMUST00000204410	0.0274173	0.159673	5.26332	0.532093	12.1634	Cyt_PolyA	exon
Chordc1	ENSMUSG00000001774	ENSMUST00000001825,ENSMUST00000213605,ENSMUST00000216666,ENSMUST00000217031,ENSMUST00000217083	0.00014975	0.00434978	4.55273	1.60257	17.3687	Cyt_PolyA	exon
Chp1	ENSMUSG00000014077	ENSMUST00000014221,ENSMUST00000119172,ENSMUST00000137585,ENSMUST00000154406	0.311956	0.590432	7.99791	0.416412	15.5782	Cyt_PolyA	exon
Chp2	ENSMUSG00000030865	ENSMUST00000033152,ENSMUST00000160828	0.00461405	0.0535567	2.38903	1.07917	4.01154	Cyt_PolyA	exon
Chpf2	ENSMUSG00000038181	ENSMUST00000088295,ENSMUST00000121863,ENSMUST00000197318,ENSMUST00000197933	0.00285061	0.0390982	1.366	1.27023	6.3744	Cyt_PolyA	exon
Chpt1	ENSMUSG00000060002	ENSMUST00000117440,ENSMUST00000139109,ENSMUST00000143108	0.223174	0.503382	8.06742	0.565579	17.4311	Cyt_PolyA	exon
Chrac1	ENSMUSG00000068391	ENSMUST00000089765,ENSMUST00000134353,ENSMUST00000137698	0.849909	0.93261	6.12715	0.166983	10.9223	Cyt_PolyA	exon
Chrd	ENSMUSG00000006958	ENSMUST00000007171,ENSMUST00000153299,ENSMUST00000232020	0.67304	0.843851	-0.404955	0.482687	10.0801	Cyt_PolyA	exon
Chrna2	ENSMUSG00000022041	ENSMUST00000022620	0.466064	0.712236	1.05212	0.79716	12.778	Cyt_PolyA	exon
Chrna4	ENSMUSG00000027577	ENSMUST00000067120,ENSMUST00000124400	0.0148652	0.11269	1.73269	3.97673	0.415071	Cyt_PolyA	exon
Chst13	ENSMUSG00000056643	ENSMUST00000070890	0.0147969	0.112316	1.74247	1.19571	18.4033	Cyt_PolyA	exon
Chst14	ENSMUSG00000074916	ENSMUST00000110837	0.217699	0.496155	-0.674091	1.44212	2.28231	Cyt_PolyA	exon
Chst15	ENSMUSG00000030930	ENSMUST00000077472,ENSMUST00000080215	0.894076	0.952431	0.816815	0.19725	4.77093	Cyt_PolyA	exon
Chsy1	ENSMUSG00000032640	ENSMUST00000036372	0.205518	0.481485	0.551414	0.642532	9.86408	Cyt_PolyA	exon
Chsy3	ENSMUSG00000058152	ENSMUST00000080721,ENSMUST00000237594	0.00288351	0.0393226	1.00744	1.29545	14.4016	Cyt_PolyA	exon
Chtf8	ENSMUSG00000046691	ENSMUST00000175940,ENSMUST00000176090,ENSMUST00000177068	0.471747	0.715794	2.13708	0.675941	9.77307	Cyt_PolyA	exon
Chtop	ENSMUSG00000001017	ENSMUST00000001043,ENSMUST00000049937,ENSMUST00000076639	0.331944	0.608555	5.29629	0.247304	13.9138	Cyt_PolyA	exon
Chuk	ENSMUSG00000025199	ENSMUST00000026217,ENSMUST00000119591,ENSMUST00000134495,ENSMUST00000144286,ENSMUST00000146861,ENSMUST00000147423,ENSMUST00000149091	0.41412	0.676179	6.44343	0.390007	11.3227	Cyt_PolyA	exon
Churc1	ENSMUSG00000090258	ENSMUST00000041262,ENSMUST00000110399,ENSMUST00000126408,ENSMUST00000152917	0.533784	0.756334	7.90188	0.353965	23.7084	Cyt_PolyA	exon
Ciao1	ENSMUSG00000003662	ENSMUST00000003759,ENSMUST00000143575,ENSMUST00000174030	0.245394	0.527208	5.60278	0.279082	8.45336	Cyt_PolyA	exon
Ciao2a	ENSMUSG00000032381	ENSMUST00000034945	0.0329227	0.177237	7.30826	0.659828	22.456	Cyt_PolyA	exon
Ciao2b	ENSMUSG00000031879	ENSMUST00000093234,ENSMUST00000163140,ENSMUST00000164884	0.469846	0.714202	5.05376	0.462454	1.87697	Cyt_PolyA	exon
Ciao3	ENSMUSG00000002280	ENSMUST00000002350,ENSMUST00000130861,ENSMUST00000134108,ENSMUST00000149645,ENSMUST00000236424,ENSMUST00000237541	0.917158	0.963205	4.05143	0.0703053	9.6898	Cyt_PolyA	exon
Ciapin1	ENSMUSG00000031781	ENSMUST00000034233,ENSMUST00000160245,ENSMUST00000160301,ENSMUST00000160898,ENSMUST00000161762,ENSMUST00000162357	0.358518	0.631428	4.36885	0.441933	5.93885	Cyt_PolyA	exon
Ciart	ENSMUSG00000038550	ENSMUST00000036418,ENSMUST00000159739,ENSMUST00000161867	2.72987e-17	4.57643e-14	1.00184	6.67808	11.6033	Cyt_PolyA	exon
Cib1	ENSMUSG00000030538	ENSMUST00000071457,ENSMUST00000131402,ENSMUST00000205996,ENSMUST00000206084,ENSMUST00000206211	0.463457	0.710948	7.1682	0.293038	23.7472	Cyt_PolyA	exon
Cib2	ENSMUSG00000037493	ENSMUST00000041901	0.123801	0.370236	4.2185	0.578338	18.945	Cyt_PolyA	exon
Cib3	ENSMUSG00000074240	ENSMUST00000098630,ENSMUST00000211946,ENSMUST00000238973	0.633031	0.818217	7.0896	0.521174	19.4029	Cyt_PolyA	exon
Cic	ENSMUSG00000005442	ENSMUST00000163819,ENSMUST00000163901,ENSMUST00000164820,ENSMUST00000165239,ENSMUST00000167162,ENSMUST00000167379,ENSMUST00000169266,ENSMUST00000169392,ENSMUST00000170500	0.724992	0.871716	2.97165	0.454188	6.88107	Cyt_PolyA	exon
Cideb	ENSMUSG00000022219	ENSMUST00000001497,ENSMUST00000136270	0.0121391	0.0991611	7.41002	1.10844	4.24961	Cyt_PolyA	exon
Cilk1	ENSMUSG00000009828	ENSMUST00000009972,ENSMUST00000044551,ENSMUST00000118869,ENSMUST00000125615	0.16095	0.425371	3.02448	0.474895	23.4339	Cyt_PolyA	exon
Cinp	ENSMUSG00000021276	ENSMUST00000043716,ENSMUST00000220607,ENSMUST00000220631,ENSMUST00000221102,ENSMUST00000221182,ENSMUST00000221901,ENSMUST00000222457,ENSMUST00000223170,ENSMUST00000223407	0.496874	0.732886	5.58787	0.272889	23.2588	Cyt_PolyA	exon
Cipc	ENSMUSG00000034157	ENSMUST00000038369,ENSMUST00000185434,ENSMUST00000186499,ENSMUST00000187814,ENSMUST00000188901,ENSMUST00000190588,ENSMUST00000191463	0.0194737	0.132554	4.03637	0.81472	15.2308	Cyt_PolyA	exon
Cir1	ENSMUSG00000041777	ENSMUST00000058615,ENSMUST00000136519	0.0384718	0.194269	4.40097	0.612359	6.12437	Cyt_PolyA	exon
Cirbp	ENSMUSG00000045193	ENSMUST00000054666,ENSMUST00000105365,ENSMUST00000140774,ENSMUST00000147190	0.000750085	0.0148436	3.94136	1.94474	4.94473	Cyt_PolyA	exon
Cisd1	ENSMUSG00000037710	ENSMUST00000045887	0.219993	0.49867	8.39913	0.525162	2.09597	Cyt_PolyA	exon
Cisd2	ENSMUSG00000028165	ENSMUST00000029815,ENSMUST00000120988	0.0743834	0.282032	4.91626	0.437303	15.2719	Cyt_PolyA	exon
Cisd3	ENSMUSG00000078695	ENSMUST00000107583,ENSMUST00000107584,ENSMUST00000145623	0.226567	0.506005	7.17008	0.3943	23.3729	Cyt_PolyA	exon
Cish	ENSMUSG00000032578	ENSMUST00000085102,ENSMUST00000165664,ENSMUST00000167072,ENSMUST00000168260,ENSMUST00000171568	0.254117	0.536142	3.54644	1.91182	16.3741	Cyt_PolyA	exon
Cited2	ENSMUSG00000039910	ENSMUST00000038107,ENSMUST00000219558	0.456053	0.705109	3.36731	0.386582	23.9127	Cyt_PolyA	exon
Ciz1	ENSMUSG00000039205	ENSMUST00000113331,ENSMUST00000113332,ENSMUST00000113338,ENSMUST00000125482,ENSMUST00000125818,ENSMUST00000134141,ENSMUST00000136325,ENSMUST00000137220,ENSMUST00000139637,ENSMUST00000149184,ENSMUST00000151806,ENSMUST00000192055	0.100232	0.330883	2.74773	0.577462	6.35886	Cyt_PolyA	exon
Ckap5	ENSMUSG00000040549	ENSMUST00000099716,ENSMUST00000111338,ENSMUST00000123253	0.975085	0.989568	-0.295455	0.190938	16.1018	Cyt_PolyA	exon
Ckb	ENSMUSG00000001270	ENSMUST00000001304	0.0577123	0.246472	2.22109	1.19355	3.01077	Cyt_PolyA	exon
Cklf	ENSMUSG00000054400	ENSMUST00000034342,ENSMUST00000212259,ENSMUST00000212422	0.490289	0.727928	1.45404	1.0473	22.0917	Cyt_PolyA	exon
Cks1b	ENSMUSG00000028044	ENSMUST00000029679	0.309774	0.588602	3.98371	0.501782	14.0875	Cyt_PolyA	exon
Cks2	ENSMUSG00000062248	ENSMUST00000075853	0.00895918	0.0813746	6.13435	0.988642	22.8315	Cyt_PolyA	exon
Clasp1	ENSMUSG00000064302	ENSMUST00000165223,ENSMUST00000188441,ENSMUST00000188710,ENSMUST00000189216,ENSMUST00000189570,ENSMUST00000189676,ENSMUST00000190135,ENSMUST00000190733,ENSMUST00000204904	0.703282	0.860715	-1.42423	0.549172	15.9804	Cyt_PolyA	exon
Clasp2	ENSMUSG00000033392	ENSMUST00000111838,ENSMUST00000166734,ENSMUST00000213663	0.400664	0.663533	0.984208	0.359833	6.40162	Cyt_PolyA	exon
Clasrp	ENSMUSG00000061028	ENSMUST00000086041,ENSMUST00000207447,ENSMUST00000207524,ENSMUST00000207907,ENSMUST00000208068,ENSMUST00000208427,ENSMUST00000208464	0.699385	0.858438	1.06588	0.381745	7.82903	Cyt_PolyA	exon
Clca3a1	ENSMUSG00000056025	ENSMUST00000059091	0.543005	0.762495	-0.14174	0.952899	1.2324	Cyt_PolyA	exon
Clcc1	ENSMUSG00000027884	ENSMUST00000029483,ENSMUST00000106609,ENSMUST00000106613,ENSMUST00000124384,ENSMUST00000125274,ENSMUST00000139016	0.95482	0.978928	5.08813	0.064951	11.8877	Cyt_PolyA	exon
Clcn2	ENSMUSG00000022843	ENSMUST00000007207,ENSMUST00000123417,ENSMUST00000131522,ENSMUST00000132512,ENSMUST00000144400,ENSMUST00000148131,ENSMUST00000153075	0.061198	0.254757	3.43347	0.514445	10.0616	Cyt_PolyA	exon
Clcn3	ENSMUSG00000004319	ENSMUST00000004430,ENSMUST00000093490,ENSMUST00000110301,ENSMUST00000145741,ENSMUST00000147824	0.292201	0.571115	3.81934	0.364712	15.9167	Cyt_PolyA	exon
Clcn4	ENSMUSG00000000605	ENSMUST00000000619,ENSMUST00000210444,ENSMUST00000211574	0.0124159	0.100553	4.30444	0.691652	15.0163	Cyt_PolyA	exon
Clcn5	ENSMUSG00000004317	ENSMUST00000004428,ENSMUST00000128319,ENSMUST00000132126	0.267823	0.550228	-0.291865	0.795493	16.0883	Cyt_PolyA	exon
Clcn6	ENSMUSG00000029016	ENSMUST00000030879,ENSMUST00000137724	0.456427	0.705196	-0.685411	0.609593	22.4877	Cyt_PolyA	exon
Clcn7	ENSMUSG00000036636	ENSMUST00000040729,ENSMUST00000160961,ENSMUST00000162722,ENSMUST00000162862	0.0297137	0.165613	2.98627	0.738662	9.21894	Cyt_PolyA	exon
Cldn1	ENSMUSG00000022512	ENSMUST00000023154	1.97966e-11	6.45316e-09	5.38384	2.23575	23.1065	Cyt_PolyA	exon
Cldn12	ENSMUSG00000046798	ENSMUST00000060947,ENSMUST00000115445,ENSMUST00000115446,ENSMUST00000125110,ENSMUST00000179804	0.0538445	0.23844	5.378	0.453233	15.5626	Cyt_PolyA	exon
Cldn14	ENSMUSG00000047109	ENSMUST00000169391,ENSMUST00000177648	0.572363	0.778836	2.62749	0.58264	18.5863	Cyt_PolyA	exon
Cldn2	ENSMUSG00000047230	ENSMUST00000054889	0.0569755	0.245181	4.99628	0.710488	1.0994	Cyt_PolyA	exon
Cldn3	ENSMUSG00000070473	ENSMUST00000094245	0.364025	0.635918	4.82622	0.595386	4.66678	Cyt_PolyA	exon
Cldn5	ENSMUSG00000041378	ENSMUST00000043577	0.55918	0.771998	1.91396	0.497753	22.9966	Cyt_PolyA	exon
Cldnd1	ENSMUSG00000022744	ENSMUST00000023426,ENSMUST00000159829,ENSMUST00000162191,ENSMUST00000162249	0.281394	0.56274	3.87894	0.328861	17.3581	Cyt_PolyA	exon
Clec11a	ENSMUSG00000004473	ENSMUST00000004587	0.396152	0.659903	-0.290653	0.711626	1.82872	Cyt_PolyA	exon
Clec12a	ENSMUSG00000053063	ENSMUST00000065289,ENSMUST00000147106,ENSMUST00000151671	0.050728	0.230823	3.19131	0.958172	0.162298	Cyt_PolyA	exon
Clec14a	ENSMUSG00000045930	ENSMUST00000062254	0.216636	0.495573	1.99475	0.425768	1.14013	Cyt_PolyA	exon
Clec16a	ENSMUSG00000068663	ENSMUST00000115827,ENSMUST00000115828,ENSMUST00000122856,ENSMUST00000130148,ENSMUST00000145866,ENSMUST00000155633	0.712663	0.865335	3.11062	0.244792	9.94137	Cyt_PolyA	exon
Clec1b	ENSMUSG00000030159	ENSMUST00000032262,ENSMUST00000112081,ENSMUST00000133061	0.819904	0.917476	5.29074	0.246635	22.1667	Cyt_PolyA	exon
Clec2d	ENSMUSG00000030157	ENSMUST00000032260	0.167234	0.434253	8.2524	0.728796	17.7659	Cyt_PolyA	exon
Clec2h	ENSMUSG00000030364	ENSMUST00000032518,ENSMUST00000204728	0.120719	0.365301	4.59435	1.91677	8.38716	Cyt_PolyA	exon
Clec4a1	ENSMUSG00000049037	ENSMUST00000060484	0.137474	0.39265	1.35095	1.35691	23.8445	Cyt_PolyA	exon
Clec4a2	ENSMUSG00000030148	ENSMUST00000032248,ENSMUST00000161365	0.0442336	0.211783	3.31223	1.65123	22.9067	Cyt_PolyA	exon
Clec4a3	ENSMUSG00000043832	ENSMUST00000088468,ENSMUST00000117173,ENSMUST00000204427	0.019268	0.131997	3.13875	1.26104	23.8851	Cyt_PolyA	exon
Clec4f	ENSMUSG00000014542	ENSMUST00000014686,ENSMUST00000137647	0.232295	0.51189	7.07202	0.695841	0.190963	Cyt_PolyA	exon
Clec4g	ENSMUSG00000074491	ENSMUST00000062037,ENSMUST00000159612	0.260517	0.542822	6.1425	0.588954	0.186681	Cyt_PolyA	exon
Clec4n	ENSMUSG00000023349	ENSMUST00000024118,ENSMUST00000112554,ENSMUST00000205129	0.104631	0.338556	3.38108	1.22177	0.936801	Cyt_PolyA	exon
Clec7a	ENSMUSG00000079293	ENSMUST00000112076,ENSMUST00000184581,ENSMUST00000195589	0.836239	0.924818	4.05812	0.238858	17.9994	Cyt_PolyA	exon
Clec9a	ENSMUSG00000046080	ENSMUST00000058352,ENSMUST00000204860	0.987463	0.994729	0.109276	0.0728322	15.3007	Cyt_PolyA	exon
Clic1	ENSMUSG00000007041	ENSMUST00000007257,ENSMUST00000172599	0.00684381	0.0683705	5.06	0.86985	1.4467	Cyt_PolyA	exon
Clic4	ENSMUSG00000037242	ENSMUST00000037099	0.0268625	0.157857	4.53279	0.489244	23.0872	Cyt_PolyA	exon
Clint1	ENSMUSG00000006169	ENSMUST00000109260,ENSMUST00000109261,ENSMUST00000133715	0.0516823	0.233177	4.7903	0.554922	0.321556	Cyt_PolyA	exon
Clip1	ENSMUSG00000049550	ENSMUST00000031382,ENSMUST00000111561,ENSMUST00000111564,ENSMUST00000133545,ENSMUST00000137602,ENSMUST00000149410,ENSMUST00000199018	0.440347	0.69502	2.21618	0.664653	6.60532	Cyt_PolyA	exon
Clk1	ENSMUSG00000026034	ENSMUST00000034868,ENSMUST00000123580,ENSMUST00000129577,ENSMUST00000135380,ENSMUST00000148330,ENSMUST00000151338,ENSMUST00000186552	0.688935	0.852202	4.56835	0.192373	11.7871	Cyt_PolyA	exon
Clk2	ENSMUSG00000068917	ENSMUST00000121931,ENSMUST00000128318,ENSMUST00000133323,ENSMUST00000138822,ENSMUST00000139221,ENSMUST00000152205	0.569633	0.777465	2.18471	0.271586	13.2761	Cyt_PolyA	exon
Clk3	ENSMUSG00000032316	ENSMUST00000065330,ENSMUST00000213417,ENSMUST00000215109,ENSMUST00000215158,ENSMUST00000215233,ENSMUST00000215333,ENSMUST00000216095,ENSMUST00000216192,ENSMUST00000217409	0.500552	0.735903	4.53178	0.219689	2.16917	Cyt_PolyA	exon
Clk4	ENSMUSG00000020385	ENSMUST00000093132,ENSMUST00000109111,ENSMUST00000109113,ENSMUST00000126131,ENSMUST00000130641,ENSMUST00000133200,ENSMUST00000136587,ENSMUST00000143468,ENSMUST00000146776,ENSMUST00000148053,ENSMUST00000148467,ENSMUST00000153414	5.02849e-05	0.00191589	4.88406	0.717357	15.4558	Cyt_PolyA	exon
Clmn	ENSMUSG00000021097	ENSMUST00000109936,ENSMUST00000109937,ENSMUST00000222323,ENSMUST00000223103,ENSMUST00000223177,ENSMUST00000223342	0.00370289	0.0465739	3.51567	1.07688	9.35964	Cyt_PolyA	exon
Cln3	ENSMUSG00000030720	ENSMUST00000098036,ENSMUST00000124177,ENSMUST00000128970,ENSMUST00000134246,ENSMUST00000138285,ENSMUST00000139766	0.0666923	0.26575	2.74998	0.915515	6.85088	Cyt_PolyA	exon
Cln5	ENSMUSG00000022125	ENSMUST00000022721	0.0262887	0.15636	4.9662	0.675593	18.0029	Cyt_PolyA	exon
Cln8	ENSMUSG00000026317	ENSMUST00000027554,ENSMUST00000123990,ENSMUST00000128839,ENSMUST00000133578	0.0443168	0.212024	2.79751	0.503071	11.5206	Cyt_PolyA	exon
Clns1a	ENSMUSG00000025439	ENSMUST00000026506,ENSMUST00000205667	0.377589	0.64724	5.74458	0.276865	21.1039	Cyt_PolyA	exon
Clock	ENSMUSG00000029238	ENSMUST00000075159,ENSMUST00000202122,ENSMUST00000202651,ENSMUST00000202857	0.0195524	0.132914	3.00754	1.16813	22.1765	Cyt_PolyA	exon
Clp1	ENSMUSG00000027079	ENSMUST00000028475,ENSMUST00000138231	0.18246	0.454891	4.53546	0.512319	20.1832	Cyt_PolyA	exon
Clpb	ENSMUSG00000001829	ENSMUST00000001884,ENSMUST00000106998,ENSMUST00000136193,ENSMUST00000150355,ENSMUST00000150832,ENSMUST00000153473,ENSMUST00000209579	0.211907	0.490328	3.67956	0.465867	5.50959	Cyt_PolyA	exon
Clpp	ENSMUSG00000002660	ENSMUST00000002735	0.993571	0.996825	6.30441	0.0263315	20.2228	Cyt_PolyA	exon
Clptm1	ENSMUSG00000002981	ENSMUST00000055242,ENSMUST00000208594,ENSMUST00000208846,ENSMUST00000208868	0.609521	0.805057	4.93809	0.310068	8.41949	Cyt_PolyA	exon
[truncated: 84,584 more rows]

## Sheet: Biotype_Temporal
Gene	Ens	trans.Ensembl	pvalue	padj	Intercept	Amp	Phase	Condition	intron_exon	biotype
0610009B22Rik	ENSMUSG00000007777	ENSMUST00000007921	0.193224	0.516559	6.53445	0.484073	22.466	Cyt_PolyA	exon	Protein Coding
0610010F05Rik	ENSMUSG00000042208	ENSMUST00000043356,ENSMUST00000123909,ENSMUST00000180260	1.74586e-13	1.56417e-10	3.17033	1.60735	15.1166	Cyt_PolyA	exon	Protein Coding
0610010K14Rik	ENSMUSG00000020831	ENSMUST00000021181,ENSMUST00000100950,ENSMUST00000108575,ENSMUST00000108576,ENSMUST00000134700	0.00766106	0.0845374	4.74644	0.980718	3.41904	Cyt_PolyA	exon	Protein Coding
0610012G03Rik	ENSMUSG00000107002	ENSMUST00000202722	0.488226	0.774739	5.016	0.370209	15.1565	Cyt_PolyA	exon	Protein Coding
0610030E20Rik	ENSMUSG00000058706	ENSMUST00000077783	0.0779575	0.325667	2.41361	0.835079	1.88001	Cyt_PolyA	exon	Protein Coding
0610030E20Rik	ENSMUSG00000108680	ENSMUST00000192144	0.0779575	0.325667	2.41361	0.835079	1.88001	Cyt_PolyA	exon	Protein Coding
0610040J01Rik	ENSMUSG00000060512	ENSMUST00000081747,ENSMUST00000196575	0.205003	0.531551	5.30841	0.39384	12.4527	Cyt_PolyA	exon	Protein Coding
0610043K17Rik	ENSMUSG00000087361	ENSMUST00000123107,ENSMUST00000142581	0.00468112	0.0619799	3.22919	1.42107	14.2635	Cyt_PolyA	exon	LncRNA
1110004F10Rik	ENSMUSG00000030663	ENSMUST00000032899,ENSMUST00000106608	0.24356	0.575373	5.57729	0.709955	3.10095	Cyt_PolyA	exon	Protein Coding
1110004F10Rik	ENSMUSG00000030663	ENSMUST00000151254	0.479897	0.768666	1.3055	3.37555	3.12682	Cyt_PolyA	exon	NMD
1110008P14Rik	ENSMUSG00000039195	ENSMUST00000048792,ENSMUST00000146423	0.81682	0.935444	5.20895	0.329428	23.6907	Cyt_PolyA	exon	Protein Coding
1110012L19Rik	ENSMUSG00000045237	ENSMUST00000053981	0.247842	0.579563	5.44759	0.351053	2.46158	Cyt_PolyA	exon	Protein Coding
1110019D14Rik	ENSMUSG00000097616	ENSMUST00000181225	0.0324696	0.203095	2.3004	0.879968	19.672	Cyt_PolyA	exon	LncRNA
1110020A21Rik	ENSMUSG00000097047	ENSMUST00000181147,ENSMUST00000234932	0.182297	0.50127	3.23523	0.833217	0.523013	Cyt_PolyA	exon	LncRNA
1110028F11Rik	ENSMUSG00000085972	ENSMUST00000137077,ENSMUST00000142895	0.529522	0.799668	3.17196	0.515262	21.9614	Cyt_PolyA	exon	LncRNA
1110032A03Rik	ENSMUSG00000037971	ENSMUST00000042468,ENSMUST00000042576,ENSMUST00000176238,ENSMUST00000177546	0.220077	0.550833	6.86867	0.415323	15.732	Cyt_PolyA	exon	Protein Coding
1110032A03Rik	ENSMUSG00000037971	ENSMUST00000176682,ENSMUST00000176894	0.641325	0.859299	1.21603	0.525181	23.4514	Cyt_PolyA	exon	Retained Intron
1110032A03Rik	ENSMUSG00000037971	ENSMUST00000177142	0.785264	0.921094	2.3928	0.46886	15.2955	Cyt_PolyA	exon	Processed Transcript
1110038B12Rik	ENSMUSG00000092203	ENSMUST00000172501,ENSMUST00000173070,ENSMUST00000174714	0.808539	0.931334	6.03635	0.338352	6.55322	Cyt_PolyA	exon	LncRNA
1110038F14Rik	ENSMUSG00000063236	ENSMUST00000071792,ENSMUST00000229229	0.254462	0.586286	2.8842	0.554341	2.8062	Cyt_PolyA	exon	Protein Coding
1110051M20Rik	ENSMUSG00000040591	ENSMUST00000139490	0.793748	0.925007	3.53919	0.462542	19.6117	Cyt_PolyA	exon	Processed Transcript
1110059E24Rik	ENSMUSG00000035171	ENSMUST00000038830	0.0257891	0.178777	5.88506	0.888183	14.8365	Cyt_PolyA	exon	Protein Coding
1110059E24Rik	ENSMUSG00000035171	ENSMUST00000179553	0.665027	0.870233	3.40217	0.334868	12.4077	Cyt_PolyA	exon	NMD
1110059G10Rik	ENSMUSG00000032551	ENSMUST00000035154,ENSMUST00000118422	0.915304	0.974087	5.33483	0.121969	1.7453	Cyt_PolyA	exon	Protein Coding
1110065P20Rik	ENSMUSG00000078570	ENSMUST00000125776,ENSMUST00000137769,ENSMUST00000163946	0.0278634	0.187509	5.62749	0.809007	16.8655	Cyt_PolyA	exon	Protein Coding
1110065P20Rik	ENSMUSG00000078570	ENSMUST00000184704	0.540774	0.806455	1.55864	0.684626	19.7542	Cyt_PolyA	exon	Retained Intron
1190005I06Rik	ENSMUSG00000043687	ENSMUST00000123927	0.470648	0.762689	2.97326	0.666936	7.54434	Cyt_PolyA	exon	Protein Coding
1190007I07Rik	ENSMUSG00000063320	ENSMUST00000079648,ENSMUST00000176200,ENSMUST00000183363,ENSMUST00000185168	0.80805	0.931334	4.80898	0.334626	1.41558	Cyt_PolyA	exon	Protein Coding
1300002E11Rik	ENSMUSG00000097290	ENSMUST00000180830,ENSMUST00000181960,ENSMUST00000209429,ENSMUST00000209449,ENSMUST00000209728	0.00347453	0.0518419	4.65383	0.707736	20.6625	Cyt_PolyA	exon	LncRNA
1300017J02Rik	ENSMUSG00000033688	ENSMUST00000035163,ENSMUST00000123530,ENSMUST00000154357	0.729505	0.898192	7.92132	0.36228	6.41595	Cyt_PolyA	exon	Protein Coding
1300017J02Rik	ENSMUSG00000033688	ENSMUST00000151073	0.569062	0.820759	7.08957	1.42756	18.3083	Cyt_PolyA	exon	Retained Intron
1500026H17Rik	ENSMUSG00000097383	ENSMUST00000181598	0.238839	0.570759	1.42639	0.672008	17.1574	Cyt_PolyA	exon	LncRNA
1600012H06Rik	ENSMUSG00000050088	ENSMUST00000052691,ENSMUST00000164837,ENSMUST00000174004	0.584657	0.829694	4.4506	0.176123	21.917	Cyt_PolyA	exon	Protein Coding
1600014C10Rik	ENSMUSG00000054676	ENSMUST00000067854,ENSMUST00000165308,ENSMUST00000177983,ENSMUST00000179525,ENSMUST00000179992	0.0792751	0.328409	6.81549	0.572755	7.67399	Cyt_PolyA	exon	Protein Coding
1700001C19Rik	ENSMUSG00000047150	ENSMUST00000061885,ENSMUST00000073143	0.167907	0.481542	3.07904	0.629411	4.74598	Cyt_PolyA	exon	Protein Coding
1700001C19Rik	ENSMUSG00000116001	ENSMUST00000230564,ENSMUST00000231186	0.167907	0.481542	3.07904	0.629411	4.74598	Cyt_PolyA	exon	Protein Coding
1700001L05Rik	ENSMUSG00000075511	ENSMUST00000100370,ENSMUST00000177890,ENSMUST00000178628	0.000227571	0.00706313	1.84489	2.03992	12.4751	Cyt_PolyA	exon	LncRNA
1700007L15Rik	ENSMUSG00000097318	ENSMUST00000180923,ENSMUST00000231849	0.600304	0.837813	3.10701	0.313747	18.1827	Cyt_PolyA	exon	LncRNA
1700017B05Rik	ENSMUSG00000032300	ENSMUST00000034846,ENSMUST00000215298,ENSMUST00000217657	0.0724018	0.312062	2.07254	1.08481	20.7416	Cyt_PolyA	exon	Protein Coding
1700028E10Rik	ENSMUSG00000097321	ENSMUST00000201142,ENSMUST00000201853,ENSMUST00000202024,ENSMUST00000202216	0.124954	0.418038	3.45306	0.530355	12.6756	Cyt_PolyA	exon	LncRNA
1700030K09Rik	ENSMUSG00000052794	ENSMUST00000064853,ENSMUST00000121902	0.91678	0.974577	0.676792	0.166739	21.0328	Cyt_PolyA	exon	Protein Coding
1700037H04Rik	ENSMUSG00000027327	ENSMUST00000103188	0.360168	0.681156	2.21313	0.851781	4.66907	Cyt_PolyA	exon	Protein Coding
1700048O20Rik	ENSMUSG00000043773	ENSMUST00000063103,ENSMUST00000215356	0.0165316	0.136216	2.32796	1.80923	20.5278	Cyt_PolyA	exon	LncRNA
1700066M21Rik	ENSMUSG00000038323	ENSMUST00000042734	0.214736	0.543269	4.74838	0.521913	18.121	Cyt_PolyA	exon	Protein Coding
1700096K18Rik	ENSMUSG00000101856	ENSMUST00000188465	0.966066	0.988725	0.81305	0.119863	8.33681	Cyt_PolyA	exon	LncRNA
1700123O20Rik	ENSMUSG00000040822	ENSMUST00000038539,ENSMUST00000227269	0.0392628	0.225108	6.65948	0.553799	18.2113	Cyt_PolyA	exon	Protein Coding
1810008I18Rik	ENSMUSG00000100094	ENSMUST00000185464,ENSMUST00000187848	5.65166e-05	0.00251499	8.53458	2.1847	1.70925	Cyt_PolyA	exon	LncRNA
1810009A15Rik	ENSMUSG00000071653	ENSMUST00000096251	0.542062	0.806738	4.79013	0.705912	22.2159	Cyt_PolyA	exon	Protein Coding
1810009A15Rik	ENSMUSG00000071653	ENSMUST00000185488	0.208388	0.536807	2.7834	1.09991	1.92515	Cyt_PolyA	exon	NMD
1810009A15Rik	ENSMUSG00000071653	ENSMUST00000186647,ENSMUST00000187037	0.929876	0.978974	2.62284	0.658611	11.8843	Cyt_PolyA	exon	Retained Intron
1810010H24Rik	ENSMUSG00000078607	ENSMUST00000106767	0.175935	0.492544	1.81298	0.859842	7.58322	Cyt_PolyA	exon	Protein Coding
1810013L24Rik	ENSMUSG00000022507	ENSMUST00000023150,ENSMUST00000229318	0.00087484	0.0188413	4.10064	0.641206	9.85772	Cyt_PolyA	exon	Protein Coding
1810014B01Rik	ENSMUSG00000097412	ENSMUST00000218095,ENSMUST00000220419	0.0699189	0.306192	1.13412	2.02195	6.16548	Cyt_PolyA	exon	Processed Transcript
1810019D21Rik	ENSMUSG00000086390	ENSMUST00000140509,ENSMUST00000145343	0.999348	0.999512	2.89395	0.012578	4.70599	Cyt_PolyA	exon	Processed Transcript
1810024B03Rik	ENSMUSG00000044145	ENSMUST00000150956	0.996274	0.998891	1.10813	0.0447115	6.89321	Cyt_PolyA	exon	Processed Transcript
1810026B05Rik	ENSMUSG00000101970	ENSMUST00000184587,ENSMUST00000187421,ENSMUST00000190028	0.355495	0.676508	4.20793	0.68036	21.6363	Cyt_PolyA	exon	LncRNA
1810030O07Rik	ENSMUSG00000044148	ENSMUST00000060108	0.646313	0.861215	2.69923	0.246691	23.1589	Cyt_PolyA	exon	Protein Coding
1810037I17Rik	ENSMUSG00000054091	ENSMUST00000106429	0.338742	0.664577	6.01996	0.415612	20.0877	Cyt_PolyA	exon	Protein Coding
1810044D09Rik	ENSMUSG00000100680	ENSMUST00000186472	0.667679	0.871328	3.8071	0.461755	5.54822	Cyt_PolyA	exon	LncRNA
1810055G02Rik	ENSMUSG00000035372	ENSMUST00000039048,ENSMUST00000235295,ENSMUST00000235837,ENSMUST00000237955	0.00442565	0.0601378	4.26335	1.44564	11.5955	Cyt_PolyA	exon	Protein Coding
1810058I24Rik	ENSMUSG00000073155	ENSMUST00000130875,ENSMUST00000152147	0.028634	0.19069	7.59681	0.847808	11.9932	Cyt_PolyA	exon	Protein Coding
1810058I24Rik	ENSMUSG00000073155	ENSMUST00000136110	0.553561	0.812185	2.16666	0.512689	7.72882	Cyt_PolyA	exon	Retained Intron
1810059H22Rik	ENSMUSG00000108207	ENSMUST00000203249,ENSMUST00000204570	0.316417	0.645074	3.11651	0.754326	9.19675	Cyt_PolyA	exon	LncRNA
2010001A14Rik	ENSMUSG00000087165	ENSMUST00000132378,ENSMUST00000140069,ENSMUST00000152790	0.879396	0.957793	4.89153	0.187703	0.573496	Cyt_PolyA	exon	Processed Transcript
2010003K11Rik	ENSMUSG00000042041	ENSMUST00000048482	0.835769	0.942179	4.4226	0.28163	6.10714	Cyt_PolyA	exon	Protein Coding
2010315B03Rik	ENSMUSG00000074829	ENSMUST00000177714,ENSMUST00000189915	0.217757	0.547817	3.47361	0.433357	18.2457	Cyt_PolyA	exon	Protein Coding
2010315B03Rik	ENSMUSG00000098810	ENSMUST00000184117,ENSMUST00000191281	0.217757	0.547817	3.47361	0.433357	18.2457	Cyt_PolyA	exon	Protein Coding
2010320M18Rik	ENSMUSG00000100691	ENSMUST00000191396	0.686238	0.879785	3.40757	0.326864	7.53631	Cyt_PolyA	exon	LncRNA
2010320M18Rik	ENSMUSG00000111367	ENSMUST00000215240	0.686238	0.879785	3.40757	0.326864	7.53631	Cyt_PolyA	exon	LncRNA
2200002D01Rik	ENSMUSG00000030587	ENSMUST00000032808	0.552619	0.811966	2.47545	0.570659	0.0776146	Cyt_PolyA	exon	Protein Coding
2200002D01Rik	ENSMUSG00000030587	ENSMUST00000151339	0.464159	0.758123	6.50675	0.626509	1.6317	Cyt_PolyA	exon	Retained Intron
2210016F16Rik	ENSMUSG00000021550	ENSMUST00000022032	0.226138	0.557768	4.39668	0.305551	19.0439	Cyt_PolyA	exon	Protein Coding
2210016L21Rik	ENSMUSG00000029559	ENSMUST00000031538	0.0320207	0.201834	2.50917	0.7108	5.08671	Cyt_PolyA	exon	Protein Coding
2210408F21Rik	ENSMUSG00000087380	ENSMUST00000124811,ENSMUST00000136571,ENSMUST00000138653,ENSMUST00000151076,ENSMUST00000153057,ENSMUST00000155345	0.343067	0.668031	5.83706	0.546484	13.9383	Cyt_PolyA	exon	LncRNA
2210408I21Rik	ENSMUSG00000071252	ENSMUST00000168779,ENSMUST00000225605,ENSMUST00000225760	0.308845	0.63667	0.434356	0.66273	10.1054	Cyt_PolyA	exon	Protein Coding
2210417A02Rik	ENSMUSG00000086494	ENSMUST00000150265	0.267669	0.60054	2.60825	0.914555	2.69277	Cyt_PolyA	exon	LncRNA
2210418O10Rik	ENSMUSG00000078894	ENSMUST00000099009,ENSMUST00000135430,ENSMUST00000166464	0.00244213	0.0406186	5.915	0.845677	16.5023	Cyt_PolyA	exon	Protein Coding
2300009A05Rik	ENSMUSG00000032403	ENSMUST00000168665	0.730804	0.898618	4.20543	0.381931	10.2479	Cyt_PolyA	exon	Protein Coding
2310001H17Rik	ENSMUSG00000097354	ENSMUST00000180379,ENSMUST00000181238,ENSMUST00000203780,ENSMUST00000204328,ENSMUST00000205051	0.710517	0.890565	6.55614	0.273289	3.57321	Cyt_PolyA	exon	LncRNA
2310009B15Rik	ENSMUSG00000079283	ENSMUST00000112025	0.808529	0.931334	3.32872	0.336107	8.58231	Cyt_PolyA	exon	Protein Coding
2310010J17Rik	ENSMUSG00000097162	ENSMUST00000181189,ENSMUST00000209164,ENSMUST00000209166	0.587105	0.831499	5.67471	0.487515	19.7103	Cyt_PolyA	exon	LncRNA
2310011J03Rik	ENSMUSG00000020133	ENSMUST00000020341	0.786526	0.921174	4.24722	0.174157	9.131	Cyt_PolyA	exon	Protein Coding
2310015A16Rik	ENSMUSG00000117879	ENSMUST00000235350	0.133769	0.431753	5.75655	1.15655	0.393935	Cyt_PolyA	exon	LncRNA
2310022A10Rik	ENSMUSG00000049643	ENSMUST00000067386,ENSMUST00000187032,ENSMUST00000191126	0.27774	0.610391	0.653631	0.960388	3.09618	Cyt_PolyA	exon	Protein Coding
2310022B05Rik	ENSMUSG00000031983	ENSMUST00000034464	0.013779	0.122067	2.23251	0.946755	6.04901	Cyt_PolyA	exon	Protein Coding
2310030G06Rik	ENSMUSG00000032062	ENSMUST00000034564,ENSMUST00000239417	0.0376002	0.219604	5.1667	0.431197	22.2951	Cyt_PolyA	exon	Protein Coding
2310033P09Rik	ENSMUSG00000020441	ENSMUST00000020719	0.608163	0.842414	2.525	0.368688	2.58995	Cyt_PolyA	exon	Protein Coding
2310039H08Rik	ENSMUSG00000062619	ENSMUST00000071430	0.897001	0.964611	5.62267	0.211011	3.56654	Cyt_PolyA	exon	Protein Coding
2310040G24Rik	ENSMUSG00000101655	ENSMUST00000188135,ENSMUST00000189386	0.165967	0.479559	4.25097	0.742749	18.4497	Cyt_PolyA	exon	LncRNA
2310057M21Rik	ENSMUSG00000040177	ENSMUST00000059438,ENSMUST00000207354	0.700131	0.886569	-0.691802	0.488885	18.2522	Cyt_PolyA	exon	Protein Coding
2310061I04Rik	ENSMUSG00000050705	ENSMUST00000059740,ENSMUST00000148482,ENSMUST00000148721,ENSMUST00000150056,ENSMUST00000154670	0.781327	0.919293	4.87847	0.206579	4.45273	Cyt_PolyA	exon	Protein Coding
2410002F23Rik	ENSMUSG00000045411	ENSMUST00000055858,ENSMUST00000071296,ENSMUST00000084937,ENSMUST00000107948,ENSMUST00000107950,ENSMUST00000145653,ENSMUST00000187524,ENSMUST00000188382	0.0297591	0.194709	2.01451	0.788462	8.02459	Cyt_PolyA	exon	Protein Coding
2410004B18Rik	ENSMUSG00000036873	ENSMUST00000039571,ENSMUST00000188034,ENSMUST00000190472	0.120272	0.410991	3.79531	0.853847	15.9916	Cyt_PolyA	exon	Protein Coding
2410004B18Rik	ENSMUSG00000036873	ENSMUST00000134575,ENSMUST00000152783	0.698539	0.885796	0.482369	2.48891	5.52101	Cyt_PolyA	exon	NMD
2410006H16Rik	ENSMUSG00000086841	ENSMUST00000131787	0.609144	0.84282	6.06817	0.560438	8.30896	Cyt_PolyA	exon	Processed Transcript
2410022M11Rik	ENSMUSG00000100017	ENSMUST00000186474	0.896167	0.964336	0.337012	0.329839	8.51293	Cyt_PolyA	exon	LncRNA
2410131K14Rik	ENSMUSG00000032840	ENSMUST00000049138	0.0896568	0.34999	1.15722	0.490818	20.2199	Cyt_PolyA	exon	Protein Coding
2500002B13Rik	ENSMUSG00000096917	ENSMUST00000180690,ENSMUST00000210752	0.469113	0.761436	1.73806	0.561978	18.7908	Cyt_PolyA	exon	LncRNA
2500004C02Rik	ENSMUSG00000073236	ENSMUST00000125345,ENSMUST00000128026	0.62728	0.852045	0.864734	0.551798	23.1084	Cyt_PolyA	exon	Processed Transcript
2510002D24Rik	ENSMUSG00000071632	ENSMUST00000055413	0.67101	0.87347	3.89961	0.320361	5.98943	Cyt_PolyA	exon	Protein Coding
2510009E07Rik	ENSMUSG00000043391	ENSMUST00000053336,ENSMUST00000232164	0.245311	0.577078	1.98585	0.793565	21.8527	Cyt_PolyA	exon	Protein Coding
2510039O18Rik	ENSMUSG00000044496	ENSMUST00000103232	0.000240804	0.00737168	2.87728	0.799194	7.58951	Cyt_PolyA	exon	Protein Coding
2610001J05Rik	ENSMUSG00000052419	ENSMUST00000139231,ENSMUST00000155856,ENSMUST00000185361	0.124736	0.417723	6.07431	0.432321	23.72	Cyt_PolyA	exon	Protein Coding
2610002M06Rik	ENSMUSG00000031242	ENSMUST00000120722	0.739154	0.901538	3.15242	0.163106	18.5358	Cyt_PolyA	exon	Protein Coding
2610005L07Rik	ENSMUSG00000071793	ENSMUST00000139264	0.937097	0.981054	2.28964	0.215126	0.460989	Cyt_PolyA	exon	Pseudogene
2610005L07Rik	ENSMUSG00000071793	ENSMUST00000140111	0.496853	0.777957	-0.194533	0.584252	12.1281	Cyt_PolyA	exon	Processed Transcript
2610008E11Rik	ENSMUSG00000060301	ENSMUST00000039271,ENSMUST00000220220	0.31712	0.645528	2.08426	0.487181	18.4626	Cyt_PolyA	exon	Protein Coding
2610021A01Rik	ENSMUSG00000091474	ENSMUST00000163475,ENSMUST00000205433	0.000366643	0.00993411	2.19489	1.15941	14.3654	Cyt_PolyA	exon	Protein Coding
2610044O15Rik8	ENSMUSG00000071302	ENSMUST00000079272,ENSMUST00000186619,ENSMUST00000190157	0.557285	0.814494	3.75218	0.346807	18.1837	Cyt_PolyA	exon	Protein Coding
2610301B20Rik	ENSMUSG00000059482	ENSMUST00000080517,ENSMUST00000101504	0.145651	0.450891	3.32683	0.55262	17.2512	Cyt_PolyA	exon	Protein Coding
2610306M01Rik	ENSMUSG00000100164	ENSMUST00000185414	0.759516	0.909321	2.17481	0.321154	3.20172	Cyt_PolyA	exon	LncRNA
2610507B11Rik	ENSMUSG00000010277	ENSMUST00000010421	0.909682	0.971083	4.6388	0.162859	14.3661	Cyt_PolyA	exon	Protein Coding
2610507B11Rik	ENSMUSG00000010277	ENSMUST00000132756,ENSMUST00000136184,ENSMUST00000147432	0.652747	0.864774	3.24089	0.590785	15.6434	Cyt_PolyA	exon	Retained Intron
2610507I01Rik	ENSMUSG00000085882	ENSMUST00000154354	0.927216	0.977935	2.74986	0.134426	8.49684	Cyt_PolyA	exon	Processed Transcript
2610528J11Rik	ENSMUSG00000028536	ENSMUST00000030261,ENSMUST00000106367	0.000210933	0.00670149	3.83761	1.39237	3.51387	Cyt_PolyA	exon	Protein Coding
2700049A03Rik	ENSMUSG00000034601	ENSMUST00000045907,ENSMUST00000149564	0.114478	0.40054	-0.920207	0.807001	4.95105	Cyt_PolyA	exon	Protein Coding
2700062C07Rik	ENSMUSG00000024273	ENSMUST00000097646	0.930589	0.979296	3.79564	0.110703	22.3694	Cyt_PolyA	exon	Protein Coding
2700097O09Rik	ENSMUSG00000062198	ENSMUST00000021406	0.111315	0.393883	2.68203	0.97747	20.8418	Cyt_PolyA	exon	Protein Coding
2810002D19Rik	ENSMUSG00000045464	ENSMUST00000152313	0.821159	0.937633	1.39737	0.259177	13.6529	Cyt_PolyA	exon	Processed Transcript
2810004N23Rik	ENSMUSG00000031984	ENSMUST00000034465	0.197794	0.52223	4.61747	0.387293	23.0715	Cyt_PolyA	exon	Protein Coding
2810004N23Rik	ENSMUSG00000031984	ENSMUST00000211971	0.345099	0.669334	2.26485	0.596792	11.8415	Cyt_PolyA	exon	Processed Transcript
2810006K23Rik	ENSMUSG00000047635	ENSMUST00000077376	0.222828	0.553734	3.58738	0.33811	23.993	Cyt_PolyA	exon	Protein Coding
2810013P06Rik	ENSMUSG00000099881	ENSMUST00000186531	0.0984185	0.36822	2.43955	0.732457	19.8954	Cyt_PolyA	exon	LncRNA
2810021J22Rik	ENSMUSG00000020491	ENSMUST00000073924,ENSMUST00000132570	0.370871	0.690387	0.148054	0.563189	22.1095	Cyt_PolyA	exon	Protein Coding
2810025M15Rik	ENSMUSG00000049881	ENSMUST00000061537	0.234408	0.566246	3.07651	0.532314	1.72063	Cyt_PolyA	exon	Processed Transcript
2810025M15Rik	ENSMUSG00000049881	ENSMUST00000189791	0.675058	0.874983	4.18715	0.76652	19.0762	Cyt_PolyA	exon	Pseudogene
2810403D21Rik	ENSMUSG00000086629	ENSMUST00000123040,ENSMUST00000131640,ENSMUST00000151166	0.710306	0.890384	2.04334	0.756099	8.09803	Cyt_PolyA	exon	LncRNA
2810414N06Rik	ENSMUSG00000100594	ENSMUST00000186444	0.1814	0.500583	2.61279	0.509656	0.0794955	Cyt_PolyA	exon	LncRNA
2810459M11Rik	ENSMUSG00000026227	ENSMUST00000165824	0.489706	0.774998	5.43087	0.259057	9.97818	Cyt_PolyA	exon	Protein Coding
2900026A02Rik	ENSMUSG00000051339	ENSMUST00000050125,ENSMUST00000211733,ENSMUST00000212276	0.0205124	0.155832	3.1729	1.09682	7.55977	Cyt_PolyA	exon	Protein Coding
2900076A07Rik	ENSMUSG00000097277	ENSMUST00000180879,ENSMUST00000180983,ENSMUST00000181492	0.0632689	0.290382	2.06891	1.34488	17.0889	Cyt_PolyA	exon	LncRNA
2900097C17Rik	ENSMUSG00000102869	ENSMUST00000192863	0.703478	0.887797	5.46065	0.223312	16.5449	Cyt_PolyA	exon	LncRNA
3110001I22Rik	ENSMUSG00000079737	ENSMUST00000035426	0.831231	0.940792	1.26867	0.405543	16.2671	Cyt_PolyA	exon	Protein Coding
3110040N11Rik	ENSMUSG00000025102	ENSMUST00000026092	0.614604	0.844547	3.64211	0.351578	22.2556	Cyt_PolyA	exon	Protein Coding
3110040N11Rik	ENSMUSG00000025102	ENSMUST00000141075,ENSMUST00000142557	0.660216	0.868413	5.29221	0.309978	18.1516	Cyt_PolyA	exon	Processed Transcript
3110082I17Rik	ENSMUSG00000053553	ENSMUST00000066052,ENSMUST00000198474	0.433617	0.735881	3.80144	0.549946	9.56589	Cyt_PolyA	exon	Protein Coding
3830406C13Rik	ENSMUSG00000033111	ENSMUST00000112669,ENSMUST00000223762,ENSMUST00000224389,ENSMUST00000225294,ENSMUST00000225847	0.207189	0.534789	4.11764	0.476334	21.315	Cyt_PolyA	exon	Protein Coding
3830406C13Rik	ENSMUSG00000033111	ENSMUST00000224824,ENSMUST00000224994,ENSMUST00000225383,ENSMUST00000225971	0.815368	0.93478	3.87161	0.340965	12.1306	Cyt_PolyA	exon	Processed Transcript
4430402I18Rik	ENSMUSG00000064202	ENSMUST00000159655	0.595049	0.83476	2.84158	0.505549	19.8946	Cyt_PolyA	exon	Processed Transcript
4632415L05Rik	ENSMUSG00000048106	ENSMUST00000198527	0.924201	0.97701	0.870423	0.153511	8.28624	Cyt_PolyA	exon	Processed Transcript
4732419C18Rik	ENSMUSG00000097203	ENSMUST00000181805	0.00553006	0.0689411	2.46874	1.35514	3.24953	Cyt_PolyA	exon	LncRNA
4732465J04Rik	ENSMUSG00000101517	ENSMUST00000185499,ENSMUST00000187483	0.0354662	0.212497	4.3986	0.684788	18.61	Cyt_PolyA	exon	LncRNA
4732491K20Rik	ENSMUSG00000097350	ENSMUST00000181774	0.299885	0.628926	-0.296506	0.853039	22.2185	Cyt_PolyA	exon	LncRNA
4833411C07Rik	ENSMUSG00000109089	ENSMUST00000207499	0.268648	0.601227	3.76248	0.726679	3.1811	Cyt_PolyA	exon	Retained Intron
4833411C07Rik	ENSMUSG00000109089	ENSMUST00000207914	0.776801	0.917591	0.810144	0.445184	2.50084	Cyt_PolyA	exon	LncRNA
4833420G17Rik	ENSMUSG00000062822	ENSMUST00000026519,ENSMUST00000224081,ENSMUST00000224312,ENSMUST00000225186	0.272275	0.60481	3.6776	0.3672	8.51375	Cyt_PolyA	exon	Protein Coding
4833420G17Rik	ENSMUSG00000062822	ENSMUST00000225726	0.501937	0.781728	0.281382	0.932027	8.29345	Cyt_PolyA	exon	NMD
4833439L19Rik	ENSMUSG00000025871	ENSMUST00000026989,ENSMUST00000153065	1.05752e-05	0.000736377	5.78426	0.99342	15.6763	Cyt_PolyA	exon	Protein Coding
4921524J17Rik	ENSMUSG00000036934	ENSMUST00000047749	0.138808	0.439509	3.66818	0.517987	16.1114	Cyt_PolyA	exon	Protein Coding
4921531C22Rik	ENSMUSG00000085704	ENSMUST00000150145,ENSMUST00000153188	0.92044	0.975935	1.18261	0.230954	18.5541	Cyt_PolyA	exon	Processed Transcript
4930402H24Rik	ENSMUSG00000027309	ENSMUST00000044766,ENSMUST00000110243,ENSMUST00000119422,ENSMUST00000138758,ENSMUST00000145851	0.867339	0.953218	3.19191	0.110787	21.1362	Cyt_PolyA	exon	Protein Coding
4930412C18Rik	ENSMUSG00000085558	ENSMUST00000124122,ENSMUST00000138390,ENSMUST00000144703,ENSMUST00000146481,ENSMUST00000154082	0.597949	0.836169	2.01553	0.40298	4.19399	Cyt_PolyA	exon	Processed Transcript
4930430F08Rik	ENSMUSG00000046567	ENSMUST00000054471,ENSMUST00000218328,ENSMUST00000218821	0.0803957	0.331439	2.63944	0.601501	17.8455	Cyt_PolyA	exon	Protein Coding
4930452B06Rik	ENSMUSG00000021747	ENSMUST00000102996	0.403867	0.716227	0.827508	0.632991	11.9606	Cyt_PolyA	exon	Protein Coding
4930453N24Rik	ENSMUSG00000059920	ENSMUST00000076991	0.00618384	0.0743627	3.29351	0.685147	15.1953	Cyt_PolyA	exon	Protein Coding
4930453N24Rik	ENSMUSG00000059920	ENSMUST00000162732	0.00970445	0.0975453	4.85846	0.681602	18.4895	Cyt_PolyA	exon	Processed Transcript
4930480G23Rik	ENSMUSG00000086332	ENSMUST00000125909	0.800899	0.927709	2.0968	0.370319	6.24909	Cyt_PolyA	exon	Processed Transcript
4930522L14Rik	ENSMUSG00000072762	ENSMUST00000100937,ENSMUST00000112547	0.556619	0.813863	3.04792	0.387563	19.1229	Cyt_PolyA	exon	Protein Coding
4930523C07Rik	ENSMUSG00000090394	ENSMUST00000097513,ENSMUST00000163892	0.296828	0.626184	2.57177	0.40348	10.2501	Cyt_PolyA	exon	Protein Coding
4930556M19Rik	ENSMUSG00000096971	ENSMUST00000226989,ENSMUST00000228061	0.0619626	0.287341	2.61727	0.821522	23.9844	Cyt_PolyA	exon	LncRNA
4930581F22Rik	ENSMUSG00000070315	ENSMUST00000093873,ENSMUST00000161136,ENSMUST00000161823,ENSMUST00000162566	0.466166	0.759856	4.5026	0.421681	7.65512	Cyt_PolyA	exon	Processed Transcript
4930594M22Rik	ENSMUSG00000075463	ENSMUST00000100291,ENSMUST00000161599,ENSMUST00000162218	0.0963917	0.364417	0.487176	0.944515	14.8796	Cyt_PolyA	exon	Processed Transcript
4931406C07Rik	ENSMUSG00000031938	ENSMUST00000034414,ENSMUST00000178977,ENSMUST00000217042	0.128039	0.422883	7.49482	0.456207	18.6448	Cyt_PolyA	exon	Protein Coding
4931406P16Rik	ENSMUSG00000066571	ENSMUST00000085592,ENSMUST00000108074,ENSMUST00000206399	0.0627504	0.289198	1.38005	0.483227	9.54874	Cyt_PolyA	exon	Protein Coding
4931414P19Rik	ENSMUSG00000022179	ENSMUST00000022786,ENSMUST00000227280	0.238109	0.570214	0.885494	0.801991	4.21014	Cyt_PolyA	exon	Protein Coding
4932438A13Rik	ENSMUSG00000037270	ENSMUST00000057272,ENSMUST00000138152,ENSMUST00000146948,ENSMUST00000211820	0.492772	0.776295	0.912569	0.921267	6.40542	Cyt_PolyA	exon	Protein Coding
4933404O12Rik	ENSMUSG00000097908	ENSMUST00000181045,ENSMUST00000181190,ENSMUST00000197095	0.299573	0.628744	0.839681	0.612548	5.36198	Cyt_PolyA	exon	LncRNA
4933421O10Rik	ENSMUSG00000085037	ENSMUST00000155691	0.0812638	0.332999	0.330141	0.997917	18.1838	Cyt_PolyA	exon	Processed Transcript
4933434E20Rik	ENSMUSG00000027942	ENSMUST00000029552,ENSMUST00000068798,ENSMUST00000160640	0.519427	0.792157	4.50672	0.386839	21.7015	Cyt_PolyA	exon	Protein Coding
4933434E20Rik	ENSMUSG00000027942	ENSMUST00000161874,ENSMUST00000162390	0.0373555	0.218841	5.19281	0.726492	19.551	Cyt_PolyA	exon	Retained Intron
4933434E20Rik	ENSMUSG00000027942	ENSMUST00000161918	0.762679	0.910836	4.40334	0.277756	14.9388	Cyt_PolyA	exon	NMD
4933434E20Rik	ENSMUSG00000118504	ENSMUST00000239076,ENSMUST00000239082	0.878112	0.956987	2.04911	0.209082	13.5542	Cyt_PolyA	exon	NMD
5031425E22Rik	ENSMUSG00000073147	ENSMUST00000101522,ENSMUST00000188328,ENSMUST00000189045,ENSMUST00000191186	0.308439	0.636534	2.4468	0.508981	16.2477	Cyt_PolyA	exon	LncRNA
5031439G07Rik	ENSMUSG00000036046	ENSMUST00000047144,ENSMUST00000165743	0.0945133	0.360526	2.81689	0.671779	7.73072	Cyt_PolyA	exon	Protein Coding
5033403H07Rik	ENSMUSG00000106352	ENSMUST00000196858	0.482987	0.770785	5.2703	0.437276	21.6257	Cyt_PolyA	exon	Retained Intron
5033403H07Rik	ENSMUSG00000106352	ENSMUST00000198580	0.94706	0.984792	7.6749	0.127522	23.0992	Cyt_PolyA	exon	LncRNA
5033406O09Rik	ENSMUSG00000113769	ENSMUST00000221314,ENSMUST00000221669,ENSMUST00000223453	0.58596	0.830512	4.19061	0.299825	0.740749	Cyt_PolyA	exon	LncRNA
5430403G16Rik	ENSMUSG00000072763	ENSMUST00000092720	0.262691	0.59523	1.12447	0.704999	19.2341	Cyt_PolyA	exon	Protein Coding
5430416N02Rik	ENSMUSG00000097772	ENSMUST00000181873	0.427113	0.732233	3.45287	0.654456	13.8892	Cyt_PolyA	exon	LncRNA
5530601H04Rik	ENSMUSG00000087174	ENSMUST00000138460,ENSMUST00000144366,ENSMUST00000146227,ENSMUST00000147478,ENSMUST00000154334,ENSMUST00000156974	0.689872	0.881583	3.48698	0.277031	14.256	Cyt_PolyA	exon	Processed Transcript
5730409E04Rik	ENSMUSG00000073755	ENSMUST00000097886,ENSMUST00000164362	0.295903	0.625546	2.08577	0.448408	18.4726	Cyt_PolyA	exon	Protein Coding
5730414N17Rik	ENSMUSG00000116506	ENSMUST00000230130	0.401045	0.713576	2.77884	0.470535	5.06391	Cyt_PolyA	exon	LncRNA
5730455P16Rik	ENSMUSG00000057181	ENSMUST00000103225,ENSMUST00000134274	0.912794	0.972833	3.03819	0.362245	7.83792	Cyt_PolyA	exon	Protein Coding
5730480H06Rik	ENSMUSG00000029089	ENSMUST00000030968,ENSMUST00000196950	0.706552	0.888994	1.12173	1.02211	0.553175	Cyt_PolyA	exon	Protein Coding
5730480H06Rik	ENSMUSG00000029089	ENSMUST00000176521,ENSMUST00000197072,ENSMUST00000197915	0.89563	0.964056	2.61955	0.169745	10.8337	Cyt_PolyA	exon	Retained Intron
5730480H06Rik	ENSMUSG00000029089	ENSMUST00000195960,ENSMUST00000200566	0.68749	0.880115	1.25925	0.683627	23.3526	Cyt_PolyA	exon	NMD
5830417I10Rik	ENSMUSG00000078684	ENSMUST00000135913	0.690172	0.881588	-1.0679	0.546477	20.9213	Cyt_PolyA	exon	Pseudogene
6030458C11Rik	ENSMUSG00000022195	ENSMUST00000057256,ENSMUST00000227299,ENSMUST00000228177	0.73712	0.900671	2.49856	0.260515	9.03789	Cyt_PolyA	exon	Protein Coding
6430548M08Rik	ENSMUSG00000031824	ENSMUST00000108951	0.64092	0.859299	0.424075	0.6581	20.3933	Cyt_PolyA	exon	Protein Coding
6720427I07Rik	ENSMUSG00000097375	ENSMUST00000181490	0.0570225	0.274079	-0.559129	1.11093	16.879	Cyt_PolyA	exon	LncRNA
6820431F20Rik	ENSMUSG00000071796	ENSMUST00000153748	0.528365	0.798909	3.52211	0.418609	16.5621	Cyt_PolyA	exon	Processed Transcript
8030462N17Rik	ENSMUSG00000047466	ENSMUST00000074653,ENSMUST00000237203	0.195505	0.519419	0.862228	0.49975	10.9135	Cyt_PolyA	exon	Protein Coding
8030462N17Rik	ENSMUSG00000116473	ENSMUST00000229523,ENSMUST00000237163	0.195505	0.519419	0.862228	0.49975	10.9135	Cyt_PolyA	exon	Protein Coding
9030616G12Rik	ENSMUSG00000097691	ENSMUST00000181142	0.479246	0.768291	4.84754	0.526776	19.8431	Cyt_PolyA	exon	LncRNA
9030619P08Rik	ENSMUSG00000053168	ENSMUST00000096397,ENSMUST00000227495	0.444234	0.743953	5.64893	0.68477	22.1041	Cyt_PolyA	exon	Processed Transcript
9030622O22Rik	ENSMUSG00000086141	ENSMUST00000129082,ENSMUST00000132070,ENSMUST00000136555	0.997908	0.99932	3.19823	0.0227475	18.1673	Cyt_PolyA	exon	LncRNA
9130016M20Rik	ENSMUSG00000118366	ENSMUST00000237398	0.849643	0.947293	5.86986	0.215031	14.8883	Cyt_PolyA	exon	LncRNA
9130019O22Rik	ENSMUSG00000030823	ENSMUST00000049052,ENSMUST00000164345	0.871657	0.95408	0.249785	0.196591	3.08379	Cyt_PolyA	exon	Protein Coding
9130023H24Rik	ENSMUSG00000062944	ENSMUST00000078816	0.167072	0.481057	1.16215	0.680825	17.9804	Cyt_PolyA	exon	Protein Coding
9130401M01Rik	ENSMUSG00000101892	ENSMUST00000100655	0.437584	0.738578	3.56411	0.315761	14.3929	Cyt_PolyA	exon	Protein Coding
9130401M01Rik	ENSMUSG00000116094	ENSMUST00000229646	0.437584	0.738578	3.56411	0.315761	14.3929	Cyt_PolyA	exon	Protein Coding
9130409I23Rik	ENSMUSG00000038768	ENSMUST00000036819	0.890272	0.961696	4.14866	0.323905	9.57709	Cyt_PolyA	exon	Protein Coding
9230112E08Rik	ENSMUSG00000070461	ENSMUST00000094214,ENSMUST00000189441	0.854493	0.949717	-0.362328	0.378195	21.8394	Cyt_PolyA	exon	LncRNA
9330162012Rik	ENSMUSG00000086448	ENSMUST00000154919	0.564562	0.8197	0.612895	0.371362	8.4699	Cyt_PolyA	exon	LncRNA
9430015G10Rik	ENSMUSG00000059939	ENSMUST00000072554,ENSMUST00000169550	0.868279	0.953577	0.739684	0.235931	13.1797	Cyt_PolyA	exon	Protein Coding
9430038I01Rik	ENSMUSG00000040139	ENSMUST00000068996,ENSMUST00000117404,ENSMUST00000120340	0.76077	0.909932	2.68979	0.447782	4.82164	Cyt_PolyA	exon	Protein Coding
9430038I01Rik	ENSMUSG00000040139	ENSMUST00000145881	0.677527	0.876	3.35036	0.546629	1.76724	Cyt_PolyA	exon	Processed Transcript
9530068E07Rik	ENSMUSG00000036275	ENSMUST00000036952,ENSMUST00000109057	0.429795	0.733835	6.65224	0.25639	12.1603	Cyt_PolyA	exon	Protein Coding
9630013D21Rik	ENSMUSG00000059027	ENSMUST00000127391,ENSMUST00000131216,ENSMUST00000156790	0.689455	0.881583	5.15071	0.421198	0.200947	Cyt_PolyA	exon	Processed Transcript
9930021J03Rik	ENSMUSG00000046138	ENSMUST00000175726,ENSMUST00000175764,ENSMUST00000177155	0.961029	0.987339	1.68492	0.11629	22.7877	Cyt_PolyA	exon	Protein Coding
9930104L06Rik	ENSMUSG00000044730	ENSMUST00000094769	0.417039	0.725833	0.683056	0.514198	2.52991	Cyt_PolyA	exon	Protein Coding
9930111J21Rik2	ENSMUSG00000069892	ENSMUST00000093152,ENSMUST00000101295,ENSMUST00000132768	0.126177	0.42001	0.0791708	0.971898	0.550428	Cyt_PolyA	exon	Protein Coding
A130010J15Rik	ENSMUSG00000079144	ENSMUST00000110831,ENSMUST00000160822,ENSMUST00000161235,ENSMUST00000178744	0.279264	0.611847	2.71387	0.530369	16.3746	Cyt_PolyA	exon	Protein Coding
A130014A01Rik	ENSMUSG00000097944	ENSMUST00000183021	0.656987	0.866693	0.133075	0.488467	17.2613	Cyt_PolyA	exon	LncRNA
A1cf	ENSMUSG00000052595	ENSMUST00000075838,ENSMUST00000224304,ENSMUST00000224564	0.886902	0.960751	5.17124	0.19498	3.44199	Cyt_PolyA	exon	Protein Coding
A230072C01Rik	ENSMUSG00000086877	ENSMUST00000123462,ENSMUST00000136447	0.0726347	0.312564	2.34207	0.866799	21.3626	Cyt_PolyA	exon	Processed Transcript
A2ml1	ENSMUSG00000047228	ENSMUST00000203291	0.0157056	0.13258	6.39672	1.19717	2.4371	Cyt_PolyA	exon	Retained Intron
A330035P11Rik	ENSMUSG00000085615	ENSMUST00000131416,ENSMUST00000144926	0.199996	0.523722	-0.155527	0.81593	19.2166	Cyt_PolyA	exon	LncRNA
A430005L14Rik	ENSMUSG00000047613	ENSMUST00000058393,ENSMUST00000105645	0.532575	0.801218	6.41785	0.286561	17.0032	Cyt_PolyA	exon	Protein Coding
A430018G15Rik	ENSMUSG00000085315	ENSMUST00000143821	0.811445	0.933009	4.08807	0.296871	21.9171	Cyt_PolyA	exon	Processed Transcript
A430033K04Rik	ENSMUSG00000056014	ENSMUST00000069862,ENSMUST00000198958	0.891389	0.962229	0.799944	0.272829	7.63753	Cyt_PolyA	exon	Protein Coding
A630031M04Rik	ENSMUSG00000087470	ENSMUST00000156401	0.265465	0.598185	3.30785	0.779144	8.66109	Cyt_PolyA	exon	LncRNA
A630089N07Rik	ENSMUSG00000116673	ENSMUST00000231268,ENSMUST00000231741	0.00607059	0.0734978	1.47038	1.33484	18.338	Cyt_PolyA	exon	Protein Coding
A730017L22Rik	ENSMUSG00000085566	ENSMUST00000128176,ENSMUST00000135110	0.723351	0.895519	1.03755	0.400354	6.97124	Cyt_PolyA	exon	Processed Transcript
A730063M14Rik	ENSMUSG00000112639	ENSMUST00000217874	0.269819	0.602241	4.84637	0.930091	17.6973	Cyt_PolyA	exon	LncRNA
A830052D11Rik	ENSMUSG00000097413	ENSMUST00000234930	0.508743	0.786091	2.42464	0.671887	3.43493	Cyt_PolyA	exon	LncRNA
A930038B10Rik	ENSMUSG00000097310	ENSMUST00000180412	0.590052	0.833013	0.258433	0.555793	23.6055	Cyt_PolyA	exon	LncRNA
AB124611	ENSMUSG00000057191	ENSMUST00000086361,ENSMUST00000173769	0.276163	0.609017	3.40646	0.96231	1.89744	Cyt_PolyA	exon	Protein Coding
AC118710.1	ENSMUSG00000118516	ENSMUST00000238885	0.0183608	0.14618	3.87668	0.941024	16.0905	Cyt_PolyA	exon	Processed Transcript
AC118710.1	ENSMUSG00000118516	ENSMUST00000239057	0.245668	0.577393	4.62893	0.494016	13.8534	Cyt_PolyA	exon	Pseudogene
AC149090.1	ENSMUSG00000095041	ENSMUST00000178343,ENSMUST00000179505	0.284873	0.616817	4.6749	0.465187	20.7495	Cyt_PolyA	exon	Protein Coding
AC159819.1	ENSMUSG00000118653	ENSMUST00000239472	0.421786	0.728584	5.36078	0.5553	13.6309	Cyt_PolyA	exon	Protein Coding
AC169509.1	ENSMUSG00000115852	ENSMUST00000230383,ENSMUST00000231672	0.113164	0.39791	2.8394	0.581294	2.35394	Cyt_PolyA	exon	Processed Transcript
AI182371	ENSMUSG00000035875	ENSMUST00000151161,ENSMUST00000154817	0.0126843	0.116404	6.98513	1.26823	17.0705	Cyt_PolyA	exon	Processed Transcript
AI182371	ENSMUSG00000035875	ENSMUST00000226375	0.142698	0.44598	1.84297	2.06173	19.0354	Cyt_PolyA	exon	NMD
AI182371	ENSMUSG00000035875	ENSMUST00000226631,ENSMUST00000226972	0.0358595	0.214375	9.16893	0.642113	19.4593	Cyt_PolyA	exon	Protein Coding
AI413582	ENSMUSG00000062753	ENSMUST00000145183,ENSMUST00000231753,ENSMUST00000232203,ENSMUST00000232276	0.042695	0.233841	3.21012	1.45022	4.16372	Cyt_PolyA	exon	Protein Coding
AI463229	ENSMUSG00000114828	ENSMUST00000224151,ENSMUST00000224972,ENSMUST00000225013,ENSMUST00000225734	0.49418	0.777125	5.3447	0.472743	14.0236	Cyt_PolyA	exon	LncRNA
AI506816	ENSMUSG00000105987	ENSMUST00000199941	0.283869	0.615806	1.64955	0.548087	22.3454	Cyt_PolyA	exon	LncRNA
AI597479	ENSMUSG00000010290	ENSMUST00000010434	0.612115	0.84375	2.67786	0.209542	16.0744	Cyt_PolyA	exon	Protein Coding
AI661453	ENSMUSG00000034382	ENSMUST00000037701,ENSMUST00000150819	0.688302	0.880709	2.61262	0.331771	1.88773	Cyt_PolyA	exon	Protein Coding
AI662270	ENSMUSG00000087107	ENSMUST00000143673,ENSMUST00000145461	0.217741	0.547817	2.92365	0.995913	22.3775	Cyt_PolyA	exon	LncRNA
AI837181	ENSMUSG00000047423	ENSMUST00000054477,ENSMUST00000159759	0.00194114	0.0347596	3.44805	0.99669	4.16033	Cyt_PolyA	exon	Protein Coding
AI987944	ENSMUSG00000056383	ENSMUST00000071804,ENSMUST00000205338,ENSMUST00000206801	0.683856	0.878907	4.26931	0.177118	13.2757	Cyt_PolyA	exon	Protein Coding
AL731706.1	ENSMUSG00000115423	ENSMUST00000227806	0.955603	0.986364	5.14535	0.181321	20.0025	Cyt_PolyA	exon	Protein Coding
AL731706.2	ENSMUSG00000116563	ENSMUST00000231720	0.460897	0.755826	6.323	1.00567	14.686	Cyt_PolyA	exon	Protein Coding
AU020206	ENSMUSG00000097415	ENSMUST00000181224,ENSMUST00000206358	0.858626	0.950632	0.908939	0.25104	19.1514	Cyt_PolyA	exon	LncRNA
AU022252	ENSMUSG00000078584	ENSMUST00000046260,ENSMUST00000144309	0.572781	0.822163	4.02049	0.885164	4.69957	Cyt_PolyA	exon	Processed Transcript
AU022252	ENSMUSG00000078584	ENSMUST00000141112	0.04727	0.246704	3.61309	0.643314	1.90891	Cyt_PolyA	exon	Protein Coding
AU040320	ENSMUSG00000028830	ENSMUST00000047431,ENSMUST00000132660	0.787068	0.921377	2.09781	0.254576	7.40991	Cyt_PolyA	exon	Protein Coding
AU041133	ENSMUSG00000078435	ENSMUST00000201286	0.0582347	0.277622	1.8851	0.945347	19.0693	Cyt_PolyA	exon	Protein Coding
AW112010	ENSMUSG00000075010	ENSMUST00000099676,ENSMUST00000238097	0.462348	0.757058	9.54657	0.506902	19.2766	Cyt_PolyA	exon	LncRNA
AW146154	ENSMUSG00000074166	ENSMUST00000098509	0.117766	0.406086	1.79337	0.681726	18.4206	Cyt_PolyA	exon	Protein Coding
AW209491	ENSMUSG00000039182	ENSMUST00000038690,ENSMUST00000178289	0.390458	0.705385	4.02499	0.352779	17.5674	Cyt_PolyA	exon	Protein Coding
AW549877	ENSMUSG00000041935	ENSMUST00000046633	0.539103	0.805716	3.29775	0.34678	0.588908	Cyt_PolyA	exon	Protein Coding
Aaas	ENSMUSG00000036678	ENSMUST00000041208,ENSMUST00000228959,ENSMUST00000230239	0.0570063	0.274079	2.36591	1.44975	4.92935	Cyt_PolyA	exon	Protein Coding
Aaas	ENSMUSG00000036678	ENSMUST00000229900,ENSMUST00000230406	0.615028	0.84487	1.85912	1.17033	2.97541	Cyt_PolyA	exon	NMD
Aacs	ENSMUSG00000029482	ENSMUST00000031445	0.192861	0.51641	4.87327	1.1634	15.41	Cyt_PolyA	exon	Protein Coding
Aadac	ENSMUSG00000027761	ENSMUST00000029325	0.343402	0.668141	10.2315	0.544442	17.4634	Cyt_PolyA	exon	Protein Coding
Aadac	ENSMUSG00000027761	ENSMUST00000151605	0.776636	0.917557	4.47902	0.684436	1.5423	Cyt_PolyA	exon	Retained Intron
Aadat	ENSMUSG00000057228	ENSMUST00000209338	0.556407	0.813863	7.18308	0.358272	13.2227	Cyt_PolyA	exon	Protein Coding
Aagab	ENSMUSG00000037257	ENSMUST00000041551	0.225824	0.557672	3.33769	0.306337	3.75032	Cyt_PolyA	exon	Protein Coding
Aak1	ENSMUSG00000057230	ENSMUST00000089519,ENSMUST00000204139,ENSMUST00000204414,ENSMUST00000204613	0.450256	0.747788	0.138233	0.437812	14.8363	Cyt_PolyA	exon	Protein Coding
Aamdc	ENSMUSG00000035642	ENSMUST00000042627,ENSMUST00000072725,ENSMUST00000136757,ENSMUST00000138060,ENSMUST00000144858,ENSMUST00000178078	0.34441	0.669062	7.17472	0.420029	16.5556	Cyt_PolyA	exon	Protein Coding
Aamdc	ENSMUSG00000035642	ENSMUST00000154779	0.0978171	0.367094	3.76558	0.857304	10.6141	Cyt_PolyA	exon	NMD
Aamp	ENSMUSG00000006299	ENSMUST00000006462,ENSMUST00000178235,ENSMUST00000190008	0.0084924	0.0903638	6.95528	0.486161	7.5926	Cyt_PolyA	exon	Protein Coding
Aar2	ENSMUSG00000027628	ENSMUST00000029158,ENSMUST00000109570	0.933054	0.980208	3.43758	0.0839408	10.7338	Cyt_PolyA	exon	Protein Coding
Aars	ENSMUSG00000031960	ENSMUST00000034441,ENSMUST00000125268	0.373408	0.692494	4.56816	0.395164	7.06948	Cyt_PolyA	exon	Protein Coding
Aars2	ENSMUSG00000023938	ENSMUST00000024733	0.194368	0.517762	1.76213	0.61754	7.16537	Cyt_PolyA	exon	Protein Coding
Aarsd1	ENSMUSG00000075528	ENSMUST00000070395	0.426956	0.732056	4.51082	0.340921	5.63837	Cyt_PolyA	exon	Protein Coding
Aasdh	ENSMUSG00000055923	ENSMUST00000069709,ENSMUST00000120963,ENSMUST00000146570,ENSMUST00000149602	0.558638	0.815593	0.393368	0.864501	5.58111	Cyt_PolyA	exon	Protein Coding
Aasdhppt	ENSMUSG00000025894	ENSMUST00000051589	0.60067	0.837813	4.26726	0.316284	0.0553128	Cyt_PolyA	exon	Protein Coding
Aasdhppt	ENSMUSG00000025894	ENSMUST00000212066,ENSMUST00000212897	0.340694	0.665802	2.73796	1.2593	18.8689	Cyt_PolyA	exon	NMD
Aass	ENSMUSG00000029695	ENSMUST00000031707	0.196477	0.520743	6.37877	0.340045	14.7623	Cyt_PolyA	exon	Protein Coding
Aatf	ENSMUSG00000018697	ENSMUST00000018841	0.0421479	0.232047	2.24474	1.2529	4.77144	Cyt_PolyA	exon	Protein Coding
Aatf	ENSMUSG00000018697	ENSMUST00000127042	0.32433	0.65199	2.84972	0.661872	12.1052	Cyt_PolyA	exon	Processed Transcript
Aatk	ENSMUSG00000025375	ENSMUST00000142959	0.605476	0.840337	-0.670316	0.773861	12.2714	Cyt_PolyA	exon	Processed Transcript
Abat	ENSMUSG00000057880	ENSMUST00000065987	0.0208727	0.157766	6.52871	0.592131	6.20119	Cyt_PolyA	exon	Protein Coding
Abca1	ENSMUSG00000015243	ENSMUST00000030010	0.032445	0.203095	4.25385	0.759077	16.1945	Cyt_PolyA	exon	Protein Coding
Abca2	ENSMUSG00000026944	ENSMUST00000102919	0.00453877	0.0607536	1.07998	1.34171	6.79786	Cyt_PolyA	exon	Protein Coding
Abca3	ENSMUSG00000024130	ENSMUST00000039013,ENSMUST00000079594,ENSMUST00000117337	0.11665	0.40414	2.75839	0.607152	5.83647	Cyt_PolyA	exon	Protein Coding
Abca5	ENSMUSG00000018800	ENSMUST00000043961,ENSMUST00000134721	0.822462	0.938027	-0.00901717	0.24926	16.7828	Cyt_PolyA	exon	Protein Coding
Abca6	ENSMUSG00000044749	ENSMUST00000044003	0.556529	0.813863	4.61886	0.412386	9.17055	Cyt_PolyA	exon	Protein Coding
Abca6	ENSMUSG00000044749	ENSMUST00000150988	0.0785266	0.326926	3.61223	0.99338	14.8237	Cyt_PolyA	exon	Processed Transcript
Abca8a	ENSMUSG00000041828	ENSMUST00000046223,ENSMUST00000100287	0.380879	0.696886	3.95659	0.565076	9.11553	Cyt_PolyA	exon	Protein Coding
Abca8a	ENSMUSG00000041828	ENSMUST00000141279	0.0437141	0.236598	4.62918	1.38399	10.4143	Cyt_PolyA	exon	Processed Transcript
Abca8b	ENSMUSG00000020620	ENSMUST00000020948,ENSMUST00000106669	0.497039	0.778067	3.32821	0.254339	9.19513	Cyt_PolyA	exon	Protein Coding
Abca9	ENSMUSG00000041797	ENSMUST00000044850	0.143852	0.448424	-0.591439	1.06934	21.5209	Cyt_PolyA	exon	Protein Coding
Abcb10	ENSMUSG00000031974	ENSMUST00000075578	0.0229729	0.166612	3.63868	0.557382	15.9733	Cyt_PolyA	exon	Protein Coding
Abcb11	ENSMUSG00000027048	ENSMUST00000102709,ENSMUST00000102710,ENSMUST00000180142	0.00764228	0.0845306	6.21734	1.28844	3.393	Cyt_PolyA	exon	Protein Coding
Abcb4	ENSMUSG00000042476	ENSMUST00000003717,ENSMUST00000196067	0.155406	0.464967	5.42499	0.708209	10.2842	Cyt_PolyA	exon	Protein Coding
Abcb6	ENSMUSG00000026198	ENSMUST00000027396,ENSMUST00000161215	0.102539	0.375502	5.75064	0.444477	12.1877	Cyt_PolyA	exon	Protein Coding
Abcb7	ENSMUSG00000031333	ENSMUST00000033695	0.0152506	0.130212	4.0601	0.652981	15.9106	Cyt_PolyA	exon	Protein Coding
Abcb8	ENSMUSG00000028973	ENSMUST00000073076,ENSMUST00000115077,ENSMUST00000151535,ENSMUST00000198166	0.00729766	0.0819326	4.43891	0.678635	7.67885	Cyt_PolyA	exon	Protein Coding
Abcc2	ENSMUSG00000025194	ENSMUST00000026208	0.239827	0.57136	4.95685	0.637282	10.3518	Cyt_PolyA	exon	Protein Coding
Abcc3	ENSMUSG00000020865	ENSMUST00000021231,ENSMUST00000178136	0.00147157	0.0281314	3.84435	0.786288	9.52298	Cyt_PolyA	exon	Protein Coding
Abcc6	ENSMUSG00000030834	ENSMUST00000002850,ENSMUST00000211220	0.0153142	0.130506	3.37691	0.848139	8.69655	Cyt_PolyA	exon	Protein Coding
Abcc9	ENSMUSG00000030249	ENSMUST00000100827,ENSMUST00000205202	0.842679	0.945069	1.38407	0.193212	18.4475	Cyt_PolyA	exon	Protein Coding
Abcd1	ENSMUSG00000031378	ENSMUST00000002084,ENSMUST00000114461	0.0231108	0.167072	1.96459	0.914668	6.06386	Cyt_PolyA	exon	Protein Coding
Abcd2	ENSMUSG00000055782	ENSMUST00000069511	0.0121126	0.112651	1.16762	1.29755	10.0507	Cyt_PolyA	exon	Protein Coding
Abcd3	ENSMUSG00000028127	ENSMUST00000029770,ENSMUST00000197383	0.616795	0.846076	8.6449	0.368605	14.5555	Cyt_PolyA	exon	Protein Coding
Abcd4	ENSMUSG00000021240	ENSMUST00000021666	0.322486	0.650425	1.11074	0.882597	8.02199	Cyt_PolyA	exon	Protein Coding
Abcd4	ENSMUSG00000021240	ENSMUST00000222581	0.659592	0.868109	0.634531	0.4749	2.43823	Cyt_PolyA	exon	NMD
Abce1	ENSMUSG00000058355	ENSMUST00000080536	8.82468e-06	0.00065162	6.03379	0.96447	16.8964	Cyt_PolyA	exon	Protein Coding
Abcf1	ENSMUSG00000038762	ENSMUST00000043757,ENSMUST00000174128	0.00246686	0.0408044	4.60782	0.553193	12.4293	Cyt_PolyA	exon	Protein Coding
Abcf2	ENSMUSG00000028953	ENSMUST00000030795	0.1024	0.375437	4.05548	0.480969	10.5539	Cyt_PolyA	exon	Protein Coding
Abcf3	ENSMUSG00000003234	ENSMUST00000003319,ENSMUST00000148679,ENSMUST00000231258,ENSMUST00000232490,ENSMUST00000232680	0.925966	0.977437	5.34679	0.0929422	10.0867	Cyt_PolyA	exon	Protein Coding
Abcg1	ENSMUSG00000024030	ENSMUST00000024829,ENSMUST00000236241	0.0793886	0.32848	0.733354	0.951046	3.73962	Cyt_PolyA	exon	Protein Coding
Abcg2	ENSMUSG00000029802	ENSMUST00000114294,ENSMUST00000203146	0.238286	0.570214	5.93732	0.553802	17.3146	Cyt_PolyA	exon	Protein Coding
Abcg2	ENSMUSG00000029802	ENSMUST00000143752,ENSMUST00000145685	0.00123576	0.0247133	5.79774	1.01081	16.3631	Cyt_PolyA	exon	NMD
Abcg3	ENSMUSG00000029299	ENSMUST00000031239,ENSMUST00000130644	0.374664	0.693063	2.19792	0.878927	22.3855	Cyt_PolyA	exon	Protein Coding
Abcg5	ENSMUSG00000040505	ENSMUST00000066175,ENSMUST00000163375	5.18286e-05	0.0023452	4.65404	1.89468	9.7694	Cyt_PolyA	exon	Protein Coding
Abcg8	ENSMUSG00000024254	ENSMUST00000045714,ENSMUST00000170725,ENSMUST00000171915	2.75443e-16	5.2881e-13	3.45678	2.39519	8.38642	Cyt_PolyA	exon	Protein Coding
Abhd10	ENSMUSG00000033157	ENSMUST00000066983	0.172028	0.487779	1.75105	0.436448	8.73818	Cyt_PolyA	exon	Protein Coding
Abhd10	ENSMUSG00000033157	ENSMUST00000128348	0.108037	0.386146	1.79703	1.16971	1.93907	Cyt_PolyA	exon	NMD
Abhd11	ENSMUSG00000040532	ENSMUST00000046999,ENSMUST00000111216,ENSMUST00000154469	0.676843	0.875803	5.73016	0.149437	22.3264	Cyt_PolyA	exon	Protein Coding
Abhd12	ENSMUSG00000032046	ENSMUST00000056149	0.886362	0.960709	2.73943	0.290291	6.82194	Cyt_PolyA	exon	Protein Coding
Abhd12	ENSMUSG00000032046	ENSMUST00000138608,ENSMUST00000156641	0.744957	0.90294	4.67448	0.236002	9.26716	Cyt_PolyA	exon	Processed Transcript
Abhd13	ENSMUSG00000040396	ENSMUST00000048216,ENSMUST00000139793	0.00741086	0.0827197	3.24375	0.687518	14.5877	Cyt_PolyA	exon	Protein Coding
Abhd14a	ENSMUSG00000042210	ENSMUST00000048685,ENSMUST00000171678,ENSMUST00000187001	0.100894	0.373117	3.87568	0.854404	1.21892	Cyt_PolyA	exon	Protein Coding
Abhd14b	ENSMUSG00000042073	ENSMUST00000048527,ENSMUST00000213179	0.0111507	0.106356	7.74191	0.583241	4.39127	Cyt_PolyA	exon	Protein Coding
Abhd15	ENSMUSG00000000686	ENSMUST00000094004,ENSMUST00000145676,ENSMUST00000147386	0.0243484	0.172129	2.73248	0.794782	8.41026	Cyt_PolyA	exon	Protein Coding
Abhd16a	ENSMUSG00000007036	ENSMUST00000007251	0.0850241	0.340057	3.14869	0.83481	7.30259	Cyt_PolyA	exon	Protein Coding
Abhd17a	ENSMUSG00000003346	ENSMUST00000003436,ENSMUST00000187646,ENSMUST00000189605	0.655993	0.866578	5.78459	0.28756	8.27403	Cyt_PolyA	exon	Protein Coding
Abhd17b	ENSMUSG00000047368	ENSMUST00000052556,ENSMUST00000235332	0.0523781	0.261191	4.26248	1.13465	10.8517	Cyt_PolyA	exon	Protein Coding
Abhd17c	ENSMUSG00000038459	ENSMUST00000117085	0.0360889	0.214755	5.53081	0.519686	2.95444	Cyt_PolyA	exon	Protein Coding
Abhd18	ENSMUSG00000037818	ENSMUST00000108078,ENSMUST00000159774,ENSMUST00000203650,ENSMUST00000203892	0.199205	0.523035	1.85158	0.606342	1.95833	Cyt_PolyA	exon	Protein Coding
Abhd18	ENSMUSG00000037818	ENSMUST00000204496	0.157708	0.468487	1.2768	0.866949	11.9772	Cyt_PolyA	exon	NMD
Abhd18	ENSMUSG00000115963	ENSMUST00000230200	0.157708	0.468487	1.2768	0.866949	11.9772	Cyt_PolyA	exon	NMD
Abhd18	ENSMUSG00000115963	ENSMUST00000230231,ENSMUST00000230291,ENSMUST00000230435,ENSMUST00000230545	0.199205	0.523035	1.85158	0.606342	1.95833	Cyt_PolyA	exon	Protein Coding
Abhd2	ENSMUSG00000039202	ENSMUST00000037315	0.742947	0.902187	2.89571	0.310516	8.27641	Cyt_PolyA	exon	Protein Coding
Abhd3	ENSMUSG00000002475	ENSMUST00000117726,ENSMUST00000117828,ENSMUST00000144150	0.727371	0.896966	5.65815	0.147275	23.0156	Cyt_PolyA	exon	Protein Coding
Abhd4	ENSMUSG00000040997	ENSMUST00000041197,ENSMUST00000180359,ENSMUST00000197605,ENSMUST00000199338,ENSMUST00000239403	0.0100511	0.0994674	4.58037	0.851304	3.79991	Cyt_PolyA	exon	Protein Coding
Abhd5	ENSMUSG00000032540	ENSMUST00000035128,ENSMUST00000175973	0.0850435	0.340057	5.11945	0.812191	0.669087	Cyt_PolyA	exon	NMD
Abhd5	ENSMUSG00000032540	ENSMUST00000111497,ENSMUST00000156520	0.0350031	0.211134	4.70362	1.01976	19.9629	Cyt_PolyA	exon	Protein Coding
Abhd6	ENSMUSG00000025277	ENSMUST00000026313,ENSMUST00000166497,ENSMUST00000225234	1.31241e-05	0.000856185	4.80951	1.30162	15.1463	Cyt_PolyA	exon	Protein Coding
Abhd8	ENSMUSG00000007950	ENSMUST00000008094	0.186065	0.506794	1.24321	0.788346	19.0748	Cyt_PolyA	exon	Protein Coding
Abi1	ENSMUSG00000058835	ENSMUST00000091394,ENSMUST00000093171,ENSMUST00000114544,ENSMUST00000126112,ENSMUST00000153931,ENSMUST00000178908	0.742313	0.902187	4.26495	0.297232	3.71573	Cyt_PolyA	exon	Protein Coding
Abi3	ENSMUSG00000018381	ENSMUST00000131049,ENSMUST00000143492	0.205623	0.532329	1.12464	1.0032	3.09667	Cyt_PolyA	exon	Processed Transcript
Abi3bp	ENSMUSG00000035258	ENSMUST00000096012,ENSMUST00000171000,ENSMUST00000231832	0.329134	0.656683	-0.00669398	0.591287	22.4918	Cyt_PolyA	exon	Protein Coding
Abitram	ENSMUSG00000038827	ENSMUST00000045368	0.437855	0.738681	-0.0471306	0.614656	19.8797	Cyt_PolyA	exon	Protein Coding
Abl1	ENSMUSG00000026842	ENSMUST00000028190,ENSMUST00000075759,ENSMUST00000123471	0.147336	0.452995	1.31754	0.758313	6.65951	Cyt_PolyA	exon	Protein Coding
Abl2	ENSMUSG00000026596	ENSMUST00000027888,ENSMUST00000166172,ENSMUST00000173929	0.743965	0.90259	-0.259113	0.351934	4.90386	Cyt_PolyA	exon	Protein Coding
Ablim1	ENSMUSG00000025085	ENSMUST00000099294,ENSMUST00000111529,ENSMUST00000111544,ENSMUST00000133369	0.189209	0.511008	2.72383	0.971944	0.046276	Cyt_PolyA	exon	Protein Coding
Ablim3	ENSMUSG00000032735	ENSMUST00000049378,ENSMUST00000166783	0.529108	0.799289	2.84732	0.413411	23.5624	Cyt_PolyA	exon	Protein Coding
Abr	ENSMUSG00000017631	ENSMUST00000108407,ENSMUST00000238684	0.110808	0.392605	-1.42462	4.51542	2.36629	Cyt_PolyA	exon	Protein Coding
Abracl	ENSMUSG00000078453	ENSMUST00000020002,ENSMUST00000218994,ENSMUST00000220110,ENSMUST00000220433	0.112867	0.39749	6.25917	0.736734	2.74494	Cyt_PolyA	exon	Protein Coding
Abraxas1	ENSMUSG00000035234	ENSMUST00000055245,ENSMUST00000117364	0.618817	0.846699	1.38885	0.735358	5.7382	Cyt_PolyA	exon	Protein Coding
Abraxas1	ENSMUSG00000035234	ENSMUST00000129358,ENSMUST00000153302,ENSMUST00000200657	0.988711	0.996172	1.00951	0.479313	22.5738	Cyt_PolyA	exon	NMD
Abraxas2	ENSMUSG00000030965	ENSMUST00000084497	0.255503	0.587327	2.88928	1.09459	3.72485	Cyt_PolyA	exon	Protein Coding
Abraxas2	ENSMUSG00000030965	ENSMUST00000129552,ENSMUST00000134784,ENSMUST00000147786	0.871207	0.95406	2.85785	0.881311	17.2502	Cyt_PolyA	exon	NMD
Abt1	ENSMUSG00000036376	ENSMUST00000041782	0.350626	0.674018	1.98415	0.294808	6.57018	Cyt_PolyA	exon	Protein Coding
Abtb1	ENSMUSG00000030083	ENSMUST00000032169	0.00533051	0.0674766	3.48197	0.822861	6.24939	Cyt_PolyA	exon	Protein Coding
Abtb2	ENSMUSG00000032724	ENSMUST00000076212	0.00621395	0.0743627	1.02862	1.9555	23.9923	Cyt_PolyA	exon	Protein Coding
Acaa1a	ENSMUSG00000036138	ENSMUST00000039784,ENSMUST00000176397	0.0402249	0.226975	6.71396	0.639149	10.319	Cyt_PolyA	exon	Protein Coding
Acaa1a	ENSMUSG00000036138	ENSMUST00000175859,ENSMUST00000176007,ENSMUST00000176796	0.3215	0.649329	1.76752	0.712432	7.92849	Cyt_PolyA	exon	Retained Intron
Acaa1b	ENSMUSG00000010651	ENSMUST00000010795	0.359097	0.6798	8.76134	0.740718	5.74575	Cyt_PolyA	exon	Protein Coding
Acaa2	ENSMUSG00000036880	ENSMUST00000041053,ENSMUST00000237306	0.823779	0.93869	10.6667	0.15758	11.9818	Cyt_PolyA	exon	Protein Coding
Acaca	ENSMUSG00000020532	ENSMUST00000020843,ENSMUST00000103201,ENSMUST00000130012,ENSMUST00000137500,ENSMUST00000183887	0.486862	0.774076	3.6597	0.37747	14.8679	Cyt_PolyA	exon	Protein Coding
Acacb	ENSMUSG00000042010	ENSMUST00000031583,ENSMUST00000102582	0.00493615	0.063602	0.130084	3.0861	2.38871	Cyt_PolyA	exon	Protein Coding
Acacb	ENSMUSG00000042010	ENSMUST00000143276	0.0537166	0.264572	3.43929	1.14913	0.72553	Cyt_PolyA	exon	Retained Intron
Acad10	ENSMUSG00000029456	ENSMUST00000031412,ENSMUST00000111770	0.392347	0.706993	-0.0963149	0.991139	7.3878	Cyt_PolyA	exon	Protein Coding
Acad10	ENSMUSG00000029456	ENSMUST00000133775,ENSMUST00000137789	0.647494	0.861381	2.20272	0.321886	10.2279	Cyt_PolyA	exon	Retained Intron
Acad11	ENSMUSG00000090150	ENSMUST00000047799,ENSMUST00000120854,ENSMUST00000189998	0.000115738	0.00428486	7.13061	0.728064	12.988	Cyt_PolyA	exon	Protein Coding
Acad12	ENSMUSG00000042647	ENSMUST00000041252	0.0631663	0.290021	1.66962	0.668175	8.31025	Cyt_PolyA	exon	Protein Coding
Acad8	ENSMUSG00000031969	ENSMUST00000060513	0.0792982	0.328409	5.20217	0.563054	4.23925	Cyt_PolyA	exon	Protein Coding
Acad8	ENSMUSG00000031969	ENSMUST00000129490,ENSMUST00000138102,ENSMUST00000151075	0.414851	0.724987	3.2856	0.627326	23.0802	Cyt_PolyA	exon	Retained Intron
Acad9	ENSMUSG00000027710	ENSMUST00000011492,ENSMUST00000196648	0.0443549	0.238046	2.66995	0.629196	5.61276	Cyt_PolyA	exon	Protein Coding
Acad9	ENSMUSG00000027710	ENSMUST00000196395,ENSMUST00000196535,ENSMUST00000198050,ENSMUST00000198987	0.740866	0.901637	3.56213	0.393906	7.08429	Cyt_PolyA	exon	Retained Intron
Acad9	ENSMUSG00000027710	ENSMUST00000197588	0.580652	0.827314	2.42526	1.19716	3.85953	Cyt_PolyA	exon	NMD
Acadl	ENSMUSG00000026003	ENSMUST00000027153	0.220156	0.550833	7.26327	0.424758	12.3015	Cyt_PolyA	exon	Protein Coding
Acadm	ENSMUSG00000062908	ENSMUST00000072697	0.401479	0.713781	7.83661	0.246487	11.0629	Cyt_PolyA	exon	Protein Coding
Acads	ENSMUSG00000029545	ENSMUST00000031524	0.0442248	0.23783	6.78296	0.622612	5.49778	Cyt_PolyA	exon	Protein Coding
Acadsb	ENSMUSG00000030861	ENSMUST00000135633	0.636985	0.857559	4.90429	0.705495	3.62198	Cyt_PolyA	exon	Processed Transcript
Acadsb	ENSMUSG00000030861	ENSMUST00000136612,ENSMUST00000156261	0.172672	0.488843	6.98396	0.37821	15.8418	Cyt_PolyA	exon	Retained Intron
Acadvl	ENSMUSG00000018574	ENSMUST00000018718,ENSMUST00000102574	0.566408	0.819875	7.49771	0.319823	9.14814	Cyt_PolyA	exon	Protein Coding
Acadvl	ENSMUSG00000018574	ENSMUST00000134516,ENSMUST00000146129,ENSMUST00000156733	0.158159	0.469204	7.83038	1.08092	16.6165	Cyt_PolyA	exon	Retained Intron
Acap2	ENSMUSG00000049076	ENSMUST00000058033,ENSMUST00000230614,ENSMUST00000231125	0.959287	0.98667	1.63955	0.21468	7.7475	Cyt_PolyA	exon	Protein Coding
Acap2	ENSMUSG00000049076	ENSMUST00000230698	0.977752	0.993048	-0.998164	1.32455	19.217	Cyt_PolyA	exon	NMD
Acat1	ENSMUSG00000032047	ENSMUST00000034547	0.964613	0.988725	7.34694	0.0777637	5.9518	Cyt_PolyA	exon	Protein Coding
Acat1	ENSMUSG00000032047	ENSMUST00000169317	0.529397	0.799568	8.00913	0.423421	16.7992	Cyt_PolyA	exon	Processed Transcript
Acat2	ENSMUSG00000023832	ENSMUST00000007005,ENSMUST00000233792	0.0506925	0.256112	6.56726	0.721194	23.9935	Cyt_PolyA	exon	Protein Coding
Acat3	ENSMUSG00000062480	ENSMUST00000043923,ENSMUST00000160378	3.64787e-06	0.00032466	7.98821	0.570413	4.81296	Cyt_PolyA	exon	Protein Coding
Acbd3	ENSMUSG00000026499	ENSMUST00000027780	0.484541	0.7719	3.37734	0.274173	15.8138	Cyt_PolyA	exon	Protein Coding
Acbd4	ENSMUSG00000056938	ENSMUST00000124965,ENSMUST00000139374	0.396738	0.710719	5.90433	0.462264	1.52237	Cyt_PolyA	exon	Processed Transcript
Acbd4	ENSMUSG00000056938	ENSMUST00000129870	0.592905	0.834263	4.34089	0.44021	5.95508	Cyt_PolyA	exon	NMD
Acbd4	ENSMUSG00000056938	ENSMUST00000142630,ENSMUST00000147701,ENSMUST00000150780	0.456116	0.752485	5.27406	0.291	6.5381	Cyt_PolyA	exon	Retained Intron
Acbd4	ENSMUSG00000056938	ENSMUST00000152971	0.870441	0.95406	3.8015	0.300934	21.7043	Cyt_PolyA	exon	Protein Coding
Acbd5	ENSMUSG00000026781	ENSMUST00000028121,ENSMUST00000114523,ENSMUST00000114526,ENSMUST00000144088,ENSMUST00000155602,ENSMUST00000227663,ENSMUST00000228050	0.167576	0.48131	7.10702	0.584186	9.99585	Cyt_PolyA	exon	Protein Coding
Acbd5	ENSMUSG00000026781	ENSMUST00000227816,ENSMUST00000228856	0.0224526	0.164347	-0.633275	14.375	4.69401	Cyt_PolyA	exon	Processed Transcript
Acbd6	ENSMUSG00000033701	ENSMUST00000080138,ENSMUST00000097529	0.487531	0.774459	4.13087	0.548397	5.21787	Cyt_PolyA	exon	Protein Coding
Acbd6	ENSMUSG00000033701	ENSMUST00000194476	0.388324	0.704085	3.85675	0.501924	4.15303	Cyt_PolyA	exon	Processed Transcript
Accs	ENSMUSG00000040272	ENSMUST00000041593,ENSMUST00000068513,ENSMUST00000111246,ENSMUST00000130077	4.16709e-07	5.84487e-05	0.444216	1.91573	4.34789	Cyt_PolyA	exon	Protein Coding
Acd	ENSMUSG00000038000	ENSMUST00000211870,ENSMUST00000212642,ENSMUST00000212650	0.170584	0.485799	3.19388	0.896457	6.16822	Cyt_PolyA	exon	NMD
Acer2	ENSMUSG00000038007	ENSMUST00000045224	0.824246	0.93869	0.696146	1.40956	0.571786	Cyt_PolyA	exon	Protein Coding
Acer3	ENSMUSG00000030760	ENSMUST00000033020,ENSMUST00000120520	0.237581	0.569846	2.30632	0.635613	20.5844	Cyt_PolyA	exon	Protein Coding
Acer3	ENSMUSG00000030760	ENSMUST00000137899,ENSMUST00000151258	0.0455732	0.241635	2.56327	0.808159	23.3317	Cyt_PolyA	exon	NMD
Acin1	ENSMUSG00000022185	ENSMUST00000022794,ENSMUST00000123875,ENSMUST00000125265,ENSMUST00000126166,ENSMUST00000147714,ENSMUST00000148754	0.0857323	0.341582	3.24605	0.549612	7.95675	Cyt_PolyA	exon	Protein Coding
Acly	ENSMUSG00000020917	ENSMUST00000007131,ENSMUST00000107385,ENSMUST00000107389,ENSMUST00000165111	0.0217297	0.161162	7.05559	1.64109	23.4521	Cyt_PolyA	exon	Protein Coding
Acly	ENSMUSG00000020917	ENSMUST00000154151,ENSMUST00000154888	0.888345	0.96127	4.19094	1.5231	1.36852	Cyt_PolyA	exon	Processed Transcript
Acmsd	ENSMUSG00000026348	ENSMUST00000038006	0.140385	0.44256	3.77823	0.992903	22.1129	Cyt_PolyA	exon	Protein Coding
Acmsd	ENSMUSG00000026348	ENSMUST00000186537	0.00995721	0.0990488	4.4982	1.7701	19.9139	Cyt_PolyA	exon	Processed Transcript
Acnat1	ENSMUSG00000070985	ENSMUST00000095086,ENSMUST00000107697,ENSMUST00000135976	0.178767	0.49658	5.18741	0.816924	23.6926	Cyt_PolyA	exon	Protein Coding
Acnat2	ENSMUSG00000060317	ENSMUST00000081541,ENSMUST00000107698	0.00482381	0.0627562	4.74217	2.74353	23.1619	Cyt_PolyA	exon	Protein Coding
Acnat2	ENSMUSG00000060317	ENSMUST00000139564	0.848421	0.947293	2.30896	0.383954	0.00152366	Cyt_PolyA	exon	Processed Transcript
Aco1	ENSMUSG00000028405	ENSMUST00000102973	0.0687028	0.303442	6.04657	0.340376	13.5913	Cyt_PolyA	exon	Protein Coding
Aco2	ENSMUSG00000022477	ENSMUST00000023116,ENSMUST00000231091	0.0901968	0.351102	5.4035	0.514812	11.9481	Cyt_PolyA	exon	Protein Coding
Acot1	ENSMUSG00000072949	ENSMUST00000168120,ENSMUST00000220901	0.604626	0.839855	4.31434	0.723316	16.6779	Cyt_PolyA	exon	Protein Coding
Acot1	ENSMUSG00000072949	ENSMUST00000222862	0.920114	0.975898	2.95844	0.34221	0.921146	Cyt_PolyA	exon	Processed Transcript
Acot11	ENSMUSG00000034853	ENSMUST00000065253,ENSMUST00000102762	0.0144352	0.125977	0.689597	1.23381	15.1645	Cyt_PolyA	exon	Protein Coding
Acot11	ENSMUSG00000034853	ENSMUST00000140541	0.469232	0.761436	0.358399	0.678978	2.97367	Cyt_PolyA	exon	NMD
Acot12	ENSMUSG00000021620	ENSMUST00000022120	0.0380613	0.221144	5.73424	0.750892	11.3404	Cyt_PolyA	exon	Protein Coding
Acot12	ENSMUSG00000021620	ENSMUST00000159214	0.147246	0.452876	5.49658	0.650884	10.9393	Cyt_PolyA	exon	Processed Transcript
Acot13	ENSMUSG00000006717	ENSMUST00000006900	0.748891	0.904661	7.93042	0.245435	18.1054	Cyt_PolyA	exon	Protein Coding
Acot2	ENSMUSG00000021226	ENSMUST00000021649	0.40356	0.715966	0.588056	0.703598	8.1672	Cyt_PolyA	exon	Protein Coding
Acot3	ENSMUSG00000021228	ENSMUST00000021653,ENSMUST00000120927,ENSMUST00000223080	0.000591822	0.0141774	0.933346	3.40855	11.7814	Cyt_PolyA	exon	Protein Coding
Acot4	ENSMUSG00000052392	ENSMUST00000021652,ENSMUST00000128162	0.00961916	0.0972701	3.09776	1.25094	12.9883	Cyt_PolyA	exon	Protein Coding
Acot7	ENSMUSG00000028937	ENSMUST00000075363,ENSMUST00000167926	0.654343	0.8662	1.23039	1.30994	2.24422	Cyt_PolyA	exon	Protein Coding
Acot8	ENSMUSG00000017307	ENSMUST00000017451,ENSMUST00000103094	0.189696	0.511501	3.6665	0.87178	3.66621	Cyt_PolyA	exon	Protein Coding
Acot8	ENSMUSG00000017307	ENSMUST00000134611	0.738819	0.901324	2.08662	1.30036	16.2507	Cyt_PolyA	exon	NMD
Acot9	ENSMUSG00000025287	ENSMUST00000026324	0.945361	0.98425	2.50103	0.298565	20.0526	Cyt_PolyA	exon	Protein Coding
Acot9	ENSMUSG00000025287	ENSMUST00000131332	0.957001	0.986364	0.451438	0.846498	23.1714	Cyt_PolyA	exon	NMD
Acox1	ENSMUSG00000020777	ENSMUST00000072948,ENSMUST00000148601	0.337953	0.663699	8.07403	0.902521	6.09869	Cyt_PolyA	exon	Protein Coding
Acox1	ENSMUSG00000020777	ENSMUST00000124684,ENSMUST00000128793,ENSMUST00000130229	0.0578833	0.27634	9.22	1.04027	15.5373	Cyt_PolyA	exon	Processed Transcript
Acox2	ENSMUSG00000021751	ENSMUST00000022271,ENSMUST00000164598,ENSMUST00000170534	0.00221802	0.0384123	6.30376	0.46657	2.53418	Cyt_PolyA	exon	Protein Coding
Acox2	ENSMUSG00000021751	ENSMUST00000116361	0.0015692	0.0295771	4.37053	1.11967	5.63424	Cyt_PolyA	exon	Processed Transcript
Acox3	ENSMUSG00000029098	ENSMUST00000068947,ENSMUST00000156125,ENSMUST00000201106	0.0548217	0.267326	3.25238	0.482148	10.8774	Cyt_PolyA	exon	Protein Coding
Acp1	ENSMUSG00000044573	ENSMUST00000062740,ENSMUST00000074038	0.00988467	0.0986925	6.49132	0.574445	16.6067	Cyt_PolyA	exon	Protein Coding
Acp1	ENSMUSG00000044573	ENSMUST00000219697	0.865436	0.952313	2.75668	1.56358	2.21927	Cyt_PolyA	exon	NMD
Acp2	ENSMUSG00000002103	ENSMUST00000002172,ENSMUST00000150403,ENSMUST00000238832,ENSMUST00000239169	0.222574	0.553719	3.94542	0.524574	21.4612	Cyt_PolyA	exon	Protein Coding
Acp2	ENSMUSG00000002103	ENSMUST00000124131	0.12242	0.413843	-0.451388	1.91365	6.75112	Cyt_PolyA	exon	Retained Intron
Acp5	ENSMUSG00000001348	ENSMUST00000069330,ENSMUST00000115315,ENSMUST00000213815	0.828541	0.939461	6.72073	0.136543	2.20413	Cyt_PolyA	exon	Protein Coding
Acp6	ENSMUSG00000028093	ENSMUST00000090759	0.0470305	0.245835	4.42536	0.614069	5.9932	Cyt_PolyA	exon	Protein Coding
Acpp	ENSMUSG00000032561	ENSMUST00000062723	9.4016e-05	0.00359966	2.66828	1.98	23.4405	Cyt_PolyA	exon	Protein Coding
Acsf2	ENSMUSG00000076435	ENSMUST00000103164	0.087552	0.346266	4.87221	0.859811	7.96927	Cyt_PolyA	exon	Protein Coding
Acsf3	ENSMUSG00000015016	ENSMUST00000015160,ENSMUST00000212781,ENSMUST00000212790	0.0270005	0.18382	3.66858	0.794076	4.94878	Cyt_PolyA	exon	Protein Coding
Acsl1	ENSMUSG00000018796	ENSMUST00000034046,ENSMUST00000110371,ENSMUST00000110372,ENSMUST00000135955,ENSMUST00000152423	0.306287	0.634627	7.86218	0.434719	14.9452	Cyt_PolyA	exon	Protein Coding
Acsl1	ENSMUSG00000018796	ENSMUST00000210929	0.768049	0.913597	4.92371	1.54465	13.9614	Cyt_PolyA	exon	Processed Transcript
Acsl3	ENSMUSG00000032883	ENSMUST00000035779,ENSMUST00000134566,ENSMUST00000135642,ENSMUST00000142704	5.99852e-05	0.00260887	3.91842	1.07552	20.2958	Cyt_PolyA	exon	Protein Coding
Acsl4	ENSMUSG00000031278	ENSMUST00000112903,ENSMUST00000112904,ENSMUST00000112907	0.0606974	0.284343	5.17944	0.912409	18.0296	Cyt_PolyA	exon	Protein Coding
Acsl5	ENSMUSG00000024981	ENSMUST00000043150,ENSMUST00000224414,ENSMUST00000225454,ENSMUST00000225551	0.188851	0.510801	8.51673	0.551656	23.5299	Cyt_PolyA	exon	Protein Coding
Acsm1	ENSMUSG00000033533	ENSMUST00000047929,ENSMUST00000135683	0.431098	0.734957	7.91647	0.29898	14.7655	Cyt_PolyA	exon	Protein Coding
Acsm3	ENSMUSG00000030935	ENSMUST00000063770,ENSMUST00000106526,ENSMUST00000106527,ENSMUST00000106528,ENSMUST00000106529	0.223671	0.555313	6.41184	0.461307	9.20469	Cyt_PolyA	exon	Protein Coding
Acsm3	ENSMUSG00000030935	ENSMUST00000149598,ENSMUST00000149766,ENSMUST00000154828	0.584996	0.829737	4.40525	1.17647	4.982	Cyt_PolyA	exon	Retained Intron
Acsm5	ENSMUSG00000030972	ENSMUST00000066465,ENSMUST00000207387,ENSMUST00000207440	0.0115188	0.10848	4.82449	0.925096	8.61384	Cyt_PolyA	exon	Protein Coding
Acsm5	ENSMUSG00000030972	ENSMUST00000207307,ENSMUST00000207796	0.14169	0.444232	4.65709	0.552232	13.6319	Cyt_PolyA	exon	NMD
Acss2	ENSMUSG00000027605	ENSMUST00000029135,ENSMUST00000065973,ENSMUST00000151781	0.00899863	0.0932076	7.21474	1.73497	2.16509	Cyt_PolyA	exon	Protein Coding
Acss3	ENSMUSG00000035948	ENSMUST00000044668,ENSMUST00000165067	0.569515	0.820759	2.81896	0.624631	7.32044	Cyt_PolyA	exon	Protein Coding
Actb	ENSMUSG00000029580	ENSMUST00000100497,ENSMUST00000167721,ENSMUST00000171419	0.199267	0.523035	8.24249	0.515411	22.0101	Cyt_PolyA	exon	Protein Coding
Actb	ENSMUSG00000029580	ENSMUST00000196997	0.704569	0.888246	8.26364	0.810422	22.832	Cyt_PolyA	exon	Processed Transcript
Actg1	ENSMUSG00000062825	ENSMUST00000071555,ENSMUST00000089616,ENSMUST00000106215	0.0578499	0.27634	7.21763	0.949112	16.5108	Cyt_PolyA	exon	Protein Coding
Actl6a	ENSMUSG00000027671	ENSMUST00000029214,ENSMUST00000126144	0.953888	0.986171	3.07571	0.100359	12.6137	Cyt_PolyA	exon	Protein Coding
Actl6a	ENSMUSG00000027671	ENSMUST00000153779	0.880075	0.957968	3.52107	0.263165	16.7592	Cyt_PolyA	exon	Retained Intron
Actl6a	ENSMUSG00000027671	ENSMUST00000193231	0.0164043	0.135416	3.44429	1.36668	17.4355	Cyt_PolyA	exon	NMD
Actn1	ENSMUSG00000015143	ENSMUST00000021554,ENSMUST00000167327	0.040554	0.227538	2.00551	0.842192	8.67234	Cyt_PolyA	exon	Protein Coding
Actn4	ENSMUSG00000054808	ENSMUST00000068045,ENSMUST00000127210,ENSMUST00000140622,ENSMUST00000216863	0.445923	0.745333	4.71058	0.326282	3.67692	Cyt_PolyA	exon	Protein Coding
Actn4	ENSMUSG00000054808	ENSMUST00000144909	0.701639	0.887039	0.812849	4.28475	5.71931	Cyt_PolyA	exon	Processed Transcript
Actr10	ENSMUSG00000021076	ENSMUST00000021479,ENSMUST00000223549	0.572872	0.822163	2.81671	0.291755	20.1488	Cyt_PolyA	exon	Protein Coding
Actr10	ENSMUSG00000021076	ENSMUST00000220452,ENSMUST00000221583,ENSMUST00000222291	0.893392	0.963123	6.81626	0.130229	20.3327	Cyt_PolyA	exon	Retained Intron
Actr10	ENSMUSG00000021076	ENSMUST00000220582	0.294403	0.62417	4.69938	0.702044	3.43776	Cyt_PolyA	exon	NMD
Actr1a	ENSMUSG00000025228	ENSMUST00000040270,ENSMUST00000237742	0.249186	0.580418	4.56381	0.463654	7.67942	Cyt_PolyA	exon	Protein Coding
Actr1b	ENSMUSG00000037351	ENSMUST00000043951,ENSMUST00000159448	0.417846	0.726219	4.84329	0.243094	10.1293	Cyt_PolyA	exon	Protein Coding
Actr2	ENSMUSG00000020152	ENSMUST00000000137	0.0225657	0.164905	6.17391	0.445633	15.5809	Cyt_PolyA	exon	Protein Coding
Actr3	ENSMUSG00000026341	ENSMUST00000178474	0.726371	0.896918	3.10998	1.76682	1.39989	Cyt_PolyA	exon	Protein Coding
Actr3	ENSMUSG00000026341	ENSMUST00000186008,ENSMUST00000188362,ENSMUST00000189192	0.00502049	0.0644703	5.61169	0.660285	19.9917	Cyt_PolyA	exon	Retained Intron
Actr5	ENSMUSG00000037761	ENSMUST00000045644	0.936383	0.981054	0.875449	0.173175	5.48856	Cyt_PolyA	exon	Protein Coding
Actr6	ENSMUSG00000019948	ENSMUST00000020109	0.240456	0.571844	4.59555	0.549503	15.0491	Cyt_PolyA	exon	Protein Coding
Actr8	ENSMUSG00000015971	ENSMUST00000016115,ENSMUST00000225811	0.0535086	0.264279	4.06525	0.400155	7.87866	Cyt_PolyA	exon	Protein Coding
Actr8	ENSMUSG00000015971	ENSMUST00000224067,ENSMUST00000225368,ENSMUST00000225793	0.761552	0.910488	0.835925	0.41466	16.7213	Cyt_PolyA	exon	Retained Intron
Acvr1	ENSMUSG00000026836	ENSMUST00000056376,ENSMUST00000090935,ENSMUST00000112599,ENSMUST00000112601,ENSMUST00000126407	0.536697	0.803909	2.43947	0.255454	9.57144	Cyt_PolyA	exon	Protein Coding
Acvr1b	ENSMUSG00000000532	ENSMUST00000000544	0.11989	0.410556	1.25437	0.799621	8.09384	Cyt_PolyA	exon	Protein Coding
Acvr2a	ENSMUSG00000052155	ENSMUST00000063886	0.0451475	0.240325	2.61462	0.579399	15.0912	Cyt_PolyA	exon	Protein Coding
Acvrl1	ENSMUSG00000000530	ENSMUST00000119063,ENSMUST00000120754	0.855516	0.949717	-0.201406	0.408995	3.68629	Cyt_PolyA	exon	Protein Coding
Acy1	ENSMUSG00000023262	ENSMUST00000024031,ENSMUST00000214275,ENSMUST00000215395,ENSMUST00000217531	0.196888	0.521144	4.85291	0.488657	11.0035	Cyt_PolyA	exon	Protein Coding
Acy1	ENSMUSG00000023262	ENSMUST00000187324,ENSMUST00000189097,ENSMUST00000190851	0.567617	0.820356	0.505836	1.47026	20.8375	Cyt_PolyA	exon	Retained Intron
Acy1	ENSMUSG00000023262	ENSMUST00000190803,ENSMUST00000215506	0.154447	0.464135	0.960327	7.98327	2.04333	Cyt_PolyA	exon	NMD
Acy3	ENSMUSG00000024866	ENSMUST00000054030,ENSMUST00000235612,ENSMUST00000236224,ENSMUST00000236510	0.0123571	0.114372	5.71428	1.19274	6.90723	Cyt_PolyA	exon	Protein Coding
Acyp1	ENSMUSG00000008822	ENSMUST00000008966,ENSMUST00000065913,ENSMUST00000121930	0.566509	0.819875	5.5185	0.361144	22.9798	Cyt_PolyA	exon	Protein Coding
Acyp2	ENSMUSG00000060923	ENSMUST00000074613	0.617312	0.8461	3.12374	0.471529	0.923833	Cyt_PolyA	exon	Protein Coding
Ada	ENSMUSG00000017697	ENSMUST00000017841	0.770072	0.914431	1.06383	0.356894	4.40158	Cyt_PolyA	exon	Protein Coding
Adal	ENSMUSG00000027259	ENSMUST00000028702,ENSMUST00000066155,ENSMUST00000119031	0.0244071	0.172318	3.67898	0.745439	18.0542	Cyt_PolyA	exon	Protein Coding
Adam10	ENSMUSG00000054693	ENSMUST00000067880,ENSMUST00000144537	0.475566	0.76568	3.34322	0.307312	18.2183	Cyt_PolyA	exon	Protein Coding
Adam11	ENSMUSG00000020926	ENSMUST00000068150	0.2969	0.626184	-0.858659	1.39171	3.88422	Cyt_PolyA	exon	Protein Coding
Adam17	ENSMUSG00000052593	ENSMUST00000064536,ENSMUST00000232107	0.765812	0.912389	2.3747	0.954675	7.66929	Cyt_PolyA	exon	Protein Coding
Adam17	ENSMUSG00000052593	ENSMUST00000127974,ENSMUST00000232526	0.957461	0.9866	0.153338	0.979091	23.1658	Cyt_PolyA	exon	NMD
Adam23	ENSMUSG00000025964	ENSMUST00000097717,ENSMUST00000190658	0.721772	0.895069	0.824829	0.49453	23.9394	Cyt_PolyA	exon	Processed Transcript
Adam9	ENSMUSG00000031555	ENSMUST00000084032,ENSMUST00000208247	0.255815	0.587575	4.88068	0.323386	17.2829	Cyt_PolyA	exon	Protein Coding
Adamdec1	ENSMUSG00000022057	ENSMUST00000022641	0.230971	0.56234	1.50534	0.762111	3.26699	Cyt_PolyA	exon	Protein Coding
Adamts1	ENSMUSG00000022893	ENSMUST00000023610,ENSMUST00000125897	0.0636128	0.291275	0.92163	0.628932	19.2169	Cyt_PolyA	exon	Protein Coding
Adap2	ENSMUSG00000020709	ENSMUST00000021050	0.883579	0.959472	4.23333	0.141352	10.583	Cyt_PolyA	exon	Protein Coding
Adar	ENSMUSG00000027951	ENSMUST00000029563,ENSMUST00000107405	0.120591	0.411325	1.06954	0.676354	5.72423	Cyt_PolyA	exon	Protein Coding
Adarb1	ENSMUSG00000020262	ENSMUST00000020496,ENSMUST00000098374	0.0551422	0.268304	-2.87375	10.6527	15.1162	Cyt_PolyA	exon	Protein Coding
Adarb1	ENSMUSG00000020262	ENSMUST00000105404,ENSMUST00000126073	0.949386	0.985157	0.328386	0.373161	8.39278	Cyt_PolyA	exon	NMD
Adat1	ENSMUSG00000031949	ENSMUST00000034427,ENSMUST00000120457,ENSMUST00000139820	0.826543	0.939437	0.4159	0.311501	6.9254	Cyt_PolyA	exon	Protein Coding
Adat2	ENSMUSG00000019808	ENSMUST00000019944	0.0294131	0.193059	1.79308	1.03592	2.37191	Cyt_PolyA	exon	Protein Coding
Adck1	ENSMUSG00000021044	ENSMUST00000101165,ENSMUST00000166940,ENSMUST00000222695	0.251018	0.583135	1.80921	0.891306	4.67521	Cyt_PolyA	exon	Protein Coding
Adck1	ENSMUSG00000021044	ENSMUST00000223538	0.292771	0.62295	2.30209	0.678562	0.192139	Cyt_PolyA	exon	Processed Transcript
Adck2	ENSMUSG00000046947	ENSMUST00000051249,ENSMUST00000145788	0.138973	0.439509	1.87794	0.633736	6.52921	Cyt_PolyA	exon	Protein Coding
Adck5	ENSMUSG00000022550	ENSMUST00000159005,ENSMUST00000159049,ENSMUST00000160094,ENSMUST00000160410,ENSMUST00000161311,ENSMUST00000162139	0.506266	0.784923	4.07599	0.539196	1.75554	Cyt_PolyA	exon	Retained Intron
Adck5	ENSMUSG00000022550	ENSMUST00000159949,ENSMUST00000229007	0.0402303	0.226975	1.43946	1.98165	3.72725	Cyt_PolyA	exon	Processed Transcript
Adck5	ENSMUSG00000022550	ENSMUST00000160784,ENSMUST00000162503	0.536671	0.803909	2.09881	2.02536	5.50781	Cyt_PolyA	exon	Protein Coding
Adck5	ENSMUSG00000022550	ENSMUST00000161732	0.982088	0.994242	0.867143	0.565694	2.35018	Cyt_PolyA	exon	NMD
Adcy4	ENSMUSG00000022220	ENSMUST00000002398,ENSMUST00000170223	0.920711	0.975935	0.0443128	0.207871	4.27154	Cyt_PolyA	exon	Protein Coding
Adcy6	ENSMUSG00000022994	ENSMUST00000096224,ENSMUST00000226500,ENSMUST00000228566	3.49308e-05	0.00177145	-0.559088	2.69005	9.32694	Cyt_PolyA	exon	Protein Coding
Adcy6	ENSMUSG00000022994	ENSMUST00000226236	0.0339194	0.207907	1.72148	1.03813	10.9882	Cyt_PolyA	exon	Retained Intron
Adcy7	ENSMUSG00000031659	ENSMUST00000098521,ENSMUST00000168545	0.261471	0.594068	-0.71793	0.813739	20.2748	Cyt_PolyA	exon	Protein Coding
Adcy9	ENSMUSG00000005580	ENSMUST00000005719,ENSMUST00000117801,ENSMUST00000120080	0.0107162	0.104132	0.48207	1.48703	6.6209	Cyt_PolyA	exon	Protein Coding
Add1	ENSMUSG00000029106	ENSMUST00000052836,ENSMUST00000114335,ENSMUST00000114340,ENSMUST00000135321,ENSMUST00000152805,ENSMUST00000201810	0.000367978	0.00995022	3.6258	1.19296	4.25519	Cyt_PolyA	exon	Protein Coding
Add3	ENSMUSG00000025026	ENSMUST00000050096,ENSMUST00000237224,ENSMUST00000237301,ENSMUST00000237430,ENSMUST00000237832	0.537248	0.804118	1.8852	0.309683	7.0296	Cyt_PolyA	exon	Protein Coding
Adgra2	ENSMUSG00000031486	ENSMUST00000033876,ENSMUST00000178514	0.547312	0.808398	-1.04865	0.560049	2.73169	Cyt_PolyA	exon	Protein Coding
Adgra3	ENSMUSG00000029090	ENSMUST00000030971	0.106041	0.382768	3.21336	0.551812	16.5772	Cyt_PolyA	exon	Protein Coding
Adgre1	ENSMUSG00000004730	ENSMUST00000004850,ENSMUST00000086763,ENSMUST00000233376	0.0213858	0.159714	3.80331	1.26668	0.854762	Cyt_PolyA	exon	Protein Coding
Adgre4	ENSMUSG00000032915	ENSMUST00000025004	0.0343587	0.209125	2.30254	0.998509	0.202189	Cyt_PolyA	exon	Protein Coding
Adgre5	ENSMUSG00000002885	ENSMUST00000002964,ENSMUST00000075843,ENSMUST00000109802,ENSMUST00000166939	0.80872	0.931334	2.5122	0.290598	22.8425	Cyt_PolyA	exon	Protein Coding
Adgrf1	ENSMUSG00000041293	ENSMUST00000047399	0.618642	0.846546	2.2032	0.536168	9.19826	Cyt_PolyA	exon	Protein Coding
Adgrf5	ENSMUSG00000056492	ENSMUST00000113599,ENSMUST00000224278,ENSMUST00000225466,ENSMUST00000225962,ENSMUST00000226087	0.693621	0.883142	1.83682	0.207363	17.87	Cyt_PolyA	exon	Protein Coding
Adgrg3	ENSMUSG00000060470	ENSMUST00000051259	0.123883	0.416009	0.331144	1.08933	5.83309	Cyt_PolyA	exon	Protein Coding
Adgrl2	ENSMUSG00000028184	ENSMUST00000106128,ENSMUST00000168352,ENSMUST00000195988,ENSMUST00000197348,ENSMUST00000198779,ENSMUST00000200216,ENSMUST00000200543	0.78777	0.921739	3.63217	0.153766	11.7042	Cyt_PolyA	exon	Protein Coding
Adgrl4	ENSMUSG00000039167	ENSMUST00000046977	0.270258	0.602621	2.37842	0.50002	21.4326	Cyt_PolyA	exon	Protein Coding
Adgrv1	ENSMUSG00000069170	ENSMUST00000128120	0.126259	0.42001	2.66068	1.23373	12.9082	Cyt_PolyA	exon	Protein Coding
Adh1	ENSMUSG00000074207	ENSMUST00000004232	0.155557	0.464967	9.77788	1.02209	3.55839	Cyt_PolyA	exon	Protein Coding
Adh1	ENSMUSG00000074207	ENSMUST00000159159	0.355278	0.676508	10.0926	0.394242	18.625	Cyt_PolyA	exon	NMD
Adh4	ENSMUSG00000037797	ENSMUST00000013458	0.43173	0.734971	8.19979	0.386485	3.24366	Cyt_PolyA	exon	Protein Coding
Adh5	ENSMUSG00000028138	ENSMUST00000005964	0.241102	0.572569	9.65231	0.294871	17.1346	Cyt_PolyA	exon	Protein Coding
Adh5	ENSMUSG00000028138	ENSMUST00000160201,ENSMUST00000198126	0.941155	0.982078	7.22402	0.906372	3.35447	Cyt_PolyA	exon	NMD
Adh6-ps1	ENSMUSG00000090306	ENSMUST00000171054	0.220074	0.550833	5.55422	0.540143	18.8499	Cyt_PolyA	exon	Processed Transcript
Adh6-ps1	ENSMUSG00000090306	ENSMUST00000196293	0.732037	0.899345	3.02702	0.504475	10.673	Cyt_PolyA	exon	Pseudogene
Adh7	ENSMUSG00000055301	ENSMUST00000090171	0.138556	0.439165	0.899058	0.781832	18.5329	Cyt_PolyA	exon	Protein Coding
Adh7	ENSMUSG00000055301	ENSMUST00000196133	2.53281e-05	0.00140655	4.33249	1.52974	17.7754	Cyt_PolyA	exon	Processed Transcript
Adhfe1	ENSMUSG00000025911	ENSMUST00000027044,ENSMUST00000130927,ENSMUST00000186467	0.591136	0.833576	6.8672	0.200197	18.0233	Cyt_PolyA	exon	NMD
Adi1	ENSMUSG00000020629	ENSMUST00000020957	0.486908	0.774076	7.67124	0.255898	3.2507	Cyt_PolyA	exon	Protein Coding
Adi1	ENSMUSG00000020629	ENSMUST00000135772,ENSMUST00000138081	0.918507	0.975333	2.68956	1.37857	1.11029	Cyt_PolyA	exon	Processed Transcript
Adipor1	ENSMUSG00000026457	ENSMUST00000027727,ENSMUST00000112237	0.471327	0.763127	6.3286	0.286709	15.3022	Cyt_PolyA	exon	Protein Coding
Adipor2	ENSMUSG00000030168	ENSMUST00000032272,ENSMUST00000169744,ENSMUST00000189710	0.546176	0.80837	7.75446	0.169202	19.3344	Cyt_PolyA	exon	Protein Coding
Adk	ENSMUSG00000039197	ENSMUST00000045376,ENSMUST00000223645,ENSMUST00000223915,ENSMUST00000224069,ENSMUST00000224899	0.23907	0.570938	9.61659	0.195825	15.9722	Cyt_PolyA	exon	Protein Coding
Adk	ENSMUSG00000039197	ENSMUST00000223558,ENSMUST00000223641	0.822366	0.938022	6.83267	0.399587	19.8806	Cyt_PolyA	exon	Processed Transcript
Adnp2	ENSMUSG00000053950	ENSMUST00000066743	0.492043	0.776093	0.966059	0.38726	21.9016	Cyt_PolyA	exon	Protein Coding
Ado	ENSMUSG00000057134	ENSMUST00000075686	0.238205	0.570214	1.7132	0.575309	18.4581	Cyt_PolyA	exon	Protein Coding
Ado	ENSMUSG00000116486	ENSMUST00000229481	0.238205	0.570214	1.7132	0.575309	18.4581	Cyt_PolyA	exon	Protein Coding
Adora1	ENSMUSG00000042429	ENSMUST00000038191,ENSMUST00000086465,ENSMUST00000169927	0.000931527	0.0199027	2.23295	1.47415	8.66251	Cyt_PolyA	exon	Protein Coding
Adpgk	ENSMUSG00000025236	ENSMUST00000026266,ENSMUST00000217570	0.36221	0.682713	2.28677	0.432672	22.2829	Cyt_PolyA	exon	Protein Coding
Adpgk	ENSMUSG00000025236	ENSMUST00000214361	0.293017	0.623084	-0.435958	1.16344	12.4948	Cyt_PolyA	exon	Retained Intron
Adprh	ENSMUSG00000002844	ENSMUST00000002923	8.03788e-05	0.0031493	1.58128	1.59973	23.6597	Cyt_PolyA	exon	Protein Coding
Adprhl2	ENSMUSG00000042558	ENSMUST00000102617	0.134987	0.43337	3.58078	0.503567	3.04676	Cyt_PolyA	exon	Protein Coding
Adprm	ENSMUSG00000020910	ENSMUST00000116363	0.883841	0.959679	4.88258	0.16897	2.56486	Cyt_PolyA	exon	Protein Coding
Adprm	ENSMUSG00000020910	ENSMUST00000146338	0.358988	0.67972	1.89698	0.93645	22.3859	Cyt_PolyA	exon	NMD
Adra1b	ENSMUSG00000050541	ENSMUST00000067258,ENSMUST00000139906	0.463073	0.75727	3.67552	0.584434	2.88408	Cyt_PolyA	exon	Protein Coding
Adra2b	ENSMUSG00000058620	ENSMUST00000071902,ENSMUST00000104934	0.126398	0.420046	0.118535	0.726258	22.7031	Cyt_PolyA	exon	Protein Coding
Adrm1	ENSMUSG00000039041	ENSMUST00000061437	0.462688	0.75727	4.12756	1.80945	4.86049	Cyt_PolyA	exon	Protein Coding
Adrm1	ENSMUSG00000039041	ENSMUST00000145230	0.967242	0.988725	3.06975	0.304691	9.19011	Cyt_PolyA	exon	Processed Transcript
Adrm1	ENSMUSG00000039041	ENSMUST00000147383,ENSMUST00000152850	0.530326	0.800146	4.78273	0.789527	15.6025	Cyt_PolyA	exon	Retained Intron
Adsl	ENSMUSG00000022407	ENSMUST00000023043,ENSMUST00000164806	0.558593	0.815593	1.93104	0.436509	23.6395	Cyt_PolyA	exon	Protein Coding
Adsl	ENSMUSG00000022407	ENSMUST00000166711,ENSMUST00000199284	0.862133	0.951126	3.78461	0.170924	21.828	Cyt_PolyA	exon	NMD
Adss	ENSMUSG00000015961	ENSMUST00000016105	0.793321	0.924935	5.17023	0.104101	17.402	Cyt_PolyA	exon	Protein Coding
Adssl1	ENSMUSG00000011148	ENSMUST00000021726,ENSMUST00000180015	0.00116676	0.0236502	3.41403	0.910506	5.31135	Cyt_PolyA	exon	Protein Coding
Adtrp	ENSMUSG00000058022	ENSMUST00000072012,ENSMUST00000137905	0.642777	0.859835	6.71282	0.214065	14.2501	Cyt_PolyA	exon	Protein Coding
Adtrp	ENSMUSG00000058022	ENSMUST00000220949	0.555148	0.813326	7.07643	0.362329	18.032	Cyt_PolyA	exon	Processed Transcript
Aebp2	ENSMUSG00000030232	ENSMUST00000032359,ENSMUST00000087614,ENSMUST00000160836,ENSMUST00000162903	0.0144686	0.126015	2.88998	0.758767	15.4162	Cyt_PolyA	exon	Protein Coding
Aen	ENSMUSG00000030609	ENSMUST00000107421,ENSMUST00000107423,ENSMUST00000205882	0.801654	0.927944	4.04544	0.164099	13.6389	Cyt_PolyA	exon	Protein Coding
Afap1l1	ENSMUSG00000033032	ENSMUST00000154876	0.862975	0.951234	-0.0769051	0.457963	19.178	Cyt_PolyA	exon	NMD
Afdn	ENSMUSG00000068036	ENSMUST00000124922,ENSMUST00000136087	0.575135	0.824277	3.99057	0.325404	15.0881	Cyt_PolyA	exon	Processed Transcript
Afdn	ENSMUSG00000068036	ENSMUST00000137708,ENSMUST00000139347,ENSMUST00000139666,ENSMUST00000150848,ENSMUST00000156591,ENSMUST00000170827,ENSMUST00000239324	0.571403	0.821658	1.26709	0.688804	4.81587	Cyt_PolyA	exon	Protein Coding
Aff1	ENSMUSG00000029313	ENSMUST00000054979,ENSMUST00000153165	0.989816	0.996609	-0.976439	0.0501617	15.0414	Cyt_PolyA	exon	Protein Coding
Aff4	ENSMUSG00000049470	ENSMUST00000060945,ENSMUST00000153821	0.199125	0.523035	3.70023	0.48517	11.0138	Cyt_PolyA	exon	Protein Coding
Afg1l	ENSMUSG00000038302	ENSMUST00000041024,ENSMUST00000151747	0.103713	0.378364	3.31877	0.418752	20.9278	Cyt_PolyA	exon	Protein Coding
Afg3l1	ENSMUSG00000031967	ENSMUST00000001520	0.352739	0.675183	4.03564	0.288379	4.12642	Cyt_PolyA	exon	Protein Coding
Afg3l1	ENSMUSG00000031967	ENSMUST00000146795,ENSMUST00000152469	0.51287	0.789031	2.7075	0.573978	15.1703	Cyt_PolyA	exon	Retained Intron
Afg3l2	ENSMUSG00000024527	ENSMUST00000025408	0.0511208	0.256848	4.61042	0.476924	10.2032	Cyt_PolyA	exon	Protein Coding
Afm	ENSMUSG00000029369	ENSMUST00000113179,ENSMUST00000128740	0.065846	0.296983	7.26898	0.590148	16.4304	Cyt_PolyA	exon	Protein Coding
Afmid	ENSMUSG00000017718	ENSMUST00000073388,ENSMUST00000149668	0.067152	0.299919	6.14668	0.735198	1.5471	Cyt_PolyA	exon	Protein Coding
Afp	ENSMUSG00000054932	ENSMUST00000042755	0.253939	0.585697	0.732769	0.692707	5.18335	Cyt_PolyA	exon	Protein Coding
Aftph	ENSMUSG00000049659	ENSMUST00000035350,ENSMUST00000146722,ENSMUST00000176782,ENSMUST00000177543	0.429762	0.733835	4.32673	0.32504	4.35384	Cyt_PolyA	exon	Protein Coding
Aga	ENSMUSG00000031521	ENSMUST00000033920	0.769925	0.914431	4.21655	0.184166	13.4761	Cyt_PolyA	exon	Protein Coding
Agap1	ENSMUSG00000055013	ENSMUST00000074945,ENSMUST00000190096,ENSMUST00000212924	0.754112	0.90694	0.0631741	0.312118	14.1953	Cyt_PolyA	exon	Protein Coding
Agap3	ENSMUSG00000023353	ENSMUST00000024123,ENSMUST00000197513	0.0252634	0.175995	3.31372	0.739799	10.0829	Cyt_PolyA	exon	Protein Coding
Agap3	ENSMUSG00000023353	ENSMUST00000199647	0.301953	0.630311	1.72749	0.874476	8.25808	Cyt_PolyA	exon	Processed Transcript
Agbl3	ENSMUSG00000038836	ENSMUST00000115009,ENSMUST00000115012,ENSMUST00000115014	0.467338	0.760169	3.42221	0.382795	19.3076	Cyt_PolyA	exon	Protein Coding
Agbl5	ENSMUSG00000029165	ENSMUST00000200695,ENSMUST00000201014,ENSMUST00000201168,ENSMUST00000201917	0.00780132	0.0856552	-0.398202	2.43741	7.11961	Cyt_PolyA	exon	Protein Coding
Agfg1	ENSMUSG00000026159	ENSMUST00000186302,ENSMUST00000187899,ENSMUST00000189220	0.504271	0.783341	2.41193	0.39273	14.8434	Cyt_PolyA	exon	Protein Coding
Agfg2	ENSMUSG00000029722	ENSMUST00000031736,ENSMUST00000100544,ENSMUST00000198657	0.00821796	0.0887629	3.53848	0.535292	8.42215	Cyt_PolyA	exon	Protein Coding
Aggf1	ENSMUSG00000021681	ENSMUST00000022189	0.989242	0.996503	3.97689	0.0341342	19.5795	Cyt_PolyA	exon	Protein Coding
Agk	ENSMUSG00000029916	ENSMUST00000031977	0.202076	0.526503	1.75985	0.579761	3.21219	Cyt_PolyA	exon	Protein Coding
Agl	ENSMUSG00000033400	ENSMUST00000040603,ENSMUST00000159742,ENSMUST00000159995,ENSMUST00000160484,ENSMUST00000162792	0.000800512	0.0176362	2.83353	0.629171	11.7214	Cyt_PolyA	exon	Protein Coding
Agmat	ENSMUSG00000040706	ENSMUST00000038161	0.07319	0.313949	7.30034	0.536342	5.5341	Cyt_PolyA	exon	Protein Coding
Agmo	ENSMUSG00000050103	ENSMUST00000049874,ENSMUST00000160390	0.515788	0.790565	5.04364	0.383615	20.4453	Cyt_PolyA	exon	Protein Coding
Agmo	ENSMUSG00000050103	ENSMUST00000221949	0.798377	0.926459	5.03838	0.94329	17.2534	Cyt_PolyA	exon	Processed Transcript
Ago1	ENSMUSG00000041530	ENSMUST00000097888,ENSMUST00000239399,ENSMUST00000239428	0.187548	0.508648	2.25203	0.75558	5.63333	Cyt_PolyA	exon	Protein Coding
Ago2	ENSMUSG00000036698	ENSMUST00000044113	0.709315	0.890318	-0.0678014	0.391628	8.7954	Cyt_PolyA	exon	Protein Coding
Ago3	ENSMUSG00000028842	ENSMUST00000069097,ENSMUST00000127831,ENSMUST00000132123	0.041984	0.231592	-0.0555935	0.865056	13.8683	Cyt_PolyA	exon	Protein Coding
Ago4	ENSMUSG00000042500	ENSMUST00000084289	0.74105	0.901637	-0.271472	0.348803	3.94627	Cyt_PolyA	exon	Protein Coding
Agpat1	ENSMUSG00000034254	ENSMUST00000037489,ENSMUST00000114140,ENSMUST00000173242,ENSMUST00000174595	0.548651	0.808833	1.60641	0.418411	11.7326	Cyt_PolyA	exon	Protein Coding
Agpat2	ENSMUSG00000026922	ENSMUST00000028286,ENSMUST00000154753	0.848895	0.947293	1.99041	1.30093	5.18953	Cyt_PolyA	exon	Protein Coding
Agpat2	ENSMUSG00000026922	ENSMUST00000131940	0.00770214	0.0848435	8.2334	0.97989	21.8921	Cyt_PolyA	exon	Processed Transcript
Agpat3	ENSMUSG00000001211	ENSMUST00000001240,ENSMUST00000105387,ENSMUST00000105390,ENSMUST00000166360	0.739648	0.901573	6.76539	0.173362	10.6636	Cyt_PolyA	exon	Protein Coding
Agpat5	ENSMUSG00000031467	ENSMUST00000033847,ENSMUST00000149565	0.00726505	0.0819086	2.74324	0.664048	18.3381	Cyt_PolyA	exon	Protein Coding
Agps	ENSMUSG00000042410	ENSMUST00000047232,ENSMUST00000175646	0.0837738	0.337781	2.23534	0.564926	16.6853	Cyt_PolyA	exon	Protein Coding
Agrn	ENSMUSG00000041936	ENSMUST00000105574,ENSMUST00000180572	0.0540905	0.265516	-0.82501	1.42371	8.33792	Cyt_PolyA	exon	Protein Coding
Agrn	ENSMUSG00000041936	ENSMUST00000154494	0.421853	0.728605	2.38461	0.605058	15.8223	Cyt_PolyA	exon	Retained Intron
Agt	ENSMUSG00000031980	ENSMUST00000063278,ENSMUST00000238882	0.161267	0.473854	7.65402	0.718725	4.79085	Cyt_PolyA	exon	Protein Coding
Agtpbp1	ENSMUSG00000021557	ENSMUST00000022040,ENSMUST00000163149,ENSMUST00000164215,ENSMUST00000165370,ENSMUST00000167096,ENSMUST00000224397	0.872796	0.95486	1.38756	0.327054	1.3758	Cyt_PolyA	exon	Protein Coding
Agtpbp1	ENSMUSG00000021557	ENSMUST00000168141,ENSMUST00000169745,ENSMUST00000170555	0.685621	0.879693	1.85001	0.395565	16.7199	Cyt_PolyA	exon	NMD
Agtr1a	ENSMUSG00000049115	ENSMUST00000066412,ENSMUST00000221743	0.00131313	0.0258	4.94607	1.01896	4.33123	Cyt_PolyA	exon	Protein Coding
Agtrap	ENSMUSG00000029007	ENSMUST00000030865	0.349837	0.673466	0.945781	0.608321	1.63869	Cyt_PolyA	exon	Protein Coding
Agxt	ENSMUSG00000026272	ENSMUST00000027491	6.11685e-11	2.93445e-08	6.76343	2.10902	5.08589	Cyt_PolyA	exon	Protein Coding
Agxt	ENSMUSG00000026272	ENSMUST00000190603	0.119992	0.410741	7.59959	0.952609	4.30627	Cyt_PolyA	exon	Processed Transcript
Agxt2	ENSMUSG00000089678	ENSMUST00000022858,ENSMUST00000110541,ENSMUST00000110542	0.951532	0.985516	6.89496	0.0630946	13.6704	Cyt_PolyA	exon	Protein Coding
Ahctf1	ENSMUSG00000026491	ENSMUST00000027768,ENSMUST00000145968	0.117197	0.405199	2.05548	0.698666	19.8729	Cyt_PolyA	exon	Protein Coding
Ahctf1	ENSMUSG00000026491	ENSMUST00000151734	0.27663	0.609639	1.13737	0.903781	5.91448	Cyt_PolyA	exon	Retained Intron
Ahcy	ENSMUSG00000027597	ENSMUST00000054607	0.280921	0.612595	10.2492	0.295067	20.912	Cyt_PolyA	exon	Protein Coding
Ahcyl1	ENSMUSG00000027893	ENSMUST00000029490,ENSMUST00000153623	0.514647	0.789807	2.71218	0.611312	6.93667	Cyt_PolyA	exon	Protein Coding
Ahcyl1	ENSMUSG00000027893	ENSMUST00000138091	0.0686006	0.303246	6.01004	0.56354	17.0138	Cyt_PolyA	exon	NMD
Ahdc1	ENSMUSG00000037692	ENSMUST00000044521,ENSMUST00000105914,ENSMUST00000105915,ENSMUST00000105916	0.390973	0.705937	-1.17729	0.961079	5.28969	Cyt_PolyA	exon	Protein Coding
Ahnak	ENSMUSG00000069833	ENSMUST00000092956	0.525207	0.796432	-1.2578	0.686891	18.361	Cyt_PolyA	exon	Protein Coding
Ahnak	ENSMUSG00000069833	ENSMUST00000237033	0.0287717	0.191039	5.28172	1.00867	23.4527	Cyt_PolyA	exon	Processed Transcript
Ahr	ENSMUSG00000019256	ENSMUST00000116436	0.0806262	0.332107	3.61262	0.815724	12.4781	Cyt_PolyA	exon	Protein Coding
Ahsa1	ENSMUSG00000021037	ENSMUST00000021425	0.257437	0.589045	6.61189	0.425869	22.064	Cyt_PolyA	exon	Protein Coding
Ahsa2	ENSMUSG00000020288	ENSMUST00000109539,ENSMUST00000128372,ENSMUST00000128559,ENSMUST00000147157	5.40089e-07	7.18639e-05	5.2208	1.27477	17.3736	Cyt_PolyA	exon	Protein Coding
Ahsa2	ENSMUSG00000020288	ENSMUST00000122864,ENSMUST00000124801,ENSMUST00000153409	0.649434	0.862425	3.60011	0.674312	20.0346	Cyt_PolyA	exon	Processed Transcript
Ahsg	ENSMUSG00000022868	ENSMUST00000023583,ENSMUST00000231328,ENSMUST00000232098,ENSMUST00000232674	0.578583	0.826912	12.8269	0.297611	4.74958	Cyt_PolyA	exon	Protein Coding
Ahsg	ENSMUSG00000022868	ENSMUST00000232556	0.296413	0.625878	1.8291	1.80466	10.6025	Cyt_PolyA	exon	Processed Transcript
Aida	ENSMUSG00000042901	ENSMUST00000109166,ENSMUST00000193625	0.503426	0.782814	1.47496	0.378618	8.12459	Cyt_PolyA	exon	Protein Coding
Aida	ENSMUSG00000042901	ENSMUST00000192293,ENSMUST00000193359,ENSMUST00000194652,ENSMUST00000195268	0.201518	0.525968	2.96649	0.534176	23.144	Cyt_PolyA	exon	Retained Intron
Aif1	ENSMUSG00000024397	ENSMUST00000172693,ENSMUST00000173106	0.518745	0.792157	4.91373	0.578979	0.100432	Cyt_PolyA	exon	Protein Coding
Aif1	ENSMUSG00000024397	ENSMUST00000173281	0.127618	0.422325	5.49372	1.26506	22.9718	Cyt_PolyA	exon	Retained Intron
Aifm1	ENSMUSG00000036932	ENSMUST00000037349	0.13045	0.427487	4.2196	1.21137	5.73835	Cyt_PolyA	exon	Protein Coding
Aifm1	ENSMUSG00000036932	ENSMUST00000156795	0.138358	0.438847	6.60309	0.580861	15.7716	Cyt_PolyA	exon	Processed Transcript
Aifm2	ENSMUSG00000020085	ENSMUST00000067857,ENSMUST00000080099,ENSMUST00000099706,ENSMUST00000105455	6.14227e-05	0.00262885	3.59893	0.848275	12.2452	Cyt_PolyA	exon	Protein Coding
Aifm3	ENSMUSG00000022763	ENSMUST00000023448,ENSMUST00000115685	0.228971	0.561178	0.908219	0.925089	8.42034	Cyt_PolyA	exon	Protein Coding
Aig1	ENSMUSG00000019806	ENSMUST00000162610	0.644315	0.86011	4.16037	0.38012	0.750931	Cyt_PolyA	exon	Protein Coding
Aim2	ENSMUSG00000037860	ENSMUST00000151176,ENSMUST00000166137,ENSMUST00000173023	0.19403	0.517433	0.881928	0.931064	1.60601	Cyt_PolyA	exon	Protein Coding
Aimp1	ENSMUSG00000028029	ENSMUST00000029663	0.950904	0.985336	6.09746	0.07799	5.96983	Cyt_PolyA	exon	Protein Coding
Aimp2	ENSMUSG00000029610	ENSMUST00000031613,ENSMUST00000100483	0.644624	0.860288	3.86076	0.290989	17.2718	Cyt_PolyA	exon	Protein Coding
Aip	ENSMUSG00000024847	ENSMUST00000025767,ENSMUST00000117831	0.510212	0.787468	3.71273	0.371721	2.62848	Cyt_PolyA	exon	Protein Coding
Aip	ENSMUSG00000097319	ENSMUST00000180758,ENSMUST00000181243	0.510212	0.787468	3.71273	0.371721	2.62848	Cyt_PolyA	exon	Protein Coding
Ajuba	ENSMUSG00000022178	ENSMUST00000226463	0.995662	0.998858	1.67096	0.0515573	23.8158	Cyt_PolyA	exon	Retained Intron
Ak2	ENSMUSG00000028792	ENSMUST00000030583,ENSMUST00000102604	0.036158	0.214755	8.15163	0.753777	12.1759	Cyt_PolyA	exon	Protein Coding
Ak3	ENSMUSG00000024782	ENSMUST00000025696,ENSMUST00000125587	0.773425	0.91594	8.09987	0.181025	19.8603	Cyt_PolyA	exon	Protein Coding
Ak4	ENSMUSG00000028527	ENSMUST00000102780,ENSMUST00000106945,ENSMUST00000106946,ENSMUST00000155749	0.000137	0.00488367	5.24249	1.50034	13.7463	Cyt_PolyA	exon	Protein Coding
Ak6	ENSMUSG00000078941	ENSMUST00000022135,ENSMUST00000190729	0.686541	0.879848	6.68462	0.18291	19.3881	Cyt_PolyA	exon	Protein Coding
Akap1	ENSMUSG00000018428	ENSMUST00000018572,ENSMUST00000107903,ENSMUST00000107904	0.0419439	0.231493	4.44824	0.367318	9.63183	Cyt_PolyA	exon	Protein Coding
Akap10	ENSMUSG00000047804	ENSMUST00000058173,ENSMUST00000102650	0.436207	0.737753	1.64589	0.535566	2.54089	Cyt_PolyA	exon	Protein Coding
Akap11	ENSMUSG00000022016	ENSMUST00000123853	0.173293	0.48939	1.61938	0.59398	9.29716	Cyt_PolyA	exon	Protein Coding
Akap11	ENSMUSG00000022016	ENSMUST00000226416,ENSMUST00000227722	0.801229	0.927802	2.32578	0.346001	10.4595	Cyt_PolyA	exon	Processed Transcript
Akap13	ENSMUSG00000066406	ENSMUST00000166315,ENSMUST00000207239,ENSMUST00000207750,ENSMUST00000207923,ENSMUST00000207998,ENSMUST00000239346	0.0948103	0.360951	1.01936	0.751258	10.1678	Cyt_PolyA	exon	Protein Coding
Akap17b	ENSMUSG00000059708	ENSMUST00000051906,ENSMUST00000133980	0.052019	0.260269	0.795534	1.09653	16.5558	Cyt_PolyA	exon	Protein Coding
Akap7	ENSMUSG00000039166	ENSMUST00000041984,ENSMUST00000100012,ENSMUST00000176258,ENSMUST00000177124,ENSMUST00000220347	0.254747	0.586525	2.85302	0.777911	8.32468	Cyt_PolyA	exon	Protein Coding
Akap7	ENSMUSG00000039166	ENSMUST00000175979	0.368848	0.688126	1.0395	1.19681	0.507283	Cyt_PolyA	exon	Processed Transcript
Akap8	ENSMUSG00000024045	ENSMUST00000002699,ENSMUST00000235360,ENSMUST00000236580	0.000156176	0.00542337	2.74932	0.915598	12.7321	Cyt_PolyA	exon	Protein Coding
Akap8	ENSMUSG00000024045	ENSMUST00000235205,ENSMUST00000236303,ENSMUST00000237103	0.0607659	0.284343	-0.75589	2.08869	13.1052	Cyt_PolyA	exon	Retained Intron
Akap8	ENSMUSG00000024045	ENSMUST00000235764,ENSMUST00000236267,ENSMUST00000236954,ENSMUST00000237381	0.739474	0.901573	1.69834	0.417321	7.74096	Cyt_PolyA	exon	NMD
Akap8l	ENSMUSG00000002625	ENSMUST00000050214,ENSMUST00000235265,ENSMUST00000236503,ENSMUST00000236765	0.692836	0.882645	1.50385	0.684532	5.92374	Cyt_PolyA	exon	Protein Coding
Akap8l	ENSMUSG00000002625	ENSMUST00000235614,ENSMUST00000237936	0.48106	0.76981	1.57813	0.755535	11.4335	Cyt_PolyA	exon	NMD
Akap9	ENSMUSG00000040407	ENSMUST00000044492,ENSMUST00000143365,ENSMUST00000176863,ENSMUST00000238634	0.17422	0.49049	1.55176	0.513181	11.6445	Cyt_PolyA	exon	Protein Coding
Akip1	ENSMUSG00000031023	ENSMUST00000033335,ENSMUST00000143581	0.907396	0.969896	4.87471	0.120427	8.90161	Cyt_PolyA	exon	Protein Coding
Akip1	ENSMUSG00000031023	ENSMUST00000147497	0.206338	0.533367	4.18592	0.821129	12.0612	Cyt_PolyA	exon	Retained Intron
Akirin1	ENSMUSG00000023075	ENSMUST00000102636	0.064006	0.292378	4.84035	0.558884	16.1948	Cyt_PolyA	exon	Protein Coding
Akirin2	ENSMUSG00000028291	ENSMUST00000084299	0.888656	0.961294	5.1022	0.210803	21.2742	Cyt_PolyA	exon	Protein Coding
Akna	ENSMUSG00000039158	ENSMUST00000035724	0.723675	0.895553	-1.26539	0.46545	3.40216	Cyt_PolyA	exon	Protein Coding
Akr1a1	ENSMUSG00000028692	ENSMUST00000030455,ENSMUST00000128059	0.242018	0.573698	9.01481	0.384775	4.05024	Cyt_PolyA	exon	Protein Coding
Akr1a1	ENSMUSG00000028692	ENSMUST00000126146,ENSMUST00000128010	0.271668	0.604162	6.45931	2.70673	16.9732	Cyt_PolyA	exon	Processed Transcript
Akr1b3	ENSMUSG00000001642	ENSMUST00000102980	0.0113538	0.107227	3.69212	1.16051	3.54453	Cyt_PolyA	exon	Protein Coding
Akr1b3	ENSMUSG00000001642	ENSMUST00000142761	0.0730214	0.313819	4.26723	1.22002	20.4102	Cyt_PolyA	exon	Retained Intron
Akr1b8	ENSMUSG00000029762	ENSMUST00000038406	0.0968542	0.365214	2.11525	0.828073	2.46446	Cyt_PolyA	exon	Protein Coding
Akr1c12	ENSMUSG00000021211	ENSMUST00000021632	0.134037	0.43218	7.96408	0.455603	15.6471	Cyt_PolyA	exon	Protein Coding
Akr1c13	ENSMUSG00000021213	ENSMUST00000021634	0.0547671	0.267156	8.49959	0.498912	15.8527	Cyt_PolyA	exon	Protein Coding
Akr1c13	ENSMUSG00000021213	ENSMUST00000128892	0.52582	0.796853	5.70835	0.414935	14.0301	Cyt_PolyA	exon	NMD
Akr1c14	ENSMUSG00000033715	ENSMUST00000041768,ENSMUST00000118717	0.000550725	0.0134567	9.3946	1.38386	15.2452	Cyt_PolyA	exon	Protein Coding
Akr1c14	ENSMUSG00000033715	ENSMUST00000147180	0.741963	0.90213	4.63863	12.0347	2.48948	Cyt_PolyA	exon	NMD
Akr1c19	ENSMUSG00000071551	ENSMUST00000081326,ENSMUST00000118663,ENSMUST00000129751	0.00183939	0.0334501	7.48729	1.47659	15.0741	Cyt_PolyA	exon	Protein Coding
Akr1c20	ENSMUSG00000054757	ENSMUST00000078239,ENSMUST00000080361,ENSMUST00000221564	0.00688071	0.0789666	8.46634	0.817351	17.4711	Cyt_PolyA	exon	Protein Coding
Akr1c6	ENSMUSG00000021210	ENSMUST00000021630,ENSMUST00000156277,ENSMUST00000223118	0.125804	0.419733	12.1206	0.608892	14.2115	Cyt_PolyA	exon	Protein Coding
Akr1c6	ENSMUSG00000021210	ENSMUST00000128695	0.727265	0.896966	3.12842	0.976724	17.2757	Cyt_PolyA	exon	Processed Transcript
Akr1d1	ENSMUSG00000038641	ENSMUST00000040987	0.446662	0.745769	7.65501	0.367616	20.4933	Cyt_PolyA	exon	Protein Coding
Akr1e1	ENSMUSG00000045410	ENSMUST00000091848	0.70148	0.887039	5.17281	0.190017	22.3459	Cyt_PolyA	exon	Protein Coding
Akr1e1	ENSMUSG00000045410	ENSMUST00000131982	0.882234	0.958811	2.78151	1.61539	2.89064	Cyt_PolyA	exon	Processed Transcript
Akr7a5	ENSMUSG00000028743	ENSMUST00000073787	0.284128	0.616267	7.11612	0.439568	7.21522	Cyt_PolyA	exon	Protein Coding
Akt1	ENSMUSG00000001729	ENSMUST00000001780,ENSMUST00000128300	0.737611	0.900671	4.69457	0.2622	8.61715	Cyt_PolyA	exon	Protein Coding
Akt1	ENSMUSG00000001729	ENSMUST00000123563,ENSMUST00000127588	0.924481	0.977122	2.90161	0.396379	22.1782	Cyt_PolyA	exon	Retained Intron
Akt1s1	ENSMUSG00000011096	ENSMUST00000054343,ENSMUST00000107880,ENSMUST00000136232,ENSMUST00000142880,ENSMUST00000207223	0.411344	0.721961	4.12018	0.400434	5.81054	Cyt_PolyA	exon	Protein Coding
Akt2	ENSMUSG00000004056	ENSMUST00000051356,ENSMUST00000085917,ENSMUST00000108342,ENSMUST00000108344,ENSMUST00000167435	0.92197	0.976097	6.17899	0.0695145	20.5676	Cyt_PolyA	exon	Protein Coding
Akt3	ENSMUSG00000019699	ENSMUST00000019843,ENSMUST00000111159,ENSMUST00000111160	0.487232	0.774076	-0.211638	0.751005	22.1777	Cyt_PolyA	exon	Protein Coding
Aktip	ENSMUSG00000031667	ENSMUST00000109609,ENSMUST00000120213,ENSMUST00000120349,ENSMUST00000125257	0.157243	0.467521	3.95359	0.345611	18.2599	Cyt_PolyA	exon	Protein Coding
Alad	ENSMUSG00000028393	ENSMUST00000030090	0.117332	0.405346	7.16739	0.575832	5.19114	Cyt_PolyA	exon	Protein Coding
Alas1	ENSMUSG00000032786	ENSMUST00000074082,ENSMUST00000112524,ENSMUST00000215222,ENSMUST00000219129	1.66805e-08	3.6749e-06	5.26581	4.11085	12.792	Cyt_PolyA	exon	Protein Coding
Alas1	ENSMUSG00000032786	ENSMUST00000123115,ENSMUST00000123601,ENSMUST00000219340	2.67672e-06	0.000251966	1.07861	4.83576	14.4494	Cyt_PolyA	exon	Retained Intron
Alas1	ENSMUSG00000032786	ENSMUST00000133617,ENSMUST00000143125	0.160211	0.472363	3.75892	3.8362	12.6326	Cyt_PolyA	exon	NMD
Alas1	ENSMUSG00000032786	ENSMUST00000134053	1.47877e-07	2.54784e-05	5.88475	3.09606	12.8079	Cyt_PolyA	exon	Processed Transcript
Alas2	ENSMUSG00000025270	ENSMUST00000066337,ENSMUST00000112715	0.635713	0.856868	7.34015	0.347562	15.3283	Cyt_PolyA	exon	Protein Coding
[truncated: 125,355 more rows]

## Sheet: Transcript_Temporal
Gene	Ens	trans.Ensembl	pvalue	padj	Intercept	Amp	Phase	Condition	intron_exon
[truncated: 14,900 more rows]

[truncated: 1 more sheets: Description]
