# Supplementary material for: Comprehensive analysis of the circadian nuclear and cytoplasmic transcriptome in mouse liver
Source: PLoS Genet. 2022 Aug 3;18(8):e1009903. doi: 10.1371/journal.pgen.1009903 (PMC9377612; doi:10.1371/journal.pgen.1009903)
Supplement: S4 Table — (XLSX) [file pgen.1009903.s006.xlsx]

## Sheet: Nuc_cyt_enrichment_DESEQ1
baseMean	log2FoldChange	lfcSE	stat	pvalue	padj	Ens	bio	Gene
699.258	-2.81825	0.12795	430.178	1.48677e-95	1.766e-94	ENSMUSG00000007777	protein_coding	0610009B22Rik
503.844	-0.233144	0.189078	1.51907	0.21776	0.241363	ENSMUSG00000042208	protein_coding	0610010F05Rik
172.023	-1.18745	0.156587	56.4668	5.7155e-14	1.18214e-13	ENSMUSG00000020831	protein_coding	0610010K14Rik
465.592	-2.67426	0.145226	304.393	3.63668e-68	2.63355e-67	ENSMUSG00000107002	protein_coding	0610012G03Rik
842.886	1.47974	0.161178	81.1129	2.13186e-19	5.21607e-19	ENSMUSG00000058706	protein_coding	0610030E20Rik
842.886	1.47974	0.161178	81.1129	2.13186e-19	5.21607e-19	ENSMUSG00000108680	protein_coding	0610030E20Rik
842.229	-2.17417	0.115725	326.82	4.73678e-73	3.72316e-72	ENSMUSG00000060512	protein_coding	0610040J01Rik
671.382	-2.2944	0.161051	185.82	2.59875e-42	1.10211e-41	ENSMUSG00000030663	protein_coding	1110004F10Rik
208.207	-7.123	0.386645	238.019	1.06344e-53	5.73052e-53	ENSMUSG00000039195	protein_coding	1110008P14Rik
444.862	-3.12942	0.122094	579.118	5.83249e-128	1.30594e-126	ENSMUSG00000045237	protein_coding	1110012L19Rik
1064.27	-2.36627	0.13113	296.559	1.85111e-66	1.30493e-65	ENSMUSG00000037971	protein_coding	1110032A03Rik
235.864	1.28599	0.131971	93.8078	3.47699e-22	9.18604e-22	ENSMUSG00000063236	protein_coding	1110038F14Rik
42.1171	-2.49995	0.244655	99.1904	2.2936e-23	6.26493e-23	ENSMUSG00000040591	protein_coding	1110051M20Rik
1067.34	-2.74656	0.218459	139.201	3.9802e-32	1.34453e-31	ENSMUSG00000035171	protein_coding	1110059E24Rik
410.484	-2.04365	0.15385	164.901	9.61509e-38	3.67619e-37	ENSMUSG00000032551	protein_coding	1110059G10Rik
426.067	-1.74005	0.23317	52.7624	3.76434e-13	7.58711e-13	ENSMUSG00000078570	protein_coding	1110065P20Rik
57.5636	-4.11833	0.421663	78.0399	1.00981e-18	2.42057e-18	ENSMUSG00000043687	protein_coding	1190005I06Rik
122.545	-4.51898	0.265021	237.121	1.6692e-53	8.96168e-53	ENSMUSG00000063320	protein_coding	1190007I07Rik
7069.13	-1.24928	0.108725	128.144	1.04392e-29	3.35017e-29	ENSMUSG00000033688	protein_coding	1300017J02Rik
38.9048	-0.229301	0.239783	0.921588	0.337058	0.365076	ENSMUSG00000072694	protein_coding	1500011B03Rik
732.209	-0.817639	0.096955	70.3634	4.93274e-17	1.12539e-16	ENSMUSG00000050088	protein_coding	1600012H06Rik
3892.6	-0.682974	0.148039	21.0921	4.37736e-06	6.58971e-06	ENSMUSG00000054676	protein_coding	1600014C10Rik
134.359	-1.86845	0.193895	88.3431	5.50311e-21	1.40961e-20	ENSMUSG00000047150	protein_coding	1700001C19Rik
134.359	-1.86845	0.193895	88.3431	5.50311e-21	1.40961e-20	ENSMUSG00000116001	protein_coding	1700001C19Rik
228.852	0.309651	0.227391	1.85084	0.173685	0.194578	ENSMUSG00000032300	protein_coding	1700017B05Rik
164.437	4.39813	0.20746	483.099	4.52375e-107	6.69286e-106	ENSMUSG00000044916	protein_coding	1700029I15Rik
57.3648	5.02479	0.363255	261.91	6.57781e-59	3.9386e-58	ENSMUSG00000071103	protein_coding	1700029J07Rik
155.069	1.74519	0.131743	176.21	3.25812e-40	1.31495e-39	ENSMUSG00000052794	protein_coding	1700030K09Rik
87.4567	-0.934462	0.195675	22.6118	1.98268e-06	3.03359e-06	ENSMUSG00000027327	protein_coding	1700037H04Rik
1090.69	-0.975964	0.146991	43.3034	4.68774e-11	8.72318e-11	ENSMUSG00000038323	protein_coding	1700066M21Rik
3.44318	2.49055	0.702045	15.0516	0.000104612	0.000146854	ENSMUSG00000090840	protein_coding	1700092M07Rik
108.983	3.85258	0.264583	202.697	5.38679e-46	2.47293e-45	ENSMUSG00000118506	protein_coding	1700094D03Rik
76.3981	6.67502	0.492389	402.851	1.31888e-89	1.42205e-88	ENSMUSG00000008307	protein_coding	1700109H08Rik
1135.29	-2.41501	0.112558	418.644	4.81463e-93	5.48474e-92	ENSMUSG00000040822	protein_coding	1700123O20Rik
364.36	-1.10416	0.231986	22.1526	2.5182e-06	3.83338e-06	ENSMUSG00000071653	protein_coding	1810009A15Rik
35.2797	-3.84599	0.597799	34.0121	5.47705e-09	9.40026e-09	ENSMUSG00000078607	protein_coding	1810010H24Rik
1270.69	0.674364	0.17347	14.9841	0.000108418	0.000152088	ENSMUSG00000022507	protein_coding	1810013L24Rik
50.8377	-2.93812	0.344954	65.0098	7.45274e-16	1.63798e-15	ENSMUSG00000044145	protein_coding	1810024B03Rik
286.48	-0.229351	0.0973755	5.57543	0.0182142	0.022185	ENSMUSG00000044148	protein_coding	1810030O07Rik
682.344	-3.77912	0.157945	469.674	3.77354e-104	5.25687e-103	ENSMUSG00000054091	protein_coding	1810037I17Rik
20.9544	-2.52197	0.4532	28.6464	8.6875e-08	1.41519e-07	ENSMUSG00000036027	protein_coding	1810046K07Rik
792.67	0.675745	0.306401	4.82125	0.0281109	0.0337712	ENSMUSG00000035372	protein_coding	1810055G02Rik
1496.7	-2.55783	0.199892	146.281	1.12707e-33	3.9429e-33	ENSMUSG00000073155	protein_coding	1810058I24Rik
30.6687	-0.31452	0.308562	1.04234	0.307277	0.334458	ENSMUSG00000027713	protein_coding	1810062G17Rik
256.288	-2.20263	0.225315	88.2261	5.83848e-21	1.49322e-20	ENSMUSG00000042041	protein_coding	2010003K11Rik
442.656	0.163376	0.124392	1.72336	0.189261	0.211077	ENSMUSG00000074829	protein_coding	2010315B03Rik
442.656	0.163376	0.124392	1.72336	0.189261	0.211077	ENSMUSG00000098810	protein_coding	2010315B03Rik
403.332	-3.12399	0.2379	148.119	4.4675e-34	1.57991e-33	ENSMUSG00000030587	protein_coding	2200002D01Rik
612.35	-3.78868	0.106068	1085.39	4.95433e-238	1.03404e-235	ENSMUSG00000021550	protein_coding	2210016F16Rik
268.096	-0.00581784	0.133765	0.00198158	0.964494	0.969054	ENSMUSG00000029559	protein_coding	2210016L21Rik
62.1464	-1.30361	0.180771	51.5374	7.02469e-13	1.40039e-12	ENSMUSG00000071252	protein_coding	2210408I21Rik
787.319	-1.61121	0.161306	95.2325	1.69292e-22	4.5196e-22	ENSMUSG00000078894	protein_coding	2210418O10Rik
98.1058	-2.85074	0.243772	122.954	1.42711e-28	4.43854e-28	ENSMUSG00000032403	protein_coding	2300009A05Rik
61.471	-2.49417	0.269223	79.4571	4.92823e-19	1.19232e-18	ENSMUSG00000079283	protein_coding	2310009B15Rik
325.782	-2.27107	0.186037	137.249	1.06374e-31	3.54824e-31	ENSMUSG00000020133	protein_coding	2310011J03Rik
95.611	0.587503	0.184843	10.1117	0.0014733	0.00193635	ENSMUSG00000049643	protein_coding	2310022A10Rik
329.472	0.411771	0.192024	4.58433	0.0322655	0.0385563	ENSMUSG00000031983	protein_coding	2310022B05Rik
522.271	-1.40783	0.0847652	268.929	1.94252e-60	1.19622e-59	ENSMUSG00000032062	protein_coding	2310030G06Rik
148.225	0.442469	0.138879	10.1984	0.00140566	0.00184952	ENSMUSG00000020441	protein_coding	2310033P09Rik
376.333	-2.02099	0.182325	114.752	8.91688e-27	2.64788e-26	ENSMUSG00000062619	protein_coding	2310039H08Rik
119.964	1.60854	0.152624	111.081	5.6788e-26	1.6515e-25	ENSMUSG00000040177	protein_coding	2310057M21Rik
601.706	0.508838	0.148555	11.6776	0.000632556	0.0008501	ENSMUSG00000050705	protein_coding	2310061I04Rik
1184.61	4.04255	0.144731	646.365	1.37959e-142	4.36984e-141	ENSMUSG00000045411	protein_coding	2410002F23Rik
233.762	-0.232343	0.133009	3.05628	0.0804254	0.0929601	ENSMUSG00000036873	protein_coding	2410004B18Rik
225.636	-0.0267846	0.13231	0.0410282	0.839483	0.855364	ENSMUSG00000032840	protein_coding	2410131K14Rik
218.155	-1.5942	0.27052	33.2	8.31525e-09	1.41674e-08	ENSMUSG00000071632	protein_coding	2510002D24Rik
325.383	-0.438127	0.182287	5.76102	0.0163856	0.0200308	ENSMUSG00000043391	protein_coding	2510009E07Rik
259.077	-1.18551	0.215073	29.6525	5.16862e-08	8.51216e-08	ENSMUSG00000044496	protein_coding	2510039O18Rik
635.418	-2.36188	0.107322	445.786	5.95905e-99	7.57882e-98	ENSMUSG00000052419	protein_coding	2610001J05Rik
598.353	-1.89576	0.0937302	388.439	1.80975e-86	1.83774e-85	ENSMUSG00000031242	protein_coding	2610002M06Rik
529.379	1.22158	0.126813	90.7361	1.64171e-21	4.26787e-21	ENSMUSG00000060301	protein_coding	2610008E11Rik
644.294	1.48402	0.203844	50.9763	9.34857e-13	1.85795e-12	ENSMUSG00000091474	protein_coding	2610021A01Rik
304.544	0.255393	0.126616	4.06365	0.0438157	0.0517866	ENSMUSG00000071302	protein_coding	2610044O15Rik8
325.576	-0.403259	0.137986	8.52665	0.00349984	0.0044937	ENSMUSG00000059482	protein_coding	2610301B20Rik
4961.02	0.903969	0.137401	42.6073	6.69102e-11	1.23898e-10	ENSMUSG00000010277	protein_coding	2610507B11Rik
152.675	-1.52384	0.202296	54.751	1.36809e-13	2.79452e-13	ENSMUSG00000028536	protein_coding	2610528J11Rik
104.213	1.79017	0.162512	121.747	2.62216e-28	8.08436e-28	ENSMUSG00000034601	protein_coding	2700049A03Rik
204.909	-0.836918	0.106154	62.1037	3.25834e-15	7.00322e-15	ENSMUSG00000024273	protein_coding	2700062C07Rik
59.7529	1.70225	0.249118	46.2199	1.05699e-11	2.01502e-11	ENSMUSG00000053080	protein_coding	2700081O15Rik
608.039	2.83358	0.157129	291.887	1.92951e-65	1.32659e-64	ENSMUSG00000062198	protein_coding	2700097O09Rik
831.68	-1.32254	0.0830457	246.958	1.19602e-55	6.70783e-55	ENSMUSG00000031984	protein_coding	2810004N23Rik
209.873	-2.27647	0.109865	409.864	3.92462e-91	4.33563e-90	ENSMUSG00000047635	protein_coding	2810006K23Rik
139.159	1.47819	0.154245	90.7323	1.64484e-21	4.27505e-21	ENSMUSG00000020491	protein_coding	2810021J22Rik
2745.99	0.205345	0.110025	3.4807	0.0620883	0.0725543	ENSMUSG00000026227	protein_coding	2810459M11Rik
1768.23	1.33594	0.243015	29.2185	6.46601e-08	1.0598e-07	ENSMUSG00000051339	protein_coding	2900026A02Rik
53.1389	-0.977081	0.45418	4.55284	0.0328642	0.0392356	ENSMUSG00000079737	protein_coding	3110001I22Rik
13.1802	-2.07404	0.363725	31.9445	1.5864e-08	2.67097e-08	ENSMUSG00000026388	protein_coding	3110009E18Rik
21.3458	4.40632	0.534013	79.4445	4.95973e-19	1.1997e-18	ENSMUSG00000094958	protein_coding	3110021N24Rik
253.954	-2.58928	0.12184	418.605	4.90919e-93	5.58701e-92	ENSMUSG00000025102	protein_coding	3110040N11Rik
353.215	0.0586205	0.327441	0.032048	0.857922	0.872554	ENSMUSG00000053553	protein_coding	3110082I17Rik
7.53267	-0.0544144	0.468774	0.0136996	0.906824	0.917341	ENSMUSG00000063364	protein_coding	3300002I08Rik
539.226	-0.823038	0.108622	56.8275	4.75757e-14	9.86805e-14	ENSMUSG00000033111	protein_coding	3830406C13Rik
76.4333	0.320345	0.249622	1.64256	0.199974	0.222451	ENSMUSG00000064202	protein_coding	4430402I18Rik
2144.71	2.48975	0.149201	251.076	1.51329e-56	8.63219e-56	ENSMUSG00000062822	protein_coding	4833420G17Rik
1899.5	-1.04006	0.144994	50.4075	1.24916e-12	2.47125e-12	ENSMUSG00000025871	protein_coding	4833439L19Rik
244.172	-1.40241	0.12572	121.3	3.28562e-28	1.00926e-27	ENSMUSG00000036934	protein_coding	4921524J17Rik
1477.65	0.92554	0.0998697	84.5899	3.67128e-20	9.17858e-20	ENSMUSG00000027309	protein_coding	4930402H24Rik
163.305	-1.34294	0.138648	91.9494	8.89211e-22	2.32508e-21	ENSMUSG00000046567	protein_coding	4930430F08Rik
60.2052	-1.26732	0.284958	19.3129	1.10952e-05	1.63759e-05	ENSMUSG00000021747	protein_coding	4930452B06Rik
1175.52	-0.760931	0.134299	31.7574	1.74686e-08	2.93732e-08	ENSMUSG00000059920	protein_coding	4930453N24Rik
154.134	2.66625	0.195464	175.808	3.98766e-40	1.60716e-39	ENSMUSG00000044906	protein_coding	4930503L19Rik
134.815	-0.480852	0.15497	9.64053	0.0019033	0.00248279	ENSMUSG00000072762	protein_coding	4930522L14Rik
288.031	0.317718	0.183943	2.97929	0.0843365	0.0973363	ENSMUSG00000090394	protein_coding	4930523C07Rik
12.1381	3.11312	0.434065	66.0831	4.32316e-16	9.57715e-16	ENSMUSG00000034063	protein_coding	4930590J08Rik
5133.56	-1.99417	0.170787	126.755	2.10188e-29	6.70126e-29	ENSMUSG00000031938	protein_coding	4931406C07Rik
555.374	1.58755	0.0999768	245.369	2.6548e-55	1.47688e-54	ENSMUSG00000066571	protein_coding	4931406P16Rik
66.9646	0.603991	0.194347	9.74048	0.00180254	0.0023553	ENSMUSG00000022179	protein_coding	4931414P19Rik
76.5287	2.17847	0.245371	76.2826	2.45845e-18	5.8202e-18	ENSMUSG00000014837	protein_coding	4931428F04Rik
1059.92	3.07373	0.243724	137.002	1.20483e-31	4.01427e-31	ENSMUSG00000037270	protein_coding	4932438A13Rik
21.0157	3.93732	1.32695	7.20062	0.00728783	0.0091562	ENSMUSG00000090369	protein_coding	4933411K16Rik
101.408	3.5522	0.394678	70.2321	5.27206e-17	1.20164e-16	ENSMUSG00000020807	protein_coding	4933427D14Rik
1059.17	-1.07755	0.0990602	115.971	4.8237e-27	1.44156e-26	ENSMUSG00000027942	protein_coding	4933434E20Rik
378.976	1.97804	0.126666	234.333	6.76798e-53	3.57452e-52	ENSMUSG00000118504	protein_coding	4933434E20Rik
886.913	0.0145807	0.157	0.0086563	0.925872	0.934427	ENSMUSG00000036046	protein_coding	5031439G07Rik
178.858	0.788766	0.148962	27.898	1.27884e-07	2.06852e-07	ENSMUSG00000072763	protein_coding	5430403G16Rik
165.556	-0.895045	0.12846	48.2996	3.65818e-12	7.10837e-12	ENSMUSG00000073755	protein_coding	5730409E04Rik
552.206	-0.648903	0.308419	4.39042	0.0361413	0.0429944	ENSMUSG00000057181	protein_coding	5730455P16Rik
344.509	1.3728	0.117995	132.689	1.0572e-30	3.45832e-30	ENSMUSG00000029089	protein_coding	5730480H06Rik
3.99403	1.65856	0.581164	8.99689	0.00270439	0.00349927	ENSMUSG00000032985	protein_coding	5730522E02Rik
550.835	1.05929	0.112523	87.2793	9.42273e-21	2.3968e-20	ENSMUSG00000022195	protein_coding	6030458C11Rik
184.178	0.749248	0.250796	8.8481	0.00293394	0.00378958	ENSMUSG00000031824	protein_coding	6430548M08Rik
136.775	3.00345	0.185569	256.603	9.43936e-58	5.5136e-57	ENSMUSG00000074646	protein_coding	6430550D23Rik
275.9	1.19622	0.110554	116.34	4.00468e-27	1.19925e-26	ENSMUSG00000047466	protein_coding	8030462N17Rik
275.9	1.19622	0.110554	116.34	4.00468e-27	1.19925e-26	ENSMUSG00000116473	protein_coding	8030462N17Rik
508.136	4.06548	0.203486	334.42	1.04725e-74	8.52389e-74	ENSMUSG00000116953	protein_coding	9030025P20Rik
0.0490584	-1.2332	3.00318	-1.02492	1	1	ENSMUSG00000073158	protein_coding	9030624G23Rik
80.5973	0.797922	0.17528	20.8641	4.93055e-06	7.40818e-06	ENSMUSG00000030823	protein_coding	9130019O22Rik
217.914	1.00782	0.144406	48.2801	3.69492e-12	7.17855e-12	ENSMUSG00000062944	protein_coding	9130023H24Rik
149.725	-3.21482	0.140762	482.25	6.9217e-107	1.0189e-105	ENSMUSG00000101892	protein_coding	9130401M01Rik
149.725	-3.21482	0.140762	482.25	6.9217e-107	1.0189e-105	ENSMUSG00000116094	protein_coding	9130401M01Rik
338.592	-2.75097	0.292809	77.8686	1.10126e-18	2.63762e-18	ENSMUSG00000038768	protein_coding	9130409I23Rik
379.084	3.10054	0.128356	552.444	3.70089e-122	7.29445e-121	ENSMUSG00000059939	protein_coding	9430015G10Rik
204.475	-0.938902	0.242165	14.7939	0.000119922	0.000167822	ENSMUSG00000040139	protein_coding	9430038I01Rik
2830.89	-1.77057	0.0959116	322.165	4.89026e-72	3.78275e-71	ENSMUSG00000036275	protein_coding	9530068E07Rik
770.109	1.99573	0.135369	204.402	2.28661e-46	1.05552e-45	ENSMUSG00000046138	protein_coding	9930021J03Rik
422.157	2.77285	0.123929	471.222	1.73687e-104	2.43411e-103	ENSMUSG00000044730	protein_coding	9930104L06Rik
42.6408	2.93669	0.404497	49.0207	2.53274e-12	4.95276e-12	ENSMUSG00000069893	protein_coding	9930111J21Rik1
252.095	1.86119	0.17932	102.93	3.47205e-24	9.66911e-24	ENSMUSG00000069892	protein_coding	9930111J21Rik2
5.2586	4.20603	0.691574	46.0132	1.1746e-11	2.23594e-11	ENSMUSG00000113880	protein_coding	A030005L19Rik
291.289	-0.159401	0.160442	0.987434	0.32037	0.347968	ENSMUSG00000079144	protein_coding	A130010J15Rik
4091.47	1.50289	0.168844	75.9336	2.93362e-18	6.9297e-18	ENSMUSG00000052595	protein_coding	A1cf
516.091	-3.77876	0.230128	219.212	1.3439e-49	6.59981e-49	ENSMUSG00000047228	protein_coding	A2ml1
840.537	-2.99339	0.129239	468.18	7.97815e-104	1.10353e-102	ENSMUSG00000047613	protein_coding	A430005L14Rik
208.821	1.8704	0.188493	94.2479	2.78381e-22	7.37972e-22	ENSMUSG00000056014	protein_coding	A430033K04Rik
32.2164	3.49608	0.33428	124.011	8.37876e-29	2.6262e-28	ENSMUSG00000090863	protein_coding	A530084C06Rik
20.627	2.09505	0.355614	35.4688	2.59173e-09	4.50844e-09	ENSMUSG00000052760	protein_coding	A630001G21Rik
132.578	1.25407	0.189058	43.2694	4.76973e-11	8.87293e-11	ENSMUSG00000116673	protein_coding	A630089N07Rik
10.5135	3.56771	0.509465	70.2229	5.29679e-17	1.2068e-16	ENSMUSG00000096923	protein_coding	A730071L15Rik
33.7802	0.449828	0.180793	6.44946	0.0110986	0.0137415	ENSMUSG00000054057	protein_coding	A930004D18Rik
273.938	4.1262	0.709394	26.5165	2.61299e-07	4.17165e-07	ENSMUSG00000090622	protein_coding	A930033H14Rik
180.545	-0.871231	0.285301	9.20839	0.00240909	0.00312721	ENSMUSG00000057191	protein_coding	AB124611
4.76366	-3.97712	1.1489	10.2096	0.00139708	0.00183886	ENSMUSG00000118552	protein_coding	AC124742.1
2.23515	0.108331	0.990533	0.0119255	0.913041	0.922751	ENSMUSG00000079192	protein_coding	AC125149.1
48.012	0.500017	0.299091	2.79444	0.094592	0.10869	ENSMUSG00000118607	protein_coding	AC147806.2
21314.5	4.82671	0.11966	1190.16	8.37561e-261	2.57616e-258	ENSMUSG00000095041	protein_coding	AC149090.1
398.551	-2.50579	0.232097	105.007	1.21733e-24	3.4227e-24	ENSMUSG00000118653	protein_coding	AC159819.1
2.82572	-3.41523	0.994309	11.1028	0.000861978	0.00114904	ENSMUSG00000118528	protein_coding	AC166256.1
1.71142	-2.2048	1.64547	1.68316	0.194504	0.216635	ENSMUSG00000118590	protein_coding	AC167036.1
13.0862	0.0604723	0.412506	0.0231691	0.879018	0.892457	ENSMUSG00000111559	protein_coding	AEKR01077154.1
14877.9	-0.602238	0.158016	14.4215	0.000146122	0.000203464	ENSMUSG00000035875	protein_coding	AI182371
63.2389	-1.17307	0.26293	19.5687	9.70485e-06	1.43703e-05	ENSMUSG00000062753	protein_coding	AI413582
46.652	0.664322	0.250341	7.07593	0.00781262	0.00978398	ENSMUSG00000074384	protein_coding	AI429214
28.3588	2.05716	0.374675	29.8684	4.62397e-08	7.62915e-08	ENSMUSG00000045165	protein_coding	AI467606
509.795	0.666533	0.114766	33.5349	6.99964e-09	1.19783e-08	ENSMUSG00000010290	protein_coding	AI597479
377.87	0.369538	0.188071	3.8514	0.0497044	0.0584452	ENSMUSG00000034382	protein_coding	AI661453
293.873	0.0172517	0.166381	0.010899	0.916853	0.926124	ENSMUSG00000047423	protein_coding	AI837181
659.408	-0.317259	0.0919729	11.896	0.000562539	0.000758094	ENSMUSG00000056383	protein_coding	AI987944
287.166	-4.71793	0.497212	66.7445	3.09076e-16	6.87829e-16	ENSMUSG00000115423	protein_coding	AL731706.1
65.2496	-4.09726	0.421658	76.6998	1.99022e-18	4.72608e-18	ENSMUSG00000116563	protein_coding	AL731706.2
0.477456	-0.0403875	1.97513	-0.0231124	1	1	ENSMUSG00000118600	protein_coding	AL929275.1
26.0248	0.326906	0.249262	1.77329	0.182975	0.204437	ENSMUSG00000051669	protein_coding	AU021092
1986.91	0.371134	0.157711	5.5231	0.0187669	0.0228179	ENSMUSG00000078584	protein_coding	AU022252
597.132	1.35928	0.118988	127.13	1.74021e-29	5.55139e-29	ENSMUSG00000028830	protein_coding	AU040320
214.685	0.52091	0.168101	9.55895	0.00198977	0.00259211	ENSMUSG00000078435	protein_coding	AU041133
321.197	0.846808	0.147136	32.8071	1.01772e-08	1.72793e-08	ENSMUSG00000074166	protein_coding	AW146154
417.761	-1.24136	0.139968	76.6606	2.03014e-18	4.81987e-18	ENSMUSG00000039182	protein_coding	AW209491
2135.74	1.91265	0.129035	206.095	9.7682e-47	4.53418e-46	ENSMUSG00000041935	protein_coding	AW549877
86.75	4.14462	0.881492	17.5647	2.77703e-05	4.02105e-05	ENSMUSG00000033632	protein_coding	AW554918
205.989	1.08216	0.166163	41.891	9.65047e-11	1.77602e-10	ENSMUSG00000036678	protein_coding	Aaas
3140.07	1.35889	0.45014	8.79587	0.00301914	0.00389575	ENSMUSG00000029482	protein_coding	Aacs
17319.1	-1.89902	0.164285	124.975	5.15294e-29	1.62338e-28	ENSMUSG00000027761	protein_coding	Aadac
2411.59	-2.38532	0.202869	125.036	4.99731e-29	1.5752e-28	ENSMUSG00000057228	protein_coding	Aadat
987.914	-0.0253445	0.107943	0.0551613	0.814314	0.832549	ENSMUSG00000037257	protein_coding	Aagab
886.468	2.00978	0.118635	270.466	8.97958e-61	5.57077e-60	ENSMUSG00000057230	protein_coding	Aak1
807.53	-3.79963	0.163106	442	3.97327e-98	4.9935e-97	ENSMUSG00000035642	protein_coding	Aamdc
2703.42	-1.33144	0.102499	163.298	2.15349e-37	8.1907e-37	ENSMUSG00000006299	protein_coding	Aamp
362.259	-1.4836	0.0902336	264.069	2.22589e-59	1.3459e-58	ENSMUSG00000027628	protein_coding	Aar2
2535.89	0.156479	0.118598	1.74019	0.187115	0.208843	ENSMUSG00000031960	protein_coding	Aars
362.693	1.3528	0.145079	84.7809	3.33322e-20	8.34948e-20	ENSMUSG00000023938	protein_coding	Aars2
432.688	-1.12476	0.14961	55.3136	1.02757e-13	2.10669e-13	ENSMUSG00000075528	protein_coding	Aarsd1
723.213	3.58837	0.150744	490.201	1.28866e-108	1.94849e-107	ENSMUSG00000055923	protein_coding	Aasdh
968.75	-1.03826	0.143966	50.9754	9.3531e-13	1.85822e-12	ENSMUSG00000025894	protein_coding	Aasdhppt
4474.84	-0.686044	0.140359	23.6719	1.14238e-06	1.76826e-06	ENSMUSG00000029695	protein_coding	Aass
249.079	-0.328543	0.132007	6.19804	0.0127892	0.0157563	ENSMUSG00000018697	protein_coding	Aatf
101.285	1.38638	0.276728	24.4563	7.60136e-07	1.18808e-06	ENSMUSG00000025375	protein_coding	Aatk
5296.8	-1.42869	0.131812	113.022	2.13383e-26	6.2711e-26	ENSMUSG00000057880	protein_coding	Abat
7099.27	1.55393	0.143698	111.761	4.02998e-26	1.1755e-25	ENSMUSG00000015243	protein_coding	Abca1
1313.93	2.83412	0.251891	110.905	6.20648e-26	1.80003e-25	ENSMUSG00000026944	protein_coding	Abca2
932.715	0.74736	0.141699	27.5465	1.53363e-07	2.47482e-07	ENSMUSG00000024130	protein_coding	Abca3
161.935	0.262082	0.141528	3.43798	0.0637135	0.0743716	ENSMUSG00000018800	protein_coding	Abca5
4006.34	1.02747	0.194552	27.3267	1.7182e-07	2.76731e-07	ENSMUSG00000044749	protein_coding	Abca6
187.229	4.87718	0.965424	18.7491	1.49097e-05	2.18295e-05	ENSMUSG00000035722	protein_coding	Abca7
2751.58	1.19226	0.222639	27.9059	1.27359e-07	2.06059e-07	ENSMUSG00000041828	protein_coding	Abca8a
2391.65	1.34844	0.177802	55.5812	8.96756e-14	1.84108e-13	ENSMUSG00000020620	protein_coding	Abca8b
197.108	2.00962	0.195156	100.963	9.37201e-24	2.58167e-23	ENSMUSG00000041797	protein_coding	Abca9
1125.75	0.408866	0.126939	10.3452	0.0012981	0.00171244	ENSMUSG00000031974	protein_coding	Abcb10
14883.3	1.76534	0.226485	57.3125	3.71787e-14	7.74038e-14	ENSMUSG00000027048	protein_coding	Abcb11
24.3899	2.56795	0.44775	31.5394	1.95435e-08	3.28055e-08	ENSMUSG00000040584	protein_coding	Abcb1a
3837.4	0.496086	0.232939	4.51348	0.0336288	0.0401034	ENSMUSG00000042476	protein_coding	Abcb4
1419.69	0.0962871	0.117706	0.669176	0.413339	0.443302	ENSMUSG00000026198	protein_coding	Abcb6
1195.88	-1.36662	0.118722	128.119	1.05706e-29	3.39142e-29	ENSMUSG00000031333	protein_coding	Abcb7
668.005	1.02046	0.116452	75.5786	3.51143e-18	8.26451e-18	ENSMUSG00000028973	protein_coding	Abcb8
50.9594	1.41034	0.176777	67.1842	2.47284e-16	5.51997e-16	ENSMUSG00000029408	protein_coding	Abcb9
86.8462	2.26329	0.208534	116.224	4.24627e-27	1.27095e-26	ENSMUSG00000023088	protein_coding	Abcc1
504.182	5.07696	0.179012	727.39	3.30925e-160	1.54098e-158	ENSMUSG00000032842	protein_coding	Abcc10
21923.7	3.11176	0.211513	184.258	5.69775e-42	2.4059e-41	ENSMUSG00000025194	protein_coding	Abcc2
2410.51	1.41891	0.17108	66.257	3.95802e-16	8.78324e-16	ENSMUSG00000020865	protein_coding	Abcc3
450.395	3.91264	0.199685	327.57	3.25196e-73	2.5647e-72	ENSMUSG00000022822	protein_coding	Abcc5
6283.73	3.88485	0.160416	468.606	6.44404e-104	8.92393e-103	ENSMUSG00000030834	protein_coding	Abcc6
450.703	0.700388	0.123299	32.0909	1.47125e-08	2.48211e-08	ENSMUSG00000030249	protein_coding	Abcc9
361.89	0.854165	0.155119	30.0155	4.28615e-08	7.0888e-08	ENSMUSG00000031378	protein_coding	Abcd1
170.369	-1.19286	0.264278	19.8681	8.29729e-06	1.23351e-05	ENSMUSG00000055782	protein_coding	Abcd2
16485.8	-1.34077	0.188256	48.9989	2.56107e-12	5.00648e-12	ENSMUSG00000028127	protein_coding	Abcd3
410.923	2.02992	0.143419	190.138	2.96569e-43	1.28287e-42	ENSMUSG00000021240	protein_coding	Abcd4
3547.71	-0.872973	0.194837	19.7785	8.69549e-06	1.29123e-05	ENSMUSG00000058355	protein_coding	Abce1
1270.15	-0.248349	0.109975	5.09549	0.0239881	0.0289762	ENSMUSG00000038762	protein_coding	Abcf1
749.415	-0.0261077	0.11031	0.0560668	0.812824	0.831099	ENSMUSG00000028953	protein_coding	Abcf2
1440.65	1.14632	0.134891	70.5149	4.56802e-17	1.04402e-16	ENSMUSG00000003234	protein_coding	Abcf3
209.345	0.89705	0.178234	25.1297	5.36016e-07	8.44106e-07	ENSMUSG00000024030	protein_coding	Abcg1
2075.83	-1.19585	0.148064	63.4824	1.61808e-15	3.5107e-15	ENSMUSG00000029802	protein_coding	Abcg2
325.37	0.71759	0.216459	10.9054	0.000958866	0.00127543	ENSMUSG00000029299	protein_coding	Abcg3
2913.11	2.04846	0.386755	25.9839	3.44272e-07	5.47239e-07	ENSMUSG00000040505	protein_coding	Abcg5
1612.93	1.58951	0.342669	20.5217	5.8959e-06	8.82121e-06	ENSMUSG00000024254	protein_coding	Abcg8
209.865	-0.119437	0.120193	0.993321	0.318932	0.346439	ENSMUSG00000033157	protein_coding	Abhd10
1165.05	0.515933	0.0953566	29.1465	6.71077e-08	1.09869e-07	ENSMUSG00000040532	protein_coding	Abhd11
618.79	-0.911278	0.084777	114.362	1.08555e-26	3.21701e-26	ENSMUSG00000032046	protein_coding	Abhd12
923.929	0.148413	0.127226	1.36069	0.243418	0.26815	ENSMUSG00000040396	protein_coding	Abhd13
264.497	-0.565723	0.194471	8.41684	0.00371761	0.00476545	ENSMUSG00000042210	protein_coding	Abhd14a
5016.54	-0.607474	0.137604	19.3481	1.08929e-05	1.60814e-05	ENSMUSG00000042073	protein_coding	Abhd14b
281.068	-0.364451	0.235501	2.39013	0.122103	0.138895	ENSMUSG00000000686	protein_coding	Abhd15
428.512	0.834205	0.155601	28.4332	9.69901e-08	1.57644e-07	ENSMUSG00000007036	protein_coding	Abhd16a
568.771	-3.46388	0.195249	263.342	3.20711e-59	1.9322e-58	ENSMUSG00000003346	protein_coding	Abhd17a
618.768	-0.807557	0.298385	7.2332	0.00715675	0.00899635	ENSMUSG00000047368	protein_coding	Abhd17b
1187.25	-1.72288	0.105687	252.522	7.3219e-57	4.20108e-56	ENSMUSG00000038459	protein_coding	Abhd17c
572.903	0.645829	0.126772	25.766	3.85417e-07	6.11229e-07	ENSMUSG00000037818	protein_coding	Abhd18
572.903	0.645829	0.126772	25.766	3.85417e-07	6.11229e-07	ENSMUSG00000115963	protein_coding	Abhd18
1163.57	0.612752	0.16951	12.9813	0.000314622	0.000430346	ENSMUSG00000039202	protein_coding	Abhd2
1216.39	-1.10269	0.128012	72.547	1.63098e-17	3.77483e-17	ENSMUSG00000002475	protein_coding	Abhd3
848.891	-0.518314	0.147885	12.2227	0.000472112	0.000639328	ENSMUSG00000040997	protein_coding	Abhd4
1267.39	-2.05629	0.237558	69.4127	7.98715e-17	1.80988e-16	ENSMUSG00000032540	protein_coding	Abhd5
686.791	-1.19116	0.276029	18.1246	2.06916e-05	3.01438e-05	ENSMUSG00000025277	protein_coding	Abhd6
43.6741	-4.07264	0.377778	98.9244	2.62332e-23	7.15552e-23	ENSMUSG00000007950	protein_coding	Abhd8
896.814	-0.422184	0.15743	7.16594	0.00743007	0.00932489	ENSMUSG00000058835	protein_coding	Abi1
46.1279	1.4122	0.288844	23.5653	1.20748e-06	1.86656e-06	ENSMUSG00000026782	protein_coding	Abi2
106.954	0.565904	0.210909	7.21848	0.00721568	0.00906653	ENSMUSG00000018381	protein_coding	Abi3
90.1529	0.425546	0.153739	7.68918	0.00555529	0.00704003	ENSMUSG00000035258	protein_coding	Abi3bp
112.553	0.619676	0.175372	12.5227	0.00040204	0.000547292	ENSMUSG00000038827	protein_coding	Abitram
737.978	2.06029	0.15035	175.746	4.11462e-40	1.65662e-39	ENSMUSG00000026842	protein_coding	Abl1
513.947	2.54471	0.156206	242.978	8.817e-55	4.84272e-54	ENSMUSG00000026596	protein_coding	Abl2
1083.31	1.17638	0.233586	24.7066	6.6755e-07	1.04589e-06	ENSMUSG00000025085	protein_coding	Ablim1
73.579	3.66602	0.631397	28.356	1.00936e-07	1.64012e-07	ENSMUSG00000029095	protein_coding	Ablim2
1022.04	1.47522	0.214937	45.257	1.72798e-11	3.26807e-11	ENSMUSG00000032735	protein_coding	Ablim3
114.822	1.95774	0.65692	8.29055	0.00398519	0.00509616	ENSMUSG00000017631	protein_coding	Abr
427.524	-3.27567	0.178763	287.2	2.02585e-64	1.36395e-63	ENSMUSG00000078453	protein_coding	Abracl
234.32	1.2255	0.113105	116.779	3.20932e-27	9.63043e-27	ENSMUSG00000035234	protein_coding	Abraxas1
687.712	-0.311432	0.0849952	13.4289	0.000247771	0.000341584	ENSMUSG00000030965	protein_coding	Abraxas2
176.937	-3.05488	0.192053	224.017	1.20278e-50	6.06738e-50	ENSMUSG00000036376	protein_coding	Abt1
406.945	0.296374	0.189692	2.43849	0.11839	0.134853	ENSMUSG00000030083	protein_coding	Abtb1
228.042	0.595073	0.333255	3.16617	0.0751784	0.0871625	ENSMUSG00000032724	protein_coding	Abtb2
5249.56	1.09673	0.189474	32.7346	1.05642e-08	1.7926e-08	ENSMUSG00000036138	protein_coding	Acaa1a
12755.1	-0.0129313	0.277965	0.00216439	0.962893	0.967612	ENSMUSG00000010651	protein_coding	Acaa1b
15286.8	-2.36951	0.14427	244.058	5.12755e-55	2.83763e-54	ENSMUSG00000036880	protein_coding	Acaa2
3594.02	1.3156	0.176123	53.9917	2.01343e-13	4.08843e-13	ENSMUSG00000020532	protein_coding	Acaca
3855.71	1.96828	0.382196	24.6943	6.71829e-07	1.05231e-06	ENSMUSG00000042010	protein_coding	Acacb
495.499	1.63816	0.13547	140.702	1.86926e-32	6.37337e-32	ENSMUSG00000029456	protein_coding	Acad10
6624.48	-0.852827	0.144553	34.3151	4.68724e-09	8.07196e-09	ENSMUSG00000090150	protein_coding	Acad11
172.75	-0.878288	0.137178	40.6979	1.77679e-10	3.23577e-10	ENSMUSG00000042647	protein_coding	Acad12
1572.83	-0.857412	0.144423	34.7525	3.74405e-09	6.47632e-09	ENSMUSG00000031969	protein_coding	Acad8
647.593	0.00494719	0.100295	0.00247095	0.960355	0.96531	ENSMUSG00000027710	protein_coding	Acad9
3119	-2.24838	0.141725	230.075	5.74219e-52	2.98288e-51	ENSMUSG00000026003	protein_coding	Acadl
5460.74	-1.60124	0.116695	179.464	6.34459e-41	2.60286e-40	ENSMUSG00000062908	protein_coding	Acadm
2363.3	-1.70281	0.147398	126.506	2.38226e-29	7.57863e-29	ENSMUSG00000029545	protein_coding	Acads
4401.98	-1.61421	0.121312	168.662	1.45019e-38	5.63868e-38	ENSMUSG00000030861	protein_coding	Acadsb
6913.72	-0.748342	0.0985801	57.0014	4.35509e-14	9.04609e-14	ENSMUSG00000018574	protein_coding	Acadvl
149.247	3.30948	0.205209	247.978	7.1663e-56	4.04051e-55	ENSMUSG00000001588	protein_coding	Acap1
676.673	1.20192	0.0849035	197.302	8.10245e-45	3.63677e-44	ENSMUSG00000049076	protein_coding	Acap2
130.264	2.7142	0.195854	185.326	3.33142e-42	1.41181e-41	ENSMUSG00000029033	protein_coding	Acap3
7037.35	-2.36957	0.134139	282.484	2.15871e-63	1.43033e-62	ENSMUSG00000032047	protein_coding	Acat1
2198.48	-1.52284	0.187857	62.9062	2.16789e-15	4.68274e-15	ENSMUSG00000023832	protein_coding	Acat2
10296.8	0.226248	0.0948162	5.68803	0.017081	0.0208526	ENSMUSG00000062480	protein_coding	Acat3
600.574	-0.20337	0.103044	3.89719	0.0483669	0.0569298	ENSMUSG00000026499	protein_coding	Acbd3
1142.75	-0.944877	0.13949	45.1384	1.83591e-11	3.46994e-11	ENSMUSG00000056938	protein_coding	Acbd4
6156.36	-1.67151	0.173701	87.8657	7.00513e-21	1.78769e-20	ENSMUSG00000026781	protein_coding	Acbd5
247.206	-3.48543	0.171495	355.55	2.62134e-79	2.30017e-78	ENSMUSG00000033701	protein_coding	Acbd6
158.079	1.81579	0.245703	52.1597	5.11655e-13	1.02559e-12	ENSMUSG00000040272	protein_coding	Accs
339.071	0.91084	0.140551	41.5624	1.14169e-10	2.0945e-10	ENSMUSG00000038000	protein_coding	Acd
253.052	1.57741	0.603273	6.53097	0.0106012	0.0131425	ENSMUSG00000038007	protein_coding	Acer2
556.637	0.0888386	0.11639	0.582322	0.445404	0.475292	ENSMUSG00000030760	protein_coding	Acer3
2187.7	2.97729	0.111033	631.213	2.72272e-139	7.91622e-138	ENSMUSG00000022185	protein_coding	Acin1
21.1806	0.897259	0.464895	3.71783	0.0538342	0.0631995	ENSMUSG00000037872	protein_coding	Ackr1
50.038	1.04108	0.235251	19.551	9.79482e-06	1.44987e-05	ENSMUSG00000044534	protein_coding	Ackr2
24.5284	1.42242	0.333437	18.2192	1.96889e-05	2.87188e-05	ENSMUSG00000079355	protein_coding	Ackr4
9601.88	-0.420975	0.38075	1.21813	0.269728	0.295601	ENSMUSG00000020917	protein_coding	Acly
947.235	-2.2973	0.268382	66.7385	3.10024e-16	6.89807e-16	ENSMUSG00000026348	protein_coding	Acmsd
1085.54	0.683601	0.193744	12.337	0.000444079	0.000602413	ENSMUSG00000070985	protein_coding	Acnat1
672.149	-0.899122	0.456072	3.82634	0.0504529	0.0593133	ENSMUSG00000060317	protein_coding	Acnat2
4045.59	-0.35157	0.0996054	12.4282	0.000422897	0.000574747	ENSMUSG00000028405	protein_coding	Aco1
2797.24	0.61759	0.142168	18.7321	1.5043e-05	2.20192e-05	ENSMUSG00000022477	protein_coding	Aco2
184.575	-2.25482	0.329839	42.8485	5.91463e-11	1.09643e-10	ENSMUSG00000072949	protein_coding	Acot1
298.979	0.754179	0.194846	14.8473	0.000116572	0.000163251	ENSMUSG00000034853	protein_coding	Acot11
3300.52	-0.193568	0.195237	0.982211	0.321654	0.349265	ENSMUSG00000021620	protein_coding	Acot12
1479	-4.19241	0.140167	702.409	8.95134e-155	3.63275e-153	ENSMUSG00000006717	protein_coding	Acot13
34.264	-2.60914	0.315861	63.4199	1.67024e-15	3.62185e-15	ENSMUSG00000021226	protein_coding	Acot2
81.5067	-1.22951	0.691769	3.0689	0.0798034	0.0922502	ENSMUSG00000021228	protein_coding	Acot3
1016.39	0.0279083	0.426903	0.00427325	0.947879	0.954576	ENSMUSG00000052392	protein_coding	Acot4
41.7019	-1.44376	0.779023	3.30598	0.0690283	0.0803669	ENSMUSG00000028937	protein_coding	Acot7
296.311	-0.433996	0.171351	6.39655	0.0114343	0.0141452	ENSMUSG00000017307	protein_coding	Acot8
149.779	-1.41003	0.157448	78.2936	8.88105e-19	2.13101e-18	ENSMUSG00000025287	protein_coding	Acot9
47198.3	-0.420721	0.166285	6.37895	0.0115482	0.0142816	ENSMUSG00000020777	protein_coding	Acox1
3245.35	-0.347996	0.156993	4.90188	0.0268275	0.0322891	ENSMUSG00000021751	protein_coding	Acox2
1410.85	1.66438	0.15453	110.452	7.80244e-26	2.25898e-25	ENSMUSG00000029098	protein_coding	Acox3
2548.47	-3.22122	0.100887	867.614	1.07745e-190	1.01559e-188	ENSMUSG00000044573	protein_coding	Acp1
2241.5	1.24493	0.109978	124.627	6.14179e-29	1.93127e-28	ENSMUSG00000002103	protein_coding	Acp2
1563.36	-1.79474	0.127007	188.521	6.68615e-43	2.87837e-42	ENSMUSG00000001348	protein_coding	Acp5
1148.69	1.26444	0.110588	127.265	1.62523e-29	5.18866e-29	ENSMUSG00000028093	protein_coding	Acp6
499.829	-0.36954	0.315623	1.36709	0.242313	0.267008	ENSMUSG00000032561	protein_coding	Acpp
194.239	4.72175	0.203727	595.49	1.60273e-131	3.85446e-130	ENSMUSG00000072770	protein_coding	Acrbp
2661.05	1.11956	0.175803	39.5916	3.13021e-10	5.6582e-10	ENSMUSG00000076435	protein_coding	Acsf2
446.174	-0.310195	0.141267	4.81504	0.0282125	0.0338863	ENSMUSG00000015016	protein_coding	Acsf3
17124.3	0.13578	0.203386	0.445518	0.504471	0.534744	ENSMUSG00000018796	protein_coding	Acsl1
788.235	0.231565	0.172584	1.79843	0.179902	0.201196	ENSMUSG00000032883	protein_coding	Acsl3
2561.66	-0.890255	0.239819	13.5682	0.000230053	0.000317795	ENSMUSG00000031278	protein_coding	Acsl4
7152.59	-1.56774	0.179175	73.0784	1.24599e-17	2.89411e-17	ENSMUSG00000024981	protein_coding	Acsl5
7795.11	-0.384295	0.116402	10.8678	0.000978501	0.00130111	ENSMUSG00000033533	protein_coding	Acsm1
3.90707	-1.43201	0.926938	2.33077	0.126839	0.144071	ENSMUSG00000030945	protein_coding	Acsm2
2869.19	-1.19673	0.175388	45.2933	1.69627e-11	3.20965e-11	ENSMUSG00000030935	protein_coding	Acsm3
5354.22	1.61048	0.151617	107.493	3.47061e-25	9.87691e-25	ENSMUSG00000030972	protein_coding	Acsm5
8319.37	-0.0300303	0.380272	0.0062365	0.937055	0.94506	ENSMUSG00000027605	protein_coding	Acss2
447.695	-1.01612	0.249785	16.2235	5.62914e-05	8.02163e-05	ENSMUSG00000035948	protein_coding	Acss3
7053.16	-1.7159	0.16461	102.837	3.63913e-24	1.01248e-23	ENSMUSG00000029580	protein_coding	Actb
3254.16	-1.59704	0.270384	33.2472	8.11549e-09	1.38392e-08	ENSMUSG00000062825	protein_coding	Actg1
553.613	-0.218755	0.0937073	5.45745	0.019485	0.0236638	ENSMUSG00000027671	protein_coding	Actl6a
745.821	2.08328	0.169053	141.532	1.23066e-32	4.21077e-32	ENSMUSG00000015143	protein_coding	Actn1
1538.29	0.178542	0.109917	2.63769	0.104355	0.119439	ENSMUSG00000054808	protein_coding	Actn4
1071.67	-1.85971	0.0942413	367.886	5.4023e-82	4.97966e-81	ENSMUSG00000021076	protein_coding	Actr10
1134.68	-0.0367553	0.105162	0.122248	0.726609	0.749833	ENSMUSG00000025228	protein_coding	Actr1a
1816.09	0.253685	0.077508	10.7078	0.00106685	0.00141488	ENSMUSG00000037351	protein_coding	Actr1b
2888.55	-2.12701	0.0914634	499.904	9.9728e-111	1.57092e-109	ENSMUSG00000020152	protein_coding	Actr2
851.328	-1.3299	0.171745	58.0326	2.57814e-14	5.3954e-14	ENSMUSG00000026341	protein_coding	Actr3
196.437	1.80883	0.126082	204.662	2.00667e-46	9.26669e-46	ENSMUSG00000037761	protein_coding	Actr5
551.471	-0.919527	0.149439	37.2865	1.01989e-09	1.8045e-09	ENSMUSG00000019948	protein_coding	Actr6
634.513	-0.14453	0.0722502	4.01672	0.0450513	0.0531771	ENSMUSG00000015971	protein_coding	Actr8
421.267	1.05785	0.0853589	153.381	3.1616e-35	1.14052e-34	ENSMUSG00000026836	protein_coding	Acvr1
366.65	1.49661	0.18525	63.0525	2.01266e-15	4.35227e-15	ENSMUSG00000000532	protein_coding	Acvr1b
695.389	0.196684	0.110639	3.15939	0.0754913	0.0875079	ENSMUSG00000052155	protein_coding	Acvr2a
111.452	3.1528	0.227709	183.854	6.98085e-42	2.93708e-41	ENSMUSG00000061393	protein_coding	Acvr2b
71.689	0.935402	0.229429	16.5906	4.638e-05	6.6457e-05	ENSMUSG00000000530	protein_coding	Acvrl1
811.185	0.681797	0.143757	22.3079	2.32245e-06	3.54047e-06	ENSMUSG00000023262	protein_coding	Acy1
821.126	-1.19152	0.224612	27.3937	1.65972e-07	2.6746e-07	ENSMUSG00000024866	protein_coding	Acy3
256.464	-3.11376	0.152672	368.355	4.2683e-82	3.94995e-81	ENSMUSG00000008822	protein_coding	Acyp1
65.5598	-4.09194	0.236923	270.543	8.64233e-61	5.3701e-60	ENSMUSG00000060923	protein_coding	Acyp2
43.3958	-1.21921	0.215918	31.7129	1.78731e-08	3.00447e-08	ENSMUSG00000017697	protein_coding	Ada
506.912	-0.149499	0.121904	1.50459	0.219967	0.243694	ENSMUSG00000027259	protein_coding	Adal
826.95	-0.0315097	0.095284	0.109384	0.740847	0.763312	ENSMUSG00000054693	protein_coding	Adam10
612.497	4.43809	0.486718	63.4615	1.63535e-15	3.54685e-15	ENSMUSG00000020926	protein_coding	Adam11
42.9007	1.02669	0.209793	24.4674	7.55764e-07	1.18141e-06	ENSMUSG00000028041	protein_coding	Adam15
621.369	1.11532	0.229494	23.0863	1.54894e-06	2.38023e-06	ENSMUSG00000052593	protein_coding	Adam17
85.6144	3.04387	0.209453	217.192	3.70548e-49	1.80007e-48	ENSMUSG00000011256	protein_coding	Adam19
162.267	4.68282	0.256976	321.784	5.92062e-72	4.57069e-71	ENSMUSG00000072647	protein_coding	Adam1a
433.507	1.77381	0.198619	75.8486	3.06263e-18	7.23007e-18	ENSMUSG00000025964	protein_coding	Adam23
35.3795	4.42533	0.40074	151.407	8.53892e-35	3.05862e-34	ENSMUSG00000027318	protein_coding	Adam33
17.1792	1.70741	0.466035	13.2026	0.000279568	0.000383925	ENSMUSG00000072972	protein_coding	Adam4
1391.96	-1.44681	0.135165	110.266	8.56688e-26	2.47723e-25	ENSMUSG00000031555	protein_coding	Adam9
134.015	0.232326	0.211325	1.21155	0.271025	0.296939	ENSMUSG00000022057	protein_coding	Adamdec1
314.712	1.47147	0.145785	99.0024	2.52191e-23	6.88532e-23	ENSMUSG00000022893	protein_coding	Adamts1
392.853	3.96726	0.277885	167.721	2.32736e-38	9.01033e-38	ENSMUSG00000024299	protein_coding	Adamts10
147.481	3.47409	0.21887	237.05	1.72955e-53	9.27294e-53	ENSMUSG00000014852	protein_coding	Adamts13
45.0121	3.44405	0.269558	192.082	1.1163e-43	4.88846e-43	ENSMUSG00000059901	protein_coding	Adamts14
49.5697	2.90289	0.504667	29.8018	4.78552e-08	7.89237e-08	ENSMUSG00000046169	protein_coding	Adamts6
321.694	4.47653	0.36895	115.826	5.18779e-27	1.54839e-26	ENSMUSG00000032363	protein_coding	Adamts7
57.0042	1.66677	0.325998	25.2903	4.93173e-07	7.78315e-07	ENSMUSG00000036040	protein_coding	Adamtsl2
58.8418	2.93262	0.2908	98.8591	2.71118e-23	7.38998e-23	ENSMUSG00000015850	protein_coding	Adamtsl4
11.1987	2.81121	0.440771	48.1408	3.96695e-12	7.69811e-12	ENSMUSG00000043822	protein_coding	Adamtsl5
31.3155	0.416517	0.351589	1.42213	0.233053	0.257289	ENSMUSG00000056413	protein_coding	Adap1
1157.52	1.58382	0.12274	159.686	1.32545e-36	4.94158e-36	ENSMUSG00000020709	protein_coding	Adap2
789.2	2.57563	0.15025	266.863	5.47856e-60	3.35253e-59	ENSMUSG00000027951	protein_coding	Adar
415.603	1.37292	0.204475	43.6685	3.88981e-11	7.2638e-11	ENSMUSG00000020262	protein_coding	Adarb1
272.659	2.70673	0.144892	331.054	5.66485e-74	4.52878e-73	ENSMUSG00000031949	protein_coding	Adat1
69.8179	-0.82631	0.175651	22.1638	2.50345e-06	3.81142e-06	ENSMUSG00000019808	protein_coding	Adat2
314.68	0.0738972	0.091315	0.656082	0.417947	0.447915	ENSMUSG00000021044	protein_coding	Adck1
227.82	1.56561	0.107127	214.475	1.45076e-48	6.96653e-48	ENSMUSG00000046947	protein_coding	Adck2
893.834	1.41146	0.28679	23.3338	1.36183e-06	2.09933e-06	ENSMUSG00000022550	protein_coding	Adck5
202.981	2.34907	0.162469	200.571	1.56793e-45	7.13906e-45	ENSMUSG00000022220	protein_coding	Adcy4
1520.01	3.04437	0.22645	155.801	9.35934e-36	3.41316e-35	ENSMUSG00000022994	protein_coding	Adcy6
298.18	3.00959	0.211127	181.866	1.89679e-41	7.89517e-41	ENSMUSG00000031659	protein_coding	Adcy7
348.267	2.29238	0.211015	109.174	1.48646e-25	4.27293e-25	ENSMUSG00000005580	protein_coding	Adcy9
681.766	0.773639	0.163657	22.1079	2.57749e-06	3.92057e-06	ENSMUSG00000029106	protein_coding	Add1
232.461	-0.466882	0.216074	4.65251	0.0310083	0.037107	ENSMUSG00000025026	protein_coding	Add3
127.813	2.39514	0.268636	74.1192	7.35408e-18	1.71909e-17	ENSMUSG00000050994	protein_coding	Adgb
108.23	1.8597	0.174251	113.282	1.87171e-26	5.51047e-26	ENSMUSG00000031486	protein_coding	Adgra2
629.463	-0.564508	0.14242	15.6232	7.73018e-05	0.000109251	ENSMUSG00000029090	protein_coding	Adgra3
1104.71	0.759911	0.235603	10.2881	0.00133894	0.00176531	ENSMUSG00000004730	protein_coding	Adgre1
383.859	0.5327	0.193779	7.52064	0.00609959	0.00770724	ENSMUSG00000032915	protein_coding	Adgre4
1004.19	2.50464	0.152127	246.113	1.82739e-55	1.02096e-54	ENSMUSG00000002885	protein_coding	Adgre5
426.954	0.747587	0.32445	5.25297	0.0219093	0.0265336	ENSMUSG00000041293	protein_coding	Adgrf1
903.345	1.84954	0.0922497	384.737	1.15789e-85	1.15868e-84	ENSMUSG00000056492	protein_coding	Adgrf5
69.3915	1.93584	0.168646	138.641	5.27609e-32	1.77408e-31	ENSMUSG00000031785	protein_coding	Adgrg1
169.161	2.14008	0.217422	91.8324	9.43351e-22	2.46499e-21	ENSMUSG00000060470	protein_coding	Adgrg3
226.155	3.63795	0.156325	544.516	1.9631e-120	3.71875e-119	ENSMUSG00000013033	protein_coding	Adgrl1
774.61	0.563483	0.116587	23.2417	1.42863e-06	2.20027e-06	ENSMUSG00000028184	protein_coding	Adgrl2
500.275	0.664385	0.129614	26.0933	3.25312e-07	5.17665e-07	ENSMUSG00000039167	protein_coding	Adgrl4
102.519	-3.09454	0.408103	49.6332	1.85348e-12	3.64828e-12	ENSMUSG00000069170	protein_coding	Adgrv1
26820.9	-2.07078	0.14466	189.446	4.20082e-43	1.81446e-42	ENSMUSG00000074207	protein_coding	Adh1
4928.35	-0.989089	0.193079	25.7467	3.893e-07	6.17303e-07	ENSMUSG00000037797	protein_coding	Adh4
13764	-3.09337	0.084671	1140.06	6.48416e-250	1.61249e-247	ENSMUSG00000028138	protein_coding	Adh5
161.375	-2.55976	0.239963	103.095	3.19419e-24	8.90382e-24	ENSMUSG00000055301	protein_coding	Adh7
3114.84	-0.95815	0.155576	37.2614	1.03309e-09	1.82756e-09	ENSMUSG00000025911	protein_coding	Adhfe1
3536.47	-2.38295	0.097241	544.495	1.98449e-120	3.7532e-119	ENSMUSG00000020629	protein_coding	Adi1
2768.91	-2.08061	0.100207	399.587	6.77433e-89	7.21115e-88	ENSMUSG00000026457	protein_coding	Adipor1
14379.1	-0.350032	0.129676	7.26842	0.00701774	0.00882446	ENSMUSG00000030168	protein_coding	Adipor2
13518.4	-3.17353	0.0835418	1224.29	3.2154e-268	1.07376e-265	ENSMUSG00000039197	protein_coding	Adk
30.9073	0.717467	0.232871	9.87119	0.00167887	0.00219787	ENSMUSG00000030790	protein_coding	Adm
17.6926	4.33814	0.77543	28.86	7.78037e-08	1.27007e-07	ENSMUSG00000051149	protein_coding	Adnp
231.954	0.7064	0.134373	27.5426	1.53673e-07	2.47948e-07	ENSMUSG00000053950	protein_coding	Adnp2
206.888	-0.916804	0.133368	46.8164	7.79591e-12	1.49179e-11	ENSMUSG00000057134	protein_coding	Ado
206.888	-0.916804	0.133368	46.8164	7.79591e-12	1.49179e-11	ENSMUSG00000116486	protein_coding	Ado
382.909	-0.315927	0.292881	1.16175	0.281102	0.307259	ENSMUSG00000042429	protein_coding	Adora1
1540.75	3.3039	0.124258	609.859	1.20095e-134	3.07821e-133	ENSMUSG00000025236	protein_coding	Adpgk
139.323	-0.613752	0.228273	7.18913	0.00733464	0.00921204	ENSMUSG00000002844	protein_coding	Adprh
417.555	0.287963	0.114704	6.31138	0.0119966	0.014822	ENSMUSG00000042558	protein_coding	Adprhl2
613.733	-0.778187	0.15253	25.7387	3.90908e-07	6.19685e-07	ENSMUSG00000020910	protein_coding	Adprm
30.9841	0.651828	0.567644	1.31405	0.251663	0.276659	ENSMUSG00000045875	protein_coding	Adra1a
1781.94	3.00199	0.191338	213.152	2.81955e-48	1.34675e-47	ENSMUSG00000050541	protein_coding	Adra1b
113.565	0.966854	0.179912	28.7571	8.20499e-08	1.33808e-07	ENSMUSG00000058620	protein_coding	Adra2b
67.2197	1.91293	0.233529	66.2036	4.06671e-16	9.0193e-16	ENSMUSG00000045730	protein_coding	Adrb2
498.334	3.65353	0.223901	224.7	8.53452e-51	4.31638e-50	ENSMUSG00000031489	protein_coding	Adrb3
1191.51	0.550041	0.16333	11.2777	0.000784437	0.00104891	ENSMUSG00000039041	protein_coding	Adrm1
426.658	-0.369838	0.123604	8.94156	0.00278755	0.00360328	ENSMUSG00000022407	protein_coding	Adsl
1406.4	-0.748862	0.0864173	74.3621	6.50261e-18	1.52249e-17	ENSMUSG00000015961	protein_coding	Adss
275.694	-1.08053	0.146329	53.5808	2.48174e-13	5.0254e-13	ENSMUSG00000011148	protein_coding	Adssl1
2191.87	-1.21235	0.123978	93.0134	5.19406e-22	1.36576e-21	ENSMUSG00000058022	protein_coding	Adtrp
693.16	0.245114	0.140475	3.04213	0.0811294	0.0937459	ENSMUSG00000030232	protein_coding	Aebp2
564.204	-0.166855	0.13921	1.43681	0.230657	0.254885	ENSMUSG00000030609	protein_coding	Aen
67.8352	0.122894	0.136196	0.858895	0.354048	0.382698	ENSMUSG00000033032	protein_coding	Afap1l1
2072.84	1.63313	0.112288	201.949	7.84522e-46	3.59165e-45	ENSMUSG00000068036	protein_coding	Afdn
67.7127	-0.399508	0.637776	0.39115	0.531696	0.56148	ENSMUSG00000029313	protein_coding	Aff1
2724	0.358924	0.112088	10.2291	0.0013824	0.00181994	ENSMUSG00000049470	protein_coding	Aff4
251.851	-1.2651	0.0987832	161.997	4.14253e-37	1.5649e-36	ENSMUSG00000038302	protein_coding	Afg1l
966.547	-0.97459	0.0860556	126.336	2.59614e-29	8.24558e-29	ENSMUSG00000031967	protein_coding	Afg3l1
2069.82	1.03587	0.0931106	121.468	3.01861e-28	9.27729e-28	ENSMUSG00000024527	protein_coding	Afg3l2
7339.06	0.712698	0.176785	16.091	6.03716e-05	8.58736e-05	ENSMUSG00000029369	protein_coding	Afm
2615.94	-0.261917	0.196098	1.78143	0.181973	0.203395	ENSMUSG00000017718	protein_coding	Afmid
38.689	-1.89634	0.276971	45.0051	1.96517e-11	3.70826e-11	ENSMUSG00000054932	protein_coding	Afp
895.701	-0.825406	0.0920232	79.5601	4.67786e-19	1.13292e-18	ENSMUSG00000049659	protein_coding	Aftph
312.474	-0.898944	0.104072	74.0002	7.81072e-18	1.82474e-17	ENSMUSG00000031521	protein_coding	Aga
196.521	0.877538	0.138994	39.8288	2.77221e-10	5.01961e-10	ENSMUSG00000055013	protein_coding	Agap1
51.9928	1.78309	0.261607	45.6576	1.40842e-11	2.67407e-11	ENSMUSG00000025422	protein_coding	Agap2
402.085	0.133145	0.139022	0.919549	0.337594	0.365622	ENSMUSG00000023353	protein_coding	Agap3
94.5203	-1.4894	0.149621	97.6027	5.11334e-23	1.38089e-22	ENSMUSG00000038836	protein_coding	Agbl3
138.12	2.25836	0.336518	41.7463	1.03917e-10	1.90821e-10	ENSMUSG00000029165	protein_coding	Agbl5
679.697	0.497797	0.134413	13.6648	0.000218511	0.000302135	ENSMUSG00000026159	protein_coding	Agfg1
638.363	0.141342	0.123278	1.31435	0.251608	0.27665	ENSMUSG00000029722	protein_coding	Agfg2
733.604	-0.688578	0.0814077	71.1465	3.31653e-17	7.60519e-17	ENSMUSG00000021681	protein_coding	Aggf1
130.766	-0.490233	0.127983	14.7804	0.000120787	0.000169013	ENSMUSG00000029916	protein_coding	Agk
1443.73	1.18467	0.130176	80.7566	2.55305e-19	6.22966e-19	ENSMUSG00000033400	protein_coding	Agl
3143.11	-0.621679	0.14033	19.4776	1.01787e-05	1.50537e-05	ENSMUSG00000040706	protein_coding	Agmat
1212.99	-1.84361	0.126945	198.648	4.12044e-45	1.85945e-44	ENSMUSG00000050103	protein_coding	Agmo
1019.29	1.21593	0.160493	55.874	7.72689e-14	1.59084e-13	ENSMUSG00000041530	protein_coding	Ago1
542.791	1.8255	0.171871	106.882	4.72362e-25	1.33874e-24	ENSMUSG00000036698	protein_coding	Ago2
979.448	3.0786	0.156535	338.191	1.58036e-75	1.29805e-74	ENSMUSG00000028842	protein_coding	Ago3
289.435	2.2953	0.190409	135.447	2.63546e-31	8.72367e-31	ENSMUSG00000042500	protein_coding	Ago4
458.711	2.956	0.180861	238.792	7.21286e-54	3.89215e-53	ENSMUSG00000034254	protein_coding	Agpat1
4407.03	-1.70956	0.176632	88.7025	4.58886e-21	1.17749e-20	ENSMUSG00000026922	protein_coding	Agpat2
3449.87	-0.864859	0.123447	48.3832	3.5055e-12	6.81622e-12	ENSMUSG00000001211	protein_coding	Agpat3
25.0826	0.51662	0.246313	4.53993	0.0331129	0.0395083	ENSMUSG00000023827	protein_coding	Agpat4
324.173	-0.67264	0.116393	33.2377	8.15539e-09	1.39052e-08	ENSMUSG00000031467	protein_coding	Agpat5
607.672	-0.1165	0.118348	0.969391	0.324832	0.352585	ENSMUSG00000042410	protein_coding	Agps
1923.98	3.725	0.129624	687.538	1.53384e-151	5.87788e-150	ENSMUSG00000041936	protein_coding	Agrn
3903.38	-2.58378	0.187095	169.82	8.09793e-39	3.16339e-38	ENSMUSG00000031980	protein_coding	Agt
282.309	0.364106	0.127121	8.21438	0.00415596	0.00530467	ENSMUSG00000021557	protein_coding	Agtpbp1
1128.68	-0.208091	0.153068	1.84681	0.174154	0.195066	ENSMUSG00000049115	protein_coding	Agtr1a
147.483	0.189577	0.148093	1.66209	0.197321	0.219646	ENSMUSG00000029007	protein_coding	Agtrap
3965.82	-1.97275	0.243515	61.0969	5.43344e-15	1.15993e-14	ENSMUSG00000026272	protein_coding	Agxt
6318.76	0.855015	0.128598	43.5827	4.06413e-11	7.58448e-11	ENSMUSG00000089678	protein_coding	Agxt2
1496.94	1.57903	0.161394	91.4989	1.11656e-21	2.91237e-21	ENSMUSG00000026491	protein_coding	Ahctf1
37182.6	-1.46372	0.198038	52.4358	4.44539e-13	8.93512e-13	ENSMUSG00000027597	protein_coding	Ahcy
5329.39	0.606186	0.107546	31.5456	1.94812e-08	3.27056e-08	ENSMUSG00000027893	protein_coding	Ahcyl1
72.2482	1.40786	0.843703	2.68407	0.101356	0.116131	ENSMUSG00000029772	protein_coding	Ahcyl2
113.937	1.76889	0.247667	49.0383	2.51019e-12	4.90949e-12	ENSMUSG00000037692	protein_coding	Ahdc1
1170.3	0.954351	0.205504	21.1896	4.16025e-06	6.26853e-06	ENSMUSG00000069833	protein_coding	Ahnak
1459.07	0.42307	0.185691	5.1731	0.0229392	0.0277435	ENSMUSG00000019256	protein_coding	Ahr
1459.74	-1.967	0.153897	152.449	5.05537e-35	1.81695e-34	ENSMUSG00000021037	protein_coding	Ahsa1
1314.53	-1.20071	0.175876	45.3566	1.64232e-11	3.11009e-11	ENSMUSG00000020288	protein_coding	Ahsa2
94272.8	-1.68075	0.108319	228.281	1.41347e-51	7.27138e-51	ENSMUSG00000022868	protein_coding	Ahsg
469.642	0.403693	0.105139	14.7404	0.000123377	0.000172388	ENSMUSG00000042901	protein_coding	Aida
392.175	-3.55114	0.226034	205.393	1.39002e-46	6.43429e-46	ENSMUSG00000024397	protein_coding	Aif1
1825.53	-1.0021	0.107167	85.8089	1.98192e-20	4.99884e-20	ENSMUSG00000036932	protein_coding	Aifm1
889.796	1.26342	0.19	42.958	5.59283e-11	1.03777e-10	ENSMUSG00000020085	protein_coding	Aifm2
116.377	0.692218	0.20483	11.3999	0.000734462	0.000983659	ENSMUSG00000022763	protein_coding	Aifm3
287.41	-2.48544	0.180413	172.761	1.84592e-39	7.32103e-39	ENSMUSG00000019806	protein_coding	Aig1
116.615	1.68145	0.226724	53.4032	2.71648e-13	5.49408e-13	ENSMUSG00000037860	protein_coding	Aim2
728.195	-2.97744	0.104849	712.78	4.97258e-157	2.09818e-155	ENSMUSG00000028029	protein_coding	Aimp1
192.189	-1.28948	0.164433	60.0228	9.37645e-15	1.98896e-14	ENSMUSG00000029610	protein_coding	Aimp2
172.321	-2.23004	0.133538	264.658	1.65647e-59	1.00471e-58	ENSMUSG00000024847	protein_coding	Aip
172.321	-2.23004	0.133538	264.658	1.65647e-59	1.00471e-58	ENSMUSG00000097319	protein_coding	Aip
213.25	0.940968	0.21388	19.0776	1.25507e-05	1.84681e-05	ENSMUSG00000022178	protein_coding	Ajuba
7127.42	-0.515181	0.21978	5.46577	0.0193925	0.0235564	ENSMUSG00000028792	protein_coding	Ak2
8115.39	-2.30897	0.103659	451.377	3.61752e-100	4.70318e-99	ENSMUSG00000024782	protein_coding	Ak3
2154.19	-1.22249	0.25274	22.7329	1.86157e-06	2.85127e-06	ENSMUSG00000028527	protein_coding	Ak4
1264.26	-2.33191	0.103015	468.858	5.67955e-104	7.87457e-103	ENSMUSG00000078941	protein_coding	Ak6
2597.57	1.36113	0.0919209	212.254	4.42729e-48	2.10607e-47	ENSMUSG00000018428	protein_coding	Akap1
276.213	0.63144	0.14474	18.9212	1.36231e-05	1.99908e-05	ENSMUSG00000047804	protein_coding	Akap10
947.177	1.17198	0.143149	65.4445	5.97724e-16	1.31765e-15	ENSMUSG00000022016	protein_coding	Akap11
20.3135	3.79894	2.59239	1.73303	0.188024	0.209797	ENSMUSG00000038587	protein_coding	Akap12
1883.61	2.83633	0.153686	299.736	3.75998e-67	2.68458e-66	ENSMUSG00000066406	protein_coding	Akap13
300.106	1.06466	0.235886	19.9753	7.84474e-06	1.16802e-05	ENSMUSG00000059708	protein_coding	Akap17b
0.501256	-2.45212	2.42844	0.935138	0.333531	0.361457	ENSMUSG00000021057	protein_coding	Akap5
212.397	-0.13586	0.134629	1.02471	0.311405	0.338766	ENSMUSG00000039166	protein_coding	Akap7
3582.71	3.3343	0.117743	678.984	1.11163e-149	4.13783e-148	ENSMUSG00000024045	protein_coding	Akap8
2918.42	5.12555	0.131917	1142.2	2.228e-250	5.66107e-248	ENSMUSG00000002625	protein_coding	Akap8l
1241.99	2.58324	0.133058	340.672	4.55643e-76	3.79043e-75	ENSMUSG00000040407	protein_coding	Akap9
346.068	-2.80374	0.134077	393.467	1.4556e-87	1.50558e-86	ENSMUSG00000031023	protein_coding	Akip1
1086.06	-1.3807	0.11671	135.297	2.84364e-31	9.40742e-31	ENSMUSG00000023075	protein_coding	Akirin1
573.651	-1.32993	0.152558	73.6296	9.42405e-18	2.1955e-17	ENSMUSG00000028291	protein_coding	Akirin2
117.959	2.27954	0.202699	122.221	2.06546e-28	6.39499e-28	ENSMUSG00000039158	protein_coding	Akna
7826.21	-2.36204	0.0923256	593.371	4.6311e-131	1.10017e-129	ENSMUSG00000028692	protein_coding	Akr1a1
54.6819	0.735948	0.414296	3.13035	0.0768475	0.0889917	ENSMUSG00000061758	protein_coding	Akr1b10
287.95	-2.37897	0.135601	284.994	6.12901e-64	4.10051e-63	ENSMUSG00000001642	protein_coding	Akr1b3
71.4876	-1.27496	0.190278	44.3165	2.7935e-11	5.24589e-11	ENSMUSG00000029762	protein_coding	Akr1b8
2934.97	-3.40094	0.135029	528.88	4.9495e-117	8.73864e-116	ENSMUSG00000021211	protein_coding	Akr1c12
4639.24	-3.66406	0.131731	629.053	8.03241e-139	2.28983e-137	ENSMUSG00000021213	protein_coding	Akr1c13
19690.7	-2.69785	0.257394	96.8232	7.58042e-23	2.03772e-22	ENSMUSG00000033715	protein_coding	Akr1c14
3105.82	-1.24487	0.315014	15.1562	9.89711e-05	0.000139085	ENSMUSG00000071551	protein_coding	Akr1c19
4114.07	-3.21261	0.176053	281.351	3.81246e-63	2.50478e-62	ENSMUSG00000054757	protein_coding	Akr1c20
55173.9	-3.67727	0.178208	344.308	7.35517e-77	6.19807e-76	ENSMUSG00000021210	protein_coding	Akr1c6
5649.36	-2.54183	0.127627	354.485	4.47256e-79	3.92162e-78	ENSMUSG00000038641	protein_coding	Akr1d1
1407.96	-2.03489	0.109919	319.152	2.21611e-71	1.69738e-70	ENSMUSG00000045410	protein_coding	Akr1e1
1805.52	-2.42487	0.140951	267.5	3.97864e-60	2.43978e-59	ENSMUSG00000028743	protein_coding	Akr7a5
1287.71	0.0348026	0.131716	0.0700234	0.791303	0.810796	ENSMUSG00000001729	protein_coding	Akt1
370.123	-0.907491	0.132084	46.6354	8.55002e-12	1.63422e-11	ENSMUSG00000011096	protein_coding	Akt1s1
2950.4	-0.85614	0.0677122	157.821	3.38619e-36	1.24772e-35	ENSMUSG00000004056	protein_coding	Akt2
92.4606	0.586952	0.185389	10.0904	0.00149046	0.00195846	ENSMUSG00000019699	protein_coding	Akt3
350.349	-2.06757	0.09448	456.681	2.5358e-101	3.35656e-100	ENSMUSG00000031667	protein_coding	Aktip
2489.1	-0.563559	0.200439	7.85583	0.00506571	0.00643286	ENSMUSG00000028393	protein_coding	Alad
7851.08	1.29356	0.518657	6.0227	0.014123	0.0173466	ENSMUSG00000032786	protein_coding	Alas1
3535.6	-1.85216	0.146881	149.292	2.47622e-34	8.78895e-34	ENSMUSG00000025270	protein_coding	Alas2
743776	-2.37982	0.261084	75.0857	4.50726e-18	1.05827e-17	ENSMUSG00000029368	protein_coding	Alb
2650.29	2.44428	0.196578	139.423	3.55942e-32	1.20412e-31	ENSMUSG00000070690	protein_coding	Albfm1
1511.2	0.527144	0.121191	18.8255	1.43237e-05	2.09873e-05	ENSMUSG00000022636	protein_coding	Alcam
1162.03	0.662335	0.14166	21.6969	3.19315e-06	4.83565e-06	ENSMUSG00000007833	protein_coding	Aldh16a1
52.9419	0.598692	0.294262	4.14816	0.0416799	0.0493521	ENSMUSG00000025007	protein_coding	Aldh18a1
27053.2	-2.74331	0.133062	373.297	3.58348e-83	3.38591e-82	ENSMUSG00000053279	protein_coding	Aldh1a1
6292.45	-2.84561	0.13993	360.531	2.15718e-80	1.93798e-79	ENSMUSG00000024747	protein_coding	Aldh1a7
1153.38	-2.5034	0.168099	199.382	2.84939e-45	1.28934e-44	ENSMUSG00000035561	protein_coding	Aldh1b1
19612.8	-0.538713	0.131106	16.787	4.1818e-05	6.00158e-05	ENSMUSG00000030088	protein_coding	Aldh1l1
16573.9	-0.928448	0.126093	53.3094	2.84938e-13	5.75788e-13	ENSMUSG00000029455	protein_coding	Aldh2
5124.18	-0.569615	0.286738	3.92092	0.0476888	0.0561599	ENSMUSG00000010025	protein_coding	Aldh3a2
71.0787	-0.486878	0.263688	3.40534	0.0649856	0.0758111	ENSMUSG00000024885	protein_coding	Aldh3b1
6908.66	-0.165589	0.0794987	4.33638	0.0373062	0.0443395	ENSMUSG00000028737	protein_coding	Aldh4a1
1586.69	0.649856	0.125353	26.6613	2.42429e-07	3.87462e-07	ENSMUSG00000035936	protein_coding	Aldh5a1
8451.52	-1.07242	0.138236	58.8547	1.69757e-14	3.5737e-14	ENSMUSG00000021238	protein_coding	Aldh6a1
5609.59	-0.74778	0.138341	28.8986	7.62663e-08	1.24567e-07	ENSMUSG00000053644	protein_coding	Aldh7a1
7187.82	-1.08841	0.0734234	214.859	1.19645e-48	5.75479e-48	ENSMUSG00000037542	protein_coding	Aldh8a1
5873.03	-1.56611	0.138793	121.572	2.86478e-28	8.8161e-28	ENSMUSG00000026687	protein_coding	Aldh9a1
1693.18	-0.545394	0.134536	16.3413	5.28997e-05	7.54842e-05	ENSMUSG00000030695	protein_coding	Aldoa
88617.7	-2.46101	0.157416	219.515	1.15391e-49	5.68107e-49	ENSMUSG00000028307	protein_coding	Aldob
316.974	-2.09793	0.173324	136.462	1.58075e-31	5.25629e-31	ENSMUSG00000017390	protein_coding	Aldoc
443.729	0.851867	0.142953	35.1442	3.06177e-09	5.31186e-09	ENSMUSG00000039427	protein_coding	Alg1
1308.34	-0.328555	0.117939	7.74492	0.00538639	0.00683192	ENSMUSG00000075470	protein_coding	Alg10b
2202.82	1.8752	0.173268	109.947	1.00623e-25	2.90461e-25	ENSMUSG00000063362	protein_coding	Alg11
288.606	1.35884	0.258046	26.8532	2.19509e-07	3.51502e-07	ENSMUSG00000035845	protein_coding	Alg12
210.247	-0.347108	0.167295	4.30205	0.0380665	0.0452202	ENSMUSG00000041718	protein_coding	Alg13
409.012	-2.56174	0.122077	401.979	2.04273e-89	2.19041e-88	ENSMUSG00000039887	protein_coding	Alg14
413.835	0.970452	0.246556	15.2254	9.54119e-05	0.000134197	ENSMUSG00000039740	protein_coding	Alg2
100.127	0.411181	0.320167	1.64778	0.199262	0.22168	ENSMUSG00000033809	protein_coding	Alg3
751.528	-1.29188	0.116313	119.903	6.64292e-28	2.02775e-27	ENSMUSG00000036632	protein_coding	Alg5
118.326	-0.184125	0.170656	1.17012	0.279377	0.305574	ENSMUSG00000073792	protein_coding	Alg6
118.326	-0.184125	0.170656	1.17012	0.279377	0.305574	ENSMUSG00000116382	protein_coding	Alg6
139.63	1.18606	0.178216	43.739	3.75227e-11	7.01031e-11	ENSMUSG00000035704	protein_coding	Alg8
259.467	-0.841055	0.114385	53.7224	2.30912e-13	4.68072e-13	ENSMUSG00000032059	protein_coding	Alg9
729.841	2.77611	0.160483	268.002	3.09348e-60	1.89898e-59	ENSMUSG00000079036	protein_coding	Alkbh1
84.1296	0.19611	0.188698	1.09969	0.294334	0.320823	ENSMUSG00000044339	protein_coding	Alkbh2
447.178	-0.193785	0.118045	2.69627	0.100583	0.115313	ENSMUSG00000040174	protein_coding	Alkbh3
77.6742	0.120555	0.155748	0.615745	0.432633	0.462636	ENSMUSG00000039754	protein_coding	Alkbh4
1668.5	-1.03183	0.106462	92.1215	8.15133e-22	2.13425e-21	ENSMUSG00000042650	protein_coding	Alkbh5
132.993	-0.0774147	0.192511	0.162251	0.687092	0.71226	ENSMUSG00000042831	protein_coding	Alkbh6
178.359	-2.982	0.184039	234.251	7.05328e-53	3.72184e-52	ENSMUSG00000002661	protein_coding	Alkbh7
466.015	0.904827	0.0986621	83.3691	6.80779e-20	1.68579e-19	ENSMUSG00000025899	protein_coding	Alkbh8
287.246	3.76696	0.210037	283.224	1.48948e-63	9.90273e-63	ENSMUSG00000063810	protein_coding	Alms1
81.1233	-0.403433	0.202257	3.98696	0.0458538	0.0541024	ENSMUSG00000060063	protein_coding	Alox5ap
666.554	3.9997	0.545993	42.4079	7.409e-11	1.36998e-10	ENSMUSG00000028028	protein_coding	Alpk1
328.997	0.904619	0.271911	10.9082	0.000957396	0.00127362	ENSMUSG00000028766	protein_coding	Alpl
2247.51	0.783239	0.204506	14.4937	0.000140633	0.000195937	ENSMUSG00000026024	protein_coding	Als2
2897.12	3.9997	0.143371	624.558	7.629e-138	2.10798e-136	ENSMUSG00000044037	protein_coding	Als2cl
347.22	-0.409888	0.122648	11.1569	0.000837193	0.00111677	ENSMUSG00000025134	protein_coding	Alyref
82.4448	-0.485075	0.152589	10.1751	0.00142353	0.00187199	ENSMUSG00000060244	protein_coding	Alyref2
2743.8	-1.52077	0.154055	93.3081	4.47545e-22	1.17787e-21	ENSMUSG00000022244	protein_coding	Amacr
36139.9	-2.04316	0.209426	88.1552	6.05147e-21	1.54702e-20	ENSMUSG00000028356	protein_coding	Ambp
702.851	1.21961	0.090603	178.079	1.2733e-40	5.17465e-40	ENSMUSG00000040506	protein_coding	Ambra1
1824.53	-0.766641	0.216449	12.4022	0.000428832	0.000582678	ENSMUSG00000075232	protein_coding	Amd1
26.552	-0.583343	0.578995	1.01005	0.31489	0.342334	ENSMUSG00000063953	protein_coding	Amd2
3302.02	-1.06791	0.210474	25.1803	5.22124e-07	8.22673e-07	ENSMUSG00000015890	protein_coding	Amdhd1
275.319	-1.71593	0.211777	62.4439	2.74147e-15	5.90315e-15	ENSMUSG00000036820	protein_coding	Amdhd2
460.653	3.13671	0.172269	294.902	4.25071e-66	2.98034e-65	ENSMUSG00000050332	protein_coding	Amer1
5782.58	-1.03637	0.080755	161.388	5.62726e-37	2.11552e-36	ENSMUSG00000031751	protein_coding	Amfr
24.0169	-0.446967	0.470612	0.900723	0.342588	0.37075	ENSMUSG00000050947	protein_coding	Amigo1
203.241	0.833102	0.18116	20.9662	4.67455e-06	7.03168e-06	ENSMUSG00000048218	protein_coding	Amigo2
65.7952	0.649757	0.128171	27.1953	1.8391e-07	2.95753e-07	ENSMUSG00000042225	protein_coding	Ammecr1
1904.19	1.63499	0.106229	226.288	3.84544e-51	1.95585e-50	ENSMUSG00000041915	protein_coding	Ammecr1l
762.119	3.29543	0.199163	234.556	6.05027e-53	3.1998e-52	ENSMUSG00000068250	protein_coding	Amn1
290.565	1.24358	0.171704	51.2728	8.03812e-13	1.59996e-12	ENSMUSG00000041688	protein_coding	Amot
161.831	1.24037	0.148468	69.2048	8.87533e-17	2.00686e-16	ENSMUSG00000013076	protein_coding	Amotl1
499.355	1.20828	0.126109	89.953	2.43886e-21	6.30233e-21	ENSMUSG00000032531	protein_coding	Amotl2
1452.01	3.07403	0.172517	274.597	1.12971e-61	7.15665e-61	ENSMUSG00000027889	protein_coding	Ampd2
1242.95	-0.511899	0.233309	4.7893	0.028637	0.034368	ENSMUSG00000032607	protein_coding	Amt
3650.03	-2.29739	0.172578	161.311	5.84992e-37	2.1971e-36	ENSMUSG00000074264	protein_coding	Amy1
24.1384	2.29457	0.537266	17.3713	3.07426e-05	4.44263e-05	ENSMUSG00000050022	protein_coding	Amz1
591.355	-1.04556	0.0977509	112.551	2.70641e-26	7.92596e-26	ENSMUSG00000020610	protein_coding	Amz2
1595.18	1.58143	0.0805109	371.472	8.94578e-83	8.40501e-82	ENSMUSG00000014355	protein_coding	Anapc1
194.743	-2.394	0.171534	179.682	5.688e-41	2.3376e-40	ENSMUSG00000036977	protein_coding	Anapc10
246.06	-3.55218	0.18514	313.721	3.37803e-70	2.53093e-69	ENSMUSG00000025135	protein_coding	Anapc11
1219.64	-4.08357	0.130388	782.609	3.26022e-172	2.01616e-170	ENSMUSG00000035048	protein_coding	Anapc13
444.362	0.886592	0.144673	37.101	1.12169e-09	1.9819e-09	ENSMUSG00000030649	protein_coding	Anapc15
892.018	-1.22092	0.0978501	151.833	6.89146e-35	2.4723e-34	ENSMUSG00000020107	protein_coding	Anapc16
909.049	1.66654	0.147441	121.878	2.45536e-28	7.57209e-28	ENSMUSG00000026965	protein_coding	Anapc2
378.361	0.048136	0.074222	0.424192	0.514853	0.545073	ENSMUSG00000029176	protein_coding	Anapc4
1946.89	0.877901	0.120458	52.3792	4.57539e-13	9.18851e-13	ENSMUSG00000029472	protein_coding	Anapc5
480.07	0.66784	0.0884756	56.9714	4.42201e-14	9.17855e-14	ENSMUSG00000029466	protein_coding	Anapc7
5550.3	-2.19633	0.298349	49.6606	1.82784e-12	3.59963e-12	ENSMUSG00000072115	protein_coding	Ang
58.161	0.511266	0.181078	8.13153	0.0043502	0.00554654	ENSMUSG00000021257	protein_coding	Angel1
1011.3	0.824807	0.125294	42.8275	5.97852e-11	1.1081e-10	ENSMUSG00000026634	protein_coding	Angel2
250.773	0.462524	0.191224	5.83367	0.0157223	0.0192481	ENSMUSG00000004105	protein_coding	Angptl2
17247.5	-3.5324	0.121298	695.733	2.53247e-153	1.00337e-151	ENSMUSG00000028553	protein_coding	Angptl3
1483.87	0.132101	0.420802	0.0985119	0.753623	0.775451	ENSMUSG00000002289	protein_coding	Angptl4
147.159	-0.775302	0.211287	13.3433	0.00025935	0.000356999	ENSMUSG00000038742	protein_coding	Angptl6
1436.5	0.0844075	0.479644	0.0309637	0.860321	0.874766	ENSMUSG00000047822	protein_coding	Angptl8
456.931	-1.26775	0.10729	136.354	1.66912e-31	5.54382e-31	ENSMUSG00000022265	protein_coding	Ank
28.7935	1.80971	0.393237	20.6318	5.56638e-06	8.33888e-06	ENSMUSG00000032826	protein_coding	Ank2
202.855	-0.0995739	0.210342	0.224176	0.635876	0.663641	ENSMUSG00000069601	protein_coding	Ank3
792.355	0.341915	0.0879613	15.1284	0.00010044	0.000141132	ENSMUSG00000020790	protein_coding	Ankfy1
1441.61	4.33722	0.139545	784.09	1.55323e-172	9.7603e-171	ENSMUSG00000024483	protein_coding	Ankhd1
632.399	-0.77166	0.0970253	62.6994	2.40785e-15	5.19529e-15	ENSMUSG00000040351	protein_coding	Ankib1
686.37	0.355831	0.0770134	21.3843	3.75835e-06	5.67394e-06	ENSMUSG00000029501	protein_coding	Ankle2
169.15	-0.606242	0.122971	24.3493	8.03566e-07	1.25395e-06	ENSMUSG00000036188	protein_coding	Ankmy2
341.985	1.75848	0.147229	136.982	1.21687e-31	4.05324e-31	ENSMUSG00000021661	protein_coding	Ankra2
630.988	3.54003	0.123083	750.088	3.84038e-165	1.96011e-163	ENSMUSG00000031508	protein_coding	Ankrd10
1575.56	1.78792	0.117298	220.202	8.17365e-50	4.04119e-49	ENSMUSG00000035569	protein_coding	Ankrd11
360.905	2.77879	0.218905	144.746	2.44057e-33	8.4771e-33	ENSMUSG00000034647	protein_coding	Ankrd12
368.609	-1.0611	0.14587	51.9697	5.63645e-13	1.12787e-12	ENSMUSG00000041870	protein_coding	Ankrd13a
94.7319	3.72787	0.38184	83.5248	6.29209e-20	1.56007e-19	ENSMUSG00000037907	protein_coding	Ankrd13b
872.31	-0.43753	0.0938763	21.6634	3.24929e-06	4.91748e-06	ENSMUSG00000039988	protein_coding	Ankrd13c
1938.67	4.40995	0.127249	966.063	4.27573e-212	5.74423e-210	ENSMUSG00000047909	protein_coding	Ankrd16
1378.65	0.919026	0.112181	66.119	4.24496e-16	9.40748e-16	ENSMUSG00000055204	protein_coding	Ankrd17
236.988	5.23906	0.503955	80.5161	2.8835e-19	7.02572e-19	ENSMUSG00000067653	protein_coding	Ankrd23
272.484	1.92371	0.141281	178.45	1.05666e-40	4.30172e-40	ENSMUSG00000054708	protein_coding	Ankrd24
230.152	1.82462	0.137289	172.105	2.56665e-39	1.01382e-38	ENSMUSG00000007827	protein_coding	Ankrd26
901.878	0.952061	0.102498	85.0795	2.86602e-20	7.19769e-20	ENSMUSG00000034867	protein_coding	Ankrd27
1413.83	-0.330412	0.122305	7.28338	0.00695954	0.00875411	ENSMUSG00000014496	protein_coding	Ankrd28
961.517	0.717831	0.115121	38.535	5.37815e-10	9.61306e-10	ENSMUSG00000022237	protein_coding	Ankrd33b
3.56787	-0.242255	1.1244	0.0464879	0.829291	0.846529	ENSMUSG00000050914	protein_coding	Ankrd37
116.128	2.84353	0.345671	60.8118	6.2799e-15	1.33867e-14	ENSMUSG00000079610	protein_coding	Ankrd39
1241.96	-1.44168	0.0862328	269.994	1.13845e-60	7.04034e-60	ENSMUSG00000020864	protein_coding	Ankrd40
167.806	1.59218	0.159695	97.3343	5.85567e-23	1.57807e-22	ENSMUSG00000052331	protein_coding	Ankrd44
2026.02	0.538556	0.103569	26.8958	2.1472e-07	3.44164e-07	ENSMUSG00000048307	protein_coding	Ankrd46
489.933	0.0558587	0.121144	0.212459	0.644847	0.671924	ENSMUSG00000031931	protein_coding	Ankrd49
186.653	0.177456	0.131849	1.82405	0.176832	0.197914	ENSMUSG00000044864	protein_coding	Ankrd50
755.281	3.42886	0.259957	146.092	1.23946e-33	4.32957e-33	ENSMUSG00000014498	protein_coding	Ankrd52
241.329	0.667759	0.126039	28.043	1.18649e-07	1.9242e-07	ENSMUSG00000033055	protein_coding	Ankrd54
27.7513	-0.0214834	0.387451	0.00308744	0.955689	0.961199	ENSMUSG00000037904	protein_coding	Ankrd9
490.302	1.75812	0.172987	98.3298	3.54194e-23	9.61853e-23	ENSMUSG00000024219	protein_coding	Anks1
505.667	2.25637	0.0952137	543.917	2.65092e-120	5.00549e-119	ENSMUSG00000022515	protein_coding	Anks3
3220.72	-0.436635	0.162474	7.19509	0.00731032	0.00918347	ENSMUSG00000030909	protein_coding	Anks4b
1291.89	3.18835	0.110999	726.69	4.69916e-160	2.17951e-158	ENSMUSG00000026199	protein_coding	Ankzf1
50.8078	0.737266	0.191072	15.0953	0.000102218	0.000143562	ENSMUSG00000031075	protein_coding	Ano1
229.953	-0.730923	0.13812	27.8521	1.30955e-07	2.11748e-07	ENSMUSG00000037949	protein_coding	Ano10
266.693	1.59252	0.157321	99.3605	2.10479e-23	5.75727e-23	ENSMUSG00000064210	protein_coding	Ano6
73.323	3.48592	0.242202	219.812	9.94239e-50	4.9053e-49	ENSMUSG00000034863	protein_coding	Ano8
3077.85	-2.25014	0.207389	107.512	3.439e-25	9.78933e-25	ENSMUSG00000032249	protein_coding	Anp32a
1567.85	-1.99531	0.0829982	541.354	9.57132e-120	1.78705e-118	ENSMUSG00000028333	protein_coding	Anp32b
434.629	-1.73464	0.125339	182.772	1.20279e-41	5.03337e-41	ENSMUSG00000015749	protein_coding	Anp32e
1241.12	-0.0103045	0.164061	0.00394556	0.949915	0.956379	ENSMUSG00000039062	protein_coding	Anpep
595.877	-1.23608	0.110199	122.814	1.53154e-28	4.76079e-28	ENSMUSG00000029338	protein_coding	Antxr2
125.463	-2.08487	0.264851	57.9139	2.73847e-14	5.7258e-14	ENSMUSG00000024659	protein_coding	Anxa1
615.714	0.535324	0.137541	15.0805	0.000103021	0.000144657	ENSMUSG00000021866	protein_coding	Anxa11
287.502	-1.53033	0.179676	69.8061	6.54317e-17	1.487e-16	ENSMUSG00000032231	protein_coding	Anxa2
212.438	0.348837	0.217488	2.56893	0.108981	0.124526	ENSMUSG00000029484	protein_coding	Anxa3
1006.86	-1.51358	0.0845505	309.02	3.57113e-69	2.63506e-68	ENSMUSG00000029994	protein_coding	Anxa4
982.992	-1.67228	0.159366	104.684	1.43251e-24	4.02382e-24	ENSMUSG00000027712	protein_coding	Anxa5
1622.72	-0.541843	0.112116	23.2295	1.43777e-06	2.21406e-06	ENSMUSG00000018340	protein_coding	Anxa6
2515.29	-1.20388	0.139643	72.3044	1.84432e-17	4.25933e-17	ENSMUSG00000021814	protein_coding	Anxa7
53.1724	1.65058	0.297817	29.9984	4.32408e-08	7.14748e-08	ENSMUSG00000015702	protein_coding	Anxa9
80.0665	0.719465	0.333863	4.60348	0.0319072	0.0381398	ENSMUSG00000021322	protein_coding	Aoah
46.4336	4.08029	0.378287	119.232	9.31465e-28	2.82925e-27	ENSMUSG00000078651	protein_coding	Aoc2
1563.29	1.57603	0.190716	65.2626	6.55553e-16	1.44296e-15	ENSMUSG00000021458	protein_coding	Aopep
4490.99	2.72366	0.189936	181.253	2.58076e-41	1.0704e-40	ENSMUSG00000063558	protein_coding	Aox1
16344.8	1.27458	0.192859	42.3297	7.71107e-11	1.42538e-10	ENSMUSG00000064294	protein_coding	Aox3
834.812	-0.222822	0.140907	2.49941	0.113889	0.129955	ENSMUSG00000074238	protein_coding	Ap1ar
975.207	0.0775852	0.0996664	0.60783	0.435606	0.465518	ENSMUSG00000009090	protein_coding	Ap1b1
1785.15	0.768514	0.101249	56.9946	4.37009e-14	9.07562e-14	ENSMUSG00000031731	protein_coding	Ap1g1
368.92	2.68205	0.161663	252.957	5.8869e-57	3.3828e-56	ENSMUSG00000040701	protein_coding	Ap1g2
525.871	0.632562	0.128981	23.9157	1.00648e-06	1.56288e-06	ENSMUSG00000003033	protein_coding	Ap1m1
546.607	-2.94514	0.0860805	1065.32	1.13678e-233	2.14302e-231	ENSMUSG00000004849	protein_coding	Ap1s1
90.7015	-0.735385	0.274725	7.1062	0.00768179	0.00962427	ENSMUSG00000031367	protein_coding	Ap1s2
506.425	2.12546	0.224683	83.0522	7.99148e-20	1.97556e-19	ENSMUSG00000060279	protein_coding	Ap2a1
1716.78	-0.227928	0.126058	3.26648	0.0707092	0.0822011	ENSMUSG00000002957	protein_coding	Ap2a2
975.916	-0.53287	0.0792474	45.0688	1.90234e-11	3.59085e-11	ENSMUSG00000035152	protein_coding	Ap2b1
3991.42	-0.502668	0.11332	19.5803	9.64591e-06	1.42873e-05	ENSMUSG00000022841	protein_coding	Ap2m1
593.339	-3.19857	0.179345	272.211	3.741e-61	2.34324e-60	ENSMUSG00000008036	protein_coding	Ap2s1
366.151	1.05897	0.206975	25.6685	4.05383e-07	6.42109e-07	ENSMUSG00000021686	protein_coding	Ap3b1
1963.32	1.55709	0.105517	208.882	2.409e-47	1.12987e-46	ENSMUSG00000020198	protein_coding	Ap3d1
3353.37	0.670831	0.220817	9.14793	0.00249	0.00322937	ENSMUSG00000021824	protein_coding	Ap3m1
74.145	0.936906	0.139162	47.2402	6.2798e-12	1.20602e-11	ENSMUSG00000031539	protein_coding	Ap3m2
925.217	-1.97625	0.14528	172.836	1.77704e-39	7.05265e-39	ENSMUSG00000024480	protein_coding	Ap3s1
880.768	0.00187383	0.10431	0.000379403	0.98446	0.987501	ENSMUSG00000063801	protein_coding	Ap3s2
341.793	1.23391	0.362243	11.2864	0.000780757	0.00104423	ENSMUSG00000032952	protein_coding	Ap4b1
424.974	3.09026	0.116802	668.091	2.5988e-147	9.23244e-146	ENSMUSG00000001998	protein_coding	Ap4e1
645.981	1.89096	0.158837	133.849	5.8958e-31	1.94332e-30	ENSMUSG00000019518	protein_coding	Ap4m1
289.106	-2.8981	0.144659	359.592	3.45429e-80	3.09852e-79	ENSMUSG00000020955	protein_coding	Ap4s1
25.0402	0.893615	0.269807	11.1793	0.000827149	0.00110349	ENSMUSG00000049562	protein_coding	Ap5b1
942.937	1.35845	0.120245	123.765	9.48372e-29	2.96696e-28	ENSMUSG00000036291	protein_coding	Ap5m1
328.514	-1.04041	0.183948	31.4034	2.09613e-08	3.514e-08	ENSMUSG00000068264	protein_coding	Ap5s1
566.367	3.28755	0.133509	547.504	4.39435e-121	8.47543e-120	ENSMUSG00000039623	protein_coding	Ap5z1
67.0875	1.64338	0.26423	37.7689	7.96421e-10	1.41618e-09	ENSMUSG00000019979	protein_coding	Apaf1
500.09	0.801441	0.21408	13.8584	0.000197113	0.00027313	ENSMUSG00000004931	protein_coding	Apba3
73.3776	0.525761	0.265323	3.92169	0.047667	0.0561399	ENSMUSG00000026786	protein_coding	Apbb1ip
142.297	1.07086	0.23803	19.9438	7.97525e-06	1.18669e-05	ENSMUSG00000029207	protein_coding	Apbb2
909.899	4.27202	0.180704	454.081	9.33432e-101	1.22722e-99	ENSMUSG00000117679	protein_coding	Apbb3
1094.79	1.88458	0.117255	244.217	4.73508e-55	2.62416e-54	ENSMUSG00000005871	protein_coding	Apc
7051.03	-2.86107	0.531074	25.2339	5.07813e-07	8.00879e-07	ENSMUSG00000026542	protein_coding	Apcs
1366.06	0.373683	0.100989	13.6636	0.000218653	0.000302297	ENSMUSG00000032590	protein_coding	Apeh
585.622	-2.04067	0.198585	98.1863	3.80808e-23	1.03341e-22	ENSMUSG00000035960	protein_coding	Apex1
195.794	0.943907	0.145858	41.5172	1.16837e-10	2.14277e-10	ENSMUSG00000025269	protein_coding	Apex2
1483.75	-0.986374	0.100702	94.3044	2.70549e-22	7.17373e-22	ENSMUSG00000015750	protein_coding	Aph1a
135.758	-0.490124	0.218357	5.02421	0.0249953	0.030171	ENSMUSG00000032375	protein_coding	Aph1b
64.9776	0.322981	0.234637	1.90305	0.167737	0.188257	ENSMUSG00000053040	protein_coding	Aph1c
2033.48	-1.32358	0.0973405	179.097	7.62933e-41	3.12335e-40	ENSMUSG00000027193	protein_coding	Api5
552.002	-1.41285	0.127032	119.636	7.60034e-28	2.31516e-27	ENSMUSG00000010911	protein_coding	Apip
87.7096	0.108952	0.151661	0.517545	0.471891	0.502364	ENSMUSG00000030051	protein_coding	Aplf
3303.59	0.250703	0.122263	4.1995	0.0404358	0.0479373	ENSMUSG00000031996	protein_coding	Aplp2
550.373	-1.08	0.0817096	172.342	2.27871e-39	9.00696e-39	ENSMUSG00000033096	protein_coding	Apmap
101687	-2.34836	0.160058	195.011	2.56184e-44	1.13635e-43	ENSMUSG00000032083	protein_coding	Apoa1
115337	-3.45989	0.13346	554.387	1.39827e-122	2.78891e-121	ENSMUSG00000005681	protein_coding	Apoa2
2583.98	-3.17155	0.210323	192.858	7.56038e-44	3.31952e-43	ENSMUSG00000032080	protein_coding	Apoa4
19353.7	-1.82382	0.153779	132.205	1.34938e-30	4.40424e-30	ENSMUSG00000032079	protein_coding	Apoa5
91566.1	-0.946022	0.149261	39.4713	3.32911e-10	6.00843e-10	ENSMUSG00000020609	protein_coding	Apob
1200.47	0.647157	0.242939	7.03889	0.00797583	0.00998303	ENSMUSG00000040613	protein_coding	Apobec1
115.612	2.56277	0.235639	111.619	4.33075e-26	1.26166e-25	ENSMUSG00000009585	protein_coding	Apobec3
76.7206	1.58508	0.249809	39.4031	3.44756e-10	6.22029e-10	ENSMUSG00000042759	protein_coding	Apobr
114072	-4.54407	0.144878	732.972	2.02248e-161	9.80862e-160	ENSMUSG00000040564	protein_coding	Apoc1
6054.8	-2.35714	0.162645	190.275	2.76873e-43	1.19811e-42	ENSMUSG00000002992	protein_coding	Apoc2
35222.2	-3.14561	0.176124	270.65	8.18833e-61	5.09341e-60	ENSMUSG00000032081	protein_coding	Apoc3
18304.9	-4.40536	0.17471	480.47	1.68805e-106	2.46316e-105	ENSMUSG00000074336	protein_coding	Apoc4
71510.6	-2.84382	0.180738	215.559	8.41814e-49	4.05904e-48	ENSMUSG00000002985	protein_coding	Apoe
10719	-2.65443	0.115031	471.443	1.55501e-104	2.18449e-103	ENSMUSG00000047631	protein_coding	Apof
25702.3	-2.63543	0.108531	522.529	1.19208e-115	2.03402e-114	ENSMUSG00000000049	protein_coding	Apoh
80.4846	2.11494	0.715629	8.09256	0.00444473	0.00566336	ENSMUSG00000050014	protein_coding	Apol10b
4137.97	0.169357	0.176226	0.923053	0.336675	0.364728	ENSMUSG00000010601	protein_coding	Apol7a
27.5264	2.34907	0.266337	86.1571	1.66192e-20	4.19989e-20	ENSMUSG00000071716	protein_coding	Apol7e
1954.52	-0.429807	0.154088	7.75239	0.00536416	0.0068052	ENSMUSG00000057346	protein_coding	Apol9a
2886.67	-1.73859	0.122453	190.727	2.20596e-43	9.60271e-43	ENSMUSG00000068246	protein_coding	Apol9b
3684.58	-2.2218	0.142467	222.719	2.30865e-50	1.15759e-49	ENSMUSG00000024391	protein_coding	Apom
4957.05	-1.40309	0.190798	52.0869	5.30978e-13	1.06341e-12	ENSMUSG00000051716	protein_coding	Apon
659.27	-3.5031	0.187054	292.112	1.72308e-65	1.18746e-64	ENSMUSG00000079508	protein_coding	Apoo
832.168	-3.25084	0.124843	581.47	1.79599e-128	4.09192e-127	ENSMUSG00000025525	protein_coding	Apool
469.715	-3.06752	0.136476	442.808	2.65099e-98	3.33528e-97	ENSMUSG00000037787	protein_coding	Apopt1
554.633	1.23385	0.217096	31.4265	2.07131e-08	3.47337e-08	ENSMUSG00000022892	protein_coding	App
798.717	0.172764	0.0728383	5.63152	0.0176403	0.0215107	ENSMUSG00000018481	protein_coding	Appbp2
859.571	0.325588	0.147231	4.88047	0.0271622	0.0326685	ENSMUSG00000040760	protein_coding	Appl1
1565.9	2.59055	0.109189	509.678	7.4505e-113	1.21963e-111	ENSMUSG00000020263	protein_coding	Appl2
731.647	-0.913414	0.165495	29.9939	4.33414e-08	7.16281e-08	ENSMUSG00000006589	protein_coding	Aprt
342.459	0.0454801	0.164922	0.0760554	0.782716	0.802631	ENSMUSG00000028411	protein_coding	Aptx
2804.58	1.19243	0.126331	86.7824	1.21141e-20	3.07069e-20	ENSMUSG00000004655	protein_coding	Aqp1
728.052	-0.802015	0.162361	24.113	9.08469e-07	1.41406e-06	ENSMUSG00000042797	protein_coding	Aqp11
111.265	-1.65981	0.348085	21.6755	3.22895e-06	4.88923e-06	ENSMUSG00000024411	protein_coding	Aqp4
3356.98	-1.67147	0.504835	10.3995	0.00126047	0.00166411	ENSMUSG00000030762	protein_coding	Aqp8
7358.04	-0.854852	0.176444	23.1389	1.50707e-06	2.3168e-06	ENSMUSG00000032204	protein_coding	Aqp9
343.74	1.0352	0.110851	86.3689	1.49314e-20	3.77581e-20	ENSMUSG00000040383	protein_coding	Aqr
150.185	0.128986	0.281867	0.209491	0.647166	0.67422	ENSMUSG00000046532	protein_coding	Ar
1943.13	1.91087	0.108234	293.251	9.73385e-66	6.74388e-65	ENSMUSG00000001127	protein_coding	Araf
1768.46	1.4632	0.162501	77.9511	1.05621e-18	2.53075e-18	ENSMUSG00000032812	protein_coding	Arap1
343.014	0.332336	0.221422	2.24722	0.133855	0.151599	ENSMUSG00000037999	protein_coding	Arap2
382.348	2.32934	0.137542	270.893	7.25026e-61	4.5123e-60	ENSMUSG00000024451	protein_coding	Arap3
4184.01	-2.03854	0.0952871	424.993	1.99864e-94	2.33367e-93	ENSMUSG00000032096	protein_coding	Arcn1
1210.39	0.826521	0.137726	35.5761	2.45281e-09	4.27186e-09	ENSMUSG00000042350	protein_coding	Arel1
4258.85	-1.59051	0.0988917	246.869	1.25068e-55	7.01102e-55	ENSMUSG00000048076	protein_coding	Arf1
317.994	-1.6488	0.119356	183.863	6.95217e-42	2.92607e-41	ENSMUSG00000062421	protein_coding	Arf2
1076.05	-0.293537	0.162514	3.25714	0.071113	0.0826375	ENSMUSG00000051853	protein_coding	Arf3
295.518	-1.53909	0.181625	69.0407	9.64533e-17	2.17971e-16	ENSMUSG00000021877	protein_coding	Arf4
295.518	-1.53909	0.181625	69.0407	9.64533e-17	2.17971e-16	ENSMUSG00000115861	protein_coding	Arf4
1168.59	-2.06664	0.148547	179.612	5.88924e-41	2.4169e-40	ENSMUSG00000020440	protein_coding	Arf5
450.664	-1.01667	0.0910169	123.29	1.20476e-28	3.75298e-28	ENSMUSG00000044147	protein_coding	Arf6
1034.13	1.97941	0.101763	357.652	9.13895e-80	8.10441e-79	ENSMUSG00000027575	protein_coding	Arfgap1
4498.39	0.865487	0.100999	72.3967	1.7601e-17	4.06724e-17	ENSMUSG00000027255	protein_coding	Arfgap2
208.473	0.578967	0.259262	4.95502	0.026015	0.0313564	ENSMUSG00000054277	protein_coding	Arfgap3
2089.37	-1.03023	0.0923116	122.15	2.13987e-28	6.61485e-28	ENSMUSG00000067851	protein_coding	Arfgef1
1047.6	0.710666	0.112577	39.5205	3.24635e-10	5.8627e-10	ENSMUSG00000074582	protein_coding	Arfgef2
711.354	-1.69524	0.116104	203.242	4.09634e-46	1.88274e-45	ENSMUSG00000074513	protein_coding	Arfip1
1161.57	2.79633	0.123983	455.732	4.08037e-101	5.37671e-100	ENSMUSG00000030881	protein_coding	Arfip2
873.959	1.23215	0.112355	117.385	2.36391e-27	7.11181e-27	ENSMUSG00000038671	protein_coding	Arfrp1
32659	-2.47634	0.150168	243.969	5.3624e-55	2.96479e-54	ENSMUSG00000019987	protein_coding	Arg1
3426.08	2.7714	0.15671	275.275	8.04109e-62	5.10229e-61	ENSMUSG00000040459	protein_coding	Arglu1
428.265	1.29134	0.128211	99.296	2.17452e-23	5.94661e-23	ENSMUSG00000027247	protein_coding	Arhgap1
44.3179	-0.369191	0.200906	3.41652	0.0645469	0.0753144	ENSMUSG00000037148	protein_coding	Arhgap10
990.021	-0.0547446	0.104248	0.276118	0.599257	0.628059	ENSMUSG00000041225	protein_coding	Arhgap12
56.5693	-1.61923	0.241674	43.5819	4.06589e-11	7.58655e-11	ENSMUSG00000049744	protein_coding	Arhgap15
400.996	2.37238	0.158186	209.447	1.81355e-47	8.5402e-47	ENSMUSG00000030766	protein_coding	Arhgap17
222.682	-1.42193	0.20893	44.749	2.23979e-11	4.21625e-11	ENSMUSG00000039031	protein_coding	Arhgap18
286.72	0.685261	0.17035	16.0875	6.04804e-05	8.60179e-05	ENSMUSG00000025154	protein_coding	Arhgap19
804.528	2.1793	0.402054	26.9909	2.04416e-07	3.28098e-07	ENSMUSG00000036591	protein_coding	Arhgap21
84.0361	1.76337	0.446817	14.761	0.000122033	0.000170633	ENSMUSG00000049807	protein_coding	Arhgap23
75.3356	0.000581084	0.389297	2.44887e-05	0.996052	0.998101	ENSMUSG00000057315	protein_coding	Arhgap24
68.0889	0.316279	0.24386	1.69371	0.193112	0.215187	ENSMUSG00000030047	protein_coding	Arhgap25
641.98	-0.310336	0.142629	4.7271	0.0296909	0.0355816	ENSMUSG00000036452	protein_coding	Arhgap26
80.8529	2.18312	0.233867	84.7058	3.46227e-20	8.66716e-20	ENSMUSG00000034255	protein_coding	Arhgap27
3281.59	1.03965	0.117276	76.9923	1.71622e-18	4.08205e-18	ENSMUSG00000039831	protein_coding	Arhgap29
235.241	1.7936	0.32355	29.1104	6.83698e-08	1.11904e-07	ENSMUSG00000048865	protein_coding	Arhgap30
150.983	0.586785	0.120001	24.2109	8.63421e-07	1.34573e-06	ENSMUSG00000022799	protein_coding	Arhgap31
609.204	2.57031	0.187301	170.376	6.1237e-39	2.39939e-38	ENSMUSG00000041444	protein_coding	Arhgap32
1582.96	-0.971891	0.115144	70.0168	5.8801e-17	1.33813e-16	ENSMUSG00000058230	protein_coding	Arhgap35
104.518	3.91431	0.376529	93.2362	4.6412e-22	1.22121e-21	ENSMUSG00000033697	protein_coding	Arhgap39
597.873	4.12187	0.299249	151.409	8.53245e-35	3.05818e-34	ENSMUSG00000031389	protein_coding	Arhgap4
3034.53	0.59212	0.134445	19.2638	1.13846e-05	1.67927e-05	ENSMUSG00000050730	protein_coding	Arhgap42
325.036	3.33759	0.287417	115.857	5.10757e-27	1.52484e-26	ENSMUSG00000035697	protein_coding	Arhgap45
2216.88	-0.264879	0.147674	3.21254	0.0730762	0.0848177	ENSMUSG00000035133	protein_coding	Arhgap5
97.8999	-0.421327	0.285598	2.17118	0.140619	0.159074	ENSMUSG00000031355	protein_coding	Arhgap6
156.089	1.35437	0.224094	35.684	2.32065e-09	4.04711e-09	ENSMUSG00000040345	protein_coding	Arhgap9
1052.8	-1.42799	0.160741	76.034	2.78828e-18	6.59304e-18	ENSMUSG00000025132	protein_coding	Arhgdia
332.445	-1.48766	0.26911	29.3656	5.9931e-08	9.84088e-08	ENSMUSG00000030220	protein_coding	Arhgdib
1439.21	3.21035	0.166396	319.174	2.19245e-71	1.68035e-70	ENSMUSG00000040940	protein_coding	Arhgef1
44.8015	1.98097	0.238652	70.3653	4.92789e-17	1.1245e-16	ENSMUSG00000071176	protein_coding	Arhgef10
438.915	2.2837	0.24455	80.1502	3.47008e-19	8.43383e-19	ENSMUSG00000040964	protein_coding	Arhgef10l
904.284	1.98383	0.174883	120.33	5.35649e-28	1.6372e-27	ENSMUSG00000041977	protein_coding	Arhgef11
3330.51	1.19304	0.153125	59.0837	1.51107e-14	3.18453e-14	ENSMUSG00000059495	protein_coding	Arhgef12
201.82	1.19799	0.101366	142.518	7.49387e-33	2.57537e-32	ENSMUSG00000052921	protein_coding	Arhgef15
166.947	0.961196	0.150076	40.7951	1.69059e-10	3.08263e-10	ENSMUSG00000029032	protein_coding	Arhgef16
758.851	1.83736	0.127519	197.247	8.32996e-45	3.73745e-44	ENSMUSG00000004568	protein_coding	Arhgef18
1202.77	1.68013	0.243927	45.0474	1.92319e-11	3.62962e-11	ENSMUSG00000028919	protein_coding	Arhgef19
128.382	2.86273	0.670502	15.9437	6.52554e-05	9.26176e-05	ENSMUSG00000028059	protein_coding	Arhgef2
1074.13	0.224021	0.255175	0.77009	0.380189	0.409591	ENSMUSG00000036885	protein_coding	Arhgef26
716.812	-0.295609	0.173363	2.90346	0.0883896	0.101813	ENSMUSG00000021895	protein_coding	Arhgef3
610.212	1.21797	0.197254	37.1303	1.10496e-09	1.95265e-09	ENSMUSG00000045094	protein_coding	Arhgef37
12.4932	1.92374	0.439011	19.6774	9.16812e-06	1.35917e-05	ENSMUSG00000051517	protein_coding	Arhgef39
151.761	2.03524	0.189376	111.219	5.29926e-26	1.54189e-25	ENSMUSG00000004562	protein_coding	Arhgef40
1122.24	3.1571	0.154203	363.433	5.03526e-81	4.58707e-80	ENSMUSG00000033542	protein_coding	Arhgef5
153.139	1.678	0.165295	101.023	9.0915e-24	2.50558e-23	ENSMUSG00000031133	protein_coding	Arhgef6
666.942	1.53537	0.139297	116.973	2.91049e-27	8.74044e-27	ENSMUSG00000031511	protein_coding	Arhgef7
48.8851	1.0594	0.443105	5.62826	0.0176731	0.0215484	ENSMUSG00000025656	protein_coding	Arhgef9
1363.06	3.04479	0.163711	300.443	2.63782e-67	1.8903e-66	ENSMUSG00000007880	protein_coding	Arid1a
434.841	0.674214	0.116557	33.2818	7.97259e-09	1.36114e-08	ENSMUSG00000069729	protein_coding	Arid1b
778.568	2.24952	0.0980555	496.325	5.99121e-110	9.22598e-109	ENSMUSG00000033237	protein_coding	Arid2
152.85	3.29704	0.250282	157.584	3.81519e-36	1.40447e-35	ENSMUSG00000004661	protein_coding	Arid3b
518.831	1.87415	0.0896332	426.454	9.60877e-95	1.12872e-93	ENSMUSG00000048118	protein_coding	Arid4a
1458.98	2.77184	0.135707	371.279	9.85873e-83	9.2479e-82	ENSMUSG00000039219	protein_coding	Arid4b
35.4431	0.442982	0.495262	0.797472	0.37185	0.401051	ENSMUSG00000037447	protein_coding	Arid5a
2957.67	2.02749	0.306675	40.5485	1.918e-10	3.48966e-10	ENSMUSG00000019947	protein_coding	Arid5b
1644.44	-0.193321	0.0994202	3.77878	0.0519066	0.0609855	ENSMUSG00000025234	protein_coding	Arih1
1453.02	0.0705503	0.0889832	0.62952	0.427531	0.457599	ENSMUSG00000064145	protein_coding	Arih2
3969.24	-3.15249	0.149387	378.555	2.56832e-84	2.49738e-83	ENSMUSG00000060904	protein_coding	Arl1
33.4067	0.54518	0.196961	7.98972	0.00470436	0.0059857	ENSMUSG00000025870	protein_coding	Arl10
323.499	0.682803	0.235833	8.31692	0.00392774	0.00502435	ENSMUSG00000022911	protein_coding	Arl13b
554.703	0.972651	0.109339	78.0893	9.84841e-19	2.3612e-18	ENSMUSG00000027122	protein_coding	Arl14ep
252.226	-1.02685	0.159887	40.596	1.87191e-10	3.40633e-10	ENSMUSG00000042348	protein_coding	Arl15
164.256	-1.49015	0.14905	97.2464	6.12151e-23	1.6482e-22	ENSMUSG00000057594	protein_coding	Arl16
194.855	1.46342	0.130645	124.41	6.85263e-29	2.15074e-28	ENSMUSG00000024944	protein_coding	Arl2
269.358	-0.492683	0.244689	4.03765	0.0444958	0.0525692	ENSMUSG00000031776	protein_coding	Arl2bp
195.398	-3.49804	0.133163	626.519	2.85641e-138	7.93009e-137	ENSMUSG00000025035	protein_coding	Arl3
1007.13	-1.63465	0.174863	83.2256	7.32052e-20	1.81046e-19	ENSMUSG00000047446	protein_coding	Arl4a
80.568	0.354975	0.196796	3.30402	0.0691107	0.0804467	ENSMUSG00000049866	protein_coding	Arl4c
554.946	0.421019	0.220806	3.62335	0.0569739	0.0667446	ENSMUSG00000034936	protein_coding	Arl4d
5320.82	-1.45812	0.171978	69.0391	9.65297e-17	2.18101e-16	ENSMUSG00000036093	protein_coding	Arl5a
394.156	0.678189	0.380938	3.14267	0.0762691	0.0883657	ENSMUSG00000017418	protein_coding	Arl5b
74.9493	-2.47457	0.163702	220.843	5.92124e-50	2.9375e-49	ENSMUSG00000022722	protein_coding	Arl6
3986.6	-1.39657	0.107379	163.077	2.40693e-37	9.14869e-37	ENSMUSG00000030654	protein_coding	Arl6ip1
549.57	-2.6659	0.15167	276.626	4.08178e-62	2.60984e-61	ENSMUSG00000029404	protein_coding	Arl6ip4
726.895	-1.43784	0.0970111	212.638	3.64968e-48	1.73899e-47	ENSMUSG00000035199	protein_coding	Arl6ip5
364.804	0.774342	0.116437	43.9013	3.4536e-11	6.46057e-11	ENSMUSG00000026960	protein_coding	Arl6ip6
327.511	0.0307126	0.0969104	0.106901	0.7437	0.765962	ENSMUSG00000026426	protein_coding	Arl8a
1524.68	-0.764572	0.127114	35.7874	2.20064e-09	3.84299e-09	ENSMUSG00000030105	protein_coding	Arl8b
1667.31	-2.15101	0.123493	279.914	7.84027e-63	5.12512e-62	ENSMUSG00000027599	protein_coding	Armc1
212.405	-0.716447	0.185978	14.7249	0.000124391	0.000173763	ENSMUSG00000038525	protein_coding	Armc10
80.8066	0.133158	0.184711	0.527648	0.467597	0.497975	ENSMUSG00000042178	protein_coding	Armc5
73.6125	-0.146513	0.236628	0.384123	0.535405	0.565193	ENSMUSG00000002343	protein_coding	Armc6
61.7267	-0.835338	0.20725	16.209	5.67233e-05	8.08121e-05	ENSMUSG00000057219	protein_coding	Armc7
554.38	-0.768459	0.0933552	67.2385	2.40571e-16	5.37115e-16	ENSMUSG00000032468	protein_coding	Armc8
106.423	1.07194	0.177611	36.1934	1.78677e-09	3.13242e-09	ENSMUSG00000062590	protein_coding	Armc9
55.139	0.970386	0.369	6.82887	0.00896961	0.011179	ENSMUSG00000033460	protein_coding	Armcx1
49.7661	0.221368	0.255961	0.750669	0.386265	0.415715	ENSMUSG00000033436	protein_coding	Armcx2
373.361	-0.0210876	0.189652	0.0123754	0.911422	0.921434	ENSMUSG00000049047	protein_coding	Armcx3
72.5005	1.62387	0.400183	15.8552	6.83801e-05	9.6876e-05	ENSMUSG00000049804	protein_coding	Armcx4
42.9838	-1.10399	0.598689	3.32459	0.0682509	0.0794935	ENSMUSG00000072969	protein_coding	Armcx5
23.3597	1.13322	0.336082	11.5652	0.000671981	0.000902149	ENSMUSG00000050394	protein_coding	Armcx6
171.306	0.214549	0.107599	4.05435	0.0440577	0.0520621	ENSMUSG00000039901	protein_coding	Armh3
602.861	0.63678	0.119933	28.0168	1.20265e-07	1.94879e-07	ENSMUSG00000061759	protein_coding	Armt1
1909.58	1.48848	0.133481	119.472	8.2537e-28	2.51091e-27	ENSMUSG00000015522	protein_coding	Arnt
494.688	0.555527	0.640453	0.747706	0.387204	0.416649	ENSMUSG00000055116	protein_coding	Arntl
49.6747	1.98078	0.269147	53.2687	2.90912e-13	5.87758e-13	ENSMUSG00000040187	protein_coding	Arntl2
1493.59	-2.54158	0.118714	411.882	1.42712e-91	1.59314e-90	ENSMUSG00000029621	protein_coding	Arpc1a
967.215	-1.25085	0.164578	56.136	6.76276e-14	1.39504e-13	ENSMUSG00000029622	protein_coding	Arpc1b
2434.43	-2.25297	0.0577197	1409.26	0	1.03976e-305	ENSMUSG00000006304	protein_coding	Arpc2
1154.04	-2.64772	0.149333	279.908	7.86206e-63	5.13649e-62	ENSMUSG00000029465	protein_coding	Arpc3
1135.72	-2.41722	0.116437	391.643	3.63246e-87	3.73734e-86	ENSMUSG00000079426	protein_coding	Arpc4
2405.02	-2.56288	0.105327	530.408	2.30264e-117	4.09017e-116	ENSMUSG00000008475	protein_coding	Arpc5
1514.97	-1.60062	0.138296	127.833	1.22089e-29	3.91059e-29	ENSMUSG00000026755	protein_coding	Arpc5l
193.026	-0.760643	0.146096	26.9561	2.08127e-07	3.33918e-07	ENSMUSG00000039043	protein_coding	Arpin
1624.92	-2.20509	0.12815	272.121	3.91414e-61	2.45038e-60	ENSMUSG00000007656	protein_coding	Arpp19
334.835	1.57339	0.143164	117.087	2.74759e-27	8.25335e-27	ENSMUSG00000018909	protein_coding	Arrb1
858.436	2.2071	0.144382	216.695	4.75733e-49	2.30243e-48	ENSMUSG00000060216	protein_coding	Arrb2
149.827	2.85219	0.192709	209.028	2.2388e-47	1.053e-46	ENSMUSG00000026972	protein_coding	Arrdc1
297.224	2.82115	0.209364	163.848	1.63285e-37	6.22059e-37	ENSMUSG00000002910	protein_coding	Arrdc2
297.224	2.82115	0.209364	163.848	1.63285e-37	6.22059e-37	ENSMUSG00000110906	protein_coding	Arrdc2
5791.34	1.06617	0.340767	9.57428	0.00197322	0.00257142	ENSMUSG00000074794	protein_coding	Arrdc3
297.428	0.0201079	0.198261	0.010307	0.919135	0.928108	ENSMUSG00000042659	protein_coding	Arrdc4
870.733	1.37328	0.227605	35.1676	3.02521e-09	5.24999e-09	ENSMUSG00000022620	protein_coding	Arsa
431.826	-0.904485	0.109775	67.0971	2.58459e-16	5.76721e-16	ENSMUSG00000042082	protein_coding	Arsb
770.613	-1.45044	0.181215	61.6379	4.12789e-15	8.85261e-15	ENSMUSG00000020604	protein_coding	Arsg
247.148	0.0759014	0.081908	0.858508	0.354156	0.38278	ENSMUSG00000021592	protein_coding	Arsk
25.3793	1.07107	0.303728	12.556	0.000394929	0.000537799	ENSMUSG00000030651	protein_coding	Art2b
30.3534	0.494555	0.261683	3.61087	0.0574032	0.0672408	ENSMUSG00000034842	protein_coding	Art3
61.4324	0.181131	0.192516	0.89184	0.344979	0.373241	ENSMUSG00000030217	protein_coding	Art4
86.4098	1.78728	0.201857	77.2069	1.53952e-18	3.66624e-18	ENSMUSG00000031982	protein_coding	Arv1
237.253	1.26428	0.144505	75.311	4.02105e-18	9.45255e-18	ENSMUSG00000000325	protein_coding	Arvcf
1140.25	-1.60774	0.158188	98.5463	3.1751e-23	8.63642e-23	ENSMUSG00000003559	protein_coding	As3mt
1036.38	-0.434978	0.103157	17.7268	2.55012e-05	3.69616e-05	ENSMUSG00000031591	protein_coding	Asah1
458.31	-0.819906	0.144012	32.0512	1.50161e-08	2.53222e-08	ENSMUSG00000024887	protein_coding	Asah2
450.682	0.853484	0.142389	35.5055	2.54326e-09	4.42609e-09	ENSMUSG00000022377	protein_coding	Asap1
366.672	1.69923	0.490346	11.3784	0.000743034	0.000994798	ENSMUSG00000052632	protein_coding	Asap2
671.244	2.78822	0.15514	290.52	3.83021e-65	2.62104e-64	ENSMUSG00000036995	protein_coding	Asap3
444.545	2.21841	0.160325	178.745	9.10915e-41	3.71875e-40	ENSMUSG00000026311	protein_coding	Asb1
2021.51	1.00357	0.143809	47.7737	4.78373e-12	9.24475e-12	ENSMUSG00000033781	protein_coding	Asb13
44.8114	-0.119238	0.256995	0.215957	0.642138	0.66934	ENSMUSG00000021200	protein_coding	Asb2
191.475	-1.20948	0.104456	133.075	8.70804e-31	2.85657e-30	ENSMUSG00000020305	protein_coding	Asb3
279.021	0.933594	0.136718	46.181	1.07819e-11	2.05511e-11	ENSMUSG00000039483	protein_coding	Asb6
351.692	-0.318595	0.126371	6.35432	0.0117096	0.014475	ENSMUSG00000030509	protein_coding	Asb7
541.029	-0.807934	0.106307	57.1976	3.94155e-14	8.19439e-14	ENSMUSG00000048175	protein_coding	Asb8
235.92	-2.17171	0.126438	278.531	1.56911e-62	1.01268e-61	ENSMUSG00000044475	protein_coding	Ascc1
895.376	1.85732	0.0933556	378.5	2.6392e-84	2.56417e-83	ENSMUSG00000020412	protein_coding	Ascc2
665.979	-0.500228	0.0837151	35.6297	2.38621e-09	4.15835e-09	ENSMUSG00000038774	protein_coding	Ascc3
306.913	-1.81103	0.142203	154.183	2.11254e-35	7.65149e-35	ENSMUSG00000019857	protein_coding	Asf1a
11181.6	-1.66989	0.104236	243.603	6.44476e-55	3.55313e-54	ENSMUSG00000020884	protein_coding	Asgr1
2962.86	-1.11022	0.124128	78.1454	9.57291e-19	2.29561e-18	ENSMUSG00000040963	protein_coding	Asgr2
1280.37	2.22062	0.102868	433.435	2.90654e-96	3.50946e-95	ENSMUSG00000028053	protein_coding	Ash1l
536.887	0.0883921	0.108321	0.665485	0.41463	0.444605	ENSMUSG00000031575	protein_coding	Ash2l
196.937	-1.95749	0.225208	70.9352	3.6916e-17	8.45696e-17	ENSMUSG00000028008	protein_coding	Asic5
8437	-0.106627	0.228885	0.21697	0.641358	0.668885	ENSMUSG00000025533	protein_coding	Asl
644.722	-0.626461	0.122312	26.0607	3.30853e-07	5.26196e-07	ENSMUSG00000052456	protein_coding	Asna1
69.8382	-1.50699	0.332597	19.8045	8.57812e-06	1.27429e-05	ENSMUSG00000029752	protein_coding	Asns
1460.52	-2.82235	0.106772	616.181	5.06379e-136	1.34208e-134	ENSMUSG00000026095	protein_coding	Asnsd1
463.307	-1.01131	0.180354	30.8566	2.77815e-08	4.63078e-08	ENSMUSG00000020774	protein_coding	Aspa
1961.63	0.995462	0.198541	24.6671	6.81368e-07	1.06697e-06	ENSMUSG00000038704	protein_coding	Aspdh
10682.2	2.81982	0.162731	262.352	5.27016e-59	3.16209e-58	ENSMUSG00000037686	protein_coding	Aspg
761.003	-0.854126	0.128544	43.5865	4.05633e-11	7.57113e-11	ENSMUSG00000028207	protein_coding	Asph
1540.8	0.708601	0.146429	23.1968	1.4624e-06	2.24991e-06	ENSMUSG00000025142	protein_coding	Aspscr1
293.359	-1.9939	0.123274	247.899	7.45666e-56	4.20219e-55	ENSMUSG00000024654	protein_coding	Asrgl1
42606.1	-1.61431	0.185003	72.4734	1.69295e-17	3.91593e-17	ENSMUSG00000076441	protein_coding	Ass1
124.802	2.46166	0.164892	223.16	1.84982e-50	9.29125e-50	ENSMUSG00000032567	protein_coding	Aste1
1119.88	2.10987	0.121864	279.727	8.61085e-63	5.61941e-62	ENSMUSG00000042548	protein_coding	Asxl1
1286.22	1.96596	0.104694	332.213	3.16768e-74	2.54985e-73	ENSMUSG00000037486	protein_coding	Asxl2
1613.03	-1.06079	0.0829912	160.181	1.03319e-36	3.86307e-36	ENSMUSG00000013662	protein_coding	Atad1
52.3996	2.82063	0.329424	69.7963	6.57569e-17	1.49381e-16	ENSMUSG00000022360	protein_coding	Atad2
52.3996	2.82063	0.329424	69.7963	6.57569e-17	1.49381e-16	ENSMUSG00000116053	protein_coding	Atad2
761.553	1.17415	0.101242	131.818	1.63984e-30	5.3448e-30	ENSMUSG00000052812	protein_coding	Atad2b
2492.76	1.68695	0.117277	196.706	1.09319e-44	4.89362e-44	ENSMUSG00000029036	protein_coding	Atad3a
54.8752	3.41354	0.382964	72.7871	1.44421e-17	3.34852e-17	ENSMUSG00000017550	protein_coding	Atad5
526.744	3.0176	0.13591	447.954	2.01047e-99	2.5794e-98	ENSMUSG00000024426	protein_coding	Atat1
746.531	-0.2967	0.10495	7.98449	0.00471799	0.00600238	ENSMUSG00000030850	protein_coding	Ate1
854.743	-1.01218	0.0818556	150.568	1.3027e-34	4.64632e-34	ENSMUSG00000023027	protein_coding	Atf1
861.732	-0.686588	0.111735	37.4509	9.37411e-10	1.66158e-09	ENSMUSG00000027104	protein_coding	Atf2
51.6992	-0.820637	0.366887	4.95469	0.0260199	0.0313592	ENSMUSG00000026628	protein_coding	Atf3
5432.32	0.71275	0.14234	24.8262	6.27387e-07	9.83753e-07	ENSMUSG00000042406	protein_coding	Atf4
2740.24	-2.0043	0.269471	51.3971	7.54487e-13	1.50255e-12	ENSMUSG00000038539	protein_coding	Atf5
1603.74	-0.0800057	0.128022	0.390554	0.532008	0.561759	ENSMUSG00000026663	protein_coding	Atf6
413.75	1.43805	0.188426	56.2875	6.26136e-14	1.29367e-13	ENSMUSG00000015461	protein_coding	Atf6b
1131.09	2.67272	0.195141	167.009	3.3294e-38	1.28684e-37	ENSMUSG00000099083	protein_coding	Atf7
935.926	1.89109	0.100548	336.493	3.70377e-75	3.03361e-74	ENSMUSG00000030213	protein_coding	Atf7ip
169.334	-3.34272	0.13956	524.069	5.51303e-116	9.44814e-115	ENSMUSG00000021619	protein_coding	Atg10
551.44	-1.95835	0.168503	126.493	2.39883e-29	7.62718e-29	ENSMUSG00000037204	protein_coding	Atg101
1012.22	-1.89938	0.10077	334.751	8.87141e-75	7.23076e-74	ENSMUSG00000032905	protein_coding	Atg12
1127.36	-0.0151355	0.117117	0.0168128	0.896832	0.908806	ENSMUSG00000027244	protein_coding	Atg13
679.032	0.696691	0.171044	16.4507	4.99329e-05	7.13466e-05	ENSMUSG00000037526	protein_coding	Atg14
1608.01	1.41275	0.0815342	291.225	2.68928e-65	1.84462e-64	ENSMUSG00000026289	protein_coding	Atg16l1
2026.66	3.08933	0.306271	86.9766	1.09814e-20	2.7866e-20	ENSMUSG00000047767	protein_coding	Atg16l2
565.328	2.23851	0.180339	142.479	7.64033e-33	2.62416e-32	ENSMUSG00000024773	protein_coding	Atg2a
565.328	2.23851	0.180339	142.479	7.64033e-33	2.62416e-32	ENSMUSG00000106907	protein_coding	Atg2a
968.834	2.88705	0.19588	190.776	2.15274e-43	9.37455e-43	ENSMUSG00000041341	protein_coding	Atg2b
3043.93	-2.87727	0.119523	505.28	6.74897e-112	1.08653e-110	ENSMUSG00000022663	protein_coding	Atg3
250.505	-1.67139	0.121677	182.061	1.71964e-41	7.16547e-41	ENSMUSG00000079418	protein_coding	Atg4a
250.505	-1.67139	0.121677	182.061	1.71964e-41	7.16547e-41	ENSMUSG00000116318	protein_coding	Atg4a
784.61	-0.0115831	0.0897523	0.0167263	0.897096	0.908883	ENSMUSG00000026280	protein_coding	Atg4b
337.728	-0.708789	0.105025	45.3307	1.66423e-11	3.15005e-11	ENSMUSG00000028550	protein_coding	Atg4c
764.865	0.134282	0.168108	0.638414	0.424286	0.454459	ENSMUSG00000002820	protein_coding	Atg4d
1706.22	-2.98823	0.0900654	961.18	4.92626e-211	6.39756e-209	ENSMUSG00000038160	protein_coding	Atg5
355.676	-0.900662	0.146721	37.19	1.07164e-09	1.89434e-09	ENSMUSG00000030314	protein_coding	Atg7
1153.62	1.56374	0.170854	80.1734	3.42962e-19	8.33722e-19	ENSMUSG00000033124	protein_coding	Atg9a
416.001	-0.485587	0.109686	19.5585	9.75677e-06	1.44442e-05	ENSMUSG00000026192	protein_coding	Atic
70.5495	3.41942	0.253079	187.202	1.29759e-42	5.54929e-42	ENSMUSG00000021066	protein_coding	Atl1
2078.47	0.651431	0.179684	13.0366	0.000305469	0.000418266	ENSMUSG00000059811	protein_coding	Atl2
4945.23	0.719693	0.117401	37.2034	1.06431e-09	1.88194e-09	ENSMUSG00000024759	protein_coding	Atl3
369.114	2.42773	0.191872	147.366	6.52717e-34	2.29511e-33	ENSMUSG00000034218	protein_coding	Atm
172.971	-0.214606	0.107727	4.01965	0.0449731	0.0530901	ENSMUSG00000047388	protein_coding	Atmin
380.924	2.65913	0.256006	96.8181	7.59983e-23	2.04246e-22	ENSMUSG00000004263	protein_coding	Atn1
268.863	-0.490356	0.283929	2.97088	0.0847755	0.0977947	ENSMUSG00000037621	protein_coding	Atoh8
2258.03	-4.20593	0.175686	444.468	1.15349e-98	1.45909e-97	ENSMUSG00000018585	protein_coding	Atox1
1548.01	2.88947	0.481771	31.2398	2.28044e-08	3.81696e-08	ENSMUSG00000031441	protein_coding	Atp11a
1112.39	0.516135	0.182007	8.00029	0.00467698	0.00595279	ENSMUSG00000037400	protein_coding	Atp11b
3195.92	-0.0364507	0.128672	0.0802533	0.776954	0.797282	ENSMUSG00000062949	protein_coding	Atp11c
3195.92	-0.0364507	0.128672	0.0802533	0.776954	0.797282	ENSMUSG00000108408	protein_coding	Atp11c
1384.74	2.73104	0.132963	377.027	5.52261e-84	5.33456e-83	ENSMUSG00000031862	protein_coding	Atp13a1
331.789	1.96925	0.175576	119.294	9.03078e-28	2.74374e-27	ENSMUSG00000036622	protein_coding	Atp13a2
3585.34	-0.338959	0.13355	6.42697	0.01124	0.0139108	ENSMUSG00000022533	protein_coding	Atp13a3
3864.26	-0.443386	0.183692	5.80381	0.0159914	0.0195695	ENSMUSG00000033161	protein_coding	Atp1a1
1347.02	0.616548	0.182391	11.3445	0.000756706	0.00101287	ENSMUSG00000026576	protein_coding	Atp1b1
916.978	-0.885503	0.141595	38.5585	5.31368e-10	9.50218e-10	ENSMUSG00000032412	protein_coding	Atp1b3
129.811	-0.136548	0.171909	0.632866	0.426306	0.45641	ENSMUSG00000025436	protein_coding	Atp23
5180.25	2.16221	0.19436	113.774	1.46039e-26	4.31801e-26	ENSMUSG00000029467	protein_coding	Atp2a2
53.7717	8.34811	0.689456	177.63	1.59576e-40	6.47164e-40	ENSMUSG00000020788	protein_coding	Atp2a3
733.169	0.97281	0.0971638	98.9248	2.62273e-23	7.15552e-23	ENSMUSG00000019943	protein_coding	Atp2b1
56.2159	1.43421	0.765148	3.38535	0.0657783	0.0767206	ENSMUSG00000030302	protein_coding	Atp2b2
150.919	2.43535	0.176707	183.815	7.12136e-42	2.99512e-41	ENSMUSG00000026463	protein_coding	Atp2b4
490.521	0.913888	0.194151	21.8375	2.96745e-06	4.49968e-06	ENSMUSG00000032570	protein_coding	Atp2c1
8.58004	0.348026	0.49752	0.49174	0.483152	0.513558	ENSMUSG00000005553	protein_coding	Atp4a
9461.98	-2.42445	0.129192	317.42	5.28355e-71	4.00741e-70	ENSMUSG00000025428	protein_coding	Atp5a1
9461.98	-2.42445	0.129192	317.42	5.28355e-71	4.00741e-70	ENSMUSG00000116276	protein_coding	Atp5a1
18645.2	-2.00802	0.108047	320.776	9.81655e-72	7.56334e-71	ENSMUSG00000025393	protein_coding	Atp5b
7441.39	-3.30936	0.150514	404.809	4.94533e-90	5.3569e-89	ENSMUSG00000025781	protein_coding	Atp5c1
2983.92	-3.5076	0.158468	404.082	7.11703e-90	7.68797e-89	ENSMUSG00000003072	protein_coding	Atp5d
7442.56	-4.77048	0.194444	440.05	1.05595e-97	1.31297e-96	ENSMUSG00000016252	protein_coding	Atp5e
4120.7	-3.91386	0.150161	539.83	2.05277e-119	3.79032e-118	ENSMUSG00000006057	protein_coding	Atp5g1
113.465	-2.78988	0.444168	34.7591	3.73125e-09	6.45608e-09	ENSMUSG00000062683	protein_coding	Atp5g2
10044.9	-3.19821	0.157562	348.231	1.02875e-77	8.7767e-77	ENSMUSG00000018770	protein_coding	Atp5g3
7378.32	-3.52082	0.121918	686.021	3.27762e-151	1.24379e-149	ENSMUSG00000034566	protein_coding	Atp5h
7549.57	-4.01215	0.126196	795.145	6.13389e-175	4.1441e-173	ENSMUSG00000022890	protein_coding	Atp5j
10354.5	-5.19173	0.158247	756.911	1.26103e-166	6.63914e-165	ENSMUSG00000038690	protein_coding	Atp5j2
5986.96	-4.80167	0.183438	500.084	9.11555e-111	1.43782e-109	ENSMUSG00000050856	protein_coding	Atp5k
3481.07	-4.92487	0.166979	630.974	3.06944e-139	8.90214e-138	ENSMUSG00000038717	protein_coding	Atp5l
6463.99	-4.15928	0.213528	293.71	7.72959e-66	5.38079e-65	ENSMUSG00000071528	protein_coding	Atp5md
5273.38	-4.87206	0.172717	577.751	1.15702e-127	2.58078e-126	ENSMUSG00000021290	protein_coding	Atp5mpl
4827.26	-3.79265	0.146616	537.291	7.32266e-119	1.33106e-117	ENSMUSG00000022956	protein_coding	Atp5o
14.4626	2.44682	0.594988	16.1191	5.94825e-05	8.46193e-05	ENSMUSG00000116933	protein_coding	Atp5o
8417.11	-3.86771	0.13537	650.154	2.06876e-143	6.67946e-142	ENSMUSG00000000563	protein_coding	Atp5pb
1690.3	0.295109	0.119742	6.06539	0.0137856	0.0169428	ENSMUSG00000019087	protein_coding	Atp6ap1
802.97	-1.62832	0.133259	142.559	7.34047e-33	2.52339e-32	ENSMUSG00000031007	protein_coding	Atp6ap2
781.683	2.007	0.168416	132.862	9.69152e-31	3.17562e-30	ENSMUSG00000019302	protein_coding	Atp6v0a1
1088.82	0.596531	0.145946	16.6032	4.60736e-05	6.60341e-05	ENSMUSG00000038023	protein_coding	Atp6v0a2
2507.57	-0.156422	0.11399	1.8822	0.170085	0.190746	ENSMUSG00000033379	protein_coding	Atp6v0b
1358.38	-1.65813	0.133993	145.756	1.46787e-33	5.12287e-33	ENSMUSG00000024121	protein_coding	Atp6v0c
1225.5	-1.64223	0.0808837	394.658	8.01348e-88	8.33288e-87	ENSMUSG00000013160	protein_coding	Atp6v0d1
62.1312	-1.55916	0.377447	16.4195	5.07602e-05	7.24933e-05	ENSMUSG00000028238	protein_coding	Atp6v0d2
977.896	-2.77278	0.106684	601.174	9.30027e-133	2.30789e-131	ENSMUSG00000015575	protein_coding	Atp6v0e
16.7749	-1.08974	0.337743	10.3927	0.00126516	0.00167011	ENSMUSG00000039347	protein_coding	Atp6v0e2
1324.8	-1.86349	0.10843	278.182	1.87016e-62	1.20565e-61	ENSMUSG00000052459	protein_coding	Atp6v1a
1003.6	-0.653927	0.092416	49.7293	1.76494e-12	3.47693e-12	ENSMUSG00000006273	protein_coding	Atp6v1b2
375.192	-1.44959	0.0924892	239.679	4.61973e-54	2.50443e-53	ENSMUSG00000022295	protein_coding	Atp6v1c1
375.192	-1.44959	0.0924892	239.679	4.61973e-54	2.50443e-53	ENSMUSG00000116394	protein_coding	Atp6v1c1
884.188	-1.42061	0.110243	160.412	9.19494e-37	3.44215e-36	ENSMUSG00000021114	protein_coding	Atp6v1d
1982.42	-2.44173	0.0903709	661.936	5.66698e-146	1.95386e-144	ENSMUSG00000019210	protein_coding	Atp6v1e1
967.723	-3.5106	0.133213	581.252	2.00319e-128	4.55512e-127	ENSMUSG00000004285	protein_coding	Atp6v1f
2384.98	-3.66076	0.159774	427.659	5.25379e-95	6.1964e-94	ENSMUSG00000039105	protein_coding	Atp6v1g1
52.1233	1.55448	0.249686	38.5806	5.25372e-10	9.39928e-10	ENSMUSG00000024403	protein_coding	Atp6v1g2
1614.9	-2.4554	0.178778	169.904	7.76296e-39	3.03558e-38	ENSMUSG00000033793	protein_coding	Atp6v1h
116.348	2.41958	0.204199	134.886	3.49668e-31	1.15482e-30	ENSMUSG00000033792	protein_coding	Atp7a
883.682	2.09564	0.124	267.492	3.99453e-60	2.44825e-59	ENSMUSG00000006567	protein_coding	Atp7b
327.425	2.11596	0.222331	84.6793	3.50908e-20	8.78058e-20	ENSMUSG00000037685	protein_coding	Atp8a1
1137.36	-0.211421	0.155727	1.84183	0.174736	0.195662	ENSMUSG00000039529	protein_coding	Atp8b1
60.6022	1.99723	0.243703	65.8678	4.82203e-16	1.06621e-15	ENSMUSG00000060671	protein_coding	Atp8b2
531.632	-0.773136	0.135514	32.2269	1.3718e-08	2.31733e-08	ENSMUSG00000027546	protein_coding	Atp9a
1608.49	2.70569	0.10436	605.923	8.61944e-134	2.1759e-132	ENSMUSG00000024566	protein_coding	Atp9b
392.896	-0.92874	0.0866994	113.922	1.35515e-26	4.00987e-26	ENSMUSG00000028710	protein_coding	Atpaf1
496.697	-0.583971	0.0834845	48.8583	2.75142e-12	5.37231e-12	ENSMUSG00000042709	protein_coding	Atpaf2
426.521	-3.89466	0.188146	349.792	4.70347e-78	4.03332e-77	ENSMUSG00000054428	protein_coding	Atpif1
722.046	1.47843	0.122286	141.229	1.43389e-32	4.90039e-32	ENSMUSG00000039065	protein_coding	Atpsckmt
647.956	1.84711	0.355828	25.3208	4.8545e-07	7.6623e-07	ENSMUSG00000032409	protein_coding	Atr
1386.43	-1.83181	0.131707	182.237	1.5743e-41	6.57156e-41	ENSMUSG00000013622	protein_coding	Atraid
286.601	1.23279	0.171739	50.3736	1.27094e-12	2.51392e-12	ENSMUSG00000025646	protein_coding	Atrip
2211.94	1.46887	0.138615	107.952	2.75421e-25	7.86111e-25	ENSMUSG00000027312	protein_coding	Atrn
549.432	-0.52274	0.0873958	35.7102	2.28963e-09	3.99481e-09	ENSMUSG00000054843	protein_coding	Atrnl1
3043.38	2.55769	0.0974976	620.294	6.4546e-137	1.75038e-135	ENSMUSG00000031229	protein_coding	Atrx
911.964	1.35475	0.225119	35.0104	3.27955e-09	5.68125e-09	ENSMUSG00000046876	protein_coding	Atxn1
1277.03	-2.37261	0.0961107	556.743	4.29726e-123	8.7655e-122	ENSMUSG00000016541	protein_coding	Atxn10
671.376	1.3388	0.158428	69.2599	8.63064e-17	1.95267e-16	ENSMUSG00000069895	protein_coding	Atxn1l
1101.77	2.15903	0.15568	177.98	1.33826e-40	5.43677e-40	ENSMUSG00000042605	protein_coding	Atxn2
3262.3	4.91306	0.138483	948.928	2.26861e-208	2.8208e-206	ENSMUSG00000032637	protein_coding	Atxn2l
685.51	-0.0609373	0.0971778	0.393712	0.530355	0.560114	ENSMUSG00000021189	protein_coding	Atxn3
1613.2	2.83081	0.141506	353.596	6.9818e-79	6.10346e-78	ENSMUSG00000021738	protein_coding	Atxn7
302.243	1.08503	0.165169	42.3459	7.64774e-11	1.4139e-10	ENSMUSG00000020564	protein_coding	Atxn7l1
46.255	6.04478	0.552578	181.209	2.63902e-41	1.09418e-40	ENSMUSG00000048997	protein_coding	Atxn7l2
1048.99	1.70443	0.110462	227.632	1.9582e-51	1.00384e-50	ENSMUSG00000059995	protein_coding	Atxn7l3
2756.06	-0.806467	0.100193	64.007	1.2398e-15	2.70351e-15	ENSMUSG00000074748	protein_coding	Atxn7l3b
733.476	-1.2062	0.129562	84.4731	3.89477e-20	9.7311e-20	ENSMUSG00000021460	protein_coding	Auh
2694.73	-0.217113	0.0927928	5.47019	0.0193436	0.0234994	ENSMUSG00000068328	protein_coding	Aup1
1699.78	-3.44457	0.121636	670.541	7.61843e-148	2.74828e-146	ENSMUSG00000065990	protein_coding	Aurkaip1
393.039	-2.88538	0.11156	604.663	1.62029e-133	4.06393e-132	ENSMUSG00000003604	protein_coding	Aven
882.861	0.955599	0.135279	49.0926	2.44163e-12	4.77927e-12	ENSMUSG00000029787	protein_coding	Avl9
1082.42	-4.18204	0.170479	472.231	1.04783e-104	1.4791e-103	ENSMUSG00000018821	protein_coding	Avpi1
568.504	-0.685579	0.322028	4.49105	0.0340727	0.0406079	ENSMUSG00000020123	protein_coding	Avpr1a
56.2591	-0.955783	0.19302	24.4745	7.53017e-07	1.17727e-06	ENSMUSG00000031220	protein_coding	Awat2
495.732	-0.339337	0.0927596	13.3907	0.000252871	0.000348451	ENSMUSG00000024182	protein_coding	Axin1
157.439	1.47058	0.313108	21.282	3.96442e-06	5.97809e-06	ENSMUSG00000000142	protein_coding	Axin2
797.428	0.976344	0.146204	43.8815	3.48871e-11	6.52521e-11	ENSMUSG00000002602	protein_coding	Axl
37904.8	-1.13833	0.109588	105.216	1.09538e-24	3.08279e-24	ENSMUSG00000037053	protein_coding	Azgp1
1532.55	-0.72374	0.0943244	58.3267	2.22011e-14	4.65865e-14	ENSMUSG00000039285	protein_coding	Azi2
3851.95	-1.4869	0.171912	71.7407	2.45424e-17	5.6489e-17	ENSMUSG00000037458	protein_coding	Azin1
561.03	-4.05911	0.123331	898.197	2.41961e-197	2.54778e-195	ENSMUSG00000027165	protein_coding	B230118H07Rik
1652.9	0.430409	0.123092	12.1809	0.00048282	0.000653224	ENSMUSG00000045767	protein_coding	B230219D22Rik
123.618	0.629437	0.169948	13.7284	0.000211239	0.000292323	ENSMUSG00000080717	protein_coding	B230307C23Rik
27432.6	-2.33799	0.092905	574.412	6.16041e-127	1.35344e-125	ENSMUSG00000060802	protein_coding	B2m
39.8449	-0.648892	0.199624	10.6865	0.00107922	0.00143044	ENSMUSG00000043300	protein_coding	B3galnt1
1106.69	1.07695	0.167672	40.3808	2.08979e-10	3.7975e-10	ENSMUSG00000039242	protein_coding	B3galnt2
2171.73	0.670589	0.309497	4.65323	0.0309952	0.0370952	ENSMUSG00000034780	protein_coding	B3galt1
12.4645	1.46286	0.330708	21.3492	3.82787e-06	5.77665e-06	ENSMUSG00000067370	protein_coding	B3galt4
72.6048	-0.249661	0.215661	1.34295	0.246515	0.271383	ENSMUSG00000050796	protein_coding	B3galt6
688.078	-0.709769	0.202182	12.2094	0.000475502	0.00064377	ENSMUSG00000071649	protein_coding	B3gat3
33.3182	2.64291	0.521129	23.8699	1.03071e-06	1.5988e-06	ENSMUSG00000051650	protein_coding	B3gnt2
51.4425	1.38271	0.173167	67.4437	2.16788e-16	4.84477e-16	ENSMUSG00000031803	protein_coding	B3gnt3
138.186	1.56139	0.142011	120.888	4.04321e-28	1.23742e-27	ENSMUSG00000046605	protein_coding	B3gntl1
92.0564	1.97546	0.280033	47.6797	5.01851e-12	9.68886e-12	ENSMUSG00000043740	protein_coding	B430306N03Rik
92.0564	1.97546	0.280033	47.6797	5.01851e-12	9.68886e-12	ENSMUSG00000116225	protein_coding	B430306N03Rik
1531.48	0.866791	0.147627	34.0051	5.49676e-09	9.43271e-09	ENSMUSG00000006731	protein_coding	B4galnt1
74.7862	1.59915	0.290925	29.3277	6.11151e-08	1.00283e-07	ENSMUSG00000041372	protein_coding	B4galnt3
2144.57	0.57039	0.226134	6.32242	0.0119221	0.0147315	ENSMUSG00000028413	protein_coding	B4galt1
287.981	1.69026	0.113268	219.214	1.34243e-49	6.59536e-49	ENSMUSG00000052423	protein_coding	B4galt3
34.8538	0.226134	0.325407	0.491102	0.483436	0.51372	ENSMUSG00000022793	protein_coding	B4galt4
1047.28	1.53583	0.210982	50.78	1.03323e-12	2.04893e-12	ENSMUSG00000017929	protein_coding	B4galt5
87.4401	-0.093055	0.217117	0.184806	0.667275	0.693316	ENSMUSG00000056124	protein_coding	B4galt6
306.233	1.06747	0.145101	53.377	2.75302e-13	5.567e-13	ENSMUSG00000021504	protein_coding	B4galt7
292.052	-1.20087	0.125874	89.2547	3.4711e-21	8.94011e-21	ENSMUSG00000047379	protein_coding	B4gat1
77.236	-2.5594	0.229406	115.292	6.79289e-27	2.02436e-26	ENSMUSG00000063439	protein_coding	B9d2
1016.76	0.422564	0.109143	14.9473	0.000110558	0.000155033	ENSMUSG00000067722	protein_coding	BC003965
1336.62	-1.82126	0.149941	138.993	4.42039e-32	1.4915e-31	ENSMUSG00000052712	protein_coding	BC004004
5852.41	-0.0848972	0.130927	0.420415	0.51673	0.546862	ENSMUSG00000019132	protein_coding	BC005537
732.865	-0.210622	0.0903999	5.43103	0.0197821	0.0240171	ENSMUSG00000026851	protein_coding	BC005624
739.889	2.16915	0.123945	286.71	2.59126e-64	1.73862e-63	ENSMUSG00000030780	protein_coding	BC017158
61.8831	-0.0134812	0.242432	0.00840597	0.926949	0.935433	ENSMUSG00000112160	protein_coding	BC024063
169.486	0.589883	0.228491	6.63896	0.00997721	0.0123893	ENSMUSG00000044361	protein_coding	BC024139
603.852	2.01605	0.144838	182.39	1.45717e-41	6.08481e-41	ENSMUSG00000078786	protein_coding	BC024978
78.463	-1.16208	0.203363	32.186	1.40098e-08	2.36593e-08	ENSMUSG00000038543	protein_coding	BC028528
353.722	-1.38114	0.135258	101.26	8.06653e-24	2.2252e-23	ENSMUSG00000074649	protein_coding	BC029722
1415.96	-2.68237	0.107583	554.025	1.67625e-122	3.33197e-121	ENSMUSG00000036299	protein_coding	BC031181
78.3455	-0.19255	0.181026	1.14562	0.284467	0.310734	ENSMUSG00000053684	protein_coding	BC048403
7.09042	-2.53683	0.53154	22.0209	2.69696e-06	4.0991e-06	ENSMUSG00000091996	protein_coding	BC049352
4.08712	2.16304	0.612223	14.5004	0.000140132	0.000195263	ENSMUSG00000047515	protein_coding	BC049715
2.85585	-1.12252	1.39109	0.642914	0.422658	0.452839	ENSMUSG00000045942	protein_coding	BC049762
95.0809	-1.31224	0.202576	41.0525	1.48194e-10	2.70809e-10	ENSMUSG00000040282	protein_coding	BC052040
46.7948	4.48088	0.397085	136.715	1.39184e-31	4.62944e-31	ENSMUSG00000111009	protein_coding	BX890553.1
7501.45	-1.40193	0.199762	47.4331	5.69148e-12	1.09393e-11	ENSMUSG00000039653	protein_coding	Baat
1030.46	-1.6333	0.110878	207.278	5.39104e-47	2.51439e-46	ENSMUSG00000031820	protein_coding	Babam1
218.785	-1.94183	0.170884	121.991	2.31885e-28	7.15868e-28	ENSMUSG00000052139	protein_coding	Babam2
719.026	0.725455	0.121998	35.0847	3.1567e-09	5.47248e-09	ENSMUSG00000032086	protein_coding	Bace1
122.61	0.448865	0.11866	14.6476	0.0001296	0.00018091	ENSMUSG00000040605	protein_coding	Bace2
1411.74	0.448807	0.199704	5.03064	0.0249027	0.0300623	ENSMUSG00000025612	protein_coding	Bach1
405.897	2.24978	0.44296	23.5965	1.18805e-06	1.83774e-06	ENSMUSG00000040270	protein_coding	Bach2
358.441	-2.25858	0.207292	109.119	1.52816e-25	4.39172e-25	ENSMUSG00000024959	protein_coding	Bad
3063.96	-4.37947	0.128878	884.851	1.92807e-194	1.97678e-192	ENSMUSG00000028416	protein_coding	Bag1
570.308	-0.404925	0.267721	2.28065	0.130997	0.148549	ENSMUSG00000030847	protein_coding	Bag3
946.191	-0.670175	0.158711	17.6787	2.61542e-05	3.78986e-05	ENSMUSG00000037316	protein_coding	Bag4
370.402	-1.51948	0.107481	193.67	5.02591e-44	2.21755e-43	ENSMUSG00000049792	protein_coding	Bag5
1445.84	2.28548	0.163337	179.265	7.01172e-41	2.87252e-40	ENSMUSG00000024392	protein_coding	Bag6
107.692	4.54231	0.298823	226.485	3.48207e-51	1.77567e-50	ENSMUSG00000039741	protein_coding	Bahcc1
253.975	0.33099	0.1061	9.78539	0.00175904	0.0023	ENSMUSG00000040007	protein_coding	Bahd1
830.822	2.29655	0.214817	104.638	1.46584e-24	4.11547e-24	ENSMUSG00000025372	protein_coding	Baiap2
875.036	0.548131	0.161516	11.4532	0.000713697	0.000956726	ENSMUSG00000038859	protein_coding	Baiap2l1
261.939	-1.04839	0.137979	56.9005	4.5844e-14	9.51394e-14	ENSMUSG00000057789	protein_coding	Bak1
524.427	-2.82878	0.122325	477.456	7.64249e-106	1.09871e-104	ENSMUSG00000024844	protein_coding	Banf1
51.9631	1.22876	0.35528	11.7151	0.000619961	0.00083394	ENSMUSG00000037922	protein_coding	Bank1
288.143	1.59708	0.241679	41.9148	9.5339e-11	1.75484e-10	ENSMUSG00000025316	protein_coding	Banp
1037.09	0.356302	0.0793304	20.1828	7.03816e-06	1.0498e-05	ENSMUSG00000021901	protein_coding	Bap1
26.7466	0.323519	0.325867	1.00812	0.315354	0.342807	ENSMUSG00000026630	protein_coding	Batf3
661.779	-0.11777	0.127592	0.852175	0.355938	0.384563	ENSMUSG00000003873	protein_coding	Bax
461.866	1.69986	0.183827	81.6158	1.65285e-19	4.05339e-19	ENSMUSG00000035021	protein_coding	Baz1a
2470.03	1.92624	0.141154	174.414	8.03789e-40	3.21956e-39	ENSMUSG00000002748	protein_coding	Baz1b
2787.6	3.67194	0.302235	119.85	6.82459e-28	2.08157e-27	ENSMUSG00000040054	protein_coding	Baz2a
899.693	2.82523	0.110117	598.466	3.61032e-132	8.79114e-131	ENSMUSG00000026987	protein_coding	Baz2b
93.8683	-0.599349	0.268034	4.97598	0.0257016	0.0309946	ENSMUSG00000002083	protein_coding	Bbc3
691.952	-2.30386	0.152218	209.662	1.62772e-47	7.6744e-47	ENSMUSG00000084957	protein_coding	Bbip1
18.6698	0.095333	0.235823	0.172642	0.677775	0.703537	ENSMUSG00000057265	protein_coding	Bbof1
3721.53	-2.3681	0.166583	182.992	1.0767e-41	4.50859e-41	ENSMUSG00000041660	protein_coding	Bbox1
40.0058	1.81754	0.259281	49.5519	1.93191e-12	3.79882e-12	ENSMUSG00000006464	protein_coding	Bbs1
330.87	1.85624	0.136106	178.835	8.7049e-41	3.55869e-40	ENSMUSG00000035759	protein_coding	Bbs10
26.1722	0.879473	0.517825	2.85142	0.0912931	0.10501	ENSMUSG00000051444	protein_coding	Bbs12
131.715	2.75337	0.171178	258.523	3.60123e-58	2.1226e-57	ENSMUSG00000031755	protein_coding	Bbs2
156.129	0.426195	0.180058	5.58453	0.0181198	0.0220723	ENSMUSG00000025235	protein_coding	Bbs4
52.9882	-0.37067	0.196989	3.57421	0.0586833	0.068699	ENSMUSG00000063145	protein_coding	Bbs5
131.944	0.347826	0.140961	6.10145	0.0135071	0.0166127	ENSMUSG00000037325	protein_coding	Bbs7
107.78	0.277827	0.185754	2.25146	0.133488	0.151198	ENSMUSG00000035919	protein_coding	Bbs9
455.858	0.828786	0.114582	51.9252	5.76561e-13	1.15273e-12	ENSMUSG00000022641	protein_coding	Bbx
26.4833	1.20126	0.268294	20.6108	5.62788e-06	8.42883e-06	ENSMUSG00000002980	protein_coding	Bcam
358.531	-1.63621	0.126427	160.834	7.43643e-37	2.78759e-36	ENSMUSG00000020650	protein_coding	Bcap29
1558.36	-1.87081	0.10408	304.047	4.32622e-68	3.13095e-67	ENSMUSG00000002015	protein_coding	Bcap31
571.632	0.419446	0.181137	5.34552	0.0207756	0.0251998	ENSMUSG00000031955	protein_coding	Bcar1
871.036	0.11939	0.129119	0.85467	0.355235	0.383874	ENSMUSG00000028121	protein_coding	Bcar3
706.334	0.762824	0.197413	14.7784	0.000120914	0.000169149	ENSMUSG00000005687	protein_coding	Bcas2
240.796	-0.0323553	0.175222	0.0341789	0.853327	0.868258	ENSMUSG00000059439	protein_coding	Bcas3
914.562	1.64518	0.15258	111.049	5.77363e-26	1.67824e-25	ENSMUSG00000030826	protein_coding	Bcat2
2772.5	-2.63808	0.0938571	704.055	3.92594e-155	1.62718e-153	ENSMUSG00000030983	protein_coding	Bccip
154.216	1.81595	0.131925	190.469	2.51169e-43	1.0897e-42	ENSMUSG00000037525	protein_coding	Bcdin3d
2844.66	-1.78867	0.189231	84.2011	4.46928e-20	1.11451e-19	ENSMUSG00000027792	protein_coding	Bche
3153.7	-1.64538	0.168654	90.4839	1.86486e-21	4.83506e-21	ENSMUSG00000060376	protein_coding	Bckdha
2220.94	0.882087	0.144964	36.4799	1.5425e-09	2.70905e-09	ENSMUSG00000032263	protein_coding	Bckdhb
334.201	0.461783	0.127812	13.0512	0.000303097	0.000415164	ENSMUSG00000030802	protein_coding	Bckdk
369.316	-1.85436	0.156675	132.443	1.19714e-30	3.91391e-30	ENSMUSG00000028191	protein_coding	Bcl10
66.7548	1.70747	0.201263	72.4815	1.68607e-17	3.9008e-17	ENSMUSG00000057329	protein_coding	Bcl2
68.5217	-3.34781	0.308954	102.218	4.97342e-24	1.38009e-23	ENSMUSG00000089929	protein_coding	Bcl2a1b
654.796	-0.5157	0.129903	15.6899	7.46219e-05	0.000105568	ENSMUSG00000007659	protein_coding	Bcl2l1
179.633	1.03374	0.231704	19.5789	9.65274e-06	1.42956e-05	ENSMUSG00000027381	protein_coding	Bcl2l11
91.508	0.759073	0.171319	19.7072	9.02604e-06	1.33862e-05	ENSMUSG00000003190	protein_coding	Bcl2l12
919.296	-0.0456029	0.121134	0.141749	0.706548	0.731002	ENSMUSG00000009112	protein_coding	Bcl2l13
682.536	0.472068	0.130632	13.02	0.000308188	0.000421939	ENSMUSG00000089682	protein_coding	Bcl2l2
271.694	-0.344457	0.235447	2.13668	0.143813	0.162592	ENSMUSG00000053175	protein_coding	Bcl3
1219.5	1.6619	0.330622	24.0005	9.63124e-07	1.49654e-06	ENSMUSG00000022508	protein_coding	Bcl6
57.7436	1.00163	0.186772	29.3728	5.97087e-08	9.80574e-08	ENSMUSG00000000317	protein_coding	Bcl6b
853.109	3.24706	0.132058	533.151	5.8279e-118	1.04473e-116	ENSMUSG00000029438	protein_coding	Bcl7a
313.457	-2.05998	0.099664	407.903	1.04835e-90	1.14622e-89	ENSMUSG00000029681	protein_coding	Bcl7b
219.853	-2.20809	0.223027	90.6457	1.71847e-21	4.46442e-21	ENSMUSG00000030814	protein_coding	Bcl7c
331.056	3.44945	0.149693	496.476	5.5546e-110	8.57625e-109	ENSMUSG00000038256	protein_coding	Bcl9
1069.37	3.13546	0.216159	180.801	3.23934e-41	1.34023e-40	ENSMUSG00000063382	protein_coding	Bcl9l
2538.12	2.0868	0.113314	314.876	1.89211e-70	1.42585e-69	ENSMUSG00000037608	protein_coding	Bclaf1
139.338	1.6502	0.152192	115.981	4.79957e-27	1.43472e-26	ENSMUSG00000044150	protein_coding	Bclaf3
131.683	-1.40217	0.168161	67.7841	1.82416e-16	4.086e-16	ENSMUSG00000031845	protein_coding	Bco1
754.872	0.0944535	0.157951	0.35739	0.549959	0.579614	ENSMUSG00000032066	protein_coding	Bco2
255.983	1.4523	0.193891	54.3023	1.71901e-13	3.49544e-13	ENSMUSG00000040363	protein_coding	Bcor
231.072	2.02388	0.118028	291.998	1.82463e-65	1.2567e-64	ENSMUSG00000036959	protein_coding	Bcorl1
539.469	0.932625	0.134407	47.4785	5.56101e-12	1.06938e-11	ENSMUSG00000009681	protein_coding	Bcr
295.667	-0.981234	0.121537	64.3785	1.02671e-15	2.24471e-15	ENSMUSG00000026172	protein_coding	Bcs1l
2644.54	-2.00255	0.232662	68.8397	1.06798e-16	2.40977e-16	ENSMUSG00000046598	protein_coding	Bdh1
379.054	-2.61535	0.193369	163.966	1.53892e-37	5.86658e-37	ENSMUSG00000028167	protein_coding	Bdh2
6.93541	-0.82123	1.24136	0.432861	0.510589	0.540803	ENSMUSG00000048482	protein_coding	Bdnf
600.259	1.08924	0.133496	65.2773	6.50672e-16	1.43275e-15	ENSMUSG00000049658	protein_coding	Bdp1
2422.7	0.050733	0.0895262	0.321249	0.570858	0.599963	ENSMUSG00000035086	protein_coding	Becn1
177.803	0.0179766	0.141767	0.0161474	0.898883	0.91049	ENSMUSG00000038214	protein_coding	Bend3
298.816	-0.192637	0.143057	1.81421	0.178005	0.19915	ENSMUSG00000048186	protein_coding	Bend7
2485.29	-1.91684	0.176269	110.565	7.36958e-26	2.13471e-25	ENSMUSG00000032757	protein_coding	Bet1
1150.89	0.326685	0.139862	5.44575	0.019616	0.023818	ENSMUSG00000025484	protein_coding	Bet1l
21.2464	-2.00142	0.356344	30.3434	3.61939e-08	6.00474e-08	ENSMUSG00000046432	protein_coding	Bex3
1774.51	-0.398145	0.137331	8.38057	0.00379252	0.00485989	ENSMUSG00000022684	protein_coding	Bfar
721.025	0.663011	0.185856	12.6199	0.000381656	0.000520331	ENSMUSG00000031375	protein_coding	Bgn
2759.34	0.832126	0.294212	7.8919	0.00496565	0.00630923	ENSMUSG00000030103	protein_coding	Bhlhe40
144.021	1.67348	0.674604	5.84905	0.0155855	0.0190866	ENSMUSG00000030256	protein_coding	Bhlhe41
91130.9	-2.05841	0.252828	61.325	4.83894e-15	1.03472e-14	ENSMUSG00000074768	protein_coding	Bhmt
5794.17	-0.529048	0.10554	24.9896	5.76408e-07	9.05761e-07	ENSMUSG00000042118	protein_coding	Bhmt2
602.378	1.82622	0.118799	225.832	4.83495e-51	2.45486e-50	ENSMUSG00000037933	protein_coding	Bicd2
152.938	3.26892	0.187455	297.254	1.30598e-66	9.24545e-66	ENSMUSG00000070808	protein_coding	Bicra
486.079	1.95886	0.115399	275.607	6.8074e-62	4.32418e-61	ENSMUSG00000036568	protein_coding	Bicral
461.19	-0.891553	0.126179	49.3106	2.1848e-12	4.28383e-12	ENSMUSG00000004446	protein_coding	Bid
128.022	0.422596	0.210089	4.04366	0.0443376	0.0523876	ENSMUSG00000016758	protein_coding	Bik
223.737	-0.239653	0.131897	3.307	0.0689855	0.080325	ENSMUSG00000024381	protein_coding	Bin1
167.543	0.665608	0.259351	6.54985	0.0104893	0.0130078	ENSMUSG00000098112	protein_coding	Bin2
296.5	-1.00191	0.135978	53.5334	2.5423e-13	5.14447e-13	ENSMUSG00000022089	protein_coding	Bin3
1513.32	1.60652	0.11675	181.161	2.70335e-41	1.12045e-40	ENSMUSG00000057367	protein_coding	Birc2
628.117	0.678511	0.106627	40.2564	2.22721e-10	4.04659e-10	ENSMUSG00000032000	protein_coding	Birc3
114.84	1.93301	0.28415	44.0657	3.1753e-11	5.95427e-11	ENSMUSG00000017716	protein_coding	Birc5
3044.24	2.69681	0.115029	488.956	2.40453e-108	3.62167e-107	ENSMUSG00000024073	protein_coding	Birc6
620.874	-0.905619	0.0930937	93.5127	4.03612e-22	1.06392e-21	ENSMUSG00000041684	protein_coding	Bivm
793.629	0.27455	0.146122	3.52618	0.0604068	0.0706742	ENSMUSG00000067787	protein_coding	Blcap
25.0938	2.87236	0.368218	62.8116	2.27454e-15	4.91038e-15	ENSMUSG00000014453	protein_coding	Blk
68.1011	0.158672	0.270737	0.342798	0.558218	0.587577	ENSMUSG00000030528	protein_coding	Blm
833.041	-1.78674	0.0806997	467.79	9.69936e-104	1.33686e-102	ENSMUSG00000020840	protein_coding	Blmh
87.9296	-0.293785	0.207057	2.017	0.155546	0.175248	ENSMUSG00000061132	protein_coding	Blnk
1653.13	-3.89362	0.139543	625.36	5.10394e-138	1.41362e-136	ENSMUSG00000090247	protein_coding	Bloc1s1
344.538	0.134154	0.204289	0.431174	0.511413	0.54161	ENSMUSG00000057506	protein_coding	Bloc1s2
131.16	-1.07751	0.134176	64.0599	1.20693e-15	2.63232e-15	ENSMUSG00000057667	protein_coding	Bloc1s3
147.886	-1.29973	0.123759	109.035	1.59469e-25	4.58179e-25	ENSMUSG00000060708	protein_coding	Bloc1s4
628.741	-2.02404	0.113708	297.102	1.40995e-66	9.97545e-66	ENSMUSG00000038982	protein_coding	Bloc1s5
409.538	-0.846118	0.0787076	115.257	6.91289e-27	2.05907e-26	ENSMUSG00000005804	protein_coding	Bloc1s6
328.52	-2.32187	0.11481	381.761	5.14662e-85	5.06771e-84	ENSMUSG00000001999	protein_coding	Blvra
1837.89	-3.13122	0.15769	336.618	3.47916e-75	2.85164e-74	ENSMUSG00000040466	protein_coding	Blvrb
340.89	-0.543698	0.1056	26.4687	2.67844e-07	4.27323e-07	ENSMUSG00000026577	protein_coding	Blzf1
321.799	0.00716652	0.339291	0.000455422	0.982974	0.98618	ENSMUSG00000040093	protein_coding	Bmf
723.558	-0.572386	0.10188	31.3996	2.10028e-08	3.51994e-08	ENSMUSG00000026739	protein_coding	Bmi1
5794.64	2.65236	0.123492	409.736	4.18457e-91	4.61844e-90	ENSMUSG00000022098	protein_coding	Bmp1
92.0405	2.0142	0.229388	74.7364	5.37939e-18	1.26152e-17	ENSMUSG00000030046	protein_coding	Bmp10
327.357	0.22582	0.169703	1.77141	0.183207	0.204637	ENSMUSG00000027358	protein_coding	Bmp2
262.233	0.668046	0.139358	22.8618	1.74079e-06	2.67013e-06	ENSMUSG00000034663	protein_coding	Bmp2k
78.0139	0.0320235	0.266603	0.0144394	0.904353	0.915396	ENSMUSG00000021835	protein_coding	Bmp4
261.493	0.045496	0.141562	0.103438	0.747742	0.769874	ENSMUSG00000032179	protein_coding	Bmp5
109.167	0.546653	0.12713	18.8731	1.39711e-05	2.04912e-05	ENSMUSG00000039004	protein_coding	Bmp6
899.834	-0.53154	0.121006	19.2006	1.17675e-05	1.73376e-05	ENSMUSG00000021796	protein_coding	Bmpr1a
945.086	-0.176631	0.129771	1.85185	0.173568	0.194466	ENSMUSG00000067336	protein_coding	Bmpr2
699.528	0.985515	0.0881601	123.649	1.00538e-28	3.14364e-28	ENSMUSG00000030138	protein_coding	Bms1
504.995	0.280335	0.116868	5.74313	0.0165533	0.0202274	ENSMUSG00000042742	protein_coding	Bmt2
24.4015	-0.763255	0.294889	6.70956	0.00958974	0.011929	ENSMUSG00000049086	protein_coding	Bmyc
525.311	-0.469741	0.11619	16.2958	5.41835e-05	7.72691e-05	ENSMUSG00000024191	protein_coding	Bnip1
2110.55	0.674979	0.128112	27.5258	1.55011e-07	2.50072e-07	ENSMUSG00000011958	protein_coding	Bnip2
6318.66	-3.19168	0.196635	222.809	2.20587e-50	1.10653e-49	ENSMUSG00000078566	protein_coding	Bnip3
3079.21	-2.18026	0.158433	173.917	1.03212e-39	4.12283e-39	ENSMUSG00000022051	protein_coding	Bnip3l
738.3	-2.78012	0.0954644	762.536	7.54565e-168	4.12119e-166	ENSMUSG00000044502	protein_coding	Bod1
582.048	1.59448	0.106801	215.985	6.79382e-49	3.27989e-48	ENSMUSG00000061755	protein_coding	Bod1l
355.553	-2.60029	0.286854	73.3803	1.06927e-17	2.48759e-17	ENSMUSG00000026278	protein_coding	Bok
156.978	-7.15238	0.395633	243.787	5.87609e-55	3.24574e-54	ENSMUSG00000015943	protein_coding	Bola1
451.979	-3.04036	0.216015	171.409	3.64243e-39	1.43633e-38	ENSMUSG00000047721	protein_coding	Bola2
1091.27	-3.19702	0.141783	434.269	1.91333e-96	2.31501e-95	ENSMUSG00000045160	protein_coding	Bola3
387.516	0.0810821	0.168449	0.231583	0.630353	0.658523	ENSMUSG00000022557	protein_coding	Bop1
59.561	1.98768	0.222997	80.0275	3.69236e-19	8.97026e-19	ENSMUSG00000022070	protein_coding	Bora
150.848	-1.83335	0.102231	318.729	2.74046e-71	2.09486e-70	ENSMUSG00000042992	protein_coding	Borcs5
110.627	-1.06577	0.10704	100.588	1.13268e-23	3.11501e-23	ENSMUSG00000045176	protein_coding	Borcs6
244.631	-2.52714	0.197059	149.264	2.51068e-34	8.90858e-34	ENSMUSG00000062376	protein_coding	Borcs7
279.911	-1.29057	0.150183	71.9804	2.1735e-17	5.01358e-17	ENSMUSG00000002345	protein_coding	Borcs8
536.956	-2.41798	0.106138	477.84	6.30567e-106	9.09885e-105	ENSMUSG00000038871	protein_coding	Bpgm
2666.83	-2.298	0.136322	258.97	2.87786e-58	1.69795e-57	ENSMUSG00000038286	protein_coding	Bphl
1392.95	-2.20277	0.131521	257.958	4.78211e-58	2.81295e-57	ENSMUSG00000026617	protein_coding	Bpnt1
760.098	1.70297	0.108379	237.052	1.72763e-53	9.26688e-53	ENSMUSG00000040481	protein_coding	Bptf
898.937	1.82357	0.127846	193.074	6.78175e-44	2.98265e-43	ENSMUSG00000002413	protein_coding	Braf
2556.3	-0.303571	0.18449	2.70269	0.100179	0.114861	ENSMUSG00000029458	protein_coding	Brap
225.919	1.50023	0.159489	86.2243	1.60644e-20	4.06056e-20	ENSMUSG00000000148	protein_coding	Brat1
66.3744	-0.0128517	0.224243	0.00371153	0.951421	0.957731	ENSMUSG00000017146	protein_coding	Brca1
79.4944	2.81334	0.262267	109.857	1.05306e-25	3.03905e-25	ENSMUSG00000041147	protein_coding	Brca2
878.401	-1.00824	0.0994477	101.025	9.0817e-24	2.50347e-23	ENSMUSG00000031201	protein_coding	Brcc3
613.33	1.39065	0.127868	114.827	8.58666e-27	2.55047e-26	ENSMUSG00000022387	protein_coding	Brd1
3040.86	1.57386	0.0903879	290.395	4.07898e-65	2.78965e-64	ENSMUSG00000024335	protein_coding	Brd2
1221.59	1.55873	0.100769	230.169	5.47688e-52	2.84632e-51	ENSMUSG00000026918	protein_coding	Brd3
20.6353	0.55988	0.279198	4.21741	0.0400112	0.0474483	ENSMUSG00000109946	protein_coding	Brd3os
1193.87	1.72109	0.116572	207.591	4.60814e-47	2.15095e-46	ENSMUSG00000024002	protein_coding	Brd4
925.054	-0.879744	0.0843886	107.377	3.68065e-25	1.0467e-24	ENSMUSG00000031660	protein_coding	Brd7
1220.24	2.55214	0.109412	496.178	6.44934e-110	9.9184e-109	ENSMUSG00000003778	protein_coding	Brd8
635.647	2.30991	0.110858	408.517	7.70742e-91	8.45069e-90	ENSMUSG00000057649	protein_coding	Brd9
93.0978	-0.967143	0.239086	16.138	5.88901e-05	8.37969e-05	ENSMUSG00000029279	protein_coding	Brdt
873.542	2.61678	0.0895087	801.96	2.02288e-176	1.39079e-174	ENSMUSG00000011158	protein_coding	Brf1
118.842	-0.587493	0.131192	20.1713	7.08057e-06	1.05585e-05	ENSMUSG00000031487	protein_coding	Brf2
910.774	-3.8795	0.235197	217.699	2.87295e-49	1.39912e-48	ENSMUSG00000047843	protein_coding	Bri3
494.49	-0.929423	0.132528	48.475	3.34522e-12	6.50781e-12	ENSMUSG00000037905	protein_coding	Bri3bp
665.156	-1.80952	0.152101	133.74	6.2279e-31	2.05105e-30	ENSMUSG00000022247	protein_coding	Brix1
1572.96	-2.71436	0.111349	527.472	1.00217e-116	1.75087e-115	ENSMUSG00000033940	protein_coding	Brk1
373.039	-1.4459	0.147064	93.4625	4.13967e-22	1.09048e-21	ENSMUSG00000080268	protein_coding	Brms1
257.475	2.41942	0.10753	515.757	3.54606e-114	5.9209e-113	ENSMUSG00000012076	protein_coding	Brms1l
1016.65	-0.0266333	0.0717379	0.138607	0.70967	0.733843	ENSMUSG00000046836	protein_coding	Brox
700.308	2.84779	0.125071	471.561	1.4655e-104	2.06371e-103	ENSMUSG00000001632	protein_coding	Brpf1
1418.7	3.15104	0.176876	272.893	2.65745e-61	1.6708e-60	ENSMUSG00000063952	protein_coding	Brpf3
2569.66	2.77883	0.12301	451.53	3.35136e-100	4.362e-99	ENSMUSG00000022914	protein_coding	Brwd1
560.436	1.5678	0.137586	124.952	5.21282e-29	1.64181e-28	ENSMUSG00000063663	protein_coding	Brwd3
568.048	-0.531782	0.121754	18.9962	1.30982e-05	1.92423e-05	ENSMUSG00000071657	protein_coding	Bscl2
1221.98	-0.436376	0.113081	14.8407	0.000116983	0.000163807	ENSMUSG00000040859	protein_coding	Bsdc1
4497.77	-2.00847	0.131715	216.116	6.36121e-49	3.07612e-48	ENSMUSG00000023175	protein_coding	Bsg
2757.03	-2.70131	0.166355	232.801	1.46083e-52	7.66003e-52	ENSMUSG00000046718	protein_coding	Bst2
1074.18	1.63439	0.112756	201.263	1.10699e-45	5.06005e-45	ENSMUSG00000040565	protein_coding	Btaf1
1323.67	-1.55963	0.0999834	233.259	1.16037e-52	6.10917e-52	ENSMUSG00000025103	protein_coding	Btbd1
81.2236	2.61278	0.345218	52.8248	3.64673e-13	7.35259e-13	ENSMUSG00000073771	protein_coding	Btbd19
289.586	-0.0177908	0.183615	0.00946542	0.922496	0.931099	ENSMUSG00000003344	protein_coding	Btbd2
182.3	0.0898626	0.113712	0.625327	0.429074	0.459083	ENSMUSG00000062098	protein_coding	Btbd3
347.561	0.215456	0.0870338	6.18957	0.0128505	0.0158252	ENSMUSG00000002803	protein_coding	Btbd6
762.545	1.25627	0.116988	112.482	2.8021e-26	8.20415e-26	ENSMUSG00000041702	protein_coding	Btbd7
109.559	2.28688	0.205287	120.093	6.03694e-28	1.84325e-27	ENSMUSG00000111375	protein_coding	Btbd8
286.292	0.0652513	0.105184	0.394533	0.529926	0.559763	ENSMUSG00000062202	protein_coding	Btbd9
88.8836	-0.0508257	0.231081	0.0497929	0.823424	0.841045	ENSMUSG00000082361	protein_coding	Btc
966.571	-0.664446	0.16815	15.4869	8.30799e-05	0.000117275	ENSMUSG00000021900	protein_coding	Btd
3986.63	-3.50595	0.120146	703.258	5.85198e-155	2.39154e-153	ENSMUSG00000021660	protein_coding	Btf3
1092.11	-1.3738	0.115252	137.394	9.88952e-32	3.30631e-31	ENSMUSG00000028568	protein_coding	Btf3l4
1325.16	-1.00925	0.217225	21.1684	4.20636e-06	6.33474e-06	ENSMUSG00000036478	protein_coding	Btg1
733.943	0.340794	0.296404	1.31911	0.250753	0.275762	ENSMUSG00000020423	protein_coding	Btg2
145.736	-1.96911	0.225585	71.7447	2.44921e-17	5.63956e-17	ENSMUSG00000022863	protein_coding	Btg3
73.9199	0.882057	0.252105	12.2078	0.000475907	0.000644244	ENSMUSG00000031264	protein_coding	Btk
78.2826	2.42678	0.317581	54.7494	1.36923e-13	2.79636e-13	ENSMUSG00000052013	protein_coding	Btla
253.19	1.29376	0.16061	63.587	1.53436e-15	3.33154e-15	ENSMUSG00000040283	protein_coding	Btnl9
462.598	2.01531	0.165971	138.698	5.1284e-32	1.72591e-31	ENSMUSG00000025217	protein_coding	Btrc
566.726	0.0207333	0.0848591	0.0596985	0.806973	0.825638	ENSMUSG00000066979	protein_coding	Bub3
159.512	1.47147	0.164286	78.6457	7.43096e-19	1.78784e-18	ENSMUSG00000032077	protein_coding	Bud13
504.675	-0.179145	0.139407	1.65121	0.198795	0.221182	ENSMUSG00000005378	protein_coding	Bud23
1535.12	-2.99142	0.119155	547.13	5.30106e-121	1.01738e-119	ENSMUSG00000038722	protein_coding	Bud31
231.113	-1.15926	0.182512	39.4733	3.32577e-10	6.00334e-10	ENSMUSG00000023988	protein_coding	Bysl
4063.13	-2.10933	0.10226	393.084	1.76418e-87	1.82314e-86	ENSMUSG00000051223	protein_coding	Bzw1
273.929	-0.176223	0.152942	1.32831	0.249107	0.274147	ENSMUSG00000020547	protein_coding	Bzw2
268.585	-0.713231	0.155414	20.9016	4.83497e-06	7.26645e-06	ENSMUSG00000116138	protein_coding	C030006K11Rik
3345.08	-1.96349	0.13443	198.939	3.55899e-45	1.60732e-44	ENSMUSG00000039349	protein_coding	C130074G19Rik
2165.62	-3.55804	0.120045	725.771	7.44507e-160	3.41247e-158	ENSMUSG00000000581	protein_coding	C1d
1601.37	-0.777865	0.115761	44.6423	2.36532e-11	4.44753e-11	ENSMUSG00000042460	protein_coding	C1galt1
632.883	-2.13178	0.129766	250.695	1.83168e-56	1.04382e-55	ENSMUSG00000048970	protein_coding	C1galt1c1
938.613	-0.737049	0.203312	13.0088	0.000310027	0.000424408	ENSMUSG00000036887	protein_coding	C1qa
1386.35	-0.829227	0.201764	16.6706	4.44659e-05	6.37691e-05	ENSMUSG00000036905	protein_coding	C1qb
1735.88	-3.17768	0.146145	402.536	1.54469e-89	1.66399e-88	ENSMUSG00000018446	protein_coding	C1qbp
876.541	-0.70283	0.204653	11.6865	0.000629561	0.000846269	ENSMUSG00000036896	protein_coding	C1qc
211.247	1.42018	0.148222	90.2978	2.04882e-21	5.30497e-21	ENSMUSG00000017446	protein_coding	C1qtnf1
40.69	1.97678	0.268909	54.3512	1.67673e-13	3.41125e-13	ENSMUSG00000023571	protein_coding	C1qtnf12
22.8216	-0.375238	0.453077	0.686685	0.407294	0.4371	ENSMUSG00000079592	protein_coding	C1qtnf5
6008.74	-0.729599	0.124084	34.2164	4.93126e-09	8.48719e-09	ENSMUSG00000055172	protein_coding	C1ra
2495.11	-1.15872	0.0973258	138.264	6.38203e-32	2.14164e-31	ENSMUSG00000038527	protein_coding	C1rl
22763.7	1.40431	0.0902398	233.269	1.15454e-52	6.084e-52	ENSMUSG00000038521	protein_coding	C1s1
3231.05	1.21356	0.211458	32.0205	1.52552e-08	2.56995e-08	ENSMUSG00000024371	protein_coding	C2
2474.27	-0.544636	0.108234	25.1792	5.22424e-07	8.22923e-07	ENSMUSG00000045975	protein_coding	C2cd2
909.384	1.42515	0.21212	43.5015	4.23625e-11	7.89812e-11	ENSMUSG00000032120	protein_coding	C2cd2l
173.101	2.01052	0.200884	95.54	1.44931e-22	3.87456e-22	ENSMUSG00000047248	protein_coding	C2cd3
222.082	2.89492	0.403153	45.2335	1.74886e-11	3.30649e-11	ENSMUSG00000030279	protein_coding	C2cd5
78253.5	-0.578069	0.3708	2.41435	0.120228	0.136881	ENSMUSG00000024164	protein_coding	C3
1068.66	-1.11357	0.0971046	128.699	7.89078e-30	2.53721e-29	ENSMUSG00000006423	protein_coding	C330007P06Rik
441.101	-1.47557	0.134814	115.584	5.86161e-27	1.74861e-26	ENSMUSG00000024592	protein_coding	C330018D20Rik
169.759	0.730266	0.230024	9.98906	0.00157473	0.00206501	ENSMUSG00000040552	protein_coding	C3ar1
43739.6	1.80724	0.26303	44.4129	2.65929e-11	4.99706e-11	ENSMUSG00000073418	protein_coding	C4b
15849.7	-1.46471	0.149968	91.5674	1.07857e-21	2.8139e-21	ENSMUSG00000026405	protein_coding	C4bp
28.9278	1.2621	0.617464	4.08161	0.0433523	0.0512648	ENSMUSG00000049130	protein_coding	C5ar1
77.8371	1.3461	0.365197	13.2401	0.000274022	0.00037662	ENSMUSG00000074361	protein_coding	C5ar2
10559.6	1.37592	0.22821	35.0551	3.20507e-09	5.55387e-09	ENSMUSG00000022181	protein_coding	C6
1073.9	-0.300019	0.246349	1.48046	0.223702	0.247668	ENSMUSG00000050390	protein_coding	C77080
329.462	0.00958919	0.0991729	0.0115021	0.914592	0.92408	ENSMUSG00000046679	protein_coding	C87436
23052.7	-0.239208	0.149509	2.557	0.109807	0.125408	ENSMUSG00000035031	protein_coding	C8a
7715.47	-1.76882	0.20635	69.3036	8.44152e-17	1.91062e-16	ENSMUSG00000029656	protein_coding	C8b
8178.26	-2.59601	0.131637	345.929	3.26338e-77	2.76795e-76	ENSMUSG00000015083	protein_coding	C8g
18949.9	-2.70499	0.147691	295.547	3.07501e-66	2.1638e-65	ENSMUSG00000022149	protein_coding	C9
452.709	0.601394	0.144842	17.1571	3.44119e-05	4.96061e-05	ENSMUSG00000028300	protein_coding	C9orf72
141.22	1.59386	0.175931	80.3864	3.07901e-19	7.49271e-19	ENSMUSG00000063897	protein_coding	CAAA01118383.1
16.3317	0.391011	0.405441	0.941956	0.331775	0.359721	ENSMUSG00000095742	protein_coding	CAAA01147332.1
127.497	-0.647036	0.120417	29.169	6.63326e-08	1.08661e-07	ENSMUSG00000028578	protein_coding	Caap1
1934.31	-1.44806	0.11424	154.635	1.68226e-35	6.10628e-35	ENSMUSG00000036707	protein_coding	Cab39
2076.76	-2.99901	0.109206	653.463	3.94446e-144	1.2914e-142	ENSMUSG00000021981	protein_coding	Cab39l
26.0566	-1.17614	0.305015	14.6998	0.00012606	0.000176011	ENSMUSG00000019945	protein_coding	Cabcoco1
671.836	3.16218	0.191283	237.627	1.29489e-53	6.9649e-53	ENSMUSG00000020196	protein_coding	Cabin1
25.7345	-0.233721	0.405262	0.333154	0.563808	0.593033	ENSMUSG00000040957	protein_coding	Cables1
1385.75	1.96668	0.101829	351.454	2.04461e-78	1.77544e-77	ENSMUSG00000038990	protein_coding	Cables2
199.807	4.23174	0.485905	60.2978	8.154e-15	1.73248e-14	ENSMUSG00000024430	protein_coding	Cabyr
771.788	-0.553256	0.179555	9.44084	0.00212206	0.00276045	ENSMUSG00000015488	protein_coding	Cacfd1
148.885	0.961778	0.190692	25.1973	5.17542e-07	8.15783e-07	ENSMUSG00000034889	protein_coding	Cactin
2040.55	-0.451958	0.13035	11.9753	0.000539113	0.000727448	ENSMUSG00000033417	protein_coding	Cacul1
1303.92	-3.4412	0.18823	277.967	2.08237e-62	1.34024e-61	ENSMUSG00000014226	protein_coding	Cacybp
396.306	2.94537	0.284791	93.7922	3.50457e-22	9.25472e-22	ENSMUSG00000013629	protein_coding	Cad
520.527	-0.457999	0.102578	19.8958	8.17797e-06	1.21639e-05	ENSMUSG00000032076	protein_coding	Cadm1
90.0944	0.775948	0.18337	17.9194	2.30462e-05	3.34822e-05	ENSMUSG00000005338	protein_coding	Cadm3
171.047	-1.41195	0.224585	38.2818	6.12307e-10	1.09178e-09	ENSMUSG00000054793	protein_coding	Cadm4
254.567	-0.33218	0.21451	2.39371	0.121824	0.138604	ENSMUSG00000017978	protein_coding	Cadps2
728.333	2.1113	0.332668	37.2137	1.05868e-09	1.87227e-09	ENSMUSG00000023055	protein_coding	Calcoco1
468.348	0.662442	0.130501	25.5819	4.23987e-07	6.71031e-07	ENSMUSG00000059588	protein_coding	Calcrl
4973.47	-1.25523	0.15026	67.7074	1.89647e-16	4.24391e-16	ENSMUSG00000029761	protein_coding	Cald1
43.5966	1.04256	0.214234	24.2288	8.55433e-07	1.33364e-06	ENSMUSG00000033033	protein_coding	Calhm2
62.6428	-1.76063	0.254517	45.9482	1.21422e-11	2.31098e-11	ENSMUSG00000046031	protein_coding	Calhm6
5529.66	-2.97213	0.102983	719.84	1.45043e-158	6.32559e-157	ENSMUSG00000001175	protein_coding	Calm1
3921.78	-2.9749	0.0603433	2123.71	0	0	ENSMUSG00000036438	protein_coding	Calm2
688.334	-2.3395	0.107331	437.517	3.75725e-97	4.63236e-96	ENSMUSG00000019370	protein_coding	Calm3
12.167	-1.83946	0.659471	7.4224	0.00644167	0.00812105	ENSMUSG00000032246	protein_coding	Calml4
133.255	-0.841539	0.231059	13.1159	0.000292794	0.000401475	ENSMUSG00000060371	protein_coding	Caln1
10664.9	-0.826566	0.210796	15.1702	9.82391e-05	0.00013809	ENSMUSG00000003814	protein_coding	Calr
19.1644	-1.50106	0.468143	9.98403	0.00157904	0.00207043	ENSMUSG00000019732	protein_coding	Calr3
2381.66	-1.15815	0.139382	67.309	2.32125e-16	5.18554e-16	ENSMUSG00000029767	protein_coding	Calu
362.429	0.100575	0.137929	0.533594	0.4651	0.495451	ENSMUSG00000030272	protein_coding	Camk1
2042.51	-0.383531	0.380537	1.01281	0.314231	0.341713	ENSMUSG00000039145	protein_coding	Camk1d
227.173	0.957515	0.325309	8.52129	0.00351015	0.00450545	ENSMUSG00000057897	protein_coding	Camk2b
179.797	1.2186	0.315317	14.5832	0.000134106	0.000187067	ENSMUSG00000053819	protein_coding	Camk2d
541.626	1.76833	0.127249	185.105	3.72362e-42	1.5763e-41	ENSMUSG00000021820	protein_coding	Camk2g
1672.15	-1.45866	0.182543	61.3567	4.76167e-15	1.01856e-14	ENSMUSG00000046447	protein_coding	Camk2n1
487.555	1.74484	0.206213	68.0495	1.59439e-16	3.58095e-16	ENSMUSG00000029471	protein_coding	Camkk2
496.324	0.192463	0.109465	3.0914	0.0787071	0.091046	ENSMUSG00000021501	protein_coding	Caml
320.417	1.93142	0.244717	58.5924	1.9396e-14	4.07808e-14	ENSMUSG00000026933	protein_coding	Camsap1
489.562	0.358116	0.119382	8.99106	0.00271304	0.00350968	ENSMUSG00000041570	protein_coding	Camsap2
580.449	3.33125	0.129727	596.058	1.20582e-131	2.91191e-130	ENSMUSG00000044433	protein_coding	Camsap3
190.6	0.844021	0.133944	39.5386	3.21637e-10	5.81213e-10	ENSMUSG00000014592	protein_coding	Camta1
1598.63	4.79977	0.456266	81.0948	2.1515e-19	5.26192e-19	ENSMUSG00000040712	protein_coding	Camta2
1212.5	-0.516369	0.0826909	38.8408	4.59823e-10	8.24422e-10	ENSMUSG00000020114	protein_coding	Cand1
737.15	1.0048	0.0775624	166.542	4.21161e-38	1.6246e-37	ENSMUSG00000025575	protein_coding	Cant1
6788.88	-1.30513	0.158851	65.3339	6.32257e-16	1.39273e-15	ENSMUSG00000020368	protein_coding	Canx
1177.92	-0.948282	0.084374	124.487	6.59129e-29	2.07038e-28	ENSMUSG00000028656	protein_coding	Cap1
58.7481	-1.35083	0.290988	21.0059	4.57869e-06	6.88837e-06	ENSMUSG00000056737	protein_coding	Capg
311.686	0.787904	0.185326	17.9005	2.32763e-05	3.3808e-05	ENSMUSG00000024942	protein_coding	Capn1
633.449	-0.0258641	0.120392	0.0461951	0.829822	0.846996	ENSMUSG00000026270	protein_coding	Capn10
22.3921	2.27591	0.849352	6.63886	0.00997777	0.0123893	ENSMUSG00000058626	protein_coding	Capn11
615.97	3.08409	0.203532	200.3	1.7963e-45	8.16058e-45	ENSMUSG00000037326	protein_coding	Capn15
1524.6	-1.68982	0.118072	194.638	3.08988e-44	1.36849e-43	ENSMUSG00000026509	protein_coding	Capn2
18.0276	-2.02553	0.587309	11.2121	0.000812667	0.00108504	ENSMUSG00000079110	protein_coding	Capn3
64.6662	0.795194	0.219166	13.2188	0.000277155	0.000380701	ENSMUSG00000035547	protein_coding	Capn5
1607.99	-0.0411461	0.105459	0.152253	0.696391	0.721196	ENSMUSG00000021893	protein_coding	Capn7
452.274	1.14201	0.316844	12.6794	0.000369701	0.000504267	ENSMUSG00000038599	protein_coding	Capn8
1541.55	-0.720501	0.105312	46.3691	9.79502e-12	1.86974e-11	ENSMUSG00000001794	protein_coding	Capns1
6604.38	0.112301	0.165592	0.459798	0.497719	0.52808	ENSMUSG00000027184	protein_coding	Caprin1
94.5118	5.41952	0.471167	116.092	4.53719e-27	1.35698e-26	ENSMUSG00000030309	protein_coding	Caprin2
1607.53	-1.32152	0.120742	116.024	4.69556e-27	1.40398e-26	ENSMUSG00000070372	protein_coding	Capza1
3047.15	-2.75661	0.0915874	799.812	5.92945e-176	4.02927e-174	ENSMUSG00000015733	protein_coding	Capza2
1707.83	-2.25153	0.0871777	613.889	1.5953e-135	4.20899e-134	ENSMUSG00000028745	protein_coding	Capzb
202.124	-3.45887	0.241364	173.862	1.06105e-39	4.23696e-39	ENSMUSG00000027556	protein_coding	Car1
9.37174	4.81472	0.720818	53.7256	2.30538e-13	4.67395e-13	ENSMUSG00000003273	protein_coding	Car11
914.652	-0.0618293	0.224574	0.0757956	0.783078	0.802932	ENSMUSG00000038526	protein_coding	Car14
18.0706	3.3329	0.444422	62.0679	3.31813e-15	7.13041e-15	ENSMUSG00000090236	protein_coding	Car15
216.217	-2.7626	0.141577	347.858	1.24058e-77	1.05607e-76	ENSMUSG00000027562	protein_coding	Car2
49513.1	-2.65323	0.350296	50.7407	1.0541e-12	2.08925e-12	ENSMUSG00000027559	protein_coding	Car3
982.646	-0.710748	0.203209	12.1148	0.000500234	0.000676046	ENSMUSG00000025317	protein_coding	Car5a
27.2367	1.00359	0.308953	10.6966	0.00107332	0.00142314	ENSMUSG00000031883	protein_coding	Car7
2354.93	-2.04363	0.157118	156.903	5.37514e-36	1.97252e-35	ENSMUSG00000041261	protein_coding	Car8
302.291	2.7227	0.270961	90.4783	1.87018e-21	4.84672e-21	ENSMUSG00000033170	protein_coding	Card10
101.765	-1.00713	0.170405	34.6438	3.95892e-09	6.83989e-09	ENSMUSG00000037960	protein_coding	Card19
391.11	0.786025	0.107571	53.1249	3.13004e-13	6.32064e-13	ENSMUSG00000041849	protein_coding	Card6
17.4515	4.46298	0.681792	44.9788	1.99178e-11	3.75604e-11	ENSMUSG00000026928	protein_coding	Card9
361.813	2.36646	0.12206	358.839	5.03866e-80	4.51279e-79	ENSMUSG00000026017	protein_coding	Carf
2133.23	-1.67936	0.121408	181.762	1.99861e-41	8.31307e-41	ENSMUSG00000008393	protein_coding	Carhsp1
536.468	1.46268	0.161865	78.7977	6.88086e-19	1.65719e-18	ENSMUSG00000032185	protein_coding	Carm1
1178.13	2.57015	0.153384	253.149	5.34432e-57	3.07555e-56	ENSMUSG00000021338	protein_coding	Carmil1
32.7703	6.65832	0.616981	286.859	2.40401e-64	1.61483e-63	ENSMUSG00000050357	protein_coding	Carmil2
653.318	-1.771	0.137096	158.144	2.87922e-36	1.06427e-35	ENSMUSG00000024726	protein_coding	Carnmt1
892.683	0.963679	0.16974	31.6819	1.81606e-08	3.05192e-08	ENSMUSG00000010755	protein_coding	Cars
559.859	1.21389	0.134217	79.9364	3.86655e-19	9.38182e-19	ENSMUSG00000056228	protein_coding	Cars2
888.742	2.08199	0.0973728	432.072	5.75361e-96	6.91854e-95	ENSMUSG00000078676	protein_coding	Casc3
42.6407	-0.233139	0.842148	0.0765297	0.782057	0.802025	ENSMUSG00000060227	protein_coding	Casc4
1034.6	0.889811	0.0963687	84.2005	4.47049e-20	1.11457e-19	ENSMUSG00000015189	protein_coding	Casd1
524.23	0.00511032	0.135289	0.00147644	0.969349	0.973347	ENSMUSG00000031012	protein_coding	Cask
374.502	2.04024	0.214275	85.001	2.98222e-20	7.48146e-20	ENSMUSG00000034471	protein_coding	Caskin2
166.893	-0.27632	0.201563	1.87907	0.17044	0.19107	ENSMUSG00000025888	protein_coding	Casp1
55.9299	-0.598067	0.22739	6.92165	0.00851583	0.0106361	ENSMUSG00000025887	protein_coding	Casp12
258.411	1.6964	0.131506	162.632	3.01009e-37	1.1419e-36	ENSMUSG00000029863	protein_coding	Casp2
881.875	-1.96791	0.151878	156.914	5.34519e-36	1.96214e-35	ENSMUSG00000031628	protein_coding	Casp3
77.7944	-0.883858	0.271176	10.5197	0.00118111	0.00156114	ENSMUSG00000033538	protein_coding	Casp4
347.506	-2.05553	0.27483	51.9475	5.70052e-13	1.1403e-12	ENSMUSG00000027997	protein_coding	Casp6
655.177	-2.39893	0.0945704	593.602	4.12554e-131	9.82062e-130	ENSMUSG00000025076	protein_coding	Casp7
901.813	-0.344563	0.117926	8.52169	0.00350938	0.00450495	ENSMUSG00000026029	protein_coding	Casp8
270.915	0.796648	0.128984	37.8863	7.49895e-10	1.33365e-09	ENSMUSG00000028282	protein_coding	Casp8ap2
476.601	0.658603	0.186385	12.3846	0.000432885	0.00058791	ENSMUSG00000028914	protein_coding	Casp9
1584.49	-0.10066	0.116435	0.747297	0.387333	0.41675	ENSMUSG00000021585	protein_coding	Cast
36.4295	0.0211093	0.229606	0.0120414	0.912621	0.922487	ENSMUSG00000020424	protein_coding	Castor1
123.142	0.810988	0.220841	13.376	0.000254865	0.000351074	ENSMUSG00000015944	protein_coding	Castor2
53959.4	-2.40276	0.147133	240.609	2.89639e-54	1.57676e-53	ENSMUSG00000027187	protein_coding	Cat
176.8	2.21464	0.194158	123.491	1.08888e-28	3.39835e-28	ENSMUSG00000033486	protein_coding	Catsper2
43.7663	1.09741	0.33481	10.6431	0.00110481	0.00146339	ENSMUSG00000040828	protein_coding	Catsperd
65.1273	-0.576538	0.187435	9.50514	0.00204897	0.00266745	ENSMUSG00000007655	protein_coding	Cav1
143.897	-1.14983	0.154377	54.61	1.46989e-13	2.99669e-13	ENSMUSG00000000058	protein_coding	Cav2
100.037	-1.77592	0.144581	147.584	5.84802e-34	2.06065e-33	ENSMUSG00000004044	protein_coding	Cavin1
313.731	-1.56702	0.15482	98.4642	3.30952e-23	8.99784e-23	ENSMUSG00000045954	protein_coding	Cavin2
10.2201	2.26665	0.517414	19.6468	9.31568e-06	1.38052e-05	ENSMUSG00000035640	protein_coding	Cbarp
171.777	3.51797	0.430587	56.0326	7.12781e-14	1.46931e-13	ENSMUSG00000038533	protein_coding	Cbfa2t2
161.197	-0.262491	0.191949	1.87103	0.171357	0.192044	ENSMUSG00000031885	protein_coding	Cbfb
617.556	4.02143	0.224014	263.469	3.00862e-59	1.81355e-58	ENSMUSG00000034342	protein_coding	Cbl
213.302	1.6484	0.195971	68.11	1.54624e-16	3.47347e-16	ENSMUSG00000022637	protein_coding	Cblb
282.576	-0.666117	0.166525	15.8879	6.72079e-05	9.53077e-05	ENSMUSG00000040525	protein_coding	Cblc
267.523	0.291703	0.129147	5.09913	0.0239378	0.0289184	ENSMUSG00000020659	protein_coding	Cbll1
954.78	-2.2542	0.158247	185.938	2.44927e-42	1.03909e-41	ENSMUSG00000051483	protein_coding	Cbr1
1036.54	-1.96154	0.142539	177.05	2.13608e-40	8.6449e-40	ENSMUSG00000031641	protein_coding	Cbr4
6065.95	0.213089	0.238005	0.800864	0.370835	0.399993	ENSMUSG00000024039	protein_coding	Cbs
254.444	-1.40887	0.124867	124.004	8.40694e-29	2.63432e-28	ENSMUSG00000024878	protein_coding	Cbwd1
1117.93	0.475301	0.082039	33.4586	7.2796e-09	1.24465e-08	ENSMUSG00000018666	protein_coding	Cbx1
285.643	1.61905	0.187228	71.8809	2.28585e-17	5.26963e-17	ENSMUSG00000025577	protein_coding	Cbx2
1222.87	-2.56585	0.0874014	779.84	1.30429e-171	7.93987e-170	ENSMUSG00000029836	protein_coding	Cbx3
375.85	1.80546	0.181529	94.1108	2.98348e-22	7.90006e-22	ENSMUSG00000039989	protein_coding	Cbx4
1751.7	1.72559	0.150558	124.576	6.30225e-29	1.98066e-28	ENSMUSG00000009575	protein_coding	Cbx5
84.4866	0.361339	0.163167	5.02001	0.0250561	0.0302381	ENSMUSG00000089715	protein_coding	Cbx6
710.735	2.79407	0.202445	168.997	1.22548e-38	4.77129e-38	ENSMUSG00000053411	protein_coding	Cbx7
183.446	0.46911	0.134156	12.2474	0.000465895	0.000631275	ENSMUSG00000025578	protein_coding	Cbx8
145.207	-2.05871	0.141726	201.862	8.19414e-46	3.74993e-45	ENSMUSG00000022428	protein_coding	Cby1
247.37	1.56788	0.145418	113.307	1.84798e-26	5.44197e-26	ENSMUSG00000036686	protein_coding	Cc2d1a
466.408	2.01136	0.112547	306.237	1.44212e-68	1.05347e-67	ENSMUSG00000028582	protein_coding	Cc2d1b
185.411	2.64986	0.23647	115.235	6.99167e-27	2.082e-26	ENSMUSG00000039765	protein_coding	Cc2d2a
2071.02	1.11675	0.148419	55.2993	1.03508e-13	2.12172e-13	ENSMUSG00000020074	protein_coding	Ccar1
609.648	2.09152	0.162063	155.637	1.01615e-35	3.70452e-35	ENSMUSG00000033712	protein_coding	Ccar2
63.0351	0.544856	0.210415	6.73336	0.00946263	0.0117771	ENSMUSG00000046318	protein_coding	Ccbe1
1048.56	-1.32811	0.126901	106.101	7.00748e-25	1.97834e-24	ENSMUSG00000028461	protein_coding	Ccdc107
388.04	-0.979792	0.103531	88.488	5.11455e-21	1.31151e-20	ENSMUSG00000042111	protein_coding	Ccdc115
948.153	0.0757774	0.178539	0.180154	0.671241	0.697127	ENSMUSG00000020482	protein_coding	Ccdc117
423.67	-1.80497	0.169938	106.813	4.89256e-25	1.38595e-24	ENSMUSG00000019659	protein_coding	Ccdc12
37.0822	2.1902	0.347726	38.5655	5.29479e-10	9.4713e-10	ENSMUSG00000031150	protein_coding	Ccdc120
217.667	-3.85705	0.191767	339.639	7.64755e-76	6.3214e-75	ENSMUSG00000034795	protein_coding	Ccdc122
300.095	-2.2898	0.186798	138.3	6.26617e-32	2.10336e-31	ENSMUSG00000007721	protein_coding	Ccdc124
385.952	1.47864	0.114987	161.558	5.16646e-37	1.94667e-36	ENSMUSG00000048924	protein_coding	Ccdc125
41.0488	-0.611918	0.188021	10.7521	0.0010416	0.00138249	ENSMUSG00000050786	protein_coding	Ccdc126
889.121	0.0462862	0.102696	0.203222	0.652132	0.678881	ENSMUSG00000021578	protein_coding	Ccdc127
170.715	1.6113	0.139992	131.373	2.05237e-30	6.67264e-30	ENSMUSG00000004994	protein_coding	Ccdc130
459.39	3.35555	0.273924	127.721	1.29216e-29	4.13775e-29	ENSMUSG00000068114	protein_coding	Ccdc134
245.902	2.38897	0.176209	172.789	1.81998e-39	7.22061e-39	ENSMUSG00000049957	protein_coding	Ccdc137
156.499	-0.835325	0.170635	23.7608	1.09083e-06	1.69003e-06	ENSMUSG00000038010	protein_coding	Ccdc138
64.1471	2.14908	0.233397	83.6506	5.9043e-20	1.46641e-19	ENSMUSG00000022833	protein_coding	Ccdc14
1235.2	3.32926	0.189269	262.414	5.10796e-59	3.06793e-58	ENSMUSG00000044033	protein_coding	Ccdc141
6.06798	2.66899	0.85354	9.50487	0.00204927	0.00266754	ENSMUSG00000107499	protein_coding	Ccdc142
99.7647	0.718531	0.298328	5.74452	0.0165402	0.0202135	ENSMUSG00000045790	protein_coding	Ccdc149
37.31	2.62512	0.268118	101.298	7.91461e-24	2.1838e-23	ENSMUSG00000034303	protein_coding	Ccdc15
58.7859	-0.612356	0.237229	6.6508	0.00991115	0.0123092	ENSMUSG00000039632	protein_coding	Ccdc151
17.439	-0.624562	0.43701	2.03901	0.153309	0.172828	ENSMUSG00000091119	protein_coding	Ccdc152
700.018	2.44859	0.147844	251.635	1.14286e-56	6.53829e-56	ENSMUSG00000051427	protein_coding	Ccdc157
511.501	3.50244	0.217493	221.252	4.82335e-50	2.39793e-49	ENSMUSG00000006241	protein_coding	Ccdc159
366.906	-1.43343	0.242885	33.548	6.95266e-09	1.19014e-08	ENSMUSG00000075225	protein_coding	Ccdc162
319.479	2.91522	0.26305	108.674	1.91303e-25	5.48161e-25	ENSMUSG00000028689	protein_coding	Ccdc163
80.8604	0.97108	0.246812	15.3172	9.08846e-05	0.000127968	ENSMUSG00000098176	protein_coding	Ccdc166
467.836	-0.0375454	0.184108	0.0415975	0.838389	0.854608	ENSMUSG00000024018	protein_coding	Ccdc167
138.624	2.05176	0.210288	91.0279	1.41658e-21	3.68588e-21	ENSMUSG00000034035	protein_coding	Ccdc17
392.551	3.13481	0.247816	139.379	3.64004e-32	1.23104e-31	ENSMUSG00000052407	protein_coding	Ccdc171
290.288	-0.138779	0.110565	1.58387	0.208205	0.231189	ENSMUSG00000034083	protein_coding	Ccdc174
111.607	-1.17755	0.166167	49.5347	1.94892e-12	3.83163e-12	ENSMUSG00000026578	protein_coding	Ccdc181
381.418	0.620266	0.102377	36.6334	1.42566e-09	2.50762e-09	ENSMUSG00000035173	protein_coding	Ccdc186
17.39	0.394181	0.313287	1.6043	0.205295	0.228045	ENSMUSG00000057176	protein_coding	Ccdc189
166.732	1.76446	0.208567	68.8344	1.0709e-16	2.41589e-16	ENSMUSG00000022701	protein_coding	Ccdc191
400.256	1.04938	0.0915913	130.798	2.7416e-30	8.89117e-30	ENSMUSG00000031143	protein_coding	Ccdc22
1870.28	-2.09033	0.137439	214.106	1.74625e-48	8.36825e-48	ENSMUSG00000022035	protein_coding	Ccdc25
438.683	0.7523	0.216908	11.9021	0.000560694	0.000755695	ENSMUSG00000059554	protein_coding	Ccdc28a
109.241	-0.257905	0.232733	1.22853	0.267694	0.293509	ENSMUSG00000028795	protein_coding	Ccdc28b
137.258	-3.63052	0.163562	444.276	1.27011e-98	1.60313e-97	ENSMUSG00000028637	protein_coding	Ccdc30
179.271	-2.23928	0.136065	255.984	1.28801e-57	7.49715e-57	ENSMUSG00000039983	protein_coding	Ccdc32
2.35152	2.64275	0.813996	10.8552	0.000985187	0.00130955	ENSMUSG00000027160	protein_coding	Ccdc34
268.075	-1.55258	0.243003	39.1075	4.0111e-10	7.21368e-10	ENSMUSG00000020925	protein_coding	Ccdc43
1955.92	-0.221728	0.104092	4.53366	0.0332345	0.0396494	ENSMUSG00000078622	protein_coding	Ccdc47
3051.34	0.772496	0.131971	33.8749	5.87713e-09	1.00751e-08	ENSMUSG00000038127	protein_coding	Ccdc50
204.189	-1.16237	0.129668	79.1623	5.72114e-19	1.38101e-18	ENSMUSG00000025645	protein_coding	Ccdc51
188.437	3.20037	0.194527	252.232	8.46986e-57	4.85511e-56	ENSMUSG00000048445	protein_coding	Ccdc57
1243.87	-2.11983	0.136321	223.658	1.44064e-50	7.25474e-50	ENSMUSG00000075229	protein_coding	Ccdc58
943.023	1.19793	0.0977791	146.738	8.95516e-34	3.14035e-33	ENSMUSG00000019897	protein_coding	Ccdc59
755.046	0.657165	0.122114	28.777	8.12112e-08	1.32458e-07	ENSMUSG00000048701	protein_coding	Ccdc6
70.7961	1.27704	0.164615	61.5307	4.35899e-15	9.33796e-15	ENSMUSG00000074358	protein_coding	Ccdc61
121.089	1.40262	0.17884	60.7104	6.6119e-15	1.40791e-14	ENSMUSG00000061882	protein_coding	Ccdc62
219.525	0.829418	0.204553	16.2582	5.52707e-05	7.88002e-05	ENSMUSG00000046753	protein_coding	Ccdc66
30.7118	0.0908904	0.27331	0.111015	0.738991	0.761602	ENSMUSG00000038903	protein_coding	Ccdc68
48.9611	0.215449	0.322163	0.445452	0.504503	0.534744	ENSMUSG00000049588	protein_coding	Ccdc69
307.627	-1.99867	0.134476	208.634	2.72877e-47	1.27934e-46	ENSMUSG00000049305	protein_coding	Ccdc71
177.565	0.577433	0.130915	19.4902	1.01119e-05	1.49566e-05	ENSMUSG00000090946	protein_coding	Ccdc71l
34.9732	-0.879351	0.208923	17.925	2.29784e-05	3.33878e-05	ENSMUSG00000045106	protein_coding	Ccdc73
250.43	1.81321	0.128343	194.889	2.72481e-44	1.20818e-43	ENSMUSG00000030177	protein_coding	Ccdc77
166.195	0.639311	0.159657	16.0516	6.16405e-05	8.76359e-05	ENSMUSG00000022665	protein_coding	Ccdc80
426.724	1.40006	0.136761	102.018	5.50148e-24	1.52445e-23	ENSMUSG00000079084	protein_coding	Ccdc82
1583.98	4.44249	0.0994004	1727.06	0	0	ENSMUSG00000043923	protein_coding	Ccdc84
30.1165	0.670242	0.858415	0.604771	0.436763	0.466712	ENSMUSG00000095098	protein_coding	Ccdc85b
191.745	-0.238398	0.151176	2.48975	0.11459	0.130717	ENSMUSG00000084883	protein_coding	Ccdc85c
174.824	-0.26208	0.304372	0.740771	0.389414	0.418873	ENSMUSG00000024732	protein_coding	Ccdc86
62.9599	2.14256	0.257456	67.7222	1.88233e-16	4.21468e-16	ENSMUSG00000047810	protein_coding	Ccdc88b
108.037	2.941	0.179371	278.684	1.4533e-62	9.40024e-62	ENSMUSG00000021182	protein_coding	Ccdc88c
519.363	2.1824	0.162227	168.657	1.4537e-38	5.65045e-38	ENSMUSG00000041375	protein_coding	Ccdc9
310.435	-2.40578	0.120012	373.01	4.13916e-83	3.90464e-82	ENSMUSG00000030613	protein_coding	Ccdc90b
638.828	-2.78005	0.0827905	1029.16	8.22872e-226	1.43548e-223	ENSMUSG00000030301	protein_coding	Ccdc91
684.697	2.11397	0.0897498	531.747	1.17723e-117	2.09749e-116	ENSMUSG00000026339	protein_coding	Ccdc93
505.728	1.30708	0.133228	93.871	3.36767e-22	8.89925e-22	ENSMUSG00000002608	protein_coding	Ccdc97
163.983	2.51817	0.238068	104.12	1.90473e-24	5.33744e-24	ENSMUSG00000045838	protein_coding	Ccdc9b
55.9421	2.87805	0.374466	54.5897	1.48513e-13	3.02723e-13	ENSMUSG00000040312	protein_coding	Cchcr1
15.8191	-2.08267	0.579627	12.1754	0.000484249	0.000655081	ENSMUSG00000071005	protein_coding	Ccl19
19.8761	-0.192167	0.388664	0.245714	0.620109	0.648344	ENSMUSG00000035385	protein_coding	Ccl2
67.24	-0.980786	0.244549	15.9091	6.64599e-05	9.42928e-05	ENSMUSG00000004814	protein_coding	Ccl24
167.477	0.650449	0.136659	22.678	1.91552e-06	2.93314e-06	ENSMUSG00000023235	protein_coding	Ccl25
280.679	-0.0631553	0.165165	0.146664	0.701744	0.726482	ENSMUSG00000073888	protein_coding	Ccl27a
25.3135	-1.01082	0.298819	11.3977	0.000735351	0.000984623	ENSMUSG00000035042	protein_coding	Ccl5
572.17	-1.91466	0.314273	34.7302	3.78708e-09	6.5488e-09	ENSMUSG00000018927	protein_coding	Ccl6
2461.61	-3.26394	0.137529	475.491	2.0459e-105	2.92328e-104	ENSMUSG00000019122	protein_coding	Ccl9
442.608	-2.23739	0.128756	280.218	6.73056e-63	4.40217e-62	ENSMUSG00000000378	protein_coding	Ccm2
78.9399	1.63089	0.209427	60.1059	8.98863e-15	1.90774e-14	ENSMUSG00000027474	protein_coding	Ccm2l
181.884	0.753902	0.301442	6.19232	0.0128306	0.015804	ENSMUSG00000028195	protein_coding	Ccn1
105.923	0.388721	0.267582	2.11099	0.146245	0.165182	ENSMUSG00000019997	protein_coding	Ccn2
54.1644	0.177206	0.261447	0.470771	0.492633	0.523017	ENSMUSG00000027715	protein_coding	Ccna2
0.0183928	-1.47365	3.00318	-1.60475	1	1	ENSMUSG00000071470	protein_coding	Ccnb1ip1
28.8077	1.04189	0.290075	13.1712	0.000284284	0.000390081	ENSMUSG00000032218	protein_coding	Ccnb2
624.118	-1.65814	0.107815	226.348	3.73082e-51	1.89838e-50	ENSMUSG00000028252	protein_coding	Ccnc
633.387	-1.75117	0.220988	59.3959	1.28935e-14	2.72463e-14	ENSMUSG00000070348	protein_coding	Ccnd1
182.796	-0.248325	0.15846	2.4582	0.116913	0.133224	ENSMUSG00000000184	protein_coding	Ccnd2
460	-1.40436	0.120325	132.152	1.38592e-30	4.51843e-30	ENSMUSG00000034165	protein_coding	Ccnd3
501.126	-0.114139	0.123707	0.852037	0.355977	0.384569	ENSMUSG00000023572	protein_coding	Ccndbp1
56.9449	-0.196022	0.476	0.16954	0.680521	0.706012	ENSMUSG00000002068	protein_coding	Ccne1
69.6277	-0.379542	0.328498	1.33235	0.248388	0.273392	ENSMUSG00000028212	protein_coding	Ccne2
555.025	0.0881119	0.189344	0.216585	0.641654	0.668955	ENSMUSG00000072082	protein_coding	Ccnf
1451.15	-2.08262	0.100333	400.482	4.32563e-89	4.62561e-88	ENSMUSG00000020326	protein_coding	Ccng1
632.431	-0.0428098	0.261619	0.0267821	0.870005	0.884074	ENSMUSG00000029385	protein_coding	Ccng2
485.82	-1.97692	0.124837	235.81	3.22415e-53	1.71368e-52	ENSMUSG00000021548	protein_coding	Ccnh
3667.35	-2.77721	0.111479	545.453	1.22792e-120	2.32986e-119	ENSMUSG00000063015	protein_coding	Ccni
157.527	1.49301	0.13264	126.71	2.15035e-29	6.85018e-29	ENSMUSG00000025010	protein_coding	Ccnj
382.611	0.469751	0.11657	16.2139	5.65761e-05	8.06121e-05	ENSMUSG00000021258	protein_coding	Ccnk
3452.47	3.93608	0.124454	808.665	7.04981e-178	5.02428e-176	ENSMUSG00000027829	protein_coding	Ccnl1
16192.2	4.99449	0.119662	1259.64	6.65812e-276	2.43188e-273	ENSMUSG00000029068	protein_coding	Ccnl2
171.044	-1.23298	0.142963	73.0592	1.25821e-17	2.9219e-17	ENSMUSG00000049489	protein_coding	Ccnq
416.323	2.05955	0.134882	221.225	4.88785e-50	2.42896e-49	ENSMUSG00000011960	protein_coding	Ccnt1
2636.91	2.92122	0.110889	609.315	1.57641e-134	4.03174e-133	ENSMUSG00000026349	protein_coding	Ccnt2
1785.55	-1.71925	0.121321	190.396	2.60538e-43	1.12868e-42	ENSMUSG00000024286	protein_coding	Ccny
304.457	0.63133	0.133259	22.3724	2.24577e-06	3.42626e-06	ENSMUSG00000070871	protein_coding	Ccnyl1
811.236	4.79175	0.237352	315.021	1.76021e-70	1.32731e-69	ENSMUSG00000033904	protein_coding	Ccp110
942.497	-1.0305	0.114519	79.4765	4.87997e-19	1.18089e-18	ENSMUSG00000034563	protein_coding	Ccpg1
116.147	-2.30066	0.203722	118.86	1.1236e-27	3.40401e-27	ENSMUSG00000086158	protein_coding	Ccpg1os
91.6421	0.618502	0.253993	5.9197	0.0149725	0.018361	ENSMUSG00000049103	protein_coding	Ccr2
463.958	1.03508	0.259336	15.627	7.71449e-05	0.000109042	ENSMUSG00000079227	protein_coding	Ccr5
22.3116	2.46812	0.311416	68.7512	1.11703e-16	2.51801e-16	ENSMUSG00000037944	protein_coding	Ccr7
37.3231	0.506316	0.210189	5.87118	0.0153907	0.018858	ENSMUSG00000043953	protein_coding	Ccrl2
3844.7	-1.34867	0.130776	102.753	3.79685e-24	1.05586e-23	ENSMUSG00000034108	protein_coding	Ccs
1009.21	-0.102818	0.128843	0.636796	0.424873	0.455046	ENSMUSG00000058690	protein_coding	Ccser2
2050.55	-1.24692	0.139804	77.2516	1.50508e-18	3.58787e-18	ENSMUSG00000034024	protein_coding	Cct2
1962.6	-0.841816	0.181028	21.3294	3.86764e-06	5.83591e-06	ENSMUSG00000001416	protein_coding	Cct3
3620.2	-2.2721	0.136169	254.074	3.35977e-57	1.94305e-56	ENSMUSG00000007739	protein_coding	Cct4
3191.07	-2.17888	0.126908	270.935	7.0995e-61	4.42319e-60	ENSMUSG00000022234	protein_coding	Cct5
2944.25	-1.82618	0.121254	213.464	2.41059e-48	1.1533e-47	ENSMUSG00000029447	protein_coding	Cct6a
28.5724	1.14244	0.305204	14.0614	0.000176936	0.000245667	ENSMUSG00000020698	protein_coding	Cct6b
1660.16	-1.82158	0.133419	175.611	4.40266e-40	1.77137e-39	ENSMUSG00000030007	protein_coding	Cct7
3150.7	-1.56318	0.106224	207.026	6.11831e-47	2.85017e-46	ENSMUSG00000025613	protein_coding	Cct8
1112.19	-1.65897	0.075164	466.899	1.51569e-103	2.07928e-102	ENSMUSG00000029617	protein_coding	Ccz1
61.695	0.189838	0.289349	0.431113	0.511443	0.54161	ENSMUSG00000051439	protein_coding	Cd14
655.969	-0.70513	0.114972	37.3209	1.00203e-09	1.77317e-09	ENSMUSG00000025510	protein_coding	Cd151
855.959	1.34751	0.20704	40.9975	1.52424e-10	2.78408e-10	ENSMUSG00000008845	protein_coding	Cd163
6982	-1.24703	0.103064	142.118	9.166e-33	3.1454e-32	ENSMUSG00000019818	protein_coding	Cd164
87.2314	0.662004	0.195792	11.4672	0.00070835	0.000949775	ENSMUSG00000021624	protein_coding	Cd180
67.3083	3.52813	0.363218	86.4592	1.42653e-20	3.61286e-20	ENSMUSG00000030724	protein_coding	Cd19
9461.45	0.54431	0.122527	19.6198	9.44829e-06	1.39982e-05	ENSMUSG00000028076	protein_coding	Cd1d1
23.2522	1.63699	0.291331	32.6912	1.08025e-08	1.83251e-08	ENSMUSG00000027863	protein_coding	Cd2
21.8656	1.07994	0.228275	24.2037	8.6665e-07	1.35041e-06	ENSMUSG00000022661	protein_coding	Cd200
29.0975	1.02463	0.283162	13.3322	0.000260882	0.000359024	ENSMUSG00000022667	protein_coding	Cd200r1
255.405	-0.970686	0.199967	23.178	1.47673e-06	2.27136e-06	ENSMUSG00000034783	protein_coding	Cd207
59.9708	2.58091	0.514792	22.8047	1.79326e-06	2.74808e-06	ENSMUSG00000030577	protein_coding	Cd22
92.6006	-0.92708	0.23126	15.8907	6.71088e-05	9.51902e-05	ENSMUSG00000047139	protein_coding	Cd24a
114.139	1.31008	0.216561	35.9387	2.03627e-09	3.56126e-09	ENSMUSG00000016496	protein_coding	Cd274
93.4885	0.223313	0.223702	0.998193	0.317748	0.345249	ENSMUSG00000035914	protein_coding	Cd276
1885.82	0.40181	0.094369	18.0754	2.12323e-05	3.09084e-05	ENSMUSG00000061665	protein_coding	Cd2ap
927.428	0.739224	0.0734847	100.748	1.04469e-23	2.87572e-23	ENSMUSG00000042502	protein_coding	Cd2bp2
258.9	0.443654	0.201207	4.85336	0.0275924	0.0331722	ENSMUSG00000034652	protein_coding	Cd300a
241.83	-1.18253	0.194543	36.1001	1.87439e-09	3.28257e-09	ENSMUSG00000044811	protein_coding	Cd300c2
140.571	-0.770603	0.324919	5.56833	0.0182882	0.0222659	ENSMUSG00000048498	protein_coding	Cd300e
34.9394	0.327692	0.474835	0.478247	0.489217	0.519674	ENSMUSG00000063193	protein_coding	Cd300lb
483.474	-1.54602	0.190546	63.1114	1.95341e-15	4.2257e-15	ENSMUSG00000034641	protein_coding	Cd300ld
20.5126	-0.646219	0.471239	1.87444	0.170967	0.191625	ENSMUSG00000069607	protein_coding	Cd300ld3
25.3591	0.70063	0.797067	0.76585	0.381504	0.410856	ENSMUSG00000047798	protein_coding	Cd300lf
430.249	1.53354	0.113048	179.185	7.30113e-41	2.99003e-40	ENSMUSG00000017309	protein_coding	Cd300lg
9552.33	-2.89276	0.202573	176.894	2.30947e-40	9.34338e-40	ENSMUSG00000060703	protein_coding	Cd302
154.133	0.0581277	0.143941	0.163066	0.686349	0.711616	ENSMUSG00000002308	protein_coding	Cd320
94.9237	1.93092	0.274971	47.3041	6.07858e-12	1.16776e-11	ENSMUSG00000004609	protein_coding	Cd33
41.6375	0.0282833	0.206574	0.0284153	0.866136	0.880449	ENSMUSG00000016494	protein_coding	Cd34
774.219	-0.629124	0.146642	18.2748	1.91224e-05	2.79099e-05	ENSMUSG00000002944	protein_coding	Cd36
129.788	4.52	0.342846	151.486	8.20803e-35	2.94281e-34	ENSMUSG00000030798	protein_coding	Cd37
573.912	0.688589	0.169129	16.4526	4.98808e-05	7.1281e-05	ENSMUSG00000029084	protein_coding	Cd38
28.9385	0.631503	0.191604	11.4793	0.000703774	0.000943965	ENSMUSG00000032094	protein_coding	Cd3d
15.4172	3.01051	0.376838	81.3899	1.85306e-19	4.54153e-19	ENSMUSG00000032093	protein_coding	Cd3e
124.033	-1.72092	0.170533	98.2129	3.75737e-23	1.01988e-22	ENSMUSG00000047649	protein_coding	Cd3eap
36.3748	0.0716714	0.204979	0.128658	0.719827	0.743556	ENSMUSG00000002033	protein_coding	Cd3g
66.5619	0.257249	0.232607	1.22206	0.268958	0.294784	ENSMUSG00000023274	protein_coding	Cd4
19.8428	0.214453	0.284695	0.574696	0.448399	0.478445	ENSMUSG00000017652	protein_coding	Cd40
476.973	0.850971	0.250344	11.405	0.000732472	0.000981106	ENSMUSG00000005087	protein_coding	Cd44
124.668	4.08907	0.244986	273.541	1.91956e-61	1.21013e-60	ENSMUSG00000016493	protein_coding	Cd46
1931.76	-0.820278	0.108773	56.1545	6.69924e-14	1.38218e-13	ENSMUSG00000055447	protein_coding	Cd47
171.705	-0.550395	0.211128	6.76797	0.00928082	0.011557	ENSMUSG00000015355	protein_coding	Cd48
428.923	-2.11533	0.247096	67.8037	1.80606e-16	4.04702e-16	ENSMUSG00000000682	protein_coding	Cd52
437.699	-0.283752	0.186307	2.31705	0.127962	0.145263	ENSMUSG00000040747	protein_coding	Cd53
655.533	0.842481	0.174747	22.9361	1.67481e-06	2.57094e-06	ENSMUSG00000026399	protein_coding	Cd55
2206.44	-2.18107	0.128644	264.333	1.9498e-59	1.18079e-58	ENSMUSG00000032679	protein_coding	Cd59a
93.3307	-2.67121	0.157543	273.814	1.67348e-61	1.0567e-60	ENSMUSG00000068686	protein_coding	Cd59b
4668.12	-0.271764	0.225282	1.45318	0.228019	0.252112	ENSMUSG00000015854	protein_coding	Cd5l
88.0037	-1.34813	0.178579	56.0169	7.18518e-14	1.48087e-13	ENSMUSG00000025351	protein_coding	Cd63
272.11	0.643955	0.190632	11.3524	0.000753503	0.0010087	ENSMUSG00000018774	protein_coding	Cd68
23.4951	1.00306	0.31117	10.5219	0.00117966	0.00155953	ENSMUSG00000025163	protein_coding	Cd7
182.753	1.37297	0.254824	28.1889	1.10032e-07	1.78644e-07	ENSMUSG00000028459	protein_coding	Cd72
1539.51	0.954407	0.189204	25.0061	5.71501e-07	8.98293e-07	ENSMUSG00000024610	protein_coding	Cd74
86.7283	3.29719	0.312698	101.959	5.6677e-24	1.56939e-23	ENSMUSG00000003379	protein_coding	Cd79a
107.815	2.0345	0.294977	44.9778	1.99279e-11	3.75673e-11	ENSMUSG00000040592	protein_coding	Cd79b
2976.33	-1.31207	0.101423	162.098	3.93749e-37	1.4884e-36	ENSMUSG00000037706	protein_coding	Cd81
1078.19	-0.697016	0.129485	28.7216	8.35667e-08	1.36243e-07	ENSMUSG00000027215	protein_coding	Cd82
67.9891	-0.168392	0.183339	0.853181	0.355654	0.384292	ENSMUSG00000015396	protein_coding	Cd83
287.9	0.5436	0.156691	12.0072	0.000529944	0.000715406	ENSMUSG00000038147	protein_coding	Cd84
171.463	0.0740867	0.195306	0.144576	0.703774	0.728325	ENSMUSG00000022901	protein_coding	Cd86
277.223	-0.885385	0.216402	16.5069	4.84734e-05	6.93545e-05	ENSMUSG00000030342	protein_coding	Cd9
188.649	1.74604	0.177361	93.9665	3.20912e-22	8.48602e-22	ENSMUSG00000027435	protein_coding	Cd93
792.368	-0.483489	0.111904	18.6013	1.61112e-05	2.35739e-05	ENSMUSG00000035776	protein_coding	Cd99l2
244.315	-0.857592	0.331909	6.58294	0.0102961	0.012775	ENSMUSG00000028755	protein_coding	Cda
1432.94	-1.64399	0.116064	191.2	1.73977e-43	7.596e-43	ENSMUSG00000021982	protein_coding	Cdadc1
316.198	2.23153	0.135255	259.809	1.88853e-58	1.11933e-57	ENSMUSG00000027284	protein_coding	Cdan1
1142.86	-1.7598	0.0742353	535.886	1.48035e-118	2.67838e-117	ENSMUSG00000039128	protein_coding	Cdc123
26.0813	2.05214	0.955309	4.29397	0.0382478	0.0454263	ENSMUSG00000033502	protein_coding	Cdc14a
1457.65	0.972914	0.20263	22.6381	1.9557e-06	2.99309e-06	ENSMUSG00000033102	protein_coding	Cdc14b
748.435	-0.36038	0.0696001	26.8489	2.2e-07	3.52242e-07	ENSMUSG00000038416	protein_coding	Cdc16
572.634	1.6698	0.0981433	280.633	5.46527e-63	3.58061e-62	ENSMUSG00000024370	protein_coding	Cdc23
126.459	0.102939	0.142619	0.537776	0.463356	0.493683	ENSMUSG00000032477	protein_coding	Cdc25a
38.7917	1.04653	0.445239	5.45287	0.0195363	0.0237236	ENSMUSG00000027330	protein_coding	Cdc25b
1004.61	-1.85353	0.128902	194.777	2.88143e-44	1.27666e-43	ENSMUSG00000066149	protein_coding	Cdc26
986.63	-0.138928	0.10092	1.89532	0.168603	0.189156	ENSMUSG00000020687	protein_coding	Cdc27
1352.45	-3.04066	0.14771	365.548	1.74368e-81	1.59969e-80	ENSMUSG00000020307	protein_coding	Cdc34
1098.88	-1.4253	0.123893	127.634	1.34953e-29	4.32027e-29	ENSMUSG00000019471	protein_coding	Cdc37
2247.02	0.76985	0.1282	35.6567	2.3534e-09	4.103e-09	ENSMUSG00000024780	protein_coding	Cdc37l1
685.307	-0.325128	0.106034	9.39098	0.00218055	0.00283496	ENSMUSG00000038446	protein_coding	Cdc40
3974.08	-2.70379	0.0811034	985.089	3.1292e-216	4.40652e-214	ENSMUSG00000006699	protein_coding	Cdc42
613.676	0.706476	0.176936	15.8012	7.0358e-05	9.96177e-05	ENSMUSG00000026490	protein_coding	Cdc42bpa
1993.8	3.60675	0.220389	219.971	9.17826e-50	4.53213e-49	ENSMUSG00000021279	protein_coding	Cdc42bpb
173.427	2.43245	0.17988	174.225	8.84144e-40	3.53658e-39	ENSMUSG00000024769	protein_coding	Cdc42bpg
173.427	2.43245	0.17988	174.225	8.84144e-40	3.53658e-39	ENSMUSG00000107268	protein_coding	Cdc42bpg
417.754	-0.437327	0.181748	5.77187	0.0162847	0.0199158	ENSMUSG00000049521	protein_coding	Cdc42ep1
58.441	-0.614337	0.194192	10.0425	0.00152972	0.00200854	ENSMUSG00000045664	protein_coding	Cdc42ep2
27.3531	-0.0765914	0.244245	0.116996	0.732315	0.755121	ENSMUSG00000036533	protein_coding	Cdc42ep3
770.95	-0.564507	0.132689	18.0025	2.2061e-05	3.20828e-05	ENSMUSG00000041598	protein_coding	Cdc42ep4
25.2875	-1.39419	0.410185	11.2601	0.000791928	0.00105856	ENSMUSG00000063838	protein_coding	Cdc42ep5
518.711	-0.501026	0.113554	19.4127	1.05306e-05	1.55623e-05	ENSMUSG00000046722	protein_coding	Cdc42se1
351.081	-0.666868	0.0765208	76.2596	2.48715e-18	5.88695e-18	ENSMUSG00000052298	protein_coding	Cdc42se2
39.7573	0.398911	0.17168	5.7029	0.0169369	0.020681	ENSMUSG00000000028	protein_coding	Cdc45
562.873	-0.699079	0.0824116	71.6411	2.58128e-17	5.93663e-17	ENSMUSG00000023932	protein_coding	Cdc5l
727.363	0.0946328	0.132594	0.508985	0.475579	0.50583	ENSMUSG00000026361	protein_coding	Cdc73
95.041	1.09125	0.171737	40.4949	1.97128e-10	3.58437e-10	ENSMUSG00000023505	protein_coding	Cdca3
134.224	0.519595	0.117864	19.7473	8.83859e-06	1.31132e-05	ENSMUSG00000047832	protein_coding	Cdca4
97.0868	1.38981	0.204667	45.4278	1.58374e-11	3.00109e-11	ENSMUSG00000055612	protein_coding	Cdca7
26.1368	-0.34105	0.261236	1.71456	0.190395	0.21226	ENSMUSG00000028873	protein_coding	Cdca8
224.007	1.42806	0.305226	21.1395	4.27042e-06	6.42956e-06	ENSMUSG00000035498	protein_coding	Cdcp1
1087.61	-0.587447	0.199101	8.64681	0.00327635	0.00421647	ENSMUSG00000000303	protein_coding	Cdh1
44.6822	1.4219	0.26452	28.6421	8.70682e-08	1.41813e-07	ENSMUSG00000031841	protein_coding	Cdh13
1300.27	-0.865722	0.088224	95.0515	1.85492e-22	4.9442e-22	ENSMUSG00000024304	protein_coding	Cdh2
43.964	6.42289	0.618873	178.155	1.2255e-40	4.98387e-40	ENSMUSG00000059674	protein_coding	Cdh24
579.783	1.7141	0.145361	132.959	9.23015e-31	3.02529e-30	ENSMUSG00000031871	protein_coding	Cdh5
990.41	0.874174	0.176115	24.2874	8.29795e-07	1.29433e-06	ENSMUSG00000025497	protein_coding	Cdhr5
3850.54	1.71373	0.18969	77.2947	1.47262e-18	3.51265e-18	ENSMUSG00000004071	protein_coding	Cdip1
631.595	-0.947619	0.0899449	109.649	1.16965e-25	3.37303e-25	ENSMUSG00000030682	protein_coding	Cdipt
71.9119	-1.85399	0.237846	58.1299	2.45371e-14	5.14052e-14	ENSMUSG00000019942	protein_coding	Cdk1
733.095	1.05569	0.08145	166.105	5.24625e-38	2.01904e-37	ENSMUSG00000033862	protein_coding	Cdk10
1659.14	2.2163	0.0863748	613.572	1.86964e-135	4.92171e-134	ENSMUSG00000029062	protein_coding	Cdk11b
707.11	2.47949	0.137232	299.584	4.05918e-67	2.89468e-66	ENSMUSG00000003119	protein_coding	Cdk12
955.399	1.08069	0.114657	87.0899	1.03697e-20	2.63481e-20	ENSMUSG00000041297	protein_coding	Cdk13
10.0051	0.74689	0.407381	3.41661	0.0645435	0.0753144	ENSMUSG00000028926	protein_coding	Cdk14
1427.06	2.09476	0.0935828	469.962	3.26548e-104	4.55453e-103	ENSMUSG00000031065	protein_coding	Cdk16
870.988	0.996739	0.0816496	147.195	7.11316e-34	2.50041e-33	ENSMUSG00000020015	protein_coding	Cdk17
957.232	1.49842	0.200734	53.4933	2.59479e-13	5.24976e-13	ENSMUSG00000026437	protein_coding	Cdk18
160.831	1.84942	0.805423	4.95383	0.0260329	0.0313715	ENSMUSG00000038481	protein_coding	Cdk19
790.97	2.52346	0.151906	250.87	1.67781e-56	9.56597e-56	ENSMUSG00000025358	protein_coding	Cdk2
320.453	1.49701	0.171989	73.2844	1.12252e-17	2.60939e-17	ENSMUSG00000021483	protein_coding	Cdk20
716.579	-1.78023	0.102694	285.922	3.84649e-64	2.5749e-63	ENSMUSG00000029394	protein_coding	Cdk2ap1
459.321	-1.45943	0.225939	40.1373	2.36727e-10	4.29637e-10	ENSMUSG00000024856	protein_coding	Cdk2ap2
459.321	-1.45943	0.225939	40.1373	2.36727e-10	4.29637e-10	ENSMUSG00000097485	protein_coding	Cdk2ap2
1105.81	0.3015	0.105572	8.14585	0.00431599	0.00550472	ENSMUSG00000006728	protein_coding	Cdk4
1050.32	1.62976	0.0732403	480.867	1.38369e-106	2.02157e-105	ENSMUSG00000028969	protein_coding	Cdk5
26.5212	3.81669	0.390872	113.486	1.68901e-26	4.9801e-26	ENSMUSG00000048895	protein_coding	Cdk5r1
260.025	-0.365981	0.161384	5.13484	0.0234502	0.0283469	ENSMUSG00000027487	protein_coding	Cdk5rap1
203.389	2.00517	0.16659	139.472	3.47279e-32	1.17584e-31	ENSMUSG00000039298	protein_coding	Cdk5rap2
1519.15	-0.0725695	0.144036	0.253825	0.614395	0.642887	ENSMUSG00000018669	protein_coding	Cdk5rap3
1098.97	1.7222	0.185187	82.0574	1.32193e-19	3.25072e-19	ENSMUSG00000040274	protein_coding	Cdk6
442.683	-0.160641	0.101699	2.50391	0.113564	0.129597	ENSMUSG00000069089	protein_coding	Cdk7
1049.79	0.832525	0.119866	47.6628	5.06211e-12	9.76981e-12	ENSMUSG00000029635	protein_coding	Cdk8
1052.07	0.985259	0.121696	64.4567	9.86768e-16	2.1598e-15	ENSMUSG00000009555	protein_coding	Cdk9
216.174	0.158089	0.0867504	3.37559	0.066169	0.0771532	ENSMUSG00000006191	protein_coding	Cdkal1
234.516	-1.57229	0.156082	97.7794	4.67699e-23	1.26451e-22	ENSMUSG00000029403	protein_coding	Cdkl2
205.874	0.721308	0.154223	21.7748	3.06608e-06	4.64622e-06	ENSMUSG00000031292	protein_coding	Cdkl5
148.286	-0.616145	0.547066	1.25949	0.261747	0.287205	ENSMUSG00000023067	protein_coding	Cdkn1a
979.044	1.83644	0.146102	149.247	2.53241e-34	8.98295e-34	ENSMUSG00000003031	protein_coding	Cdkn1b
492.358	0.82676	0.102892	64.0893	1.18908e-15	2.59435e-15	ENSMUSG00000038069	protein_coding	Cdkn2aip
482.357	-2.47107	0.111878	447.983	1.98174e-99	2.54534e-98	ENSMUSG00000020392	protein_coding	Cdkn2aipnl
204.57	-2.87603	0.209983	166.386	4.55605e-38	1.75572e-37	ENSMUSG00000028551	protein_coding	Cdkn2c
67.3395	-2.16494	0.244156	74.2149	7.00582e-18	1.63899e-17	ENSMUSG00000096472	protein_coding	Cdkn2d
33932.1	-3.40608	0.159849	376.435	7.43174e-84	7.13154e-83	ENSMUSG00000033022	protein_coding	Cdo1
136.533	-1.88556	0.265294	47.6868	5.00041e-12	9.65711e-12	ENSMUSG00000064284	protein_coding	Cdpf1
28.0131	1.42991	0.339393	17.8012	2.45226e-05	3.55829e-05	ENSMUSG00000029330	protein_coding	Cds1
2965.92	1.76887	0.123796	193.074	6.78292e-44	2.98265e-43	ENSMUSG00000058793	protein_coding	Cds2
39.1699	-0.61624	0.277853	4.91456	0.0266312	0.0320595	ENSMUSG00000006585	protein_coding	Cdt1
3567.32	-1.92407	0.163848	128.854	7.29836e-30	2.34866e-29	ENSMUSG00000032803	protein_coding	Cdv3
103.952	-0.221672	0.132563	2.82075	0.0930527	0.106963	ENSMUSG00000059288	protein_coding	Cdyl
2783.76	0.216761	0.168204	1.65917	0.197715	0.220002	ENSMUSG00000074272	protein_coding	Ceacam1
6749.61	-0.909887	0.164779	30.0013	4.31746e-08	7.13855e-08	ENSMUSG00000034957	protein_coding	Cebpa
221.799	-0.1529	0.306228	0.249231	0.617617	0.645854	ENSMUSG00000056501	protein_coding	Cebpb
37.101	-0.290074	0.371998	0.609652	0.434919	0.464826	ENSMUSG00000071637	protein_coding	Cebpd
104.845	0.222327	0.253259	0.774009	0.37898	0.408363	ENSMUSG00000052435	protein_coding	Cebpe
2527.45	-0.413119	0.125011	10.8855	0.000969208	0.0012889	ENSMUSG00000056216	protein_coding	Cebpg
1196.83	-0.863172	0.126258	46.097	1.1254e-11	2.14368e-11	ENSMUSG00000024081	protein_coding	Cebpz
567.766	-3.99862	0.169759	448.199	1.7784e-99	2.28668e-98	ENSMUSG00000062691	protein_coding	Cebpzos
1212.08	3.13747	0.150426	377.646	4.05009e-84	3.92517e-83	ENSMUSG00000071226	protein_coding	Cecr2
1117.84	-4.35629	0.236225	260.514	1.32566e-58	7.88517e-58	ENSMUSG00000023031	protein_coding	Cela1
2069.61	1.4567	0.108359	174.094	9.44069e-40	3.7724e-39	ENSMUSG00000005506	protein_coding	Celf1
2069.61	1.4567	0.108359	174.094	9.44069e-40	3.7724e-39	ENSMUSG00000110883	protein_coding	Celf1
326.693	0.607806	0.158878	14.555	0.000136125	0.00018986	ENSMUSG00000002107	protein_coding	Celf2
434.726	2.10265	0.336294	36.1928	1.78733e-09	3.13293e-09	ENSMUSG00000016028	protein_coding	Celsr1
362.756	1.72477	0.128817	173.532	1.25266e-39	4.99525e-39	ENSMUSG00000024754	protein_coding	Cemip2
240.951	0.670344	0.204804	10.634	0.00111025	0.00147044	ENSMUSG00000029177	protein_coding	Cenpa
1184.59	-2.02276	0.115332	286.971	2.27284e-64	1.52848e-63	ENSMUSG00000068267	protein_coding	Cenpb
237.297	1.46428	0.113551	164.922	9.51383e-38	3.63986e-37	ENSMUSG00000029253	protein_coding	Cenpc1
130.031	0.967929	0.208207	21.4218	3.68559e-06	5.56624e-06	ENSMUSG00000064128	protein_coding	Cenpj
253.811	-0.758147	0.188364	16.0426	6.19323e-05	8.80186e-05	ENSMUSG00000026708	protein_coding	Cenpl
30.7407	-3.38533	0.350958	83.9922	4.96725e-20	1.23658e-19	ENSMUSG00000068101	protein_coding	Cenpm
106.1	0.937059	0.153065	37.7598	8.00136e-10	1.42257e-09	ENSMUSG00000020652	protein_coding	Cenpo
121.011	-1.87842	0.19419	89.0838	3.78439e-21	9.73598e-21	ENSMUSG00000023919	protein_coding	Cenpq
56.1098	1.91341	0.223333	73.7109	9.04403e-18	2.10907e-17	ENSMUSG00000036672	protein_coding	Cenpt
347.667	-1.03577	0.139622	54.0912	1.914e-13	3.88923e-13	ENSMUSG00000018509	protein_coding	Cenpv
46.3396	-4.13761	0.343514	124.626	6.14464e-29	1.93164e-28	ENSMUSG00000075266	protein_coding	Cenpw
868.345	-3.76561	0.130205	689.377	6.10737e-152	2.37152e-150	ENSMUSG00000025144	protein_coding	Cenpx
307.045	1.43112	0.140708	100.937	9.49754e-24	2.61563e-23	ENSMUSG00000039523	protein_coding	Cep104
473.033	1.22784	0.117384	107.293	3.84005e-25	1.09124e-24	ENSMUSG00000048799	protein_coding	Cep120
13.8339	1.5414	0.54841	7.85738	0.00506138	0.00642805	ENSMUSG00000061533	protein_coding	Cep128
64.2547	2.55841	0.266379	89.279	3.4288e-21	8.83311e-21	ENSMUSG00000039781	protein_coding	Cep131
273.558	2.01422	0.148753	175.762	4.08217e-40	1.64412e-39	ENSMUSG00000036403	protein_coding	Cep135
227.177	3.28839	0.146165	505.788	5.23195e-112	8.45795e-111	ENSMUSG00000068394	protein_coding	Cep152
164.661	2.04288	0.144633	197.976	5.77401e-45	2.59764e-44	ENSMUSG00000056919	protein_coding	Cep162
330.787	2.06142	0.143092	197.69	6.66682e-45	2.99469e-44	ENSMUSG00000043987	protein_coding	Cep164
26.1586	2.41565	0.501779	22.0015	2.72431e-06	4.13905e-06	ENSMUSG00000057335	protein_coding	Cep170
154.364	2.30345	0.272021	66.6136	3.30299e-16	7.3436e-16	ENSMUSG00000072825	protein_coding	Cep170b
154.364	2.30345	0.272021	66.6136	3.30299e-16	7.3436e-16	ENSMUSG00000115972	protein_coding	Cep170b
140.567	-2.08724	0.152376	178.774	8.97716e-41	3.66743e-40	ENSMUSG00000035790	protein_coding	Cep19
167.387	3.377	0.187682	313.044	4.7439e-70	3.54292e-69	ENSMUSG00000024542	protein_coding	Cep192
365.796	3.26005	0.160237	376.169	8.49051e-84	8.11424e-83	ENSMUSG00000038241	protein_coding	Cep250
89.6416	1.26919	0.204059	38.3304	5.97239e-10	1.06524e-09	ENSMUSG00000019971	protein_coding	Cep290
285.012	4.03881	0.217982	299.859	3.5366e-67	2.52818e-66	ENSMUSG00000046111	protein_coding	Cep295
1094.18	2.37953	0.10795	448.972	1.20725e-99	1.56087e-98	ENSMUSG00000033671	protein_coding	Cep350
50.9707	-0.488554	0.29992	2.64999	0.10355	0.11854	ENSMUSG00000029790	protein_coding	Cep41
426.132	1.42674	0.125887	125.003	5.08292e-29	1.60176e-28	ENSMUSG00000038215	protein_coding	Cep44
432.409	0.321767	0.0821272	15.4331	8.5477e-05	0.000120542	ENSMUSG00000031922	protein_coding	Cep57
129.756	0.76152	0.197561	14.7246	0.000124411	0.000173771	ENSMUSG00000019813	protein_coding	Cep57l1
390.894	-0.506592	0.130603	15.0002	0.000107499	0.000150834	ENSMUSG00000032534	protein_coding	Cep63
460.992	0.714651	0.096404	54.7867	1.34346e-13	2.74518e-13	ENSMUSG00000044066	protein_coding	Cep68
231.257	1.30083	0.1641	61.4605	4.51717e-15	9.67148e-15	ENSMUSG00000056267	protein_coding	Cep70
36.2311	1.19106	0.836207	1.97967	0.159425	0.179376	ENSMUSG00000073542	protein_coding	Cep76
64.0578	0.958012	0.417573	5.17772	0.0228783	0.0276727	ENSMUSG00000041491	protein_coding	Cep78
342.289	-0.233297	0.0870765	7.22353	0.00719542	0.00904302	ENSMUSG00000020024	protein_coding	Cep83
2413.72	2.12417	0.143184	203.527	3.55012e-46	1.63426e-45	ENSMUSG00000037443	protein_coding	Cep85
2137.94	2.56136	0.178966	183.336	9.06069e-42	3.80017e-41	ENSMUSG00000038594	protein_coding	Cep85l
147.068	0.664443	0.143325	21.5803	3.39323e-06	5.13e-06	ENSMUSG00000023072	protein_coding	Cep89
341.862	2.44268	0.12339	375.749	1.04851e-83	1.00122e-82	ENSMUSG00000018372	protein_coding	Cep95
282.477	2.24787	0.154452	200.625	1.5254e-45	6.95084e-45	ENSMUSG00000022604	protein_coding	Cep97
1571.43	-0.370063	0.139299	7.03957	0.00797282	0.00998032	ENSMUSG00000040774	protein_coding	Cept1
144.866	1.20459	0.229604	26.995	2.03984e-07	3.27449e-07	ENSMUSG00000035891	protein_coding	Cerk
133.211	1.23249	0.423395	8.26163	0.00404918	0.00517366	ENSMUSG00000075256	protein_coding	Cerkl
10206.3	0.775078	0.113065	46.4447	9.42405e-12	1.79952e-11	ENSMUSG00000015714	protein_coding	Cers2
121.934	1.84566	0.1827	99.8232	1.6663e-23	4.56426e-23	ENSMUSG00000008206	protein_coding	Cers4
91.9776	1.59459	0.181206	77.3837	1.4077e-18	3.35986e-18	ENSMUSG00000023021	protein_coding	Cers5
546.901	1.96542	0.252629	56.6341	5.24928e-14	1.08744e-13	ENSMUSG00000027035	protein_coding	Cers6
2348.92	0.694974	0.243272	8.08436	0.0044649	0.00568844	ENSMUSG00000078964	protein_coding	Ces1b
31719.3	-1.68875	0.139227	139.432	3.54335e-32	1.19903e-31	ENSMUSG00000057400	protein_coding	Ces1c
17399.7	-0.686401	0.422991	2.6088	0.106272	0.121537	ENSMUSG00000056973	protein_coding	Ces1d
3081.31	-0.00315167	0.229799	0.000188633	0.989042	0.991502	ENSMUSG00000061959	protein_coding	Ces1e
7830.19	-0.318834	0.221484	2.06803	0.150416	0.169746	ENSMUSG00000031725	protein_coding	Ces1f
3529.96	-1.86865	0.189377	91.2813	1.24631e-21	3.2479e-21	ENSMUSG00000057074	protein_coding	Ces1g
3108.51	-1.30923	0.21008	37.5828	8.76135e-10	1.55604e-09	ENSMUSG00000055730	protein_coding	Ces2a
152.578	-0.626328	0.737202	0.716325	0.397352	0.427018	ENSMUSG00000050097	protein_coding	Ces2b
2069.6	-1.01551	0.394604	6.49076	0.0108437	0.013433	ENSMUSG00000061825	protein_coding	Ces2c
3617.75	-2.22817	0.236846	80.9347	2.333e-19	5.69985e-19	ENSMUSG00000031886	protein_coding	Ces2e
857.021	0.159012	0.165171	0.926117	0.335874	0.363915	ENSMUSG00000031877	protein_coding	Ces2g
25.7625	1.80269	0.358746	24.9367	5.92452e-07	9.30348e-07	ENSMUSG00000091813	protein_coding	Ces2h
63268.8	0.916729	0.154749	34.5189	4.22142e-09	7.28266e-09	ENSMUSG00000069922	protein_coding	Ces3a
27691.4	1.51968	0.256792	33.5151	7.0712e-09	1.20972e-08	ENSMUSG00000062181	protein_coding	Ces3b
122.431	0.182417	0.448219	0.165549	0.684098	0.709408	ENSMUSG00000060560	protein_coding	Ces4a
546.664	-4.04272	0.113412	1068.5	2.31936e-234	4.51812e-232	ENSMUSG00000031347	protein_coding	Cetn2
1228.35	-3.61888	0.137521	571.399	2.78669e-126	6.06534e-125	ENSMUSG00000021537	protein_coding	Cetn3
47.1481	-1.94119	0.230437	68.4895	1.27557e-16	2.8715e-16	ENSMUSG00000026649	protein_coding	Cfap126
1055.36	0.370072	0.181587	4.14137	0.0418473	0.0495352	ENSMUSG00000031796	protein_coding	Cfap20
281.398	-2.95499	0.126081	497.04	4.1872e-110	6.47355e-109	ENSMUSG00000022972	protein_coding	Cfap298
526.816	-3.7508	0.123869	773.997	2.43095e-170	1.44964e-168	ENSMUSG00000020462	protein_coding	Cfap36
128.437	-1.03523	0.186086	30.5414	3.26814e-08	5.43125e-08	ENSMUSG00000020284	protein_coding	Cfap410
541.495	-0.124691	0.111745	1.24624	0.264271	0.289865	ENSMUSG00000031631	protein_coding	Cfap97
18682	-1.35982	0.202296	43.6072	4.01367e-11	7.49389e-11	ENSMUSG00000090231	protein_coding	Cfb
1123.01	-3.47057	0.097583	1074.03	1.45618e-235	2.88471e-233	ENSMUSG00000031954	protein_coding	Cfdp1
25954.4	-0.630369	0.244399	6.60042	0.0101955	0.0126555	ENSMUSG00000026365	protein_coding	Cfh
4063.88	-2.14399	0.126225	265.689	9.87643e-60	6.01854e-59	ENSMUSG00000057037	protein_coding	Cfhr1
16786.4	-2.86622	0.14047	361.987	1.03958e-80	9.41181e-80	ENSMUSG00000033898	protein_coding	Cfhr2
9919.16	-2.17504	0.136453	233.262	1.1588e-52	6.10366e-52	ENSMUSG00000058952	protein_coding	Cfi
2656.96	-2.47364	0.118771	390.581	6.18548e-87	6.3251e-86	ENSMUSG00000056201	protein_coding	Cfl1
1681.3	-1.2849	0.12825	97.3274	5.87602e-23	1.58319e-22	ENSMUSG00000062929	protein_coding	Cfl2
4026.27	0.936845	0.128666	52.1329	5.18691e-13	1.03916e-12	ENSMUSG00000026031	protein_coding	Cflar
798.714	0.196461	0.220595	0.79296	0.373207	0.402402	ENSMUSG00000001128	protein_coding	Cfp
1948.09	-0.694014	0.124038	31.0206	2.55307e-08	4.26351e-08	ENSMUSG00000054604	protein_coding	Cggbp1
1805.61	2.51666	0.223736	113.507	1.6705e-26	4.92678e-26	ENSMUSG00000068876	protein_coding	Cgn
1518.34	1.85286	0.117177	236.218	2.62692e-53	1.40198e-52	ENSMUSG00000032232	protein_coding	Cgnl1
29.1918	-0.00425738	0.310541	0.000809028	0.977309	0.981086	ENSMUSG00000029161	protein_coding	Cgref1
822.529	-2.61131	0.127895	374.175	2.3077e-83	2.18932e-82	ENSMUSG00000055128	protein_coding	Cgrrf1
60.088	-1.33977	0.462373	8.14599	0.00431564	0.00550472	ENSMUSG00000027313	protein_coding	Chac1
1192.81	-1.65222	0.145018	123.521	1.0723e-28	3.34841e-28	ENSMUSG00000020309	protein_coding	Chac2
193.929	0.557715	0.111362	25.2543	5.02473e-07	7.92779e-07	ENSMUSG00000047710	protein_coding	Champ1
1698.55	-4.83423	0.176034	555.938	6.42977e-123	1.30019e-121	ENSMUSG00000063787	protein_coding	Chchd1
3267.65	-3.90395	0.177519	384.481	1.31652e-85	1.3163e-84	ENSMUSG00000049422	protein_coding	Chchd10
11231.4	-4.9442	0.158319	701.532	1.38834e-154	5.61486e-153	ENSMUSG00000070493	protein_coding	Chchd2
3667.44	-3.94119	0.127097	764.293	3.13082e-168	1.71798e-166	ENSMUSG00000053768	protein_coding	Chchd3
420.492	-3.90645	0.188328	351.113	2.42493e-78	2.101e-77	ENSMUSG00000034203	protein_coding	Chchd4
249.304	-2.37171	0.173204	172.419	2.19209e-39	8.66752e-39	ENSMUSG00000037938	protein_coding	Chchd5
48.0856	-3.83689	0.291356	154.637	1.68099e-35	6.10358e-35	ENSMUSG00000030086	protein_coding	Chchd6
433.567	-1.58748	0.182507	72.3879	1.76794e-17	4.08453e-17	ENSMUSG00000042198	protein_coding	Chchd7
923.998	1.39928	0.101843	183.232	9.5433e-42	4.00079e-41	ENSMUSG00000023852	protein_coding	Chd1
310.073	0.235757	0.11496	4.22231	0.0398959	0.0473164	ENSMUSG00000028089	protein_coding	Chd1l
743.66	3.65624	0.212239	247.64	8.49044e-56	4.77786e-55	ENSMUSG00000078671	protein_coding	Chd2
7019.25	3.91895	0.177664	386.767	4.18504e-86	4.22043e-85	ENSMUSG00000018474	protein_coding	Chd3
2126.6	1.60607	0.106019	219.521	1.15019e-49	5.66515e-49	ENSMUSG00000063870	protein_coding	Chd4
1021.75	3.31996	0.100088	992.179	9.00131e-218	1.34881e-215	ENSMUSG00000057133	protein_coding	Chd6
628.871	2.91937	0.170601	260.276	1.49388e-58	8.88119e-58	ENSMUSG00000041235	protein_coding	Chd7
1257.93	3.27181	0.081375	1484.1	0	0	ENSMUSG00000053754	protein_coding	Chd8
4481.45	1.8122	0.38869	20.447	6.13046e-06	9.16862e-06	ENSMUSG00000056608	protein_coding	Chd9
3578.29	0.0413421	0.108268	0.145805	0.702577	0.727151	ENSMUSG00000015970	protein_coding	Chdh
29.3636	1.73771	0.394092	18.9159	1.36611e-05	2.00415e-05	ENSMUSG00000032113	protein_coding	Chek1
51.9604	1.25089	0.584506	4.45122	0.0348764	0.0415319	ENSMUSG00000029521	protein_coding	Chek2
783.775	1.7292	0.143274	138.719	5.07504e-32	1.70844e-31	ENSMUSG00000052488	protein_coding	Cherp
762.168	0.541859	0.0781761	47.9851	4.29462e-12	8.32291e-12	ENSMUSG00000014668	protein_coding	Chfr
244.874	0.118574	0.199602	0.352849	0.552505	0.582035	ENSMUSG00000031327	protein_coding	Chic1
559.571	0.103302	0.160975	0.411491	0.521213	0.551257	ENSMUSG00000029229	protein_coding	Chic2
884.078	-1.65546	0.191199	71.3159	3.0438e-17	6.98525e-17	ENSMUSG00000025512	protein_coding	Chid1
16.2113	1.34391	0.516939	6.67392	0.0097834	0.0121608	ENSMUSG00000040809	protein_coding	Chil3
4124.81	2.42581	0.488516	22.2104	2.44352e-06	3.7226e-06	ENSMUSG00000024843	protein_coding	Chka
2739.67	3.03633	0.118141	573.711	8.75323e-127	1.91588e-125	ENSMUSG00000022617	protein_coding	Chkb
259.486	0.166812	0.346729	0.231179	0.630651	0.658634	ENSMUSG00000025531	protein_coding	Chm
1762.19	-1.02633	0.097658	108.383	2.21603e-25	6.34362e-25	ENSMUSG00000000743	protein_coding	Chmp1a
835.872	-1.0827	0.105184	103.856	2.17594e-24	6.08575e-24	ENSMUSG00000109901	protein_coding	Chmp1b
1705.98	-2.61374	0.0968907	651.879	8.71967e-144	2.83098e-142	ENSMUSG00000033916	protein_coding	Chmp2a
829.963	-2.54029	0.122932	385.448	8.10783e-86	8.14126e-85	ENSMUSG00000004843	protein_coding	Chmp2b
2393.5	-2.51416	0.0899681	703.471	5.25908e-155	2.17104e-153	ENSMUSG00000053119	protein_coding	Chmp3
792.841	-2.55839	0.111367	477.703	6.75476e-106	9.73485e-105	ENSMUSG00000038467	protein_coding	Chmp4b
67.1974	-0.630091	0.194216	10.5415	0.00116721	0.00154413	ENSMUSG00000027536	protein_coding	Chmp4c
1696.36	-2.51737	0.0832395	827.593	5.40777e-182	4.21374e-180	ENSMUSG00000028419	protein_coding	Chmp5
286.914	-1.80301	0.103144	294.906	4.24217e-66	2.97614e-65	ENSMUSG00000025371	protein_coding	Chmp6
1406.38	-0.231168	0.106715	4.68877	0.0303604	0.0363504	ENSMUSG00000034190	protein_coding	Chmp7
896.57	-1.53838	0.16986	78.5533	7.7868e-19	1.87191e-18	ENSMUSG00000004633	protein_coding	Chn2
1549.33	-0.446685	0.242925	3.36778	0.0664834	0.0774889	ENSMUSG00000001774	protein_coding	Chordc1
7234.65	-2.12725	0.163219	156.472	6.67664e-36	2.44323e-35	ENSMUSG00000014077	protein_coding	Chp1
108.415	-0.693347	0.183612	14.2092	0.000163568	0.000227403	ENSMUSG00000030865	protein_coding	Chp2
561.074	2.4031	0.190797	145.272	1.87299e-33	6.52114e-33	ENSMUSG00000038181	protein_coding	Chpf2
6325.89	-2.14685	0.218052	89.1491	3.66146e-21	9.42417e-21	ENSMUSG00000060002	protein_coding	Chpt1
576.83	-2.67182	0.128608	387.771	2.53051e-86	2.56297e-85	ENSMUSG00000068391	protein_coding	Chrac1
401.446	4.10534	0.176537	479.642	2.55586e-106	3.72016e-105	ENSMUSG00000006958	protein_coding	Chrd
52.8317	-0.103097	0.409118	0.0635282	0.801004	0.819945	ENSMUSG00000046159	protein_coding	Chrm3
113.477	-0.520778	0.348717	2.21915	0.136308	0.154317	ENSMUSG00000022041	protein_coding	Chrna2
3531.08	4.64766	0.661223	36.4862	1.53751e-09	2.7007e-09	ENSMUSG00000027577	protein_coding	Chrna4
127.492	0.642245	0.211629	9.18347	0.0024421	0.00316831	ENSMUSG00000056643	protein_coding	Chst13
32.9079	0.884796	0.352745	6.26526	0.0123128	0.0151966	ENSMUSG00000074916	protein_coding	Chst14
274.525	1.38804	0.133104	106.884	4.72066e-25	1.33823e-24	ENSMUSG00000030930	protein_coding	Chst15
127.765	0.388351	0.149296	6.80747	0.00907775	0.0113126	ENSMUSG00000032640	protein_coding	Chsy1
143.397	0.163509	0.208953	0.614253	0.433191	0.463148	ENSMUSG00000058152	protein_coding	Chsy3
192.646	-0.544513	0.276773	3.85203	0.0496859	0.0584293	ENSMUSG00000046691	protein_coding	Chtf8
1447.7	-0.0633438	0.0760297	0.694426	0.404663	0.434436	ENSMUSG00000001017	protein_coding	Chtop
6083.48	0.540468	0.132436	16.5582	4.71789e-05	6.75769e-05	ENSMUSG00000025199	protein_coding	Chuk
1208.72	-3.85244	0.14601	563.003	1.86798e-124	3.94809e-123	ENSMUSG00000090258	protein_coding	Churc1
840.029	-1.31081	0.0989939	170.416	6.00212e-39	2.35333e-38	ENSMUSG00000003662	protein_coding	Ciao1
1817.86	-3.63879	0.126405	680.779	4.52448e-150	1.69494e-148	ENSMUSG00000032381	protein_coding	Ciao2a
284.014	-1.03293	0.163687	39.1262	3.97268e-10	7.14568e-10	ENSMUSG00000031879	protein_coding	Ciao2b
930.833	0.925205	0.0768128	143.707	4.11729e-33	1.42418e-32	ENSMUSG00000002280	protein_coding	Ciao3
838.781	1.26361	0.155065	64.5463	9.42907e-16	2.06574e-15	ENSMUSG00000031781	protein_coding	Ciapin1
439.928	2.68232	0.856474	8.66506	0.00324368	0.00417581	ENSMUSG00000038550	protein_coding	Ciart
925.551	-2.2019	0.101967	431.762	6.72166e-96	8.04946e-95	ENSMUSG00000030538	protein_coding	Cib1
246.331	-3.8777	0.150611	571.112	3.2175e-126	6.97702e-125	ENSMUSG00000037493	protein_coding	Cib2
1764.11	0.636795	0.341927	3.44056	0.0636143	0.0742633	ENSMUSG00000074240	protein_coding	Cib3
650.8	2.92821	0.230245	141.744	1.106e-32	3.78979e-32	ENSMUSG00000005442	protein_coding	Cic
2941.3	-0.624262	0.170138	13.3601	0.00025704	0.000353987	ENSMUSG00000022219	protein_coding	Cideb
75.3763	1.78335	0.176661	104.227	1.80394e-24	5.05622e-24	ENSMUSG00000022504	protein_coding	Ciita
528.015	0.713912	0.11833	36.1157	1.85941e-09	3.25682e-09	ENSMUSG00000009828	protein_coding	Cilk1
639.096	-1.06135	0.107309	96.0415	1.125e-22	3.01168e-22	ENSMUSG00000021276	protein_coding	Cinp
1542.22	0.760006	0.159791	22.3769	2.24049e-06	3.41909e-06	ENSMUSG00000034157	protein_coding	Cipc
793.548	-1.00291	0.138077	51.8018	6.1395e-13	1.22622e-12	ENSMUSG00000041777	protein_coding	Cir1
860.337	2.00151	0.278937	47.9366	4.40233e-12	8.526e-12	ENSMUSG00000045193	protein_coding	Cirbp
3382.73	-3.37697	0.145071	452.092	2.52803e-100	3.29405e-99	ENSMUSG00000037710	protein_coding	Cisd1
1455.45	-0.702265	0.107523	42.2725	7.9402e-11	1.46658e-10	ENSMUSG00000028165	protein_coding	Cisd2
871.462	-1.39357	0.121882	126.323	2.6136e-29	8.29877e-29	ENSMUSG00000078695	protein_coding	Cisd3
744.486	0.309513	0.610014	0.256954	0.612221	0.640956	ENSMUSG00000032578	protein_coding	Cish
357.343	-0.0062859	0.168868	0.001776	0.966385	0.970684	ENSMUSG00000039910	protein_coding	Cited2
1082.41	3.32039	0.105969	873.825	4.80962e-192	4.68457e-190	ENSMUSG00000039205	protein_coding	Ciz1
65.9093	0.804076	0.29242	7.52951	0.00606963	0.00767354	ENSMUSG00000046841	protein_coding	Ckap4
203.885	1.68581	0.254436	42.0324	8.9772e-11	1.65393e-10	ENSMUSG00000040549	protein_coding	Ckap5
95.0114	-0.847005	0.251814	11.2078	0.000814549	0.00108743	ENSMUSG00000001270	protein_coding	Ckb
25.3138	-0.226546	0.288713	0.618527	0.431595	0.461653	ENSMUSG00000054400	protein_coding	Cklf
[truncated: 9,689 more rows]

## Sheet: GO_cytoplasm
Term	Overlap	P.value	Adjusted.P.value	Old.P.value	Old.Adjusted.P.value	Odds.Ratio	Combined.Score	Genes
SRP-dependent cotranslational protein targeting to membrane (GO:0006614)	76/89	2.77391e-70	3.00137e-67	0	0	70.9367	11361.3	RPL4;RPL30;RPL3;RPL32;RPL31;RPL34;RPLP1;MRPS12;RPLP0;SRP14;RPL8;RPL9;RPL6;RPL7;RPS4X;RPS15;RPL7A;RPS14;RPS17;RPS16;RPL18A;RPS19;RPS18;RPL36;RPL35;RPLP2;RPL38;SEC61B;RPL37;RPS11;RPL39;RPS10;RPS13;RPS9;RPL21;RPS7;RPS8;RPL23;RPS5;RPL22;RPS6;RPL13A;RPSA;SRP9;RPL37A;RPL24;RPL27;RPL26;RPL29;RPL28;UBA52;RPL11;RPL36A;RPS15A;RPL14;RPS3;RPL13;RPL15;RPS2;RPL18;RPS27A;RPL17;RPL19;RPL41;RPL35A;RPL23A;RPS26;RP…
protein targeting to ER (GO:0045047)	79/97	9.87971e-70	8.01739e-67	0	0	53.3455	8476.08	RPL4;RPL30;RPL3;RPL32;RPL31;RPL34;RPLP1;MRPS12;RPLP0;SRP14;RPL8;RPL9;RPL6;RPL7;RPS15;RPS4X;RPS14;RPL7A;RPS17;RPS16;RPS19;RPL18A;RPS18;SEC61G;RPL36;RPL35;RPLP2;RPL38;RPL37;RPS11;RPL39;RPS10;RPS13;RPS9;RPL21;RPS7;RPS8;RPL23;RPS5;RPL22;RPS6;RPL13A;RPSA;SRP9;RPL37A;RPL24;CHMP4B;RPL27;RPL26;RPL29;RPL28;UBA52;RPL11;RPL36A;RPS15A;RPL14;RPS3;RPL13;RPL15;RPS2;RPL18;RPS27A;RPL17;RPL19;RPL41;RPL35A;RPL23A;R…
cotranslational protein targeting to membrane (GO:0006613)	75/93	1.27821e-65	8.29814e-63	0	0	50.5109	7547.47	RPL4;RPL30;RPL3;RPL32;RPL31;RPL34;RPLP1;MRPS12;RPLP0;SRP14;RPL8;RPL9;RPL6;RPL7;RPS4X;RPS15;RPL7A;RPS14;RPS17;RPS16;RPL18A;RPS19;RPS18;RPL36;RPL35;RPLP2;RPL38;RPL37;RPS11;RPL39;RPS10;RPS13;RPS9;RPL21;RPS7;RPS8;RPL23;RPS5;RPL22;RPS6;RPL13A;RPSA;SRP9;RPL37A;RPL24;RPL27;RPL26;RPL29;RPL28;UBA52;RPL11;RPL36A;RPS15A;RPL14;RPS3;RPL13;RPL15;RPS2;RPL18;RPS27A;RPL17;RPL19;RPL41;RPL35A;RPL23A;RPS26;RPS25;RPS…
nuclear-transcribed mRNA catabolic process, nonsense-mediated decay (GO:0000184)	76/112	9.24576e-57	5.00195e-54	0	0	25.584	3300.93	RPL4;RPL30;RPL3;RPL32;RPL31;RPL34;RPLP1;MRPS12;RPLP0;RPL8;RPL9;RPL6;RPL7;RPS15;RPS4X;RPS14;RPL7A;RPS17;RPS16;RPS19;RPL18A;RPS18;MAGOH;RPL36;RPL35;RPLP2;RPL38;RPL37;RPS11;RPL39;RPS10;RPS13;RPS9;RPL21;RPS7;RPS8;RPL23;RPS5;RPL22;RPS6;RPL13A;RPSA;RPL37A;RPL24;RPL27;RPL26;RPL29;RPL28;UBA52;RPL11;RPL36A;RPS15A;RPL14;RPS3;RPL13;RPL15;RPS2;RPL18;RPS27A;RPL17;RPL19;RPL41;RPL35A;RPL23A;MAGOHB;RPS26;RPS25;R…
peptide biosynthetic process (GO:0043043)	107/174	7.09322e-73	1.15123e-69	0	0	19.7245	3276.82	RPL4;RPL30;RPL3;RPL32;RPL31;RPL34;RPL8;RPL9;RPL6;RPL7;RPS15;RPS14;RPS17;RPS16;RPS19;RPL18A;RPS18;RPL36;RPL35;RPL38;RPL37;RPS11;RPL39;RPS10;RPS13;RPS9;RPL21;RPS7;RPS8;RPL23;RPS5;RPL22;RPS6;MRPS18A;RPSA;MRPS18C;EEF1A1;NHP2;RPL24;RPL27;RPL26;RPL29;RPL28;SNU13;MRPL13;MRPL10;MRPL11;DARS;RPL41;MRPL27;MRPL28;MRPL23;RPS26;RPS25;RPS28;COPS5;RPS27;RPS29;RPL27A;RPS20;RPS21;RPS24;RPS23;MRPS15;MRPS16;MRPS14;M…
cytoplasmic translation (GO:0002181)	41/54	2.12613e-34	2.76057e-32	0	0	37.4049	2900.14	RPL4;RPL30;RPL32;RPL31;RPLP1;RPLP0;RPL11;RPL36A;RPL8;RPL9;RPL6;RPL7;MRPL2;RPL18A;RPL36;RPS3;RPLP2;RPL38;RPL15;RPL18;RPL39;RPL17;RPL19;RWDD1;RPL41;RPS7;RPL22;RPL35A;RPS26;RPS28;EIF3M;RPS29;RPL7L1;RPL27A;RPL24;RPL22L1;RPS20;RPL26;RPL29;RPS21;RPS23
viral gene expression (GO:0019080)	73/110	1.76821e-53	8.19942e-51	0	0	23.8614	2898.38	RPL4;RPL30;RPL3;RPL32;RPL31;RPL34;RPLP1;MRPS12;RPLP0;RPL8;RPL9;RPL6;RPL7;RPS15;RPS4X;RPS14;RPL7A;RPS17;RPS16;RPS19;RPL18A;RPS18;RPL36;RPL35;RPLP2;RPL38;RPL37;RPS11;RPL39;RPS10;RPS13;RPS9;RPL21;RPS7;RPS8;RPL23;RPS5;RPL22;RPS6;RPL13A;RPSA;RPL37A;RPL24;RPL27;RPL26;RPL29;RPL28;UBA52;RPL11;RPL36A;RPS15A;RPL14;RPS3;RPL13;RPL15;RPS2;RPL18;RPS27A;RPL17;RPL19;RPL41;RPL35A;RPL23A;RPS26;RPS25;RPS28;RPS27;RP…
mitochondrial translational elongation (GO:0070125)	60/87	1.1142e-45	3.01392e-43	0	0	26.6623	2759.77	MRPS15;MRPS16;MRPS14;MRPS11;MRPS12;MRPL36;MRPL34;MRPL35;MRPL32;MRPL41;MRPL2;MRPL40;MRPL1;MRPL9;CHCHD1;MRPS28;TSFM;MRPS24;MRPS22;MRPS23;MRPS18A;MRPS21;MRPL47;MRPL48;MRPS7;MRPL45;MRPS6;MRPL46;MRPL43;MRPS18C;MRPL44;MRPL52;MRPL53;MRPL50;MRPL51;AURKAIP1;MRPS35;MRPS36;MRPS33;MRPL16;MRPL17;MRPL14;MRPL58;MRPL15;MRPS30;MRPL12;MRPL13;MRPL57;MRPL54;MRPL10;MRPL55;MRPL11;MRPL20;GADD45GIP1;MRPL27;MRPL28;MRPL23…
mitochondrial translational termination (GO:0070126)	61/89	3.63081e-46	1.09892e-43	0	0	26.1542	2736.5	MRPS15;MRPS16;MRPS14;MRPS11;MRPS12;MRPL36;MRPL34;MRPL35;MRPL32;MRPL41;MTRF1;MRPL2;MRPL40;MRPL1;MRPL9;CHCHD1;MRPS28;MRPS24;MRPS22;MRPS23;MRPS18A;MRPS21;MRPL47;MRPL48;MRPS7;MRPL45;MRPS6;MRPL46;MRPL43;MRPS18C;MRPL44;MRPL52;MRPL53;MRPL50;MRPL51;AURKAIP1;MRRF;MRPS35;MRPS36;MRPS33;MRPL16;MRPL17;MRPL14;MRPL58;MRPL15;MRPS30;MRPL12;MRPL13;MRPL57;MRPL54;MRPL10;MRPL55;MRPL11;MRPL20;GADD45GIP1;MRPL27;MRPL28;…
translation (GO:0006412)	127/232	9.43099e-78	3.0613e-74	0	0	15.1112	2680.09	RPL4;RPL30;RPL3;RPL32;RPL31;RPL34;RPL8;RPL9;RPL6;RPL7;RPS15;EEF1B2;RPS14;RPS17;MTRF1;RPS16;RPS19;RPL18A;RPS18;RPL36;RPL35;RPL38;RPL37;RPS11;RPL39;RPS10;RPS13;RPS9;RPL21;RPS7;RPS8;RPL23;RPS5;RPL22;RPS6;MRPS18A;RPSA;MRPS18C;EEF1A1;PPA2;PPA1;RPL7L1;NHP2;RPL24;RPL27;RPL26;RPL29;RPL28;MRPL16;SNU13;MRPL13;MRPL10;MRPL11;DARS;RPL41;MRPL27;MRPL28;MRPL23;EEF2;RPS26;AIMP1;RPS25;RPS28;RPS27;COPS5;RPS29;RPL27…
viral transcription (GO:0019083)	73/113	3.31435e-52	1.3448e-49	0	0	22.0682	2615.88	RPL4;RPL30;RPL3;RPL32;RPL31;RPL34;RPLP1;MRPS12;RPLP0;RPL8;RPL9;RPL6;RPL7;RPS15;RPS4X;RPS14;RPL7A;RPS17;RPS16;RPS19;RPL18A;RPS18;RPL36;RPL35;RPLP2;RPL38;RPL37;RPS11;RPL39;RPS10;RPS13;RPS9;RPL21;RPS7;RPS8;RPL23;RPS5;RPL22;RPS6;RPL13A;RPSA;RPL37A;RPL24;RPL27;RPL26;RPL29;RPL28;UBA52;RPL11;RPL36A;RPS15A;RPL14;RPS3;RPL13;RPL15;RPS2;RPL18;RPS27A;RPL17;RPL19;RPL41;RPL35A;RPL23A;RPS26;RPS25;RPS28;RPS27;RP…
translational elongation (GO:0006414)	66/105	3.724e-46	1.09892e-43	0	0	20.3709	2130.88	MRPS15;MRPS16;MRPS14;MRPS11;MRPS12;MRPL36;MRPL34;MRPL35;MRPL32;EEF1B2;MRPL41;MRPL2;MRPL1;MRPL40;RACK1;MRPL9;CHCHD1;MRPS28;TSFM;MRPS24;MRPS22;MRPS23;MRPS18A;MRPS21;MRPL47;MRPL48;MRPS7;MRPL45;MRPS6;MRPL46;MRPL43;MRPS18C;MRPL44;EEF1A1;EEF1G;MRPL52;MRPL53;MRPL50;MRPL51;EEF1D;AURKAIP1;MRPS35;MRPS36;MRPS33;MRPL16;MRPL17;MRPL14;MRPL58;MRPL15;MRPS30;MRPL12;MRPL13;MRPL57;MRPL10;MRPL54;MRPL11;MRPL55;MRPL20…
translational termination (GO:0006415)	61/96	3.71422e-43	8.61169e-41	0	0	20.9154	2043.42	MRPS15;MRPS16;MRPS14;MRPS11;MRPS12;MRPL36;MRPL34;MRPL35;MRPL32;MRPL41;MRPL2;MTRF1;MRPL1;MRPL40;MRPL9;CHCHD1;MRPS28;MRPS24;MRPS22;MRPS23;MRPS18A;MRPS21;MRPL47;MRPL48;MRPS7;MRPL45;MRPS6;MRPL46;MRPL43;MRPS18C;MRPL44;MRPL52;MRPL53;MRPL50;MRPL51;AURKAIP1;MRRF;MRPS35;MRPS36;MRPS33;MRPL16;MRPL17;MRPL14;MRPL58;MRPL15;MRPS30;MRPL12;MRPL13;MRPL57;MRPL10;MRPL54;MRPL11;MRPL55;MRPL20;GADD45GIP1;MRPL27;MRPL28;…
mitochondrial ATP synthesis coupled electron transport (GO:0042775)	55/85	1.16874e-39	1.89687e-37	0	0	21.9213	1965.13	COX7B;NDUFA13;NDUFA11;NDUFA12;COX4I1;NDUFA10;COX6A1;COX7C;UQCRFS1;COX8A;NDUFC2;NDUFC1;SDHC;SDHD;COX6B1;COX7A2L;NDUFS8;SDHAF2;NDUFS6;NDUFS5;NDUFS4;NDUFS3;UQCRC2;NDUFB9;NDUFB8;NDUFB7;NDUFB6;NDUFB10;UQCRB;NDUFB11;NDUFB5;NDUFB4;NDUFB3;NDUFB2;UQCR11;UQCR10;COX5B;COX5A;UQCRH;NDUFV3;NDUFV2;NDUFA9;NDUFA8;NDUFA7;NDUFA6;UQCC3;NDUFA5;NDUFA4;NDUFA3;NDUFA2;NDUFA1;COX6C;COQ7;UQCRQ;CYCS
respiratory electron transport chain (GO:0022904)	58/94	4.95975e-40	8.47334e-38	0	0	19.2955	1746.28	COX7B;NDUFA13;NDUFA11;NDUFA12;COX4I1;NDUFA10;ETFA;ETFB;COX6A1;COX7C;UQCRFS1;COX8A;NDUFC2;NDUFC1;SDHC;SDHD;SDHB;COX6B1;COX7A2L;NDUFS8;SDHAF2;NDUFS6;NDUFS5;NDUFS4;NDUFS3;UQCRC2;NDUFB9;NDUFB8;NDUFB7;NDUFB6;NDUFB10;UQCRB;NDUFB11;NDUFB5;NDUFB4;NDUFB3;NDUFB2;UQCR11;UQCR10;COX5B;COX5A;UQCRH;ETFRF1;NDUFV3;NDUFV2;NDUFA9;NDUFA8;NDUFA7;NDUFA6;UQCC3;NDUFA5;NDUFA4;NDUFA3;NDUFA2;NDUFA1;COX6C;UQCRQ;CYCS
mitochondrial translation (GO:0032543)	64/107	7.59861e-43	1.64434e-40	0	0	17.8887	1734.9	MRPS15;MRPS16;MRPS14;MRPS11;MRPS12;MRPL36;MRPL34;MRPL35;MRPL32;MRPL41;MTRF1;MRPL2;MRPL1;MRPL40;MRPL9;CHCHD1;MRPS28;TSFM;MRPS24;MRPS22;MRPS23;MRPS18A;MRPS21;MRPL47;MRPL48;MRPS7;MRPL45;MRPS6;MRPL46;MRPL43;MRPS18C;MRPL44;MRPL52;MRPL53;MRPL50;MRPL51;AURKAIP1;MRRF;MRPS35;MRPS36;MRPS33;MRPL16;MRPL17;MRPL14;MRPL58;MRPL15;MRPS30;MRPL12;MRPL13;MRPL57;MRPL10;MRPL54;MRPL11;MRPL55;MRPL20;GADD45GIP1;NDUFA7;MR…
mitochondrial electron transport, NADH to ubiquinone (GO:0006120)	32/46	4.01987e-25	4.3495e-23	0	0	26.9509	1513.92	NDUFB9;NDUFB8;NDUFA13;NDUFB7;NDUFB6;NDUFB10;NDUFA11;NDUFB11;NDUFA12;NDUFB5;NDUFB4;NDUFA10;NDUFB3;NDUFB2;NDUFV3;NDUFV2;NDUFA9;NDUFA8;NDUFA7;NDUFA6;NDUFA5;NDUFA4;NDUFA3;NDUFA2;NDUFA1;NDUFC2;NDUFC1;NDUFS8;NDUFS6;NDUFS5;NDUFS4;NDUFS3
mitochondrial respiratory chain complex assembly (GO:0033108)	55/97	2.93023e-35	3.96313e-33	0	0	15.6478	1244.24	NDUFA13;NDUFA11;NDUFA12;NDUFA10;CHCHD5;IMMP2L;COA5;NDUFC2;NDUFC1;IMMP1L;NDUFS8;SDHAF2;NDUFS6;NDUFS5;NDUFS4;NDUFS3;SDHAF4;TMEM126B;SMIM20;NDUFB9;NDUFB8;NDUFB7;NDUFB10;COX16;UQCRB;NDUFB6;DMAC1;NDUFB11;NDUFB5;NDUFB4;COX17;NDUFB3;NDUFB2;UQCR10;COX14;NDUFV3;NDUFV2;NDUFA9;COA3;NDUFA8;NDUFA7;NDUFA6;UQCC3;NDUFA5;PET100;UQCC2;NUBPL;NDUFA3;NDUFA2;NDUFA1;NDUFAF8;NDUFAF6;NDUFAF5;NDUFAF2;COX20
NADH dehydrogenase complex assembly (GO:0010257)	38/64	8.80273e-26	9.85299e-24	0	0	17.2883	997.399	NDUFB9;NDUFA13;NDUFB8;NDUFB7;NDUFA11;NDUFB6;NDUFB10;DMAC1;NDUFA12;NDUFB11;NDUFB5;NDUFB4;NDUFA10;NDUFB3;NDUFB2;NDUFV3;NDUFV2;NDUFA9;NDUFA8;NDUFA7;NDUFA6;NDUFA5;NUBPL;NDUFA3;NDUFA2;NDUFA1;NDUFC2;NDUFC1;NDUFAF8;NDUFS8;NDUFAF6;NDUFS6;NDUFS5;NDUFS4;NDUFAF5;NDUFS3;NDUFAF2;TMEM126B
mitochondrial respiratory chain complex I biogenesis (GO:0097031)	38/64	8.80273e-26	9.85299e-24	0	0	17.2883	997.399	NDUFB9;NDUFA13;NDUFB8;NDUFB7;NDUFA11;NDUFB6;NDUFB10;DMAC1;NDUFA12;NDUFB11;NDUFB5;NDUFB4;NDUFA10;NDUFB3;NDUFB2;NDUFV3;NDUFV2;NDUFA9;NDUFA8;NDUFA7;NDUFA6;NDUFA5;NUBPL;NDUFA3;NDUFA2;NDUFA1;NDUFC2;NDUFC1;NDUFAF8;NDUFS8;NDUFAF6;NDUFS6;NDUFS5;NDUFS4;NDUFAF5;NDUFS3;NDUFAF2;TMEM126B
mitochondrial respiratory chain complex I assembly (GO:0032981)	38/64	8.80273e-26	9.85299e-24	0	0	17.2883	997.399	NDUFB9;NDUFA13;NDUFB8;NDUFB7;NDUFA11;NDUFB6;NDUFB10;DMAC1;NDUFA12;NDUFB11;NDUFB5;NDUFB4;NDUFA10;NDUFB3;NDUFB2;NDUFV3;NDUFV2;NDUFA9;NDUFA8;NDUFA7;NDUFA6;NDUFA5;NUBPL;NDUFA3;NDUFA2;NDUFA1;NDUFC2;NDUFC1;NDUFAF8;NDUFS8;NDUFAF6;NDUFS6;NDUFS5;NDUFS4;NDUFAF5;NDUFS3;NDUFAF2;TMEM126B
nuclear-transcribed mRNA catabolic process (GO:0000956)	80/174	9.84301e-42	1.9969e-39	0	0	10.3085	973.343	RPL4;RPL30;RPL3;RPL32;RPL31;RPL34;RPLP1;MRPS12;RPLP0;RPL8;RPL9;RPL6;RPL7;RPS15;RPS4X;RPS14;RPL7A;RPS17;RPS16;RPS19;RPL18A;RPS18;MAGOH;RPL36;RPL35;RPLP2;RPL38;RPL37;RPS11;RPL39;RPS10;RPS13;RPS9;RPL21;RPS7;RPS8;RPL23;RPS5;RPL22;RPS6;RPL13A;RPSA;RPL37A;RPL24;RPL27;RPL26;RPL29;RPL28;UBA52;RPL11;RPL36A;RPS15A;RPL14;RPS3;RPL13;POLR2G;RPL15;RPS2;RPL18;RPS27A;RPL17;RPL19;RPL41;LSM1;RPL35A;RPL23A;LSM5;MAG…
viral process (GO:0016032)	90/220	1.09778e-41	2.09612e-39	0	0	8.42477	794.562	RPL4;RPL30;RPL3;RPL32;RPL31;RPL34;RPLP1;MRPS12;RPLP0;RPL8;RPL9;RPL6;RPL7;RPS15;RPS4X;RPS14;RPL7A;RPS17;RPS16;RPS19;RPL18A;RPS18;RPL36;AP1S1;RPL35;RPLP2;DENR;RPL38;RPL37;RPS11;B2M;RPL39;RPS10;RPS13;RPS9;RPL21;RPS7;RPS8;RPL23;RPS5;RPL22;RPS6;RPL13A;RPSA;RPL37A;RPL24;CHMP4B;CHMP3;RPL27;RPL26;RPL29;RPL28;UBA52;PPIA;CHMP5;RAB1A;RPL11;RPL36A;RPS15A;UBB;AP2S1;RPL14;RPS3;RPL13;ATP6V1H;APOE;RPL15;RPS2;RPL…
rRNA processing (GO:0006364)	84/202	1.26575e-39	1.95649e-37	0	0	8.63395	773.301	RPL4;RPL30;RPL3;RPL32;RPL31;RPL34;RPLP1;RPP30;MRPS12;RPLP0;RPL8;RPL9;RPL6;RPL7;RPS15;RPS4X;RPS14;RPL7A;RPS17;RPS16;MRPL1;RPS19;RPL18A;RPS18;RPL36;RPL35;RPLP2;RPL38;RPL37;RPS11;RPL39;RPS10;RPS13;RPS9;RPL21;RPS7;RPS8;RPL23;RPS5;RPL22;RPS6;RPL13A;RPSA;NSA2;RPL37A;C1D;NHP2;RPL24;RPL27;RPL26;RPL29;RPL28;UBA52;RPL11;RPL36A;SNU13;MRM2;RPS15A;RPL14;RPS3;RPL13;RPL15;RPS2;EXOSC3;RPL18;RPS27A;RPP14;RPL17;RP…
rRNA metabolic process (GO:0016072)	83/200	4.39145e-39	6.47938e-37	0	0	8.59885	759.461	TRIR;RPL4;RPL30;RPL3;RPL32;RPL31;RPL34;RPLP1;RPP30;MRPS12;RPLP0;RPL8;RPL9;RPL6;RPL7;RPS15;RPS4X;RPS14;RPL7A;RPS17;RPS16;RPS19;RPL18A;RPS18;RPL36;RPL35;RPLP2;RPL38;RPL37;RPS11;RPL39;RPS10;RPS13;RPS9;RPL21;RPS7;RPS8;RPL23;RPS5;RPL22;RPS6;RPL13A;RPSA;RPL37A;C1D;RPL24;RPL27;ANG;RPL26;RPL29;RPL28;UBA52;RPL11;RPL36A;SNU13;MRM2;RPS15A;RPL14;RPS3;RPL13;RPL15;RPS2;EXOSC3;RPL18;RPS27A;RPP14;RPL17;RPL19;RPL…
cellular macromolecule biosynthetic process (GO:0034645)	125/367	2.81704e-47	1.01601e-44	0	0	6.39623	685.585	RPL4;RPL30;RPL3;RPL32;RPL31;RPL34;RPL8;RPL9;RPL6;RPL7;RPS15;EEF1B2;RPS14;RPS17;RPS16;RPS19;RPL18A;RPS18;RPL36;RPL35;RPL38;RPL37;RPS11;RPL39;RPS10;RPS13;RPS9;RPL21;RPS7;RPS8;RPL23;RPS5;RPL22;RPS6;MRPS18A;RPSA;MRPS18C;THAP1;EEF1A1;NHP2;RPL24;RPL27;RPL26;RPL29;RPL28;SET;SNU13;MRPL13;MRPL10;MRPL11;DARS;RPL41;MRPL27;MRPL28;MRPL23;EEF2;RPS26;RPS25;RPS28;RPS27;COPS5;RPS29;RPL27A;RPS20;RPS21;RPS24;RPS23;…
ribosome biogenesis (GO:0042254)	87/226	7.3496e-38	1.03725e-35	0	0	7.59771	649.631	RPL4;RPL30;RPL3;RPL32;RPL31;RPL34;RPLP1;RPP30;MRPS12;RPLP0;MRPL36;RPL8;RPL9;RPL6;RPL7;RPS15;RPS4X;RPS14;RPL7A;RPS17;RPS16;RPS19;RPL18A;RPS18;RPL36;RPL35;RPLP2;RPL38;RPL37;RPS11;RPL39;RPS10;RPS13;RPS9;RPL21;RPS7;RPS8;RPL23;RPS5;RPL22;RPS6;RPL13A;RPSA;RPL37A;C1D;RPL24;RPL27;RPL26;RPL29;RPL28;UBA52;RPL11;RPL36A;SNU13;MALSU1;RPF2;MRM2;RPS15A;RPL14;RPS3;RPL13;RPL15;RPS2;EXOSC3;RPL18;RPS27A;RPP14;RPL17…
inner mitochondrial membrane organization (GO:0007007)	22/36	7.34737e-16	7.22714e-14	0	0	18.4107	641.559	NDUFA13;UQCC3;ATP5A1;TIMM13;ATP5C1;ATP5J;TIMM22;ATP5G3;TIMM10;ATP5H;ATP5G2;ATP5O;ATP5G1;MAIP1;ATP5L;ATP5J2;APOO;ATP5B;CHCHD3;CHCHD6;ATP5E;ATP5D
ribosomal small subunit assembly (GO:0000028)	13/19	8.4578e-11	5.08408e-09	0	0	25.2508	585.65	ABT1;MRPS11;RPS5;RPS27L;RPSA;MRPS7;RPS15;RPS14;RPS17;RPS28;RPS27;RPS19;RPS10
mitochondrial ATP synthesis coupled proton transport (GO:0042776)	14/21	2.64705e-11	1.82815e-09	0	0	23.3219	568.005	ATP5A1;ATP5C1;ATP5J;ATP5G3;ATP5H;COX5B;ATP5G2;ATP5O;ATP5G1;ATP5L;ATP5J2;ATP5B;ATP5E;ATP5D
cristae formation (GO:0042407)	17/27	7.44069e-13	6.70903e-11	0	0	19.8582	554.572	UQCC3;ATP5A1;ATP5C1;ATP5J;ATP5G3;ATP5H;ATP5G2;ATP5O;ATP5G1;ATP5L;ATP5J2;APOO;ATP5B;CHCHD3;CHCHD6;ATP5E;ATP5D
ncRNA processing (GO:0034470)	82/227	2.16626e-33	2.70449e-31	0	0	6.83976	514.434	RPL4;RPL30;RPL3;RPL32;RPL31;RPL34;RPLP1;RPP30;MRPS12;RPLP0;RPL8;RPL9;RPL6;RPL7;FARS2;RPS15;RPS4X;RPS14;RPL7A;RPS17;RPS16;RPS19;RPL18A;RPS18;RPL36;RPL35;RPLP2;RPL38;RPL37;RPS11;RPL39;RPS10;RPS13;RPS9;RPL21;RPS7;RPS8;RPL23;RPS5;RPL22;RPS6;RPL13A;RPSA;MRPL44;RPL37A;C1D;RPL24;RPL27;RPL26;RPL29;RPL28;UBA52;RPL11;RPL36A;SNU13;MRM2;RPS15A;RPL14;RPS3;RPL13;RPL15;RPS2;EXOSC3;RPL18;RPS27A;RPP14;RPL17;RPL19…
cellular protein metabolic process (GO:0044267)	141/484	3.75994e-44	9.38828e-42	0	0	5.11794	511.74	RPL4;RPL30;RPL3;RPL32;RPL31;RPL34;UBE2L6;RPL8;RPL9;RPL6;RPL7;UBE2L3;RPS15;RPS14;RPS17;RPS16;LGALS1;RPS19;RPL18A;RPS18;RPL36;RPL35;RPL38;RPL37;RPS11;RPL39;B2M;RPS10;RPS13;ATG3;RPS9;RPL21;RPS7;RPS8;RPL23;RPS5;RPL22;RPS6;IGFBP2;MRPS18A;RPSA;MRPS18C;EEF1A1;CDC34;NHP2;RPL24;RPL27;RPL26;IGFALS;RPL29;RPL28;UBA52;SNU13;MRPL13;MRPL10;MRPL11;UBB;APOE;DARS;RPL41;H3F3A;MRPL27;MRPL28;MRPL23;RPS26;MSRA;RPS25;R…
gene expression (GO:0010467)	125/411	2.43818e-41	4.39685e-39	0	0	5.39908	504.894	RPL4;RPL30;RPL3;RPL32;RPL31;RPL34;RPL8;RPL9;RPL6;RPL7;RPS15;RPS14;RPS17;RPS16;RPS19;RPL18A;RPS18;MAGOH;RPL36;RPL35;RPL38;RPL37;RPS11;RPL39;RPS10;RPS13;RPS9;RPL21;RPS7;RPS8;RPL23;RPS5;RPL22;RPS6;MRPS18A;RPSA;THOC7;MRPS18C;THAP1;EEF1A1;SARNP;SNRPG;NHP2;RPL24;RPL27;RPL26;RPL29;RPL28;SNU13;MRPL13;MRPL10;MRPL11;DARS;RPL41;MRPL27;MRPL28;MRPL23;MAGOHB;RPS26;RPS25;RPS28;COPS5;RPS27;RPS29;RPL27A;RPS20;RPS…
protein targeting to mitochondrion (GO:0006626)	27/54	4.02345e-16	4.08129e-14	0	0	11.745	416.353	NDUFA13;NDUFB8;TIMM13;TIMM10;TOMM20;TOMM22;HSPD1;CHCHD4;IMMP2L;GRPEL1;TIMM17B;TSPO;TIMM8B;DNAJC19;FIS1;HSP90AA1;PAM16;AIP;TIMM23;TIMM22;DNAJC15;IMMP1L;DNLZ;TOMM7;UQCRC2;TOMM5;OTC
establishment of protein localization to mitochondrion (GO:0072655)	24/49	3.18508e-14	3.04081e-12	0	0	11.2549	349.777	TIMM8B;DNAJC19;FIS1;NDUFB8;PAM16;AIP;TIMM13;TIMM23;TIMM22;TIMM10;DNAJC15;TOMM20;MAIP1;TOMM22;HSPD1;CHCHD4;PINK1;GRPEL1;DNLZ;TOMM7;TIMM17B;TSPO;TOMM5;OTC
mitochondrial electron transport, ubiquinol to cytochrome c (GO:0006122)	9/14	1.7389e-07	6.69607e-06	0	0	20.9257	325.705	UQCRB;UQCC3;UQCRQ;UQCRFS1;CYCS;UQCR11;UQCR10;UQCRC2;UQCRH
mitochondrial electron transport, cytochrome c to oxygen (GO:0006123)	12/21	9.26624e-09	4.09872e-07	0	0	15.5266	287.193	COX8A;COX7B;COX7A2L;NDUFA4;COX4I1;CYCS;COX5B;COX6C;COX6A1;COX5A;COX7C;COX6B1
regulation of cyclic-nucleotide phosphodiesterase activity (GO:0051342)	5/7	5.81934e-05	0.00131178	0	0	28.995	282.751	EGLN1;RACK1;CALM3;CALM1;CALM2
regulation of sterol transport (GO:0032371)	5/7	5.81934e-05	0.00131178	0	0	28.995	282.751	APOC1;APOA1;TSPO;APOA4;APOE
protein maturation by iron-sulfur cluster transfer (GO:0097428)	5/7	5.81934e-05	0.00131178	0	0	28.995	282.751	NFU1;ISCA1;GLRX3;BOLA2;ISCU
proteasomal ubiquitin-independent protein catabolic process (GO:0010499)	13/24	5.32297e-09	2.54093e-07	0	0	13.7694	262.324	PSMA7;PSMA5;PSMB6;PSMA6;PSMB7;PSMB4;PSMA4;PSMB5;PSMA1;PSMB2;PSMA2;PSMB3;PSMB1
positive regulation of cholesterol esterification (GO:0010873)	6/9	1.71538e-05	0.000428318	0	0	23.2093	254.683	APOC1;APOA2;APOA1;APOA4;APOE;AGT
chylomicron remodeling (GO:0034371)	6/9	1.71538e-05	0.000428318	0	0	23.2093	254.683	APOC2;APOA2;APOC3;APOA1;APOA4;APOE
glutathione derivative biosynthetic process (GO:1901687)	12/22	1.89044e-08	7.9693e-07	0	0	13.9732	248.497	GSTK1;GSTA4;GSTO1;GSTP1;MGST3;GSTA2;ESD;GSTA1;AKR1A1;MGST1;GSTT1;GSTM5
glutathione derivative metabolic process (GO:1901685)	12/22	1.89044e-08	7.9693e-07	0	0	13.9732	248.497	GSTK1;GSTA4;GSTO1;GSTP1;MGST3;GSTA2;ESD;GSTA1;AKR1A1;MGST1;GSTT1;GSTM5
regulation of cholesterol esterification (GO:0010872)	7/11	4.95368e-06	0.00014752	0	0	20.3199	248.215	APOC1;APOA2;APOA1;APOA4;LAMTOR1;APOE;AGT
ATP synthesis coupled proton transport (GO:0015986)	14/27	2.8891e-09	1.44277e-07	0	0	12.5539	246.838	ATP5A1;ATP5C1;ATP5J;ATP5G3;ATP5H;COX5B;ATP5G2;ATP5O;ATP5G1;ATP5L;ATP5J2;ATP5B;ATP5E;ATP5D
purine ribonucleoside triphosphate biosynthetic process (GO:0009206)	14/27	2.8891e-09	1.44277e-07	0	0	12.5539	246.838	ATP5A1;ATP5C1;ATP5J;CHCHD10;ATP5G3;ATP5H;ATP5G2;ATP5O;ATP5G1;ATP5L;ATP5J2;ATP5B;ATP5E;ATP5D
hydrogen peroxide metabolic process (GO:0042743)	11/20	6.72655e-08	2.63065e-06	0	0	14.2237	234.899	PRDX3;PRDX2;PRDX5;GPX1;MAOB;PRDX1;CAT;APOA4;PARK7;PRDX6;SOD1

## Sheet: GO_nuclear
Term	Overlap	P.value	Adjusted.P.value	Old.P.value	Old.Adjusted.P.value	Odds.Ratio	Combined.Score	Genes
regulation of ribonucleoprotein complex localization (GO:2000197)	4/6	0.000663022	0.0356472	0	0	21.7177	158.945	SETD2;ZC3H3;AKAP8L;IWS1
regulation of mRNA export from nucleus (GO:0010793)	4/6	0.000663022	0.0356472	0	0	21.7177	158.945	SETD2;ZC3H3;AKAP8L;IWS1
snRNA transcription from RNA polymerase III promoter (GO:0042796)	4/6	0.000663022	0.0356472	0	0	21.7177	158.945	ELL;ICE1;ICE2;SNAPC4
histone H3-K9 demethylation (GO:0033169)	6/12	0.000213218	0.0199878	0	0	10.8694	91.8808	KDM4A;KDM3A;KDM4C;KDM3B;JMJD1C;PHF8
regulation of actomyosin structure organization (GO:0110020)	6/12	0.000213218	0.0199878	0	0	10.8694	91.8808	AKAP13;FHOD1;ALMS1;ASAP3;TSC1;SLC9A1
ciliary basal body-plasma membrane docking (GO:0097711)	28/96	3.2565e-09	1.19057e-05	0	0	4.5195	88.3229	C2CD3;DCTN1;CEP164;FBF1;CCP110;TCTN3;CNTRL;TCTN1;CEP250;CEP192;CEP97;PCNT;CC2D2A;CLASP1;CDK5RAP2;DYNC1H1;CEP135;ODF2;CEP152;CEP131;KIF24;CSNK1E;HAUS5;AKAP9;ALMS1;MKS1;CEP162;SFI1
histone lysine demethylation (GO:0070076)	9/21	2.47306e-05	0.006955	0	0	8.16389	86.5982	KDM6B;KDM4A;KDM3A;KDM5C;KDM4C;KDM5D;KDM3B;JMJD1C;PHF8
DNA methylation (GO:0006306)	8/18	5.1677e-05	0.0104962	0	0	8.70392	85.9121	KMT2E;DNMT1;ATRX;DNMT3A;DNMT3B;EHMT1;PICK1;BAZ2A
chloride ion homeostasis (GO:0055064)	5/10	0.000751466	0.0376351	0	0	10.8635	78.1464	SLC12A4;SLC12A5;SLC12A6;SLC12A7;SLC12A9
regulation of oxidoreductase activity (GO:0051341)	6/13	0.000367672	0.0295335	0	0	9.31608	73.6746	SZT2;SIRT4;ABL1;ABL2;ATP7A;HDAC6
DNA methylation or demethylation (GO:0044728)	7/16	0.000175376	0.0183193	0	0	8.45758	73.1461	KMT2E;DNMT1;ATRX;DNMT3A;DNMT3B;EHMT1;BAZ2A
DNA alkylation (GO:0006305)	7/16	0.000175376	0.0183193	0	0	8.45758	73.1461	KMT2E;DNMT1;ATRX;DNMT3A;DNMT3B;EHMT1;BAZ2A
receptor clustering (GO:0043113)	9/24	8.71124e-05	0.0129482	0	0	6.53004	61.0449	ITGA4;DVL1;LRP4;PICK1;FLNA;SCRIB;ITGB7;ITGAL;AGRN
mRNA splice site selection (GO:0006376)	9/24	8.71124e-05	0.0129482	0	0	6.53004	61.0449	PRPF39;YTHDC1;SFSWAP;LUC7L3;LUC7L;SRSF5;SRSF6;LUC7L2;SF1
regulation of histone modification (GO:0031056)	6/14	0.000597514	0.0346441	0	0	8.15113	60.5036	SETD5;FLCN;AKAP8L;AKAP8;MTHFR;PRDM10
protein localization to centrosome (GO:0071539)	7/18	0.000419463	0.029956	0	0	6.91908	53.8065	C2CD3;SPAG5;CCDC14;GOLGB1;CEP131;CEP192;HOOK3
monovalent inorganic anion homeostasis (GO:0055083)	6/15	0.000924921	0.0428039	0	0	7.24505	50.6125	SLC12A4;SLC12A5;SLC12A6;FGFR4;SLC12A7;SLC12A9
regulation of RNA export from nucleus (GO:0046831)	6/15	0.000924921	0.0428039	0	0	7.24505	50.6125	SETD2;CPSF6;RBM26;ZC3H3;AKAP8L;IWS1
regulation of RNA metabolic process (GO:0051252)	12/39	5.74852e-05	0.0105083	0	0	4.84254	47.2825	CLK1;USP36;MBD4;SRRM4;SON;SNRNP70;OAS2;HNRNPH1;RRP1B;CLK4;CLK3;CLK2
cyclic nucleotide biosynthetic process (GO:0009190)	7/19	0.000615937	0.0346441	0	0	6.34215	46.8835	ADCY9;NPR1;NPR2;ADCY4;AMPD2;ADCY7;ADCY6
intracellular estrogen receptor signaling pathway (GO:0030520)	7/19	0.000615937	0.0346441	0	0	6.34215	46.8835	DDX17;DDX5;RBFOX2;NCOA6;ARID1A;SAFB;PPARGC1B
regulation of axon extension involved in axon guidance (GO:0048841)	8/23	0.000394574	0.029956	0	0	5.80103	45.4668	SEMA4D;SEMA4B;SEMA4C;PLXNA2;PLXNA1;SEMA4G;MEGF8;VEGFA
regulation of cell cycle G2/M phase transition (GO:1902749)	21/84	4.64919e-06	0.00279271	0	0	3.6443	44.7477	DYNC1H1;CEP135;DCTN1;ODF2;CEP152;CEP164;CEP131;CCP110;HAUS5;CSNK1E;CNTRL;AKAP9;CDK2;ALMS1;CEP250;CEP192;PCNT;GTSE1;SFI1;CLASP1;CDK5RAP2
regulation of RNA splicing (GO:0043484)	15/55	3.47962e-05	0.00786854	0	0	4.0903	41.991	SRRM4;TIA1;YTHDC1;RRP1B;CLK4;PTBP2;CLK3;CLK2;ERN1;CLK1;SON;POLR2A;SNRNP70;HNRNPH1;U2AF2
regulation of mRNA processing (GO:0050684)	9/28	0.00033748	0.0285148	0	0	5.15417	41.2024	TIA1;RBM26;SON;PABPN1;YTHDC1;SAFB2;SAFB;CDK11B;IWS1
regulation of DNA-templated transcription, elongation (GO:0032784)	7/20	0.000878904	0.0422799	0	0	5.85397	41.1934	ELL;LDB1;DDX39B;TCEA2;ERCC6;IWS1;CCAR2
positive regulation of microtubule polymerization or depolymerization (GO:0031112)	8/24	0.000548306	0.0334101	0	0	5.43817	40.8335	NUMA1;DCTN1;FES;AKAP9;MAPT;CLASP1;CDK5R1;CDK5RAP2
positive regulation of microtubule polymerization (GO:0031116)	8/24	0.000548306	0.0334101	0	0	5.43817	40.8335	NUMA1;DCTN1;FES;AKAP9;MAPT;CLASP1;CDK5R1;CDK5RAP2
histone modification (GO:0016570)	23/98	5.29854e-06	0.00279271	0	0	3.35457	40.7516	USP36;KDM4A;HDAC10;TRRAP;USP21;EYA3;PRKCD;HUWE1;EHMT1;BAZ2A;HDAC6;NSD3;KAT2A;MRGBP;KAT6B;ATXN7;KAT6A;MIER2;NSD1;BRMS1L;CDK2;EP300;MAP3K12
regulation of cytoskeleton organization (GO:0051493)	22/95	1.05973e-05	0.00387438	0	0	3.29501	37.7441	PHLDB1;LRP1;TRAF3IP1;PRKCD;HIP1R;TSC1;ARHGAP17;BAIAP2;SORBS3;P2RX7;ATAT1;CAMSAP3;SH3BP1;TAOK2;MLST8;ABL1;RICTOR;PLXNB1;MAPT;ARHGEF5;CLASP1;MARK2
semaphorin-plexin signaling pathway (GO:0071526)	9/29	0.000452934	0.029956	0	0	4.89619	37.6995	PLXND1;SH3BP1;SEMA4D;SEMA4B;SEMA4C;PLXNA2;FLNA;PLXNB1;SEMA4G
regulation of telomere maintenance (GO:0032204)	8/25	0.000747065	0.0376351	0	0	5.118	36.8463	UPF1;SMG1;RTEL1;PPP1R10;ERCC4;ATRX;SIRT6;SMG6
cytoplasmic microtubule organization (GO:0031122)	13/48	0.000123807	0.016714	0	0	4.04762	36.4156	PLK3;DYNC1H1;NUMA1;FIGN;HOOK3;CCDC88B;CAMSAP3;HOOK2;CCDC88C;TUBGCP6;TUBGCP3;MAPT;CLASP1
cytoskeleton organization (GO:0007010)	27/126	5.34709e-06	0.00279271	0	0	2.98655	36.2536	LAMA5;CNTNAP1;MAST4;MAST3;MAST2;SIPA1L3;SYNE3;SYNE2;PLD2;ARHGAP4;SYNE1;FGD2;CECR2;FGD5;PCLO;FGD6;ZMYM3;ZMYM6;FLNB;SUN1;SEMA6A;MICAL3;ARAP3;CDC42BPB;KLHL20;TLN1;BRWD1
mRNA 3'-end processing (GO:0031124)	18/74	3.26066e-05	0.00786854	0	0	3.50918	36.2534	CPSF7;CPSF6;CPSF1;ZC3H3;CASC3;THOC2;DDX39B;PABPN1;PCF11;U2AF2;PAPOLG;ZC3H11A;SRSF2;SYMPK;SRSF5;SRSF6;SRSF7;SRSF11
regulation of megakaryocyte differentiation (GO:0045652)	13/49	0.000155603	0.0177777	0	0	3.93497	34.5026	KMT2E;KMT2D;KMT2A;KMT2C;ITGA2B;KMT2B;SETD1A;THPO;AGO3;AGO4;EP300;TNRC6A;TNRC6B
regulation of microtubule polymerization (GO:0031113)	10/35	0.000463974	0.029956	0	0	4.35357	33.4166	CAMSAP3;NUMA1;DCTN1;FES;AKAP9;ABL1;MAPT;CLASP1;CDK5RAP2;CDK5R1
internal peptidyl-lysine acetylation (GO:0018393)	8/26	0.000999874	0.0440426	0	0	4.8334	33.3886	BAG6;ATAT1;KAT2A;MRGBP;TRRAP;KAT6B;KAT6A;EP300
regulation of microtubule-based process (GO:0032886)	8/26	0.000999874	0.0440426	0	0	4.8334	33.3886	ATAT1;CAMSAP3;MACF1;PHLDB1;TRAF3IP1;MAPT;HDAC6;CLASP1
RNA biosynthetic process (GO:0032774)	8/26	0.000999874	0.0440426	0	0	4.8334	33.3886	HELB;POLR2A;TERT;NCOA6;TCEA2;TAF4;NAT14;TAF1
transcription from RNA polymerase II promoter (GO:0006366)	76/485	1.03307e-07	0.000188845	0	0	2.06093	33.1513	SETD2;CCNT2;ELL;CCNT1;ICE1;ICE2;TGFB1I1;CASC3;ARRB2;MED15;BACH2;MED12;SALL2;PCF11;SNAPC3;SNAPC4;NFRKB;TEAD1;TEAD3;TBP;ASH1L;THOC2;HCFC1;MED23;KAT2A;MED24;DDX39B;NFX1;ZC3H11A;MED20;SRSF2;SRSF5;SRSF6;SRSF7;PPARD;NFAT5;DDX5;NOTCH1;KMT2A;NR1I3;NOTCH4;SRRT;RPAP1;IWS1;POLR2A;PABPN1;U2AF2;NOCT;DVL1;TAF1A;DVL2;HIVEP1;SYMPK;HIVEP2;RREB1;SRSF11;MBD4;CPSF7;POU2F1;INTS1;CPSF1;INTS2;ELP1;EAF2;PBX4;TFCP2;NR6A1…
regulation of cellular catabolic process (GO:0031329)	14/55	0.000142486	0.0173644	0	0	3.72207	32.9637	OSBPL7;TMEM150A;DAPK1;LRRK2;ITPR1;HDAC6;TPCN2;WDR91;ULK3;ABL1;EP300;ABL2;ATM;MAPT
RNA 3'-end processing (GO:0031123)	15/61	0.000127236	0.016714	0	0	3.55561	31.8919	CPSF7;CPSF1;CASC3;THOC2;DDX39B;PABPN1;PCF11;U2AF2;ZC3H11A;SRSF2;SYMPK;SRSF5;SRSF6;SRSF7;SRSF11
plasma membrane organization (GO:0007009)	10/36	0.000594264	0.0346441	0	0	4.1859	31.0936	P2RX7;TRIM72;COL5A1;PLSCR3;SYT11;MICALL1;MYOF;CXCR4;WHAMM;SPTBN1
spliceosomal complex assembly (GO:0000245)	11/41	0.000444277	0.029956	0	0	3.99206	30.815	GCFC2;DDX39B;YTHDC1;LUC7L;LUC7L3;SRSF5;SRSF6;SF3B1;RBM5;LUC7L2;SF1
cell cycle G2/M phase transition (GO:0044839)	26/127	1.86939e-05	0.00621318	0	0	2.81699	30.6694	DCTN1;CEP164;AKAP8L;AKAP8;CCP110;CNTRL;CEP250;CEP192;BTRC;PCNT;CLASP1;CDK5RAP2;PLK3;DYNC1H1;CEP135;PPP1R12A;ODF2;CEP152;CEP131;CSNK1E;HAUS5;AKAP9;CDK2;ALMS1;PPP1R12B;SFI1

## Sheet: Description
Sheet1	To test for statistical nuclear or cytoplasmic enrichment, we applied DESeq2 on estimated counts (Kallisto) from Table S1 (grouped by Gene), only on NAE and CAE. We only analyse protein coding genes, as defined in Ensembl. As we were only interested in the adjusted p-value and the lo2FoldChange relative to the behavior of all genes, the expression level values were not calibrated and scaled as in…
	The design formula was ~localization (either Nuclear or Cytoplasmic). Negative Log2FC == cytoplasmic, positive Log2FC == nuclear
Sheet 2 and 3	GO Terms enrichment analyis using R package EnrichR. Related to Figure 2D
