# Supplementary material for: Comprehensive analysis of the circadian nuclear and cytoplasmic transcriptome in mouse liver
Source: PLoS Genet. 2022 Aug 3;18(8):e1009903. doi: 10.1371/journal.pgen.1009903 (PMC9377612; doi:10.1371/journal.pgen.1009903)
Supplement: S5 Table — (XLSX) [file pgen.1009903.s007.xlsx]

## Sheet: Step1
Gene	RPKM.Nuc_Total_ZT0_S1_WT	RPKM.Nuc_Total_ZT0_S2_WT	RPKM.Nuc_Total_ZT4_S1_WT	RPKM.Nuc_Total_ZT4_S2_WT	RPKM.Nuc_Total_ZT8_S1_WT	RPKM.Nuc_Total_ZT8_S2_WT	RPKM.Nuc_Total_ZT12_S1_WT	RPKM.Nuc_Total_ZT12_S2_WT	RPKM.Nuc_Total_ZT16_S1_WT	RPKM.Nuc_Total_ZT16_S2_WT	RPKM.Nuc_Total_ZT20_S1_WT	RPKM.Nuc_Total_ZT20_S2_WT	RPKM.Nuc_PolyA_ZT0_S1_WT	RPKM.Nuc_PolyA_ZT0_S2_WT	RPKM.Nuc_PolyA_ZT4_S1_WT	RPKM.Nuc_PolyA_ZT4_S2_WT	RPKM.Nuc_PolyA_ZT8_S1_WT	RPKM.Nuc_PolyA_ZT8_S2_WT	RPKM.Nuc_PolyA_ZT12_S1_WT	RPKM.Nuc_PolyA_ZT12_S2_WT	RPKM.Nuc_PolyA_ZT16_S1_WT	RPKM.Nuc_PolyA_ZT16_S2_WT	RPKM.Nuc_PolyA_ZT20_S1_WT	RPKM.Nuc_PolyA_ZT20_S2_WT	model.selection.BIC.m1	model.selection.BIC.m2	model.selection.BIC.m3	model.selection.BIC.m4	model.selection.BIC.best.model	best.model	prob.best.model	non.identifiability.gamma.L	non.identifiability.gamma.R	half.life	cv.half.life	eps.gamma	cv.eps.gamma	phase.gamma	sem.phase.gamma	Min.nti	cv.Min.nti	Amp.nti	cv.Amp.nti	phase.nti	sem.phase.nti	beta.nti	cv.beta.nti	Min.nae	Amp.nae
0610009B22Rik	0.431997	0.520938	0.41906	0.41671	0.306408	0.327767	0.411472	0.337792	0.500171	0.532444	0.352435	0.398853	2.42534	3.33666	2.52287	2.1093	2.32412	1.92586	2.32813	2.72894	2.68799	2.41317	2.11872	2.28262	263.033668649731	274.764064685007	272.38895199333	280.936034052242	1	1	0.987882																	2.43364	0
0610010F05Rik	0.188308	0.163764	0.244823	0.262152	0.175684	0.237453	0.245703	0.177005	0.20501	0.189225	0.145621	0.168425	2.30326	1.79468	1.25772	1.66336	2.1011	2.19562	2.00533	1.54088	1.61208	1.70475	1.18981	1.5395	335.813734745778	343.063020988576	342.871186572247	349.31185188427	1	1	0.945919																	1.74234	0
0610010K14Rik	0.388456	0.362877	0.255977	0.418288	0.0761859	0.235029	0.122764	0.345911	0.38553	0.298619	0.205609	0.338013	2.39858	2.86279	2.30342	1.86444	2.05715	1.94497	1.78769	2.2798	2.5865	2.73368	2.52878	1.9054	244.911224263437	255.993270646283	253.377150877125	261.86164492539	1	1	0.981701																	2.2711	0
0610030E20Rik	0.361353	0.373105	0.452895	0.333413	0.232388	0.146866	0.129126	0.00152255	0.225032	0.191171	0.398982	0.0293059	3.44538	2.73064	3.02417	3.56824	2.84576	3.84126	2.24384	1.89474	2.01885	2.1431	2.51661	2.85541	328.164362086221	321.970772979475	325.14464408044	326.786599025492	2	2	0.746409	pass	good	3.57811	0.3249					0.139259	#NUM!	0.25092	#NUM!	23.8993	0.36869	1	#NUM!	2.02085	1.58658
0610030E20Rik.1	0.361353	0.373105	0.452895	0.333413	0.232388	0.146866	0.129126	0.00152255	0.225032	0.191171	0.398982	0.0293059	3.44538	2.73064	3.02417	3.56824	2.84576	3.84126	2.24384	1.89474	2.01885	2.1431	2.51661	2.85541	328.164362086221	321.970772979475	325.14464408044	326.786599025492	2	2	0.746409	pass	good	3.57811	0.3249					0.139259	#NUM!	0.25092	#NUM!	23.8993	0.36869	1	#NUM!	2.02085	1.58658
0610040J01Rik	0.779449	0.973249	0.751432	1.15054	0.946135	1.01948	0.977328	0.630328	1.35548	0.767097	0.676127	0.515699	1.40363	1.7281	1.36035	1.51691	2.38032	1.96221	1.80671	1.6152	1.76928	1.40094	1.36861	1.4752	372.634539484321	378.791432714653	378.74212882438	385.047318405976	1	1	0.913053																	1.64895	0
0610043K17Rik	0.244384	0.244185	0.598217	0.731005	0.395092	0.582426	1.18837	0.475848	0.483512	0.478789	0.392418	0.428848	1.13138	1.00144	1.64876	2.18638	1.26362	1.97213	2.15895	1.83357	1.45766	2.78122	1.11654	2.22071	334.413030991829	333.630953467628	340.958918277147	339.537284093708	2	2	0.570074	nonidentifiable	pass	2.54761	1.42192					0.333424	#NUM!	0.321971	0.296283	10.1826	0.251249	1	#NUM!	1.33155	0.816397
1110004F10Rik	0.574952	0.706051	0.544838	0.651484	0.493608	0.663234	0.521116	0.537425	0.678795	0.669551	0.490959	0.546179	2.54537	2.67919	2.18041	2.24654	2.6248	2.2181	2.12565	2.37956	2.45714	2.25168	2.52279	2.00236	296.008789130433	308.546870913423	305.419629802826	314.824558133714	1	1	0.989098																	2.3528	0
1110012L19Rik	0.137229	0.117036	0.173376	0.150412	0.144438	0.157086	0.216818	0.14665	0.178414	0.109714	0.149761	0.185821	0.767259	0.736361	1.18369	0.841468	0.931583	1.07561	0.881884	1.20686	0.619566	0.755411	0.862637	1.18085	240.451118049293	252.502487192756	249.517163402814	258.858594633738	1	1	0.986909																	0.920265	0
1110032A03Rik	0.592286	0.580991	0.8267	0.908047	0.843773	0.867077	0.836435	0.491268	0.663632	0.603021	0.819964	1.0843	3.28528	3.44598	4.30381	4.58211	4.05688	4.34183	4.98173	3.03307	3.1054	3.1949	4.46847	5.65634	302.109378700279	313.770332801753	311.020664853933	319.074201995791	1	1	0.985458																	4.03798	0
1110038B12Rik	3.77168	5.6675	1.7491	4.90651	4.15922	3.80405	4.01175	5.23832	5.54064	5.85799	4.08586	4.2254	7.09563	14.5962	4.06849	8.67316	10.4511	7.80259	8.8037	10.2856	14.52	11.3614	8.17316	7.43174	335.151038461786	340.790903527444	344.039097311072	347.147011189582	1	1	0.931236																	9.43857	0
1110038F14Rik	0.0976395	0.159322	0.161648	0.109106	0.0546575	0.0500577	0.138488	0.220448	0.112889	0.124376	0.142881	0.0750052	2.39585	3.09886	2.52957	1.84139	2.18359	1.95378	2.11246	2.12975	2.84138	3.0101	2.40128	2.17104	255.741426559898	266.289049600528	263.226293626301	271.918115677621	1	1	0.971697																	2.38909	0
1110059E24Rik	0.00377605	0.0346765	0.0625149	0.00231393	0.0195878	0.123123	0.134788	0.393908	0.057207	0.147508	0.0263533	0.0291452	1.78107	1.14618	1.31165	1.49933	2.21185	2.00418	2.06265	5.32158	1.78129	2.41135	1.61815	1.59399	366.338287103348	335.266669993239	362.102793905807	333.717705950094	4	4	0.684489	pass	pass	1.23416	1.21176	0.74512	0.410272	11.6826	3.20208	0.0195175	0.451319	0.201644	0.272601	11.4475	0.782958	2	0.288526	1.39919	1.58135
1110059G10Rik	0.344674	0.330554	0.430186	0.363693	0.194114	0.689694	0.567883	0.846321	0.379767	0.62895	0.71013	0.39888	1.64078	1.20371	1.91341	1.69938	1.92127	2.05421	1.93058	3.36339	1.35107	1.98501	1.66063	1.33841	281.09583803595	287.242638657267	285.644645197816	292.467959872233	1	1	0.867668																	1.83849	0
1110065P20Rik	0.266226	0.302466	0.220214	0	0	0.0860292	0	0.210479	0	0.477704	0.125926	0.145784	2.52586	6.19226	1.30174	1.47718	2.50984	1.3203	2.46592	2.86764	3.59226	3.25149	2.07973	1.34775	250.434661011085	257.755360248663	255.490604978235	259.691263034494	1	1	0.896607																	2.57767	0
1300002E11Rik	0.687506	0.677774	0.617443	0.781748	0.469945	0.555807	0.573199	0.470987	0.720621	0.801873	0.68196	0.583372	3.02178	1.82472	1.95183	2.8875	1.63335	1.99183	1.54282	1.60513	2.36626	2.97531	2.04344	2.39326	330.037614020002	336.807017126926	336.210668667832	343.154217634867	1	1	0.925098																	2.18644	0
1300017J02Rik	2.61672	2.50822	2.44318	3.17179	2.63845	3.15547	3.10247	1.53264	3.21936	2.67224	2.28678	2.45375	28.5141	26.4766	23.1026	26.5693	31.8522	30.3676	34.098	24.4046	26.8431	28.7844	29.481	27.8363	413.648673512162	425.055844211289	422.655920066551	431.37288741399	1	1	0.985664																	28.1942	0
1600012H06Rik	0.633036	0.924648	1.0396	0.855129	1.19759	0.631682	0.764392	1.04954	1.01544	0.738259	0.855628	1.40595	3.06182	1.75902	2.62327	2.60024	3.15019	2.91182	2.50261	3.05508	2.45465	2.02279	2.16348	2.82426	300.441437364418	312.648106113716	307.954954695947	316.963990998531	1	1	0.974798																	2.5941	0
1600014C10Rik	3.23461	3.38067	5.88979	4.63322	4.5607	5.06932	6.04877	3.45929	4.0495	3.18527	3.57012	3.74668	8.74141	8.97075	16.8558	11.4412	11.8593	15.8191	18.2719	10.1957	10.4236	8.60538	9.51739	9.11385	413.181676766288	408.105510313032	411.283122135842	414.160784396022	2	2	0.750967	good	nonidentifiable	0.257598	4.93653					3.37657	0.088598	1.86167	0.257223	7.78468	1.59533	1.48835	0.506549	9.16958	5.03571
1700001L05Rik	0.220272	0.201569	0.12506	0.336168	0.386134	0.645183	0.328576	0.239452	0.308346	0.0681241	0.144126	0.0594947	0.666587	0.691277	0.402116	2.22032	2.44684	3.93008	1.56882	1.18031	0.866678	0.477658	0.292317	0.516131	422.277845268198	332.336081411828	341.13904142959	334.245814092233	2	2	0.715757	good	nonidentifiable	0.376812	1.54556					0.104338	0.272659	0.451401	0.167416	7.11826	0.796162	1.81337	0.404898	0.487723	2.08811
1700017B05Rik	0.661665	0.738248	0.558985	0.949557	0.362387	0.481182	0.516287	0.859764	1.24313	0.858611	1.17123	0.733774	0.73827	0.989699	0.710107	0.946192	0.775118	0.422137	0.406609	0.743504	0.980616	0.740774	1.48967	0.681724	322.253071700416	320.56505183589	326.246777458459	326.876446744974	2	2	0.653182	good	pass	1.80779	0.80006					0.488504	#NUM!	0.530187	0.283377	19.1652	0.367906	1	#NUM!	0.569102	0.466005
1700028E10Rik	0.755337	0.467319	1.65986	1.02219	1.07564	1.73263	1.04032	0.47925	0.50457	0.722473	0.875304	1.03109	1.22481	1.33618	5.51274	3.46909	5.18492	8.43509	4.56122	2.02477	1.13598	2.11645	2.67167	2.70792	448.861547065081	404.867699407818	412.681672828769	408.057963676868	2	2	0.817673	good	nonidentifiable	0.211546	2.29441					0.674784	0.085657	0.932323	0.187277	7.29843	0.75538	2	0.225172	2.23069	3.07222
1700029I15Rik	0.431222	0.580969	0.590105	0.805503	0.614637	0.88533	0.807304	0.481702	0.764513	0.88646	0.658592	0.543067	3.86025	3.88566	3.03509	4.82327	4.30024	5.21712	4.11502	3.55771	3.34673	3.56693	3.78352	4.00024	282.944101468513	294.074513288554	290.896465484247	299.269457062707	1	1	0.97764																	3.95765	0
1700030K09Rik	0.354401	0.345863	0.371063	0.377276	0.287341	0.303382	0.353667	0.254397	0.413283	0.381297	0.353258	0.294932	1.18486	1.24291	1.36348	1.3861	0.959955	0.869834	0.99723	1.04141	1.51082	1.30004	1.15726	1.12687	295.869073834883	306.812593841222	304.272099029264	313.148646950182	1	1	0.981014																	1.1784	0
1700066M21Rik	0.781979	1.4098	0.750674	0.583963	0.757654	0.838117	0.841731	0.361496	0.804698	0.579781	0.709728	0.718903	3.64199	3.74953	2.42415	1.74717	2.32339	2.88256	2.64251	2.05792	1.79281	2.39447	2.48236	2.42407	333.9384044943	340.19381046761	338.71489497008	346.158481005536	1	1	0.878866																	2.54691	0
1700086O06Rik	0.600113	0.554283	0.478223	1.0388	0.692434	0.806355	0.948774	0.597349	0.403966	0.440467	0.82316	0.68835	0.570879	0.83262	0.84964	0.558334	0.960548	0.648983	0.639416	0.578991	0.572068	0.546572	0.466461	0.705522	285.554219661379	294.795477088498	293.987187850662	301.14529332791	1	1	0.975602																	0.660836	0
1700094D03Rik	0.0807479	0.16658	0.221956	0.103197	0.225078	0.212659	0.225589	0.097355	0.184143	0.0707262	0.0572911	0.208054	0.527904	0.707658	1.16774	0.526914	0.681042	0.894685	0.805894	0.451961	0.71773	0.655688	0.50773	0.565272	273.962282278602	282.502768734447	280.997608511832	288.400926448085	1	1	0.957506																	0.684184	0
1700109H08Rik	0.527514	0.618371	0.712054	0.983887	0.546598	0.913011	0.752851	0.667535	0.831426	0.752576	0.596151	0.684087	1.06572	0.921517	0.724692	1.25102	1.51598	1.82481	1.34002	0.954452	0.94264	0.804485	0.905502	1.19418	304.184454777264	312.14850199111	308.374629796137	317.156845279929	1	1	0.874713																	1.12042	0
1700123O20Rik	0.569442	0.605047	0.810834	0.581221	0.648719	0.72934	0.729742	0.676668	0.738434	0.603897	0.773693	0.677533	2.77046	3.14883	3.49637	2.79179	3.51335	3.49864	3.58013	4.13724	3.19991	2.97583	3.01957	3.1715	284.617393791386	295.973025783835	292.680248714531	302.153393287576	1	1	0.97912																	3.2753	0
1810008I18Rik	0.850799	0.580154	0.278621	0.514516	0.456945	0.467045	0.47708	0.319608	0.863038	0.898272	1.00769	0.631015	32.6064	9.07055	14.8252	32.2473	18.1513	10.73	8.34739	5.14739	27.008	18.7512	58.107	47.2224	450.805377651421	384.752725888866	385.317661644751	386.008678913309	2	2	0.437141	good	pass	1.11322	0.615692					0.330587	0.155817	0.914545	0.199391	19.8692	0.847531	2	0.33341	12.3834	31.0194
1810013L24Rik	1.57166	1.33479	2.04213	2.32061	1.72727	2.50599	2.07334	1.62489	1.56183	1.5491	1.76628	1.27371	5.32113	3.65345	10.5116	6.04537	7.79179	11.9803	6.50559	7.42206	3.85639	4.32743	4.85947	5.43461	424.846714669872	405.311996876018	406.929195575454	408.968824376216	2	2	0.622585	good	optimization.errror	0.0833333	5.96693					1.38087	0.0807759	1.15325	0.211714	7.33869	0.913002	2	0.386155	4.77233	3.98345
1810019D21Rik	14.2942	8.3244	26.7777	13.9547	14.0869	17.0705	15.4299	8.17112	13.7227	11.4344	13.3023	17.8081	4.86033	4.88402	32.9581	5.80303	7.17417	7.92417	8.26594	5.52176	5.62006	7.4795	11.3266	6.6435	397.919871130341	399.086536430184	399.03144004337	405.08157236029	1	1	0.463068																	9.03843	0
1810026B05Rik	1.84199	2.02232	2.15685	1.64408	1.33649	1.57552	2.01396	1.66653	2.50377	2.02954	2.20914	1.56157	7.48189	6.57149	6.10961	6.46264	5.27551	7.39359	6.57215	5.39979	8.13739	7.80592	5.91053	6.65253	364.244508025127	372.834262438133	372.59953391481	378.449201061923	1	1	0.971064																	6.64775	0
1810030O07Rik	0.146914	0.204958	0.195611	0.186663	0.155019	0.165952	0.190861	0.167156	0.227321	0.186134	0.182185	0.157245	1.0002	1.23781	1.17774	0.98832	0.949834	1.07333	1.03383	0.9776	0.981936	0.851679	0.919215	1.00998	284.922623475001	297.245082744242	293.738855064557	302.886185246031	1	1	0.985791																	1.01679	0
1810055G02Rik	0.491641	1.0051	0.771912	2.17102	2.88373	3.80314	4.93983	2.58197	2.74439	1.33802	2.02114	2.24213	1.17752	2.58942	2.30914	5.15903	8.77644	7.74949	12.7033	6.3318	6.61002	3.06734	5.71792	5.3859	437.232043447995	394.724519455288	421.40471731211	401.080626730538	2	2	0.959999	good	nonidentifiable	0.089882	4.99633					0.86366	0.260634	3.22193	0.148456	12.4862	0.51103	1	0.295136	2.15137	8.01239
1810058I24Rik	0.716256	1.14474	1.52824	1.46598	2.17905	2.70807	1.68709	0.543586	1.41389	0.646518	0.616295	1.32605	3.10103	4.30249	7.0079	4.07102	8.4203	9.47597	8.40908	4.54613	5.66611	3.86179	3.36065	6.61357	392.375973099415	357.191380869959	378.050596730902	362.067845888349	2	2	0.919672	good	nonidentifiable	0.710517	1.98681					0.947249	0.132947	1.22905	0.188199	8.08527	1.16218	2	0.408637	3.96018	4.9547
2010001A14Rik	0.499344	0.337946	0.628228	0.633011	0.429789	0.486523	0.48615	0.245243	0.387849	0.410034	0.416019	0.531177	0.655708	0.707829	1.694	1.51147	0.801079	1.70124	1.08394	0.661274	1.15926	0.760645	0.897989	1.39227	264.728444029299	273.182271802217	272.538876806876	279.538379454488	1	1	0.965864																	1.08556	0
2010003K11Rik	0.127378	0.0465463	0.153542	0.243181	0.164793	0.134155	0.193307	0.010257	0.185829	0.132574	0.115061	0.242294	0.540466	0.408248	1.50496	1.06991	1.14709	0.691309	1.05882	0.682493	0.517314	0.8337	0.603861	1.29785	240.322098128811	250.8810021568	247.935965090794	257.431595488589	1	1	0.973232																	0.863002	0
2010315B03Rik	0.293757	0.251844	0.331041	0.345673	0.268595	0.488903	0.253985	0.261579	0.427818	0.221792	0.42217	0.2706	2.24744	1.54307	2.96911	1.8795	2.1368	2.85089	2.48456	1.80836	1.83512	2.15884	1.92897	2.65825	324.415516023242	335.40908094156	333.144227948431	341.756251512639	1	1	0.98329																	2.20841	0
2010315B03Rik.1	0.293757	0.251844	0.331041	0.345673	0.268595	0.488903	0.253985	0.261579	0.427818	0.221792	0.42217	0.2706	2.24744	1.54307	2.96911	1.8795	2.1368	2.85089	2.48456	1.80836	1.83512	2.15884	1.92897	2.65825	324.415516023242	335.40908094156	333.144227948431	341.756251512639	1	1	0.98329																	2.20841	0
2210016L21Rik	0.336221	0.298324	0.379953	0.396076	0.265067	0.306043	0.285818	0.182749	0.395714	0.371417	0.340535	0.357527	1.39921	1.56761	1.77385	1.53036	1.71128	1.3688	1.55754	0.878214	1.39638	1.45419	1.58683	1.28533	281.955108534536	293.276788279817	290.763257799348	299.523278195448	1	1	0.984387																	1.45913	0
2210039B01Rik	1.52134	1.6701	1.86834	2.24214	1.45566	2.1343	1.71234	0.64315	1.26061	1.04618	1.20704	1.66352	0.25615	0.684949	1.69109	0.729968	2.11266	1.04651	2.34752	0.588389	0.196935	0.336508	0.607194	1.03134	315.173314314054	313.497501570479	312.99233161873	316.617981255605	3	3	0.439361	good	nonidentifiable	0.68483	2.13906	0.497415	0.312439	18.9612	2.50234	1.58813	0.0798988							0.595383	1.05017
2210408F21Rik	0.375455	0.264586	0.878892	0.767624	0.403106	0.494421	0.547941	0.351168	0.353082	0.341433	0.525712	0.356447	1.6282	1.47152	1.92258	2.58009	2.33281	3.02517	2.67941	2.11718	1.47521	1.52928	1.64496	1.52603	354.791237853963	347.917828382141	358.482035555454	353.611136076034	2	2	0.913	pass	pass	2.21111	#NUM!					0.354075	#NUM!	0.281085	#NUM!	4.70948	#NUM!	2	#NUM!	1.59311	0.946874
2310001H17Rik	4.80212	3.24554	5.12831	3.93987	3.58069	3.90229	3.80452	2.49614	4.1454	5.63045	4.785	3.87115	3.86476	2.21903	5.4103	3.14302	3.38951	4.12456	3.98595	3.71317	2.43089	3.02337	5.4162	5.15036	355.249883168116	365.277089986746	363.43742711422	371.303143960621	1	1	0.976897																	3.82259	0
2310010J17Rik	0.148193	0.155959	0.259304	0.236109	0.182136	0.220947	0.278308	0.146777	0.242367	0.173517	0.237741	0.247435	0.887082	0.891122	1.36283	1.35955	1.10574	0.87442	1.05412	0.560098	0.750766	0.693073	0.743351	0.823786	226.42839847062	239.100132489648	234.437137284022	243.914463940413	1	1	0.980232																	0.925495	0
2310011J03Rik	0.476322	0.448265	0.488536	0.748602	0.750147	0.996338	0.472919	0.410256	0.645665	0.603075	0.736348	0.543629	0.504534	1.02657	0.998218	0.7338	0.807098	0.17043	0.873073	0.807873	0.566555	0.630391	0.948407	0.614796	268.233600552783	279.31791999862	277.132196195685	285.004196141476	1	1	0.984414																	0.723479	0
2310015A10Rik	0.70118	0.500313	0.826551	1.64737	0.330894	0.215595	0.296829	0.26968	0.464715	0.648849	2.11149	1.87585	0.67319	0.963859	2.03837	2.92134	0.630321	0.523565	0.54697	0.535914	0.942555	1.31188	4.04378	3.74636	461.769420784072	350.73708592117	419.182739659919	356.176007919864	2	2	0.938165	good	nonidentifiable	0.141362	3.08699					0.235607	0.185827	1.48469	0.134333	22.4878	0.447019	1.42005	0.21771	0.500232	3.14752
2310015A16Rik	0.076103	0.0901029	0.199745	0.0427947	0.0664585	0.0608656	0.280649	0.182005	0.268214	0.343704	0.23758	0.369141	0.248641	0.306785	0.781222	0.2422	0.269287	0.100501	0.357569	0.221844	0.30201	0.497554	0.394012	0.939925	216.897771149137	222.603501385043	222.325510244458	228.168309707398	1	1	0.886896																	0.388463	0
2310022B05Rik	0.32151	0.364578	0.352511	0.615188	0.409078	0.605286	0.501619	0.2834	0.544993	0.422834	0.337782	0.324878	0.651991	1.05505	0.853742	1.33774	1.96595	1.611	1.58525	1.26858	1.10401	0.978622	0.870642	0.80506	347.362225875018	340.538591406596	339.018379613094	344.5571828568	3	3	0.64694	good	optimization.errror	0.0833333	5.10919	0.369993	0.219197	21.0296	1.1805	0.425543	0.0718694							0.806625	0.946023
2310030G06Rik	1.0833	1.13562	0.840524	0.977433	0.77106	0.958449	0.692351	0.644341	1.08599	0.98232	0.899239	0.839391	2.70585	2.25807	2.76007	2.53029	2.6843	2.56243	2.21347	2.3595	2.46936	2.64691	2.32009	2.54025	298.355207355219	309.51342653915	307.704933568703	315.852444692869	1	1	0.986912																	2.50422	0
2310033P09Rik	0.51094	0.466642	0.565415	0.550039	0.468967	0.469383	0.583513	0.577947	0.511734	0.526649	0.619703	0.558183	0.978615	1.60695	1.45258	1.65609	1.3882	1.22792	1.33903	1.67436	1.66232	1.61362	1.16753	1.5385	260.901781786447	272.955842477639	269.977025966046	279.284342987177	1	1	0.986959																	1.44214	0
2310034O05Rik	0.00610914	0.0168769	0.0205241	0.198104	0.179017	0.342017	0.153948	0.0212515	0.0202642	0.00858377	0.0286074	0.0429963	0.15141	0.0731022	0.154924	0.321143	0.263544	0.93636	0.62182	0.113984	0.0827592	0.0705226	0.197624	0.231149	268.246540503407	244.055123999281	253.793965811091	248.692536764449	2	2	0.90409	good	pass	3.05157	0.512474					0.0269994	0.463028	0.204247	0.289653	7.03776	1.23045	2	0.484191	0.127137	0.394721
2310061I04Rik	0.487025	0.609368	0.337066	0.443695	0.480481	0.638308	0.702357	0.499856	0.896863	0.892928	0.570683	0.349343	10.1603	11.6251	6.88361	7.99128	11.1891	9.95189	12.9551	11.8299	16.4826	13.7121	8.3506	7.11209	317.051922954257	314.357955991392	316.991163182603	320.174608406326	2	2	0.631858	good	optimization.errror	0.0833333	3.33862					0.477443	0.129642	0.331407	0.30946	13.745	0.922212	2	0.470036	8.57538	5.94923
2410002F23Rik	0.575762	0.563272	0.732001	0.710373	0.683596	0.872176	0.664454	1.10918	1.19112	1.23859	0.701528	0.561463	8.03174	10.7697	8.68503	10.9423	14.4808	11.4221	9.74995	14.0227	15.1985	11.628	9.11437	8.8568	346.765229542238	347.659871108403	349.533530246239	351.568462776186	1	1	0.504937																	11.0752	0
2410004B18Rik	0.385207	0.471037	0.499666	0.409806	0.344905	0.50752	0.518003	0.425216	0.437838	0.506016	0.481716	0.435678	2.78633	2.71314	3.44993	2.39042	2.56757	2.72567	2.77407	3.03181	2.64738	2.63921	2.27196	2.56006	274.987507930003	287.565391718346	284.218347841218	293.513177509352	1	1	0.988289																	2.71313	0
2410006H16Rik	1.00511	1.4099	0.550556	0.724929	1.04734	0.733964	1.14152	1.73395	1.67152	1.45172	1.0914	1.08063	2.03486	3.97519	2.02323	2.40823	3.17874	2.33269	2.55367	4.91743	4.03768	3.63182	3.27924	2.90884	275.557545237345	279.992749830628	281.733530600897	285.684980571517	1	1	0.861486																	3.1068	0
2410131K14Rik	0.23129	0.232382	0.290985	0.283966	0.2132	0.2785	0.338017	0.223354	0.396786	0.294416	0.342597	0.339498	0.35785	0.325569	0.634945	0.376656	0.334015	0.366127	0.394131	0.244981	0.486198	0.403149	0.469068	0.465337	303.250472383437	311.518084846983	311.619670070115	316.967531880773	1	1	0.96871																	0.404835	0
2500002B13Rik	0.112081	0.0890917	0.102702	0.0953931	0.0868484	0.105935	0.148081	0.119258	0.116181	0.122027	0.135616	0.0843753	0.91819	0.592687	0.477176	0.575781	0.562844	0.669854	0.799884	0.696863	0.865031	0.880902	0.812096	0.602925	275.506987677755	284.398042237757	282.09488158552	290.311927482716	1	1	0.952882																	0.704519	0
2510002D24Rik	0.799972	0.799301	0.810537	0.923491	0.7565	1.01556	0.751832	0.56595	1.10301	0.953248	0.901828	0.975811	0.147027	1.50211	0.644737	1.52359	1.51355	1.34095	0.846914	0.679915	0.275531	0.772856	0.710107	1.06273	288.103269336199	299.549910194178	290.472067153029	298.685092256832	1	1	0.760898																	0.918335	0
2610001J05Rik	0.239569	0.272335	0.109355	0.19524	0.156654	0.467435	0.213398	0.18683	0.28612	0.193394	0.497916	0.317009	2.62158	2.70203	2.6765	2.43399	1.74161	2.40605	2.01206	2.52148	2.26444	2.66592	2.00298	2.27465	252.027024171434	263.463625931302	261.13195392531	269.766325562508	1	1	0.986225																	2.36027	0
2610005L07Rik	3.66338	3.80491	3.76922	3.76309	3.31536	3.78407	4.04188	3.42892	4.1951	3.39186	3.50869	2.98961	9.9352	9.54775	7.94479	10.2056	8.77776	10.6741	9.34695	6.17335	9.99405	7.05751	7.69451	8.46133	420.87513917156	433.57630149141	429.109106378849	438.586131282256	1	1	0.982143																	8.81774	0
2610008E11Rik	0.544703	0.536945	0.671575	0.742197	0.461464	0.513468	0.574813	0.390377	0.533564	0.460091	0.545541	0.526564	2.67666	1.90855	2.33988	2.4191	1.82828	2.7756	2.38812	1.85665	2.00645	1.95975	2.22732	2.60048	346.539461134401	356.168261414797	355.158095625181	362.362341817167	1	1	0.978549																	2.2489	0
2610021A01Rik	0.514574	0.597695	0.454091	0.530122	0.486164	0.79315	0.758261	0.517155	0.828368	0.60492	0.436432	0.324609	4.01192	4.52741	2.67936	2.374	2.7685	4.20656	4.54539	4.68136	5.95764	5.91578	2.57054	2.39231	376.265356007046	369.693699362076	371.300280147305	375.389421871442	2	2	0.647991	good	nonidentifiable	0.610677	1.56077					0.465773	0.0901047	0.326287	0.296013	12.7578	1.12823	2	0.389924	3.13793	2.14128
2610044O15Rik8	0.0650695	0.170152	0.0649704	0.185937	0.0626955	0.142739	0.270817	0.16373	0.214612	0.244324	0.173571	0.145412	1.61935	1.27575	1.78711	2.18008	1.72831	2.03182	1.95656	1.87362	1.49312	1.39709	1.51136	1.89765	306.35430857147	312.919831443594	312.98408193792	314.66369915752	1	1	0.917807																	1.72932	0
2610301B20Rik	0.392041	0.405293	0.383305	0.600542	0.397069	0.394189	0.403197	0.285675	0.436332	0.388366	0.36075	0.421144	1.44869	1.50007	1.61247	1.75993	1.24898	1.60456	1.3165	0.969931	1.49029	1.3811	0.927867	1.49234	309.140125736233	319.954710769265	317.713059081362	326.296071486612	1	1	0.981908																	1.39606	0
2610507B11Rik	1.37817	1.07284	1.21607	1.00387	0.872226	0.994197	1.23425	1.28154	1.42801	2.00218	1.44751	0.848258	11.6992	11.2583	9.09825	9.56955	7.8189	9.14544	8.64223	11.5419	11.9334	15.0243	9.90752	8.97209	411.539942144389	414.066611327895	417.019868638564	420.101571100719	1	1	0.734692																	10.3843	0
2610507I01Rik	0.623876	0.841126	0.582973	1.03471	0.827202	0.702438	0.809728	0.472255	0.920947	0.698256	0.73291	0.798395	11.3156	9.6956	8.79777	9.75892	7.77727	10.0341	9.07051	7.79232	8.67045	9.39932	8.48382	9.91858	308.652523506219	320.536979134903	317.256269133417	326.768074314568	1	1	0.983975																	9.22619	0
2610528J11Rik	0.30649	0.230263	0.298158	0.405833	0.267376	0.239877	0.253473	0.094757	0.27398	0.25116	0.263341	0.294173	0.908126	0.935489	1.14766	1.02949	1.26727	1.11923	1.27826	0.730799	0.506153	0.729275	1.2202	1.10637	245.27385016737	256.334478653421	253.907509269681	262.551366753359	1	1	0.982816																	0.998194	0
2700062C07Rik	0.577178	0.661956	0.600172	0.783842	0.650998	0.583145	0.70799	0.637428	0.781205	0.741612	0.670672	0.685309	1.36196	1.52605	1.5585	1.49887	1.43579	1.48636	1.57983	1.3977	1.61929	1.75946	1.55106	1.52439	269.502425701659	281.302214554041	278.766122179261	287.658321958908	1	1	0.987566																	1.52494	0
2700097O09Rik	0.271838	0.498387	0.346355	0.301135	0.300146	0.404	0.410228	0.2873	0.403778	0.355924	0.268499	0.237244	6.01832	5.97648	4.17459	4.11103	4.76	6.281	6.18902	5.51835	5.73491	6.52006	3.89369	4.69141	349.157108959287	358.970797069569	357.259191493499	365.230364735548	1	1	0.975492																	5.3224	0
2810004N23Rik	0.465945	0.626443	0.502778	0.568186	0.381194	0.460096	0.442239	0.467296	0.705461	0.701294	0.579107	0.378338	1.91675	2.4334	2.23775	2.37355	2.14861	2.33295	2.0683	2.05859	2.59186	2.35221	2.03666	1.84983	333.709141678373	342.38062518306	342.949068827464	348.163673945129	1	1	0.976876																	2.20004	0
2810030D12Rik	0.799517	0.691098	1.03871	1.4069	0.885616	1.31723	1.18623	0.617881	0.708968	0.628438	0.540697	1.1193	1.91536	1.52199	1.79154	2.08768	2.09756	1.7637	2.1122	1.1315	1.7324	1.15232	1.83942	1.64769	304.77620284758	310.828821503986	313.23808892811	315.483040710052	1	1	0.936536																	1.73278	0
2810459M11Rik	1.16608	1.15882	1.17024	1.23669	1.07582	1.09168	1.03904	0.638852	1.24632	1.15254	0.86204	1.19726	8.73171	7.86038	11.4078	7.8186	10.6613	12.4842	11.4082	8.27345	8.46062	6.69752	7.34184	8.4247	371.158575827718	378.956511328067	372.8777321719	382.069996860449	1	1	0.690667																	9.13086	0
2900005J15Rik	0.438057	0.523628	1.0279	0.823734	0.663001	0.855909	0.770902	0.289994	0.728661	0.694223	0.578938	0.691713	3.00312	1.80381	4.89189	5.07372	3.68502	4.22597	3.53237	1.76762	4.05684	3.2356	3.37731	4.32864	338.908522178821	347.022059300928	346.974232934864	353.378166958854	1	1	0.965484																	3.58183	0
2900026A02Rik	0.950669	1.04599	1.30184	2.37535	1.39652	1.20052	1.41992	0.588776	2.46219	1.08715	1.27294	0.807776	2.7771	3.08986	3.77458	7.30343	7.74757	5.37666	3.76395	1.83372	5.08599	2.52151	3.03326	3.67219	467.063505255818	462.738598518543	458.243344899108	465.687067835777	3	3	0.875662	good	optimization.errror	0.0833333	4.02994	0.340008	0.224298	19.1401	1.29045	1.26845	0.0681683							3.00647	3.09362
2900052L18Rik	1.89101	1.57041	1.80075	3.37089	2.5356	3.15821	2.2194	1.39972	2.07345	1.27796	1.51108	2.86497	1.38387	0.748645	2.09063	3.00594	3.01675	3.08878	2.52732	1.26146	1.78492	1.26972	1.59554	2.51993	325.940120965969	322.269972449	324.620035801673	328.594852176134	2	2	0.66193	good	nonidentifiable	0.241847	3.88127					1.70006	0.114457	1.22078	0.298765	6.96088	1.38675	2	0.440923	1.63996	1.17273
2900076A07Rik	0.966407	1.50197	1.06999	1.06372	0.800359	0.990298	0.344048	0.656074	1.26987	1.09776	0.960372	0.97054	1.8596	2.95249	1.85524	1.68172	1.26983	1.70609	1.65815	1.63839	2.60413	2.29388	1.85017	1.81835	294.197111407828	302.623862326635	301.133775285959	308.979969986987	1	1	0.955491																	1.93234	0
3000002C10Rik	0.500367	0.477439	0.210819	0.438097	0.437594	0.222324	0.411399	0.271968	0.28322	0.264305	0.292243	0.328741	0.482846	0.901298	0.809713	0.588511	0.660515	0.497262	0.771866	0.757706	0.573506	0.861575	0.784586	0.5814	242.681501136671	254.269172996782	252.190095416421	260.625280649806	1	1	0.98835																	0.689232	0
3110040N11Rik	0.250535	0.366899	0.347952	0.353785	0.282338	0.344437	0.310731	0.293112	0.446028	0.359686	0.284967	0.313076	1.36983	1.97354	1.58326	1.60726	1.94804	1.2882	1.87161	1.70043	1.88435	1.90051	1.77031	1.53823	256.630885063996	268.530701805912	266.129804283273	274.884348664429	1	1	0.988757																	1.70296	0
3830406C13Rik	0.481965	0.386923	0.523305	0.546518	0.286216	0.378799	0.380764	0.316337	0.382943	0.482	0.40809	0.477851	3.4603	2.41427	4.54675	3.21943	2.78838	3.7266	3.26854	2.91009	2.52077	2.64292	3.03087	3.79651	312.535334783424	321.470917417166	320.473523526198	327.727410154546	1	1	0.970059																	3.19379	0
4430402I18Rik	0.0901295	0.105863	0.0165217	0.0348607	0.040256	0.0483101	0.023448	0.0139968	0.0608011	0.0402026	0.0725752	0.0503441	2.36726	2.1729	0.921764	1.0509	0.939075	1.23166	0.922642	0.573313	1.0317	0.666689	1.66846	1.47279	246.728552320063	241.750534678782	240.817655968028	247.618277924175	3	3	0.583891	good	optimization.errror	0.0833333	4.15636	0.478122	0.223653	11.3601	1.16691	0.0601461	0.219333							0.758328	1.3858
4632404H12Rik	0.528885	0.447471	0.483614	0.644913	0.755972	1.00821	1.0151	0.765039	0.767816	0.553631	0.729563	0.531412	0.818224	0.66316	0.323851	0.640608	0.804337	1.3724	0.884334	0.826807	0.922338	0.677806	0.783537	0.84074	312.936634455504	318.178355295607	320.186829561876	324.155622232813	1	1	0.906577																	0.796512	0
4732465J04Rik	2.75431	2.36534	4.99087	3.91698	2.10968	3.18304	3.92726	1.73206	2.21854	2.91606	3.80137	3.86265	1.07516	0.910968	1.58274	0.798899	0.76814	0.953523	1.4529	0.708886	0.544325	0.981924	1.08097	1.36501	375.697002732294	384.792098289723	384.093341697363	391.148206342348	1	1	0.974604																	1.01862	0
4833411C07Rik	1.51484	1.1363	1.60127	2.58662	2.31753	1.88277	2.21073	1.05121	0.948599	1.07464	2.78763	3.17358	6.00864	3.19582	5.4661	11.4513	6.39593	6.93608	8.53813	3.43346	3.17699	3.65398	12.9419	11.0645	409.112897446473	404.924317330907	406.729095259959	407.786801057233	2	2	0.565685	good	optimization.errror	0.0833333	2.41641					1.2204	#NUM!	1.55287	0.167845	1.09347	#NUM!	1	#NUM!	4.47416	5.68839
4833420G17Rik	1.28363	1.29933	1.56342	1.93109	1.78521	1.7256	2.01901	1.66068	1.33597	1.25277	1.52029	1.6207	11.3109	8.2585	12.5139	14.734	16.7191	18.8078	18.1706	16.502	9.98137	8.68984	9.86543	13.6725	409.543741471525	402.887943698828	401.917735728473	407.290739320916	3	3	0.586224	good	nonidentifiable	0.539079	2.51017	0.315281	0.251424	19.6241	2.15765	1.57113	0.058658							9.56551	8.45728
4833438C02Rik	0.633141	0.517825	1.01456	0.343539	0.371836	0.636668	0.640039	0.62035	0.453364	0.405507	0.8493	0.705175	0.894639	0.734298	2.15535	0.711579	0.673491	0.894993	0.879572	0.788554	0.628715	0.649354	1.16486	0.904024	271.786315985919	281.320469206914	278.618981310142	287.407197317922	1	1	0.959929																	0.923286	0
4833439L19Rik	0.885772	1.05471	0.788078	1.34048	0.996136	1.39975	1.45635	1.07183	1.65176	1.3033	1.168	1.12126	4.62107	4.66317	3.84991	5.18203	4.67449	5.46829	6.0659	5.48943	6.43893	5.79894	3.89637	5.14847	362.007456462325	367.144991757102	367.586593014329	373.339784957689	1	1	0.876011																	5.10808	0
4921524J17Rik	0.342525	0.33829	0.442	0.332786	0.265679	0.360176	0.321575	0.379934	0.393378	0.489743	0.464144	0.336055	1.19572	0.807403	0.896127	0.787014	0.777695	0.951999	0.749863	1.0347	1.04863	1.04648	0.845296	0.913179	295.683393148114	306.299679871683	304.850838825473	312.477619676987	1	1	0.98484																	0.921175	0
4930402H24Rik	1.16193	1.03855	0.781622	1.12169	0.773074	0.857406	0.847352	0.695878	1.05519	1.11955	0.99055	0.751054	3.79116	3.46965	2.27114	3.19924	2.52554	2.93683	2.90936	3.05327	3.25879	3.65443	3.9765	2.94993	399.230739111553	406.0626102325	405.333364003618	412.29018829282	1	1	0.924555																	3.16632	0
4930404H11Rik	0.669821	0.68465	0.684819	1.30116	1.21126	1.36118	1.55337	0.914748	1.33841	1.15584	1.38839	1.01498	2.62281	2.96441	2.77771	4.59437	4.61447	5.42386	5.51817	3.70949	4.98145	3.85917	4.12667	4.17523	365.352281277233	364.694784307451	370.414023967682	370.330328487341	2	2	0.544409	good	optimization.errror	0.0833333	4.93359					0.81342	#NUM!	0.6111	0.218311	12.4331	0.861651	1	#NUM!	3.03098	2.27531
4930430F08Rik	0.240079	0.251298	0.272522	0.221007	0.180328	0.204681	0.243434	0.217266	0.277283	0.299656	0.309709	0.292664	0.651642	0.854572	0.524237	0.657452	0.455231	0.591034	0.714531	0.590005	0.79625	0.635744	0.524789	0.864228	269.757991005936	278.490579073687	278.212093791548	284.832087620259	1	1	0.972927																	0.654976	0
4930453N24Rik	0.37832	0.554627	0.416405	0.458934	0.515103	0.509033	0.62663	0.414579	0.534473	0.420262	0.451674	0.43381	1.87181	1.92423	1.47857	1.85893	2.28399	2.89669	2.27832	2.09925	1.70769	1.4871	1.45421	1.80504	327.799595721892	333.754849124794	329.90068554172	338.526028878226	1	1	0.711568																	1.92882	0
4930503L19Rik	0.0104785	0.00886153	0.0377179	0.0229147	0.0324386	0.0177365	0.0322018	0.00542426	0.0191374	0.0125196	0.0107093	0.0137625	1.40045	1.21609	2.49164	1.14826	1.1469	1.25348	1.30735	1.61302	1.60804	1.67061	1.16493	1.33596	257.325927336772	267.640556236527	266.348221410928	273.996668889209	1	1	0.983301																	1.44639	0
4930523C07Rik	0.434132	0.276959	0.505361	0.860252	0.645	1.02912	1.08931	0.823474	0.549405	0.484544	0.675396	0.479243	1.07158	0.78963	1.68318	1.64069	2.24149	2.5094	2.45101	2.10025	0.913337	1.06225	1.2818	1.63796	376.82294548267	356.493892920578	368.002786296347	362.803452385342	2	2	0.956156	good	optimization.errror	0.0833333	2.56771					0.466309	0.0924129	0.490612	0.213756	8.98874	0.65586	2	0.291464	1.15942	1.21924
4930556M19Rik	1.45714	1.20664	1.56695	1.13672	0.920239	0.726031	0.895596	0.748978	1.20835	1.59091	1.45606	1.65503	2.41328	2.77566	2.41388	2.23226	1.13397	0.924957	0.942091	0.860973	2.6121	3.98249	1.86724	1.9271	350.528441583899	336.878661562966	345.707286451114	342.344812776229	2	2	0.927465	good	optimization.errror	0.0833333	2.91132					0.726515	0.251553	1.01986	0.225514	21.2628	0.841958	1	0.581395	1.16884	1.63938
4930581F22Rik	2.60514	1.77916	3.86985	2.73172	2.02415	3.40803	2.58486	2.32093	2.23609	3.18537	3.37375	3.36397	28.6468	25.0597	54.9222	39.5651	40.825	51.7279	42.0122	35.1267	32.013	32.2819	29.9522	40.5477	403.420157301342	412.973733548608	405.638113097478	414.690619111392	1	1	0.745218																	37.7234	0
4931406C07Rik	0.369056	0.586642	0.349671	0.401822	1.21929	1.11506	1.31011	0.494803	1.29502	1.09929	0.645404	0.412538	7.68909	7.53803	3.31895	6.61904	10.4137	13.4901	11.1772	7.12302	13.0977	10.1108	7.65744	8.59811	427.967098691561	399.758999879759	423.527405676108	397.071224209756	4	4	0.793127	good	optimization.errror	0.0833333	3.4231	0.396191	0.287167	11.8514	1.47959	0.391245	0.151772	1.14376	0.176919	12.234	0.458893	1.57103	0.204318	6.85194	5.8321
4931406P16Rik	0.540712	0.528497	0.554704	0.584005	0.473564	0.665164	0.673558	0.747755	0.517116	0.672313	0.560239	0.444021	2.05517	1.89251	1.84206	2.75976	2.63494	2.52882	2.48483	2.63325	2.53786	2.00957	2.06026	2.03774	362.45640375713	370.938776331467	369.024028633285	376.852008285738	1	1	0.950007																	2.28973	0
4932438A13Rik	0.529533	0.455948	0.587768	0.461207	0.267348	0.327101	0.497437	0.378633	0.521925	0.532931	0.651323	0.498592	4.76472	4.2095	2.93923	4.16475	1.97771	2.82552	2.90624	2.45322	2.32487	3.07843	4.392	3.16332	421.746363185183	410.213765646628	417.697036091759	415.808992073677	2	2	0.919285	good	pass	1.72539	0.803021					0.32395	0.283467	0.292504	0.253339	20.852	1.34645	1	1.29797	2.38444	1.68056
4933407K13Rik	0.0943464	0.0625284	0.0298057	0.0706841	0.0272685	0.0298156	0.0470011	0.0620358	0.0865014	0.0897954	0.0783331	0.0428202	1.5099	1.39011	1.23732	1.47031	0.979961	1.04406	1.06506	0.964104	1.50358	1.44071	1.37547	1.20786	287.79069983461	290.870379120254	293.892493548928	295.576521311743	1	1	0.779959																	1.2657	0
4933427D14Rik	0.0903691	0.0732641	0.104437	0.105048	0.0944825	0.139446	0.0502327	0.0296999	0.0878651	0.0551912	0.0594576	0.0629625	0.628044	0.856166	0.534125	1.26941	0.507084	1.4457	0.85648	0.500613	0.788767	0.49164	0.832677	0.821826	290.788491218667	296.798427911377	298.269274108364	303.154535472327	1	1	0.92993																	0.794377	0
4933434E20Rik	0.0605858	0.230564	0.249236	0.178456	0	0.103283	0.146923	0.163981	0.129448	0.210957	0.143542	0.358669	4.87586	6.1602	5.62984	5.06844	5.41604	6.65846	6.19584	5.00644	6.09323	5.99138	4.70424	5.29584	291.50619721451	302.635209369131	299.329906557237	308.225446590942	1	1	0.976497																	5.59132	0
4933434E20Rik.1	0.655018	0.619403	0.682486	0.698164	0.664381	0.700106	0.624505	0.519244	0.885063	0.810561	0.694547	0.432319	3.55274	3.24658	3.4459	3.39023	3.2404	2.61293	2.86513	3.55681	3.5146	3.50973	2.81191	3.66173	318.063126753631	329.164098573578	326.969227643159	335.182511951197	1	1	0.984523																	3.28406	0
4933439C10Rik	0.0487006	0.119163	0.0756713	0.116845	0.10963	0.200808	0.261411	0.0656472	0.0323084	0.0801583	0.191944	0.0444658	5.14831	5.43499	9.35727	6.54876	7.7779	6.40562	8.02619	7.02038	6.92491	4.19057	6.41578	4.29187	286.858316918372	293.718840409576	291.643176272654	299.64563427827	1	1	0.888527																	6.46188	0
5031425E22Rik	4.20995	4.04505	5.74966	4.04964	3.12477	4.2925	3.64743	2.81999	4.07628	4.81302	5.22258	3.38776	1.361	2.46741	1.87802	1.89261	2.57918	2.00174	2.62479	3.44355	1.95514	2.10326	3.05414	1.56471	371.204474419872	383.029129024119	378.245147508537	386.349632341847	1	1	0.968233																	2.2438	0
5031439G07Rik	0.351852	0.22394	0.437321	0.660325	0.334312	0.373792	0.46193	0.25328	0.39168	0.291216	0.351644	0.300503	1.38441	1.02981	1.66616	2.21906	1.8942	1.83431	1.48544	1.10028	1.27153	1.13269	1.15235	1.38568	361.963754660505	362.30608957731	361.94342393386	368.124648416323	3	3	0.348491	nonidentifiable	optimization.errror	0.0833333	14.5062	0.245315	0.319587	17.996	2.25572	0.364025	0.0695031							1.14563	0.744095
5033403H07Rik	6.36927	8.68396	4.4512	6.27077	1.84043	1.51333	1.34367	0.738109	5.73456	4.62343	5.31885	5.85903	22.0507	24.2024	8.44623	14.9572	4.80552	5.25803	3.68291	2.82555	14.6594	14.1872	13.1388	14.9073	513.406444215655	387.676348199814	474.999235247312	392.155113251415	2	2	0.903731	good	optimization.errror	0.0833333	1.81972					1.05838	0.561688	6.85025	0.100152	22.2632	0.31306	1	0.345603	2.94327	19.0094
5033406O09Rik	0.362086	0.471834	0.534352	0.694708	0.540257	0.294446	0.566865	0.122541	0.683383	0.524527	0.629834	0.493821	1.34482	1.1554	2.02814	1.51838	1.04668	0.993321	1.35418	0.873823	1.68654	1.13368	1.17204	1.39621	268.692854352952	280.157157884369	277.279626214377	286.393562979975	1	1	0.983244																	1.3086	0
5430416N02Rik	1.01528	1.56505	0.634654	0.703605	0.942645	1.27221	1.21845	1.33252	1.51392	1.54339	1.14858	0.68036	1.74312	2.99392	1.3322	0.99924	1.66054	1.13112	1.91135	2.68656	2.11891	2.51249	2.08769	1.26377	313.095161046316	315.568937048791	321.920879851691	321.887107294876	1	1	0.76061																	1.87008	0
5530601H04Rik	0.247697	0.236757	0.326618	0.257509	0.181069	0.245081	0.225747	0.210425	0.196642	0.213155	0.211975	0.18876	2.05607	1.61851	2.02229	2.07506	1.62072	2.32582	1.71594	1.59899	1.40053	1.74877	1.70751	2.00264	307.309406046111	316.306459641371	315.454861064833	322.662567253172	1	1	0.972176																	1.8244	0
5730405O15Rik	0.328219	0.557291	0.288491	0.259918	0.21972	0.3595	0.390952	0.207441	0.593413	0.497941	0.287932	0.254087	1.76406	1.38324	1.28398	1.05602	0.77099	1.22725	1.00849	0.765787	1.2749	1.78324	1.16744	1.1832	274.263570975349	281.010666748311	280.425977468365	286.964279958443	1	1	0.924284																	1.22238	0
5730455P16Rik	0.176419	0.151887	0.191115	0.232742	0.20825	0.176744	0.244028	0.285838	0.200343	0.102626	0.157858	0.290692	0.925659	0.810921	0.794803	1.21887	1.07316	0.978212	0.98414	0.880785	0.991634	0.842783	0.913112	1.22162	286.45415745973	298.887729142446	295.970031831791	305.127687178045	1	1	0.989446																	0.969642	0
5730480H06Rik	0.657839	0.684571	0.801929	0.829627	0.568033	0.695317	0.71656	0.534361	0.659672	0.609872	0.633084	0.55563	3.242	2.73871	3.61102	3.70878	3.18921	4.89859	4.07737	3.44207	2.5243	2.71221	2.74867	3.40479	332.682862954477	340.013731523909	337.494333859016	345.307768003579	1	1	0.89477																	3.35814	0
5830417I10Rik	0.407986	0.524612	0.44689	0.458186	0.36543	0.407838	0.445825	0.38223	0.544234	0.533645	0.369123	0.360162	1.59161	1.69726	1.1571	1.41603	1.10353	1.26771	1.2194	1.14219	1.66226	1.72755	1.09771	1.24535	356.643859971023	366.28199309368	364.387099289498	371.530799430837	1	1	0.97136																	1.36064	0
6030458C11Rik	0.346747	0.456967	0.400077	0.43361	0.388098	0.412024	0.476995	0.42399	0.517743	0.460342	0.372734	0.390349	2.29665	2.31479	2.34607	2.16873	2.29712	2.68808	2.52329	2.43008	2.57904	2.7209	1.86221	2.36826	319.958166535404	330.68960613993	328.482612464509	336.953495410123	1	1	0.981384																	2.38294	0
6430550D23Rik	0.127015	0.0549008	0.0914393	0.10997	0.0481233	0.203168	0.329614	0.172265	0.208149	0.169967	0.165216	0.202487	2.30525	1.17663	2.06139	2.41932	1.43149	1.90386	1.90385	1.07156	1.86366	1.84385	2.41308	2.22843	281.557901152463	287.862229092437	288.356893387016	293.106930659746	1	1	0.926565																	1.8852	0
6720427I07Rik	1.67446	1.86627	1.7343	1.8595	1.77667	2.56644	2.22019	2.0698	2.40342	1.9871	2.16534	1.42783	1.86115	1.9184	1.80576	1.99267	2.54603	2.94264	2.32828	2.06894	2.15213	1.80418	2.29552	1.8156	368.490229041244	376.423443155705	374.5392639862	381.957680871682	1	1	0.935708																	2.12761	0
6820431F20Rik	2.84994	3.05636	2.70705	2.94639	2.4678	2.80421	3.24654	3.29686	3.21848	2.68674	2.86282	2.39349	15.0877	13.0874	11.926	14.8919	14.1257	15.0426	13.8276	15.3183	13.1876	12.352	11.7464	12.6158	421.042166155331	433.063666174227	429.184679345704	439.419773824422	1	1	0.980767																	13.6008	0
8030462N17Rik	0.193066	0.21133	0.226715	0.234049	0.162581	0.20678	0.213829	0.187228	0.237267	0.218584	0.195948	0.151583	0.754061	0.769259	0.715866	0.904365	0.831986	0.969207	0.859242	0.831701	0.69248	0.641765	0.603882	0.750698	328.49641589786	341.188864396527	335.0916602789	344.440565146709	1	1	0.9624																	0.777043	0
8030462N17Rik.1	0.193066	0.21133	0.226715	0.234049	0.162581	0.20678	0.213829	0.187228	0.237267	0.218584	0.195948	0.151583	0.754061	0.769259	0.715866	0.904365	0.831986	0.969207	0.859242	0.831701	0.69248	0.641765	0.603882	0.750698	328.49641589786	341.188864396527	335.0916602789	344.440565146709	1	1	0.9624																	0.777043	0
9030025P20Rik	0.265282	0.241341	0.306724	0.428797	0.272112	0.323302	0.240691	0.152056	0.28927	0.277307	0.235274	0.294903	4.26436	2.88133	4.0091	4.20282	3.38792	4.35839	4.08587	3.35749	3.74441	4.0425	4.2369	4.08094	315.700667509916	327.063845341951	325.147563281102	333.419952838602	1	1	0.987718																	3.88767	0
9030616G12Rik	1.6622	1.50447	2.3995	2.82851	2.86118	4.31134	3.3946	1.70229	1.3178	1.05442	1.12458	2.0632	1.45777	1.90528	1.4577	0.744001	2.08145	4.07674	1.24726	1.50039	0.704316	0.572897	1.8186	1.09287	354.633483558013	328.318816733435	352.816372187144	331.496783342759	2	2	0.830468	good	optimization.errror	0.0833333	2.35358					1.37135	0.124375	2.0051	0.191047	7.04401	0.732111	2	0.376738	1.09987	1.60729
9030619P08Rik	0.616271	0.113589	1.06649	0.461214	0.36579	0.164494	0.376925	0.488339	0.592011	0.885841	0.422832	0.251197	2.1978	0.444344	4.72249	1.6937	1.73103	0.899457	1.55905	2.34393	2.56563	3.21605	1.77715	1.20629	303.938502282694	312.343602007611	312.656551546973	318.699709155508	1	1	0.972411																	2.02974	0
9030622O22Rik	8.30855	6.91902	7.48404	6.55687	4.32044	5.32149	4.82261	5.66917	8.44376	8.78349	8.01621	2.91005	19.0357	16.5346	17.3933	26.4533	23.034	29.3514	18.4354	14.2338	21.6662	12.6708	23.5152	16.6569	468.200252560477	470.094059029481	473.39548980629	471.929141676248	1	1	0.618286																	19.915	0
9130230N09Rik	0.684171	0.643218	0.409914	0.43307	0.57696	0.614351	0.649476	0.7087	0.735186	0.740574	0.608049	0.470144	1.11152	0.868737	0.76981	0.550873	0.367785	1.14098	0.843669	0.894762	0.969322	0.902156	0.504498	0.288015	245.294148704904	256.523864686923	254.431136171805	262.879972365938	1	1	0.986029																	0.767677	0
9330151L19Rik	1.06411	1.76319	1.57719	0.871165	1.85851	1.33498	0.952187	0.622613	1.40798	0.716164	1.42588	1.25019	3.90508	3.40329	3.64048	3.6683	3.05011	4.83776	4.19611	3.29701	3.55687	3.40611	3.02627	3.21186	321.896500076231	331.253385090022	329.711881400342	337.552789926518	1	1	0.971082																	3.59994	0
9330162012Rik	0.273808	0.193539	0.289607	0.425139	0.358861	0.490267	0.420723	0.179923	0.425734	0.295307	0.426592	0.485849	1.42996	0.772189	1.0122	0.921518	0.891526	0.940697	1.00534	0.590136	0.748535	0.847825	1.16868	0.983762	287.563827779964	298.145100836004	294.072047110289	303.503952285816	1	1	0.957855																	0.942697	0
9330175E14Rik	0.0370068	0.0365121	0.0145696	0.0346831	0.0344115	0.0616609	0.0363292	0.0402291	0.0383603	0.0355933	0.0361027	0.083592	1.18436	0.462436	1.52559	1.59641	1.07461	1.65878	1.44046	0.620289	1.3043	1.89517	1.14034	1.86134	284.398944262525	295.441462427965	292.831941857782	301.78124310303	1	1	0.981432																	1.31367	0
9430015G10Rik	0.215397	0.236897	0.216349	0.236828	0.165119	0.241128	0.254556	0.229084	0.268703	0.205415	0.212409	0.213286	3.61756	3.29966	4.34495	2.62894	2.5542	3.334	3.25048	3.16225	3.01276	3.54914	3.20715	2.46414	310.533086307602	323.067953515325	319.974055940848	328.939710018702	1	1	0.989209																	3.2021	0
9430037G07Rik	0.470124	0.389721	0.811589	0.39291	0.326837	0.475916	0.345051	1.08008	0.263755	0.257802	0.576844	0.624597	1.43602	0.853605	1.24726	2.50272	1.15641	1.62856	1.06798	1.58903	1.34354	1.38204	2.19104	1.57913	305.782577957555	317.432719521659	314.374359806027	323.788827600094	1	1	0.983574																	1.49811	0
9430038I01Rik	0.166286	0.0651262	0.193654	0.250257	0.165811	0.231362	0.279658	0.252522	0.132554	0.161349	0.244794	0.203652	0.758967	0.335229	0.614437	1.68054	0.945062	1.40628	1.11269	0.916691	0.54314	0.536086	1.17569	1.306	316.899996556169	327.111266230047	325.087610270101	332.545051750033	1	1	0.977385																	0.944234	0
9530068E07Rik	0.50337	0.522541	0.405139	0.498211	0.440024	0.378498	0.456478	0.383825	0.540148	0.465673	0.51156	0.460647	5.87988	6.04016	5.03652	5.18415	5.45109	5.80785	6.20099	6.1209	4.18369	4.55471	5.64356	5.04482	330.109375442656	341.101462805513	338.484089017633	346.086270402568	1	1	0.980749																	5.42903	0
9930021J03Rik	0.533559	0.550551	0.754983	0.55877	0.465647	0.600402	0.659884	0.528296	0.611163	0.62715	0.594534	0.40627	2.5612	2.20005	3.17554	2.63028	2.43769	3.32837	2.65172	2.41988	2.34264	2.53552	2.63042	2.80996	371.179513325118	383.347545792681	380.095860830118	389.318977255588	1	1	0.986215																	2.64361	0
9930104L06Rik	0.490652	0.349182	0.0190003	0.062192	0.0643879	0.135808	0.111234	0	0.225117	0.0201815	0.266797	0.086063	1.94533	2.64036	1.49193	2.14303	1.86577	1.82153	1.68974	1.61889	2.30019	2.31451	1.68599	2.07368	305.402507202669	304.377775845645	304.621134058841	305.057316056814	2	2	0.312848	optimization.errror	pass	12	#NUM!					0.121816	0.298445	0.18838	#NUM!	22.9373	4.08056	2	2.76955	1.8353	0.444154
A130010J15Rik	0.207426	0.132301	0.192473	0.186547	0.19415	0.109852	0.255407	0.0933837	0.286683	0.149299	0.237107	0.257062	1.05972	0.673247	0.982222	0.879008	1.49705	1.4534	1.47898	0.974071	0.930913	0.702925	0.981359	1.01526	288.950627008086	300.16335686612	292.20133377101	298.204042853127	1	1	0.826239																	1.05235	0
A1cf	2.90555	2.58431	2.62215	2.30668	1.84809	2.09922	2.62348	1.97642	2.26956	2.71537	2.51506	1.59011	23.4096	19.171	10.7614	24.9581	18.6374	30.579	16.4825	17.0579	21.7354	16.4918	22.2854	15.6955	461.735995383888	471.666300411134	469.643326356534	477.20690029636	1	1	0.974091																	19.7721	0
A230072C01Rik	0.292869	0.250491	0.309165	0.250927	0.178193	0.236493	0.304958	0.314518	0.241796	0.34599	0.341034	0.224919	2.46946	1.80811	2.65123	2.39045	1.78371	2.16076	2.78894	2.70258	2.39546	3.07059	2.98805	2.95144	309.054161534052	318.285965078991	316.077659435817	324.484237623097	1	1	0.961368																	2.5134	0
A330023F24Rik	1.89525	2.05881	1.93842	2.53341	1.40819	1.67077	1.98577	1.21813	2.37868	1.95238	1.78332	1.54295	5.18428	5.45123	3.89768	4.09673	2.1977	2.32653	3.3959	1.48082	5.45225	4.9371	3.37019	3.83922	420.780066528266	420.394535203525	415.057329230344	423.273609906221	3	3	0.874908	good	pass	6.1316	0.446937	0.850454	0.454932	4.20197	1.10217	1.84959	0.0598707							2.67069	2.57558
A430005L14Rik	0.377193	0.287728	0.308002	0.42552	0.416823	0.512096	0.477617	0.292341	0.600964	0.427631	0.458269	0.478324	1.26961	1.8708	1.42652	1.71703	2.44837	1.81771	2.42793	2.01566	2.07892	1.897	2.12733	1.74359	274.884486882265	284.504702983407	282.379705516598	290.629485718363	1	1	0.968896																	1.90337	0
A430018G15Rik	0.212941	0.14949	0.300946	0.161192	0.133506	0.293305	0.270986	0.0908126	0.13838	0.169326	0.208538	0.13242	0.88403	0.505442	1.27415	0.481589	0.738594	0.924155	0.592938	0.46936	0.505727	0.918867	0.540343	0.746843	258.654159221216	269.030711686616	267.474840587037	275.252248167778	1	1	0.982336																	0.71517	0
A430033K04Rik	0.265951	0.331349	0.267509	0.42536	0.287341	0.325747	0.367702	0.182097	0.411545	0.330778	0.333205	0.345275	1.16618	1.10406	0.874436	1.47276	1.21558	1.47672	1.42694	0.804198	1.23661	1.06769	0.994724	1.29885	318.481695088937	330.543353552785	327.472996176464	336.083776630266	1	1	0.986474																	1.17823	0
A630031M04Rik	0.226534	0.241751	0.183631	0.278747	0.391763	0.527919	0.279414	0.15831	0.286735	0.168582	0.166125	0.172949	2.9742	2.66969	2.70162	2.1087	3.93734	7.07842	3.48244	3.00639	2.53172	2.12022	1.81898	2.00989	326.207173793992	306.669820634555	314.372055435015	312.271820429364	2	2	0.924161	good	optimization.errror	0.0833338	13.8894					0.189737	0.0862798	0.217425	0.212502	7.97077	1.5193	2	#NUM!	2.15357	2.46661
A630089N07Rik	0.00968436	0.0019906	0	0.00529449	0.00587296	0	0.0115738	0	0.00878374	0.00323981	0.0248004	0	1.45349	1.48749	0.905969	1.05046	1.35795	1.13433	1.01833	1.20644	1.57923	1.58544	1.05357	1.1307	223.811016916759	237.325964745592	232.49498251979	241.649683554223	1	1	0.985895																	1.24695	0
A730017L22Rik	1.00027	1.10167	1.0193	0.932266	0.859317	1.12945	0.887961	0.589894	1.27802	0.971497	0.860693	0.786635	3.88728	3.93147	3.46866	3.28126	3.28807	3.44556	3.08655	2.37678	3.19457	4.15629	3.89805	2.71979	367.857534832634	379.834635465214	376.231016911972	385.466596461063	1	1	0.98246																	3.39453	0
A730063M14Rik	0.138042	0.348057	0	0.0862492	0.178589	0.20445	0.298524	0.150062	0.461069	0.138541	0.179559	0.0729386	0.971624	0.781848	1.04438	1.00752	1.29659	1.50219	1.90783	1.60513	1.49208	1.35767	1.23726	0.682798	197.259054890105	206.818884499306	203.540262428132	212.911541052941	1	1	0.950523																	1.24058	0
A930033H14Rik	0.13104	0.129289	0.386768	0.0417099	2.32466	5.20063	4.64755	2.05076	2.4655	0.784128	0.190553	0.305698	0.108127	0.0971009	0.230124	0.113752	2.36913	7.22418	5.66033	1.33658	3.21781	0.850121	0.196619	0.22261	525.768248750671	348.442590565765	437.030966460784	349.377455322258	2	2	0.614776	good	optimization.errror	0.0833333	1.85171					0.10089	0.27896	4.44635	0.168163	11.0959	0.393307	2	0.166975	0.105175	4.63278
AA465934	0.75195	0.272592	0.433599	0.53656	0.508522	0.769461	0.741101	0.309631	0.658401	0.880452	0.8614	0.390093	0.468421	1.33272	0.883888	1.13546	0.663913	0.748553	0.932723	0.566734	0.579996	0.483107	1.17592	0.78808	249.372856778226	260.477618569677	257.576985141641	265.791064655501	1	1	0.97973																	0.813293	0
AB124611	0.144157	0.0709075	0.00352993	0.000393892	0.0085638	0.000373481	0.00129158	0	0.00435654	0.00421804	0.118494	0.00119917	0.758338	0.622683	3.07195	0.983192	1.02065	0.862575	0.93578	1.25435	0.640515	1.26858	0.873175	1.03891	280.623716932465	257.595092658781	265.059224340712	262.388938089995	2	2	0.896901	optimization.errror	good	12	0.567224					0.000703921	2.50989	0.127355	0.296003	0.486746	1.72991	2	0.622646	0.763355	0.617448
AC118710.1	20.9865	22.0442	15.6385	20.9699	25.7932	26.8506	26.9359	15.2622	29.2662	21.4028	16.3199	16.8461	243.104	210.382	180.049	164.336	280.356	282.02	330.383	222.768	245.732	251.489	223.554	167.232	502.26715123044	503.356335539913	506.07763611524	509.656097120452	1	1	0.570215																	233.45	0
AC149090.1	7.73754	6.9937	7.35791	7.3894	5.04169	6.58167	6.58284	5.74619	7.4125	8.20133	8.24806	6.82307	166.823	145.554	186.148	155.506	126.954	131.36	138.131	127.715	142.861	188.301	182.889	149.835	465.14204813117	472.185978857355	471.823386292845	478.513941055981	1	1	0.937908																	153.506	0
AC169509.1	0.611243	0.537474	0.974469	0.651206	0.444537	0.546835	0.57628	0.266458	0.516491	0.545697	0.50968	0.588256	0.827216	0.461731	0.618576	0.828484	0.476203	0.770661	0.550392	0.288587	0.40457	0.289441	0.505617	0.679393	348.891241313517	354.83411844718	353.822058940592	359.739125131198	1	1	0.876721																	0.558406	0
AI182371	9.258	6.50038	6.40787	7.85539	4.96588	4.51191	3.98225	7.34712	9.08171	15.7265	7.40116	6.45977	89.635	80.1315	71.2527	67.1049	61.1778	62.2476	52.7478	81.8591	99.319	150.926	82.8735	79.2152	490.418376374142	479.336507946563	487.210532177364	483.582634254665	2	2	0.874819	good	optimization.errror	0.0833333	2.87987					5.29041	#NUM!	3.6552	0.222255	18.7769	#NUM!	1	#NUM!	60.0363	41.4521
AI463229	0.513754	0.696865	1.09464	0.978751	0.802814	1.11708	0.918183	0.352826	0.908201	0.629539	0.706277	1.09161	5.5716	5.71187	11.279	5.4267	6.20793	10.4342	8.00437	3.42633	6.46857	7.55765	5.44714	9.99807	350.996817085647	360.071744059085	359.448264628606	366.427851710792	1	1	0.974886																	7.12779	0
AI480526	7.40532	7.85896	9.12911	8.38345	6.9859	8.14663	8.49482	4.18014	8.24373	7.36898	8.03894	6.92737	27.6385	19.936	35.9776	32.9117	19.6421	37.572	30.6111	14.7418	27.3018	27.8452	30.023	26.9097	382.250942062044	393.612094917412	391.290272544518	399.968203086608	1	1	0.985759																	27.5925	0
AI597479	0.416192	0.395881	0.377118	0.423768	0.286897	0.393506	0.426336	0.328533	0.425604	0.389571	0.409214	0.341635	1.8588	1.57098	1.59773	1.98147	2.0937	2.59926	2.35284	2.17829	1.46817	1.35461	1.64748	1.68764	323.970297321427	333.69698142194	326.649753808164	335.384330727519	1	1	0.785568																	1.86591	0
AI661453	0.649413	0.98802	0.526923	0.899888	0.585728	0.489208	0.602013	0.2614	1.41253	0.852915	0.677953	0.539223	1.1594	1.60154	0.94036	1.43519	1.30509	0.658976	0.790194	0.405361	1.43926	0.99595	1.0939	0.997845	375.874464674157	379.956584167946	381.653468849663	385.857637801138	1	1	0.838722																	1.06859	0
AI837181	0.735232	0.779138	0.837243	0.550524	0.732269	0.532367	0.693379	0.499004	0.60486	0.605152	0.592032	0.543876	1.75412	2.71051	2.46849	1.50662	3.08344	1.50209	2.60232	2.06578	1.8145	1.56124	2.30887	1.51508	282.050726988526	292.990225179621	290.202919147258	298.891016097792	1	1	0.979042																	2.07442	0
AI838599	0.117072	0.0862647	0.454301	0.126387	0.156732	0.354246	0.513099	0.446236	0.244244	0.404543	0.306492	0.152219	0.974137	1.00133	2.05779	1.10639	1.16503	1.30317	2.69056	2.7323	1.84028	1.75636	0.876322	1.41177	274.080164950133	270.918034263325	273.682688363553	277.274141654769	2	2	0.667371	good	optimization.errror	0.0833333	7.1265					0.19178	0.107151	0.235839	0.28584	12.4097	0.852011	2	#NUM!	1.08786	1.33707
AI987944	0.463724	0.506365	0.577484	0.538156	0.488377	0.538421	0.529791	0.513574	0.57674	0.515482	0.49721	0.497538	2.25297	1.98318	2.85053	2.51576	2.62291	2.75243	2.60816	3.02076	2.14567	2.34696	2.12448	2.83535	323.350561863698	335.000087952997	331.474182787087	340.930248407053	1	1	0.980081																	2.50493	0
AU020206	0.633185	0.495001	0.84812	0.704388	0.566143	0.548144	0.55481	0.739517	0.505141	0.688654	0.71216	0.596615	1.21031	0.842312	2.71536	1.3723	1.16767	1.17847	1.37969	1.87817	1.04765	1.687	1.48677	1.16966	324.965860276128	336.668805129338	333.6148833741	342.322114709278	1	1	0.983975																	1.42795	0
AU022252	0.817375	1.18058	1.20232	1.12857	0.882931	0.699307	0.898358	0.712769	1.124	0.770059	1.02197	1.11754	2.87532	2.55302	3.63851	4.96698	3.8452	4.16082	3.49368	1.96983	2.30417	1.60192	3.44027	4.06784	386.455787515946	389.640515249461	388.026314470134	393.405520730882	1	1	0.591573																	3.24313	0
AU040320	0.276415	0.316291	0.280469	0.276841	0.177005	0.292824	0.314205	0.257219	0.4069	0.3967	0.276045	0.22442	2.69187	2.43035	2.87593	2.50046	2.35294	2.21312	2.77232	2.48504	2.50991	3.22833	2.86317	2.63214	358.839091844253	364.988649125768	367.023260872607	371.283841058913	1	1	0.939065																	2.62963	0
AU041133	0.173884	0.190868	0.169756	0.183412	0.133544	0.163929	0.154461	0.127993	0.21483	0.195443	0.160247	0.148902	1.06013	0.762438	1.22069	1.31901	0.864241	1.09016	0.855584	0.921569	0.855703	0.946501	0.847384	1.26441	292.803241179408	304.015232420782	301.061070406169	309.647249752136	1	1	0.980396																	1.00065	0
AW112010	0.403385	0.213533	0.668855	0.493283	0.339152	0.358466	0.355971	0.246317	0.269631	0.406886	0.347932	0.546007	9.32473	6.83455	15.6944	9.53347	9.01002	9.77136	9.5637	10.5509	8.14715	11.7355	7.61427	13.9926	317.435416367491	327.484708149814	326.786514170285	333.840779693835	1	1	0.984089																	10.1477	0
AW146154	0.781393	1.04923	1.01701	1.09442	0.915474	1.11224	1.11118	0.741246	1.0199	0.733192	0.842858	0.825839	1.19078	1.14586	2.07426	1.12912	1.39421	1.68177	1.69832	1.37568	1.16211	1.28775	0.986926	1.39824	336.267168102743	344.345244242163	342.534774671873	350.381754066054	1	1	0.941595																	1.37708	0
AW209491	0.202315	0.261874	0.114971	0.15482	0.153083	0.145973	0.181578	0.0484253	0.297256	0.292463	0.255316	0.150934	1.23709	1.75091	1.07246	0.89239	1.03948	1.21645	1.20039	1.47023	1.83584	1.34252	0.916394	1.09837	290.013762597392	296.389599278338	296.920532627103	300.705772640824	1	1	0.927934																	1.25604	0
AW549877	0.881752	0.544552	0.994978	0.797432	0.694336	0.792467	0.802313	0.894992	0.853415	0.839693	1.01743	0.801297	7.95836	4.18788	6.74759	7.94919	5.96979	7.36539	6.38611	6.08552	5.87758	6.74109	7.86821	8.94447	366.471859059059	377.457835239317	374.519671751214	383.354424052834	1	1	0.978268																	6.8401	0
Aaas	0.330297	0.487071	0.320667	0.427722	0.458331	0.49235	0.531169	0.449787	0.318448	0.466942	0.54744	0.447566	2.73692	3.19039	3.22242	2.94229	2.60381	2.61866	2.68756	2.88832	2.19565	3.3121	2.96478	2.57838	279.252174683044	291.778994909502	288.540402386976	297.842219741413	1	1	0.988519																	2.82844	0
Aacs	4.70603	1.36468	0.419898	1.58072	0.951008	2.13938	2.34387	3.63959	7.58981	8.32441	5.28673	0.87062	21.5194	18.7352	1.02575	8.42879	9.4924	6.65741	6.38485	19.201	45.9591	42.1552	27.3466	6.32582	671.418575500953	470.524761933353	530.423015603725	476.238853441453	2	2	0.945682	good	nonidentifiable	0.416717	0.987842					1.28806	0.13799	6.89821	0.14366	17.6839	0.568174	2	0.230472	7.66427	40.5001
Aadac	5.85315	5.32769	2.91001	3.01443	4.0604	4.736	4.73125	1.69948	5.55938	3.8901	3.45771	3.85158	109.904	79.7878	50.7376	53.3943	75.6474	89.4586	75.2231	52.2926	70.9127	67.5396	74.9552	81.5207	431.125921674745	441.228197617129	439.118120611537	447.252474193741	1	1	0.975511																	73.4478	0
Aadat	2.61301	0.561087	0.888696	1.31404	0.953345	0.879682	1.34059	3.76767	0.977375	2.1913	2.15462	0.826803	7.5871	3.72635	2.22426	5.83769	5.18309	5.28354	4.44283	12.0924	5.52256	6.44025	7.00119	4.79061	417.082541888429	414.64569146299	418.145211852024	417.37467880668	2	2	0.579703	optimization.errror	pass	12	#NUM!					0.947829	0.0745576	0.909461	#NUM!	17.494	#NUM!	1	#NUM!	5.41941	0.814082
Aagab	0.877988	0.960351	1.09058	1.40531	0.893673	1.03754	0.929015	0.559563	1.15922	0.807565	0.941184	0.869427	3.39423	3.11964	2.94016	3.74683	3.55475	3.4254	3.31476	2.04275	2.8338	2.08364	2.49132	3.23382	364.314595819815	371.680252344749	369.864695389002	377.397039666468	1	1	0.918324																	3.01509	0
Aak1	0.359815	0.437752	0.413938	0.374902	0.239254	0.290632	0.331078	0.278975	0.482304	0.429569	0.321353	0.243828	1.56081	1.43739	1.23163	1.68182	1.33592	1.4624	1.30989	1.2794	1.43115	1.37463	1.32868	1.30694	385.93252114981	395.079987898781	395.16765714069	401.399331981131	1	1	0.979783																	1.39506	0
Aamdc	0.00442097	0.000545234	0.0336504	0.0717322	0.267568	0.053037	0.236626	0.0585722	0.0506957	0.00110925	0.0884157	0.222588	1.93114	1.30859	1.47908	2.13662	2.77163	2.47728	2.67597	2.21045	1.89416	0.967853	1.62214	2.22651	300.987701938214	307.907930836672	302.439318189723	306.807363083908	1	1	0.637006																	1.97512	0
Aamp	1.84289	1.73476	1.84348	1.59279	2.30134	1.83611	2.1599	2.33555	1.88105	1.91798	2.00655	2.05009	7.44331	9.6555	8.90451	7.63981	12.4314	7.72526	10.1937	10.3085	8.05807	8.12771	10.9152	8.37604	340.243174159741	351.377105975851	349.200000339205	357.597839994316	1	1	0.984888																	9.14825	0
Aars	1.20727	1.46531	1.14146	1.3311	1.24643	1.388	1.20346	1.13431	1.77429	1.91323	1.43094	1.26545	6.70415	7.55579	5.58411	6.6619	7.62263	5.86224	5.33214	6.63794	6.75271	8.16648	7.39051	8.09575	379.891792084	386.249330051278	387.378941295765	392.605437719802	1	1	0.937171																	6.86386	0
Aars2	0.245861	0.272683	0.21762	0.320002	0.273756	0.316211	0.280165	0.284169	0.328862	0.294137	0.238731	0.274907	1.4189	1.89474	1.39267	1.33018	2.00836	1.27965	1.77961	1.40026	1.7393	1.36802	2.13316	1.541	306.643281063085	318.508862392605	315.69693409716	324.63709632311	1	1	0.986592																	1.60715	0
Aarsd1	0.319824	0.555532	0.352562	0.452769	0.432823	0.47493	0.402627	0.301927	0.573184	0.544826	0.324327	0.365817	2.18138	3.73609	1.63482	1.80684	2.29434	1.7206	2.33648	2.37377	3.10956	2.63397	1.3507	2.00217	305.571842038269	315.212535848226	313.257822265335	320.694285883008	1	1	0.970861																	2.26506	0
Aasdh	0.971784	1.02177	1.10671	1.02654	0.638604	0.820269	0.809171	0.656521	1.12969	1.1351	1.0565	0.88574	8.26329	6.82184	7.26757	8.62926	5.37522	5.91831	4.88304	3.84466	7.33467	6.49754	7.42661	7.16044	356.300496119635	358.849135854388	359.106840521273	365.017084033207	1	1	0.650095																	6.61854	0
Aasdhppt	0.767896	0.824465	0.495489	0.441799	0.414837	0.538803	0.541472	0.680242	0.650368	0.738914	0.886721	0.435666	3.4698	3.25206	1.49163	1.90585	2.0236	2.04424	1.8282	2.77863	2.5086	2.53259	2.38876	2.02801	341.547794633492	345.753503299887	348.114192369196	351.451368340072	1	1	0.857128																	2.35433	0
Aass	1.65364	0.823503	3.52713	1.20419	1.02203	1.5738	2.29853	2.97374	1.8949	2.51667	2.5925	1.42009	9.00129	5.57173	12.7696	6.48627	6.4098	7.90353	9.06293	13.9794	10.1812	11.8618	11.8931	9.75238	464.552144838498	462.223177665292	466.599816514935	468.57928534141	2	2	0.682196	good	nonidentifiable	0.720755	2.17823					1.47186	0.104311	0.925119	0.290728	15.1636	1.37942	2	0.46915	7.48162	4.53482
Aatf	0.321319	0.456149	0.354621	0.425882	0.299386	0.392945	0.363881	0.34529	0.599119	0.506063	0.346895	0.245132	1.27221	1.70142	1.42007	1.66219	1.61651	1.46246	1.35105	1.29933	2.20533	1.43399	1.26037	1.45018	346.157266424895	354.459268465284	355.478008683445	360.146985218615	1	1	0.974537																	1.51126	0
Abat	1.1084	0.939838	1.37706	1.47953	0.771291	0.754327	1.09302	0.416939	1.55268	0.645924	0.838249	0.842631	9.60313	6.9141	6.11089	7.40457	6.63034	6.11499	5.86593	3.61881	6.60768	5.05141	5.23527	6.87618	440.201434235454	440.331239650198	444.926325558699	446.089414923016	1	1	0.479846																	6.33611	0
Abca1	1.6592	1.5079	2.57168	1.48549	1.20369	1.2413	1.42912	1.25556	2.34607	2.55871	1.59347	1.09684	12.1434	11.9175	12.4076	11.3289	10.5885	9.24344	10.5716	13.2392	13.2712	17.3753	12.5653	9.56441	491.978863740186	491.082486630677	498.251740055153	497.438594355531	2	2	0.585412	pass	optimization.errror	0.0833333	5.12402					1.41009	0.0794217	0.604031	0.370653	16.2797	2.28238	2	1.25151	10.2872	4.40447
Abca2	0.807509	1.04321	0.482011	0.748443	0.320337	0.224899	0.307029	0.177681	0.927853	0.570275	0.568183	0.573597	6.95176	8.40594	4.68255	3.85581	3.02806	1.76045	2.69425	1.95061	4.24879	4.23043	5.69027	3.82016	440.393602289323	388.909955004109	411.570210117085	394.624669884982	2	2	0.945687	good	nonidentifiable	0.304605	1.97154					0.253333	0.225378	0.596303	0.133836	21.9491	0.653752	1	0.364882	2.00174	4.64501
Abca3	0.2558	0.280439	0.315322	0.270199	0.159509	0.191342	0.183707	0.118138	0.235076	0.222798	0.174105	0.290759	2.51097	2.8155	2.57791	2.26992	1.57639	1.50724	1.71577	1.59548	1.53153	2.32273	2.0115	2.44121	364.6327738248	361.0061836726	364.355354811429	367.330839124386	2	2	0.717963	good	optimization.errror	0.0833333	6.40389					0.16839	0.155912	0.120216	0.257525	23.1104	1.01724	1	0.625871	1.51086	1.07786
Abca6	0.663884	0.817124	1.93387	1.73214	1.25805	1.54593	1.97793	0.642066	1.19382	0.6352	1.08323	1.00942	16.0031	4.63183	7.93704	13.7126	10.9318	15.4687	13.5661	7.76354	8.08639	4.92337	10.9903	12.0272	477.944263559967	474.790415335989	482.44454379876	476.383993096038	2	2	0.595537	pass	optimization.errror	0.0833333	10.2197					0.981481	0.0870454	0.535549	0.282154	6.34552	1.10506	2	0.531681	9.11666	4.97187
Abca8a	0.776188	0.296738	0.56059	0.422919	0.310683	0.465045	0.629569	0.845033	0.356364	0.323209	1.02288	0.282527	15.6534	7.7636	7.29843	15.8834	9.49161	15.0653	12.4288	18.9365	9.83919	6.88775	24.1057	7.20882	454.943914024134	463.123123972618	460.582716864815	469.479240252527	1	1	0.928432																	12.5469	0
Abca8b	0.932692	0.5797	0.998066	0.636683	0.283852	0.36432	0.426634	0.964513	0.37652	0.991471	1.12138	0.704431	6.47149	3.29121	4.6227	7.38334	2.78507	3.80955	2.794	6.37096	3.073	4.3376	9.35917	5.31305	473.866430791955	453.425357449282	470.483632892994	458.940932200371	2	2	0.940145	good	pass	1.95685	0.501578					0.387404	#NUM!	0.580406	0.205886	20.6534	0.426742	1	#NUM!	3.15205	3.31185
Abcb10	0.44763	0.396939	0.339884	0.474756	0.40028	0.522309	0.506031	0.475503	0.704826	0.662441	0.461991	0.365947	3.39903	3.0204	2.13637	2.21914	2.92581	3.0993	2.80979	3.70165	3.80698	4.33036	2.50455	2.73482	368.060190171458	366.571061926067	371.372691672622	372.601746870462	2	2	0.619343	good	optimization.errror	0.0833333	4.50953					0.411259	0.0932736	0.211591	0.306403	14.2869	1.02641	2	0.635493	2.60265	1.33839
Abcb11	3.23873	2.80226	3.52443	3.43794	0.848765	0.580271	0.633021	0.862401	2.8457	3.23782	3.29225	2.09407	77.2865	59.8182	54.3214	78.8007	37.8689	40.6418	21.6421	23.6856	35.3232	41.7466	52.7422	52.2655	610.192648703826	515.936306139777	584.561917927459	517.186485819541	2	2	0.651375	good	good	2.62973	0.222433					0.597914	0.373761	3.77675	0.114507	21.7771	0.25549	1	0.256038	22.8323	53.3594
Abcb4	1.75812	2.11051	2.32837	5.31305	3.06057	3.23235	3.50668	1.17347	2.62073	1.14627	2.11124	2.65282	14.9568	8.45598	6.38837	21.307	16.3724	16.6438	14.9496	6.38039	8.18787	4.50588	11.0969	12.6746	484.956030450018	477.298884706623	480.538977720962	480.316124566569	2	2	0.694037	good	optimization.errror	0.0833333	4.25346					2.04031	0.0915009	1.31393	0.266606	6.19795	1.02897	2	0.474303	10.0015	6.43758
Abcb6	0.887722	0.660886	0.721791	0.793349	0.891355	1.2232	1.48242	0.688157	0.865253	0.684086	0.894758	0.802295	6.47942	5.28845	5.29191	6.47652	7.51185	8.85515	9.33385	6.43396	5.96075	5.21434	6.63285	6.36785	341.351087281042	346.846449341457	347.026890677263	353.202556984541	1	1	0.888656																	6.65391	0
Abcb7	0.203736	0.219589	0.257029	0.238975	0.184728	0.195748	0.224353	0.196693	0.247726	0.230795	0.194592	0.175292	1.26737	1.13419	0.925698	1.34193	1.38878	1.32475	1.2618	1.20332	1.08832	1.03005	1.06796	1.39539	350.589085048922	362.656136327882	360.112687582787	369.012134113765	1	1	0.989074																	1.20246	0
Abcb8	0.465719	0.527149	0.482944	0.718534	0.620074	0.605976	0.772678	0.694699	0.719686	0.747466	0.88917	0.612324	4.60496	5.11781	4.77291	6.10554	7.38017	5.21012	6.54624	5.12158	5.53825	5.23486	7.21096	5.36543	327.116820922543	337.897319075524	336.361853546609	343.36861370292	1	1	0.985528																	5.68407	0
Abcc10	1.00031	0.854976	1.04594	1.2338	0.988695	1.08126	1.13846	0.924391	1.07051	1.01614	0.854879	0.886622	2.19263	3.02704	2.84599	3.16788	3.91773	2.27507	3.26495	2.49498	2.49186	2.25182	3.13094	2.01153	341.607275067025	351.661767387058	348.832679740814	357.589859021651	1	1	0.967236																	2.75604	0
Abcc2	3.95682	5.70268	8.57383	7.21533	8.335	9.18796	9.63957	3.74713	7.10242	4.16898	5.54652	4.59337	72.2452	38.4824	41.3592	52.5333	85.6553	104.892	89.1678	41.8141	52.7828	27.1199	56.7117	47.0391	561.285645999529	538.976043200279	552.245912777002	545.089562385116	2	2	0.953864	good	nonidentifiable	0.292196	2.999					5.01473	0.0863438	3.95789	0.194934	7.86124	1.13851	2	0.473262	47.6273	37.3617
Abcc3	0.489403	0.446061	0.962862	0.778428	0.492259	0.781136	1.2372	0.174121	0.449895	0.294608	0.547228	0.718852	11.4483	6.91017	9.03088	6.53602	6.15278	9.86381	13.8477	4.94009	4.89718	5.37289	8.90908	7.8405	436.869328446064	436.842815294448	439.879927763263	441.763798442276	2	2	0.436443	good	optimization.errror	0.0833333	3.14268					0.442469	0.0670222	0.283343	0.260813	3.25418	0.90699	1	#NUM!	5.92314	3.7904
Abcc5	0.0618295	0.0406687	0.130926	0.062858	0.048808	0.0459422	0.0608317	0.0580996	0.0409168	0.0673122	0.0592966	0.0710978	4.32665	2.88298	6.20995	3.03167	2.54484	3.13327	3.01053	3.84846	3.71	4.00799	3.5392	3.81885	308.561194069683	320.307252134801	317.937745003148	324.044252201386	1	1	0.987702																	3.67203	0
Abcc6	2.96308	2.59161	4.00997	4.37167	3.10305	3.67002	3.76964	2.01487	3.75965	3.10397	2.94109	2.59468	28.3893	41.5082	34.7659	42.0617	55.7231	37.768	44.8001	29.2478	28.2894	32.8788	46.4655	27.7479	469.653176453288	475.328627623959	474.776658373441	481.384298903942	1	1	0.878299																	37.4705	0
Abcd1	0.387475	0.366743	0.573827	0.548325	0.42861	0.502646	0.513329	0.263807	0.405067	0.319711	0.305768	0.370963	1.36843	1.21615	1.95863	1.73524	1.67501	1.45328	1.53089	1.06203	1.21502	1.02974	1.13547	1.26919	329.697751819605	330.110774954679	333.11483439201	336.451367104514	1	1	0.492926																	1.38742	0
Abcd3	2.33036	1.92244	1.97923	4.02268	3.57615	3.41197	3.85568	2.05699	3.88937	2.50528	3.31846	2.26435	29.5203	22.1376	12.2105	33.1111	37.6189	43.3224	29.9175	25.3662	27.3465	19.5946	29.5705	26.6727	480.33155343853	480.24477939632	481.689638649379	485.69116322587	2	2	0.398601	good	optimization.errror	0.0833333	3.38493					2.539	0.0818749	1.01343	0.311278	8.15197	1.4733	2	0.643124	25.5546	10.1946
Abcd4	0.325764	0.243754	0.441285	0.366781	0.244492	0.287546	0.555428	0.151516	0.474791	0.364795	0.407922	0.445511	2.851	2.57837	3.35237	2.76367	2.13136	2.19971	3.90742	2.8216	3.19151	3.29302	3.19992	3.66097	328.078366437661	334.66491606165	333.991845095623	340.771518269526	1	1	0.916697																	2.99591	0
Abce1	0.358185	0.654816	0.334265	0.317984	0.313654	0.508363	0.446986	0.6944	0.699537	0.839942	0.599151	0.262783	8.32943	9.66732	3.84378	5.4576	5.20051	6.24511	4.63284	9.22119	10.8777	12.4467	6.09811	5.31604	425.281951273884	408.699644025487	419.809194341908	414.030040554324	2	2	0.931354	good	nonidentifiable	0.677822	3.01327					0.346065	0.396994	0.342512	0.32902	16.2325	2.33571	1	1.81174	5.05855	4.77631
Abcf1	0.803337	1.04184	0.918986	0.979001	1.08343	1.40756	1.31072	1.50354	1.39048	1.51361	1.23841	1.00191	3.744	4.23845	3.57154	3.65586	5.21516	4.64835	4.92709	5.9388	5.37422	5.72317	4.88043	4.0957	341.657637306556	342.595236481834	345.085130623104	348.815080761555	1	1	0.5453																	4.66773	0
Abcf2	0.293623	0.34685	0.297082	0.352564	0.341755	0.426003	0.402404	0.448025	0.452748	0.487135	0.391677	0.297625	2.5203	3.24648	2.34482	2.53689	3.32488	2.97811	2.99455	3.68681	3.67535	3.21852	2.88935	2.70936	316.961765161018	323.986312577025	323.913899994625	330.232484192052	1	1	0.941557																	3.01045	0
Abcf3	1.63154	3.42503	1.5365	1.49603	1.58145	1.86645	1.86064	1.37724	2.68051	2.69648	1.64414	1.4191	21.89	35.9029	16.374	15.2826	19.7477	16.7044	21.0152	20.6505	28.1269	24.9991	16.8422	18.9212	375.798555991804	381.205860099324	382.287023577796	386.059853210133	1	1	0.899384																	21.3714	0
Abcg1	0.121435	0.0804987	0.307937	0.138262	0.0972701	0.093159	0.0992893	0.102788	0.114731	0.105689	0.130192	0.118954	0.689302	0.738772	1.152	0.655317	0.733492	0.681127	0.629488	0.693116	0.568011	0.777218	0.714651	0.605588	313.776494567695	321.482435156119	321.339764835827	327.543295556838	1	1	0.956913																	0.71984	0
Abcg2	0.569789	0.466329	0.411029	0.489332	0.589777	0.562631	0.765469	0.725358	0.70977	0.911359	0.595368	0.534465	7.83421	5.71407	4.08226	6.4224	7.57925	8.52542	7.8257	9.66888	7.97543	9.09378	7.83958	8.36348	378.634870308197	378.537812666244	384.108745956344	384.203334669294	2	2	0.482351	pass	optimization.errror	0.0833333	7.36314					0.466775	0.523169	0.274911	0.549791	14.4242	2.61523	1	3.05873	5.91565	3.48154
Abcg3	0.253046	0.147359	0.558365	0.191624	0.163743	0.147827	0.146841	0.216108	0.1929	0.227257	0.200305	0.173236	1.8076	1.11012	2.40955	1.1673	1.21602	1.41826	1.06807	1.50196	1.24426	1.49699	1.34775	1.38097	337.756872025468	345.753863789791	344.579171764516	351.831051380537	1	1	0.950367																	1.43074	0
Abcg5	0.587479	0.470166	3.22147	1.52043	2.34496	3.03204	2.79	0.845634	0.747168	0.227247	0.69465	0.882388	13.2524	11.081	61.7067	9.51073	29.8605	43.625	42.4962	24.9506	9.54576	7.88457	11.0836	10.3356	611.929261223054	445.006082081133	514.10606406558	450.031648773279	2	2	0.925033	good	optimization.errror	0.0833333	1.81045					0.624322	0.100329	2.09672	0.115969	7.68103	0.37299	2	0.142507	9.44615	31.7081
Abcg8	0.455386	0.368772	2.3267	1.15564	1.51277	1.70071	1.75573	0.669966	0.487424	0.216417	0.670462	0.822999	3.75608	3.0815	15.8488	6.7672	11.7741	15.3414	13.7175	4.82727	3.4527	1.69385	6.0221	4.53357	521.809520168609	427.97948164693	468.69031862816	434.237543807611	2	2	0.958074	good	optimization.errror	0.0833333	3.62083					0.542505	0.0964722	1.19412	0.130377	7.60678	0.511806	2	0.162773	4.03982	8.88754
Abhd1	1.14064	1.10114	1.0203	1.72948	1.34847	1.53354	1.69223	0.815953	1.99269	1.46386	1.65158	1.48076	2.37554	1.87125	2.27336	4.11921	3.74986	2.54923	3.3773	1.62034	3.7176	2.84123	3.40644	3.24912	322.936292849043	332.988837791395	332.225011697388	338.618277184816	1	1	0.983698																	2.92921	0
Abhd10	0.447838	0.446975	0.646656	0.545634	0.396122	0.513322	0.465403	0.418395	0.485747	0.50092	0.41347	0.505564	0.878558	0.929499	1.44968	1.53936	1.10901	1.6925	1.36529	1.46656	1.10956	1.07462	0.97477	1.31625	295.936525984195	306.150664875293	302.540135323328	311.392405802236	1	1	0.958487																	1.24214	0
Abhd11	0.134199	0.129396	0.195326	0.085754	0.0887818	0.105703	0.109351	0.195618	0.208661	0.220393	0.22911	0.121833	9.57659	12.2162	11.7265	11.4008	16.0688	11.1343	14.9777	14.9477	15.5623	13.8985	12.9691	12.3924	293.245339026383	301.601709658135	298.87802027204	306.873842007011	1	1	0.929153																	13.0726	0
Abhd12	0.632115	0.467537	0.688989	0.616339	0.387347	0.434496	0.456125	0.492608	0.600735	0.5837	0.527955	0.456557	3.18735	3.63963	4.18478	3.17372	3.0552	3.6133	3.50296	3.80197	3.10697	3.70108	3.08086	3.15558	341.441534407973	352.231802662783	350.690872319192	358.309583281072	1	1	0.985646																	3.43362	0
Abhd13	0.737431	0.771084	0.631789	0.619974	0.699822	0.74411	0.773132	0.909661	0.780605	0.946837	0.738476	0.611633	1.9456	1.75926	1.58973	1.60942	2.00196	2.23077	2.02639	2.77735	1.84991	2.27567	1.59316	1.80057	340.198651488865	347.79746498369	346.285559007193	353.786500836842	1	1	0.933555																	1.95498	0
Abhd14a	0.535285	0.191219	0.285834	0.354632	0.316781	0.324978	0.483336	0.209432	0.859798	0.417969	0.71916	0.437784	2.32422	2.08822	1.28742	1.66053	1.58779	1.24601	2.04722	1.55237	2.72364	2.6155	3.22668	1.69218	307.415667243442	302.622879934123	307.301687719969	308.727194595009	2	2	0.809921	good	nonidentifiable	0.754035	2.17752					0.308425	0.144442	0.309364	0.315904	17.6889	1.81203	1.66187	0.744976	1.44568	1.39513
Abhd14b	2.68627	1.65243	2.70845	2.6193	2.02837	2.94571	2.53571	2.24132	3.35755	2.0672	2.69255	2.45167	25.2344	16.1211	27.4385	28.2718	28.3907	39.4895	29.7726	25.1382	18.9546	17.928	33.4029	21.9148	389.399308462401	400.438210380189	390.772931859593	399.577489977113	1	1	0.660786																	26.0048	0
Abhd15	0.907098	1.00013	1.37533	1.55505	1.44639	2.01589	2.62269	1.04361	1.69641	1.10687	1.44245	1.31566	0.66866	1.19835	0.867165	0.678288	1.36375	0.996777	2.08882	1.17272	0.685564	0.329498	1.11986	0.363516	356.049461561379	355.002305315139	357.292113800916	361.358412919337	2	2	0.512212	good	optimization.errror	0.0833333	5.40905					1.17723	0.0951395	0.789973	0.341929	10.0999	1.09786	2	0.60111	0.773683	0.51891
Abhd16a	0.0505893	0.0028796	0.129716	0.0419421	0.0481429	0	0.19533	0.00634551	0.0352959	0.0205043	0.0351168	0.0804998	2.91452	4.50137	3.22789	4.35133	3.69435	4.08385	3.96552	3.52219	4.37547	4.59137	4.68982	4.44645	277.921971217529	289.256647923428	285.694856383094	293.741848386328	1	1	0.976236																	4.03034	0
Abhd17b	0.886598	0.550785	0.583987	0.630691	0.52227	0.592901	0.670405	2.1441	0.705329	1.69836	0.855431	0.449898	2.47688	1.26315	0.934417	1.45782	1.39541	1.27944	1.30738	7.04538	1.72315	3.18797	1.6663	1.29093	408.553676364186	391.070736168499	398.688791772041	397.426843831873	2	2	0.939853	good	optimization.errror	0.0833333	2.37189					0.571563	0.0896486	0.553145	0.405884	14.462	1.03994	2	0.585151	1.35178	1.30755
Abhd17c	1.39236	1.01789	1.31563	0.870367	0.646126	1.05224	0.876532	0.90455	1.09307	1.16415	1.19897	0.982111	3.06409	2.4397	3.38999	2.38542	2.20909	2.68531	2.12041	2.4181	2.14244	2.41105	2.72682	3.0932	364.993196802768	372.52362447082	372.20716073013	378.858860739325	1	1	0.951229																	2.59047	0
Abhd18	0.311258	0.382242	0.386895	0.420714	0.340121	0.377059	0.38502	0.231426	0.370391	0.290835	0.293269	0.297778	1.82071	1.46663	1.81245	1.93088	1.95985	2.49946	2.06871	1.3394	1.7614	1.46695	1.57778	1.92828	342.946742207467	350.980967419346	350.039281911513	357.32785183969	1	1	0.954571																	1.80271	0
Abhd18.1	0.311258	0.382242	0.386895	0.420714	0.340121	0.377059	0.38502	0.231426	0.370391	0.290835	0.293269	0.297778	1.82071	1.46663	1.81245	1.93088	1.95985	2.49946	2.06871	1.3394	1.7614	1.46695	1.57778	1.92828	342.946742207467	350.980967419346	350.039281911513	357.32785183969	1	1	0.954571																	1.80271	0
Abhd2	0.178849	0.271111	0.704311	0.240525	0.342356	0.262393	0.174136	0.333537	0.297704	0.44848	0.26138	0.219644	1.02372	2.06503	2.92866	1.95381	3.11656	2.05959	2.16699	1.77366	2.14242	2.27322	1.90573	1.61199	398.383671112017	404.643449549022	403.261271531454	410.65524453859	1	1	0.882494																	2.08511	0
Abhd3	0.173444	0.167713	0.162635	0.19833	0.149101	0.168018	0.24908	0.174563	0.21692	0.259858	0.127242	0.183245	4.35076	4.34587	3.04792	2.5894	3.16227	4.43237	4.87694	5.61965	4.56411	6.7292	3.84262	4.00581	348.542687980778	350.047362708718	350.899321628026	355.983190849266	1	1	0.554543																	4.29724	0
Abhd4	0.389085	0.469557	0.499652	0.572022	0.287603	0.388792	0.41824	0.276833	0.444859	0.331836	0.480583	0.436758	3.99949	3.65002	4.76144	5.25548	3.19133	3.47449	4.48093	2.51123	3.32649	2.86914	4.36045	4.9395	321.624784571173	327.666640506988	326.862308813204	334.022319156794	1	1	0.889932																	3.90167	0
Abhd5	1.01959	0.259047	0.340284	0.266094	0.149201	0.228573	0.297465	0.630428	0.391922	1.19622	1.02402	0.178597	5.45803	1.86644	1.593	2.35718	1.72035	1.85159	1.43975	4.68322	2.57134	5.54758	4.90381	2.15223	415.597839944956	385.967135617432	406.745321156574	388.592335911594	2	2	0.787929	good	optimization.errror	0.0833333	3.02642					0.231495	0.214043	0.468711	0.209194	18.8317	0.621061	1	0.476632	1.54488	3.12432
Abhd6	0.261674	0.27052	0.142742	0.198059	0.404986	0.78668	1.09815	0.393589	0.418898	0.285162	0.23337	0.195831	1.71573	1.81762	0.812483	0.956388	1.84366	4.0892	6.34922	3.64538	2.09261	2.16626	1.74151	1.46273	427.829620352457	374.275902566236	403.629393724743	380.042086284514	2	2	0.947004	good	nonidentifiable	0.138918	3.69221					0.221138	0.091856	0.405696	0.199995	11.1816	0.570908	2	0.248363	1.39357	2.55306
Abi1	1.04264	0.95162	1.45759	1.10545	0.689386	0.828344	1.01285	1.00545	1.04254	1.18577	1.02879	1.0529	5.69704	4.78101	5.26267	5.79531	5.70201	6.80975	5.3958	4.0376	4.99914	3.63666	3.76602	3.80196	396.948538346892	405.558465911421	398.890973895407	405.953288943135	1	1	0.712654																	4.97375	0
Abl1	0.849241	0.78184	0.93938	1.00179	0.704687	0.798218	0.895162	0.626949	1.04015	0.937657	0.776354	0.627451	3.02204	2.97338	3.38811	3.88338	4.36383	3.32645	3.77863	2.68357	3.13386	2.79416	3.4601	3.2262	383.642480395618	395.998690043524	391.519898030405	400.366265655282	1	1	0.978683																	3.33614	0
Abl2	0.350202	0.31824	0.466084	0.466164	0.271382	0.299969	0.339258	0.334101	0.455495	0.393457	0.37193	0.285267	1.00803	0.878928	0.710022	1.41126	0.981173	1.08413	0.871774	0.890599	0.975087	0.72333	0.799657	0.962956	365.582989353436	376.884877948089	373.491268005542	382.241339277842	1	1	0.977583																	0.941412	0
Ablim1	0.264408	0.672869	0.333234	0.253946	0.122485	0.203135	0.127223	0.0644187	0.565362	0.538037	0.377405	0.243166	4.32936	2.44171	3.9104	2.52827	1.57174	1.66466	2.20165	1.67287	2.08106	4.54938	4.40458	3.61594	451.867182324487	406.114983656354	431.288143774448	411.18421898938	2	2	0.92653	good	pass	1.04755	0.709295					0.171257	0.170287	0.351905	0.155066	20.1056	0.675294	1	0.372037	1.54122	2.74654
Ablim3	0.733139	0.540729	0.40045	0.489864	0.184635	0.266756	0.450445	0.92543	0.960525	1.13141	1.36677	0.26225	2.49824	3.94039	2.83432	5.37796	3.27598	2.60228	1.51018	3.6244	7.11929	3.85186	5.72971	1.72683	491.568439595051	449.862882250293	495.554662108446	448.587903928057	4	4	0.654186	good	pass	2.14314	1.32877	0.563109	0.651148	20.7179	4.78443	0.235409	0.237173	0.887943	0.154219	19.1389	0.446758	1	0.354922	2.90468	1.68162
Abracl	0.170418	0.133667	0.244045	0.222535	0.157746	0.151441	0.125633	0.148826	0.148564	0.135969	0.161385	0.208875	1.36501	1.01994	2.37013	1.63602	1.58395	1.3951	1.26193	1.45984	0.944044	1.07982	1.29122	1.42705	259.524920698586	267.913416213186	266.465797131266	274.084302986705	1	1	0.955224																	1.40284	0
Abraxas1	0.371079	0.342531	0.451787	0.545535	0.391828	0.513109	0.529192	0.366668	0.451453	0.412586	0.419814	0.414221	2.17021	2.02711	2.65994	2.73977	2.53806	2.5026	3.0739	2.12141	2.50756	2.62947	2.14941	2.94913	304.916910744037	316.594425757026	314.135766204071	322.866830922722	1	1	0.98717																	2.50571	0
Abraxas2	0.26534	0.198338	0.39224	0.296537	0.227668	0.293233	0.313853	0.264202	0.255614	0.27441	0.346194	0.343961	2.38482	2.1983	2.48085	2.16224	1.86034	2.53164	2.12193	2.29356	1.92979	2.0481	2.22318	2.46794	320.560702226725	332.394866564294	329.588010400011	338.742561862281	1	1	0.986423																	2.22522	0
Abtb1	0.86134	0.368327	0.82109	0.996854	0.534238	0.628278	0.820379	0.770838	0.508034	0.481418	0.844366	1.04732	2.11077	2.07975	3.86279	4.27331	5.09945	2.88688	4.17593	3.42697	1.75287	1.6667	4.53357	3.6037	328.245722023275	336.217380051431	333.813343832809	339.409328934754	1	1	0.922386																	3.28939	0
Abtb2	0.781272	0.64945	0.870492	0.952399	0.248806	0.197073	0.292559	0.514447	1.05665	0.970521	0.982286	0.513053	0.879679	0.541312	0.569679	0.745144	0.282006	0.0881039	0.286856	0.420184	0.609072	0.733883	1.29316	0.962894	482.984880678534	406.821157622267	462.132594290742	412.83067622146	2	2	0.952789	good	optimization.errror	0.0833333	2.95149					0.233954	0.232719	1.02641	0.118178	21.0872	0.319185	1	0.268749	0.197673	0.865864
Acaa1a	1.15687	1.37934	1.87602	3.43493	2.60761	2.42484	2.5059	0.929331	1.69913	1.07058	1.14662	1.32551	25.5907	20.6127	34.6569	46.3411	43.0528	57.4319	38.7154	21.9291	19.305	20.6542	18.237	23.6654	461.890349597117	409.874022135218	427.121131439101	415.718995061115	2	2	0.948785	good	nonidentifiable	0.0907335	8.53973					1.17473	0.0961632	1.58717	0.158451	6.90633	1.09826	2	0.380553	20.3213	27.4386
Acaa1b	17.889	16.9182	3.84652	30.152	36.9682	34.4954	31.055	8.46522	26.1278	7.08281	19.9781	14.4985	81.5637	83.209	16.0664	68.1592	147.542	106.446	124.81	58.8516	58.7268	35.5338	126.508	50.2653	562.585696459444	525.85667690353	546.05268251147	527.974129086845	2	2	0.742424	good	optimization.errror	0.0833333	2.95034					16.9048	0.117348	16.5209	0.202272	7.27608	1.12332	2	0.472129	64.0705	62.5845
Acaa2	1.94073	1.73038	1.88313	3.70115	3.08724	3.69777	3.68784	1.9881	2.68112	1.83985	2.2544	1.88817	47.0369	47.8159	21.8443	52.9126	59.9134	50.3194	58.0708	53.6619	45.1596	33.2065	46.8373	46.9686	441.046784472642	439.592231862662	448.120213630461	442.465594241398	2	2	0.576367	nonidentifiable	nonidentifiable	4.63263	1.41896					2.029	0.12399	1.29369	0.370082	7.88792	1.39844	2	0.794995	42.1717	12.4875
Acaca	1.20825	1.74756	0.978392	2.21729	1.25934	1.03322	1.07832	1.00135	2.54361	2.68639	1.31283	0.848589	5.52285	6.88543	3.22962	9.90316	5.79869	4.15331	4.01241	8.00152	8.13178	8.39756	8.37645	6.82594	501.71634139799	485.512507681141	509.729155066181	491.145279384141	2	2	0.94328	good	nonidentifiable	1.40444	1.45747					1.19043	0.0928411	0.900812	0.296267	16.2995	1.78584	2	0.970647	5.08536	3.37624
Acacb	0.71286	0.318666	0.37143	0.738992	0.342484	0.212671	0.248422	0.738474	1.64337	2.88271	2.40498	0.5849	2.71664	4.98851	2.81737	14.8321	7.50203	2.01537	1.86436	3.19773	11.2393	13.1807	19.6841	9.43578	620.197668281209	519.293884772561	583.013031386732	523.512011248043	2	2	0.891781	good	pass	1.40839	0.512413					0.349242	0.138172	1.52015	0.18953	17.41	0.535351	2	0.227771	2.87276	10.4148
Acad10	0.27474	0.202779	0.358663	0.348741	0.313612	0.458197	0.551165	0.24229	0.353244	0.361133	0.34918	0.245599	1.82993	1.39542	2.32297	1.87977	2.14905	2.81744	3.23831	1.64231	2.10635	2.21606	2.83601	1.68558	352.927748236564	359.068655372224	360.017663865735	365.42476303172	1	1	0.92833																	2.1766	0
Acad11	0.779925	1.21034	1.17435	1.5681	1.47384	1.52193	1.77758	1.02596	1.14962	1.01174	1.04871	1.11193	13.3741	12.3068	9.06942	16.0514	19.8733	22.2471	18.6775	16.1914	13.9143	11.9031	13.5411	15.0853	439.574430602043	434.273757860992	439.510315240157	440.620517038632	2	2	0.843585	good	nonidentifiable	0.163875	6.38195					1.03519	0.0779661	0.521011	0.258884	8.43751	1.4565	2	0.516401	13.0942	6.57756
Acad8	1.20559	1.47783	1.30407	1.09932	0.741877	0.769301	0.883462	0.655284	1.0245	0.954609	1.58282	1.70504	11.2265	8.18008	10.2443	10.9358	7.07547	7.42836	7.26039	7.15551	8.96567	7.70327	12.6684	15.7775	379.65369836384	359.563268289502	374.965287040299	365.142907564682	2	2	0.941683	good	nonidentifiable	0.106325	9.86833					0.772086	0.121792	0.763328	0.191484	22.2644	0.93333	1.3543	0.470515	6.74054	6.65977
Acad9	0.343507	0.417657	0.465589	0.404832	0.338893	0.411272	0.450911	0.322883	0.469928	0.427326	0.369228	0.363875	4.64832	4.34299	3.65169	4.14691	3.74882	4.26747	3.47379	3.38879	4.55828	3.80819	3.82307	4.68536	320.700000484355	332.661879684511	329.171036087596	338.372397196402	1	1	0.983145																	4.04531	0
Acadl	0.432767	0.376821	0.70769	0.863019	0.763545	0.804413	1.00654	0.695026	0.452451	0.406955	0.650106	0.732386	5.81031	4.99704	3.55864	6.52051	6.52466	8.06701	7.24711	6.80414	5.40592	4.20659	5.24049	7.3334	382.221914351258	381.942703435013	388.934787230822	386.882420885458	2	2	0.503876	pass	nonidentifiable	0.556304	2.63552					0.543246	0.0796662	0.253756	0.30507	7.99442	1.2052	2	0.402746	5.18369	2.36938
Acadm	3.38514	3.21537	5.55226	7.16614	3.42002	4.66136	7.32008	3.03107	4.18304	3.40336	4.70452	4.42972	15.9967	13.2611	19.5944	21.7438	17.3563	22.3525	23.6214	14.2864	15.7668	11.4968	15.1304	18.9361	401.612735780001	407.90708693094	406.868048415772	414.118551706393	1	1	0.895138																	17.4619	0
Acads	0.420551	0.38472	0.388578	0.546907	0.503304	0.555378	0.65681	0.393538	0.52928	0.549509	0.542057	0.524171	5.41972	6.71047	3.46609	5.57059	8.97455	4.9603	7.4243	6.13005	5.40117	4.30807	7.21612	5.62386	333.69248600834	345.159213471628	342.669787231416	351.18026662935	1	1	0.98558																	5.93377	0
Acadsb	1.99524	0.923609	1.46411	1.03244	0.810675	0.975759	1.22422	1.92101	1.37093	2.573	1.91508	0.855877	13.877	13.066	8.87779	12.5883	10.883	11.1864	9.77682	12.7947	17.5654	17.6495	13.2206	14.1634	410.401476031577	404.46454198768	409.369498819111	409.318843503909	2	2	0.815827	good	optimization.errror	0.0833333	3.09539					1.03002	#NUM!	0.671844	0.230078	18.082	#NUM!	1	#NUM!	9.92946	6.4724
Acadvl	2.34374	2.44243	2.08599	2.71152	2.87414	2.59983	3.34792	2.88944	3.06835	3.1458	3.03809	3.21638	34.5579	36.5801	28.9798	38.0126	40.0439	36.5941	42.0801	42.8443	39.5693	35.7354	39.0571	43.9753	375.299128135607	385.22567231324	384.161588860696	391.04349133867	1	1	0.981093																	38.1692	0
Acap1	0.0733178	0.0945955	0.116201	0.0640891	0.049935	0.0632739	0.0657167	0.0605428	0.0599226	0.0813662	0.092847	0.0442527	1.36204	1.65628	2.39271	1.35103	1.5003	1.11668	1.28521	1.30593	1.32704	1.6002	1.84054	1.11726	270.889233301379	281.915187081428	279.431934819798	287.801914696396	1	1	0.982116																	1.48793	0
Acap2	0.326919	0.361503	0.500035	0.33793	0.286205	0.338191	0.375936	0.273398	0.430289	0.369505	0.32102	0.26271	1.65097	1.54021	1.77318	1.56559	1.51595	1.56095	1.54999	1.27946	1.51189	1.61811	1.32714	1.61775	367.19746737309	379.527385809145	376.485885739001	385.499528142744	1	1	0.988313																	1.5426	0
Acap3	0.250309	0.247892	0.401103	0.295445	0.305877	0.294351	0.346057	0.392813	0.378467	0.30127	0.189113	0.281025	0.962108	1.49273	1.3249	1.01379	1.39454	0.85942	1.24081	1.47178	1.74526	1.42251	1.19026	0.89606	287.139400555941	296.271690480532	294.610267004135	302.627798199163	1	1	0.966469																	1.25118	0
Acat1	1.80504	2.14749	1.78176	1.9112	1.72287	2.02793	2.94627	1.73726	3.03061	2.37123	2.08872	1.99548	17.7286	17.1536	9.04736	14.5528	12.8113	17.9771	19.7713	15.7911	17.1	13.0007	14.4665	16.0339	403.830043953767	411.832860874456	413.096016341289	417.868241228997	1	1	0.971902																	15.4529	0
Acat2	1.24206	0.37632	0.421545	0.620734	0.66163	0.587602	0.700728	0.639075	1.20751	1.19639	1.99779	0.698653	8.89136	4.7848	3.14678	6.04716	5.67443	5.03552	4.51773	5.59582	7.34235	6.33896	12.4858	6.44509	393.342092107298	375.122707032777	393.071956755549	381.478814731498	2	2	0.959781	good	pass	1.79959	1.03799					0.602927	0.119328	0.668422	0.249219	18.2885	0.981995	2	0.504564	4.73931	4.24408
Acat3	6.10505	5.34639	6.47787	4.6272	2.85341	3.36819	4.07531	1.68743	5.17572	4.58732	3.78964	5.37564	69.4227	62.3801	66.1392	47.4599	49.4569	58.499	54.848	45.5857	51.9017	55.6874	43.626	48.3739	459.036245550768	458.235072117942	467.229055264598	464.569507491901	2	2	0.580319	nonidentifiable	good	10.0814	1.00247					3.01639	0.337696	2.97463	0.349285	22.3022	0.866022	1	1.02319	49.9101	9.13889
Acbd3	0.561996	0.762204	0.641237	0.568684	0.42102	0.545299	0.690833	0.520998	0.712664	0.748129	0.535186	0.503576	2.02281	1.86618	1.72032	1.46632	1.31673	1.39003	1.64375	1.57546	1.87988	1.97178	1.39784	1.65866	341.170117988808	350.651536077308	349.093513090422	356.125488927476	1	1	0.972452																	1.65915	0
Acbd4	2.50028	2.9258	2.42333	2.65539	2.05331	2.07937	2.58288	1.17416	4.34328	2.84002	2.3223	2.37128	13.7187	17.9702	14.8566	11.0042	16.2653	8.09022	13.1121	7.42841	11.5084	9.83332	14.9334	12.4203	353.970868641764	360.648476356624	358.720982259244	365.691321613914	1	1	0.883908																	12.5951	0
Acbd5	2.27437	2.85294	2.89852	4.00032	3.34677	3.13859	3.4371	1.67568	2.69506	1.89569	2.29165	2.47432	8.24439	7.17668	6.38468	10.0109	10.7422	13.6318	9.48463	6.35904	6.51735	4.8472	6.11037	7.44761	437.15628456571	426.861675437162	428.918375387789	431.561229938649	2	2	0.685494	good	nonidentifiable	0.565664	1.71134					2.19491	0.088941	1.46694	0.251965	5.87078	1.26923	2	0.644629	6.56622	4.29041
Accs	0.184764	0.120649	0.377649	0.411576	0.158491	0.199883	0.148123	0.168833	0.148962	0.132581	0.256879	0.313252	0.917839	0.559757	1.83145	1.64368	0.985104	0.979477	0.842926	0.750298	0.683732	0.641848	1.0043	1.34853	308.423064510907	302.547791308164	307.581593566184	308.9038989188	2	2	0.850798	good	nonidentifiable	0.777473	1.87364					0.144145	0.259866	0.175343	0.266324	1.39913	1.5415	1	0.845099	0.666079	0.758717
Acd	0.215688	0.29839	0.406123	0.243893	0.252504	0.350006	0.331418	0.295635	0.26003	0.374116	0.388817	0.37683	3.51356	4.52957	4.46121	3.7752	3.76954	3.36056	3.94169	4.06312	4.0902	4.09786	4.63213	4.18684	277.64344985697	289.360375758505	286.416976170842	295.659480613817	1	1	0.984815																	4.03512	0
Acer2	0.0203677	0.019244	0.0467537	0.0158535	0.0195954	0.0279164	0.0385457	0.0339625	0.0275539	0.0258117	0.0257638	0.0343105	0.725118	0.826469	0.724698	0.784022	0.900552	0.801222	1.29377	1.22114	0.884266	0.869277	0.960601	1.08891	285.158006871109	294.199655882178	291.648107478179	300.310743919514	1	1	0.952055																	0.923337	0
Acer3	0.284432	0.380396	0.493987	0.35768	0.262172	0.26348	0.297321	0.2674	0.419354	0.411946	0.281547	0.257146	1.48488	1.64585	1.45646	1.39165	1.3569	1.40642	1.55197	1.25189	1.35742	1.3495	0.997301	1.52047	358.789926698133	370.049692906086	367.966783437013	375.850677564847	1	1	0.986237																	1.39756	0
Acin1	2.26154	2.1505	2.58765	2.46727	1.8652	2.16839	2.01774	1.86684	2.4273	2.78899	2.34295	2.14368	19.4542	18.0318	23.2793	27.8785	21.353	17.7085	16.66	15.667	18.1349	20.2745	22.3387	22.6705	400.92399725933	411.107766723897	408.3263159303	416.472226367968	1	1	0.969686																	20.2876	0
Acly	3.36021	1.66744	1.16701	3.19611	1.62857	3.6909	1.65272	0.779571	7.18415	4.16263	5.03161	1.36267	47.05	30.5998	13.7295	49.3789	30.7879	20.7467	12.5503	13.6148	65.2206	36.3979	68.5715	30.9934	554.439340518935	525.429718950869	536.350889276032	528.715669521067	2	2	0.834965	good	pass	1.60592	0.616344					1.99567	0.118022	3.24659	0.250928	18.328	0.814116	2	0.343692	21.6868	29.3287
Acmsd	0.120709	0.186857	0.238818	0.0971357	0.127625	0.205658	0.164584	0.227147	0.598871	0.683851	0.278361	0.100355	1.31018	0.937326	1.07563	0.888802	0.761703	0.703348	0.670693	1.07018	2.92748	2.6411	1.90478	1.57793	453.937115966617	351.650404203797	398.359280388643	358.006511858206	2	2	0.96	good	pass	1.11613	0.843677					0.142194	0.153364	0.369478	0.149046	16.0905	0.788021	2	0.287802	0.729431	1.71734
Acnat1	3.61138	7.8967	5.48554	4.38448	4.19187	4.22463	4.78958	1.41942	6.88443	3.96388	3.03718	4.9525	19.6147	16.7355	12.2837	10.3955	11.9836	11.5594	11.3753	8.09835	13.6523	14.8003	11.8579	16.5176	412.167921545652	417.789755931467	414.874548667275	423.28733520117	1	1	0.756211																	13.2395	0
Acnat2	0.29456	1.15968	3.21619	0.580626	0.340208	0.342819	0.617106	0.284056	1.65569	1.09286	0.926052	1.95745	2.295	3.2037	12.8776	1.49962	0.937877	1.10971	1.06913	1.13034	4.70158	4.20939	3.52144	7.13784	444.854746488896	381.271071654862	421.346555895767	382.546675390821	2	2	0.654256	good	optimization.errror	0.0833333	2.37292					0.285547	0.458123	1.62422	0.155031	21.4425	0.506392	1	0.397744	0.867607	4.92475
Aco1	0.838489	0.984179	0.889349	0.962661	0.996793	1.18723	1.38218	0.899754	1.6431	1.1364	0.920433	0.683174	10.5818	10.3065	7.27143	9.15716	11.8541	11.8535	13.8377	11.4999	12.9454	11.0082	9.85569	9.83102	416.157331540014	420.041070114826	422.104574807622	426.397178405648	1	1	0.832966																	10.8335	0
Aco2	0.651568	1.00629	0.818624	0.962572	0.94787	1.3272	1.45176	0.77511	1.24833	1.00475	0.813493	0.660094	14.8134	20.709	13.6204	18.6163	26.0182	21.8659	28.7528	17.2633	24.1039	16.5599	15.2727	15.5668	419.706081234071	419.188251705385	421.980325919905	425.544359463474	2	2	0.48517	good	optimization.errror	0.0833333	3.90657					0.793625	0.0982197	0.465422	0.307892	11.0455	0.959556	1.60303	0.558223	15.8028	9.26351
Acot1	0.0439252	0.111595	0.0368925	0.0710133	0.13319	0.287875	0.336344	0.08595	0.227659	0.0451864	0.138198	0.0887754	0.851527	1.6179	0.231101	0.569453	0.816062	1.47596	2.32392	0.927626	0.882373	0.373287	1.59205	0.699146	273.514617584142	279.672479431421	281.643836778018	285.63804257982	1	1	0.938519																	1.03003	0
Acot12	1.38038	1.19098	2.07579	3.08317	2.38475	2.78305	3.14764	2.62511	1.58462	1.22543	2.24103	2.07558	11.9455	6.53754	11.5634	17.2408	18.4994	22.9241	22.6499	16.8342	12.4918	7.80808	15.3893	14.413	461.864200843919	447.991407333594	459.11317192883	453.955555897999	2	2	0.947414	good	nonidentifiable	0.175109	4.29392					1.66466	0.0756313	1.14078	0.222153	8.53769	0.913154	2	0.285863	12.1617	8.3161
Acot13	0.545914	0.660687	0.654824	0.772834	0.678834	0.814395	0.653295	0.342482	0.701402	0.500527	0.463516	0.570162	2.52468	2.60169	2.28716	2.53987	2.87637	3.07111	2.41423	2.3138	2.15059	1.62677	2.3559	2.89887	299.200663358443	307.681464681925	307.28472864338	313.200175839992	1	1	0.968171																	2.47175	0
Acot4	0.288686	0.952521	0.540511	0.724167	1.93335	2.76102	1.76994	0.352934	0.913716	0.404076	0.444595	0.881541	0.549574	0.856129	1.27556	0.788484	3.3544	8.09487	5.03209	1.06982	0.921502	0.583415	0.631281	1.81459	539.553754563126	417.834887511331	438.358320075376	417.509023467668	4	4	0.540634	good	optimization.errror	0.0833333	2.06314	0.419953	0.415695	20.6134	1.37918	0.613022	0.176711	1.28143	0.273309	9.15798	0.664834	2	0.293514	0.658813	4.29676
Acot8	0.559207	0.702891	0.556533	0.84573	0.799776	0.788971	0.932234	0.602071	0.883783	0.695774	0.701735	0.743867	2.11888	3.01269	1.70148	2.38166	2.82547	2.47573	2.76508	2.28455	2.894	2.36971	2.1128	2.24528	304.481684270889	315.763078052866	313.959354450815	322.036258244474	1	1	0.9877																	2.43228	0
Acox1	15.3963	7.72746	16.2352	26.3521	20.5082	22.9239	30.2958	21.6346	25.5073	28.4321	23.44	42.4334	93.8524	63.3859	93.8976	139.712	126.242	151.287	149.769	128.222	121.256	160.337	123.238	256.637	553.702329482096	555.292626284155	558.7325641681	560.9581047206	1	1	0.641462																	133.986	0
Acox2	2.60224	2.08271	3.25867	2.78476	1.1225	1.34862	3.49826	2.99623	4.34459	3.88982	4.08502	2.50327	21.5091	14.2988	15.9902	25.0361	11.2205	9.50182	16.7141	24.082	23.1154	20.4051	35.0836	18.5523	478.721028297463	447.301369053984	471.988791067963	453.657476817037	2	2	0.959996	good	nonidentifiable	0.202717	3.8238					1.70594	0.0413619	2.31234	0.151236	19.2711	0.465151	1	#NUM!	11.4238	15.4077
Acox3	0.898233	0.490984	0.551187	0.724652	0.601157	0.272519	0.394431	1.20027	0.39655	0.753528	0.96064	0.543698	6.31583	5.19744	6.25515	16.2587	8.39642	6.74201	5.37373	9.08305	7.95394	8.67298	8.92825	6.49761	380.813117282549	392.110724619803	389.326891429665	397.200563565281	1	1	0.982353																	7.97293	0
Acp1	0.485543	0.503434	0.529455	0.506094	0.459578	0.507115	0.437374	0.416387	0.477212	0.59753	0.43484	0.476157	2.89076	2.73568	3.04166	2.75528	3.07921	2.85584	2.60891	3.1612	2.75258	2.66937	2.5997	3.34877	313.856517628315	326.409889078801	323.37537342104	332.758408389873	1	1	0.989581																	2.87491	0
Acp2	1.21409	1.16304	1.49484	1.12652	0.965712	1.10488	1.24781	0.790349	1.61911	1.70629	1.1864	1.09045	9.67451	6.84599	8.43441	8.30189	7.41471	8.44025	7.70143	6.44327	8.38829	9.48476	8.1545	8.89901	368.508723114204	376.547684271829	377.180535712709	382.476116232652	1	1	0.969012																	8.18192	0
Acp5	0.837336	0.389721	0.421553	0.331955	0.587574	0.587442	0.715624	0.89073	0.70892	0.753547	0.710191	0.381889	6.64816	5.34051	5.87713	3.79654	6.52007	4.09666	6.3878	7.48122	4.77155	5.37406	7.12477	3.58491	321.373649183699	330.803479062356	330.527342301089	336.275147811504	1	1	0.980557																	5.58362	0
Acp6	2.92506	2.47642	3.14924	3.84464	2.76739	2.91489	3.11096	2.08694	3.11945	2.47676	3.23798	2.93157	15.1273	15.2082	12.1247	14.6924	14.4434	15.5173	13.1364	12.3292	13.7069	11.3615	14.7322	12.5871	355.352089876032	366.457178871436	363.788706599947	372.784767294405	1	1	0.981581																	13.7472	0
Acrbp	0.44057	0.425638	0.49141	0.447841	0.359894	0.445811	0.423141	0.235813	0.399045	0.446459	0.502534	0.474231	4.80071	4.77262	4.92565	3.67183	3.74505	3.72302	5.06928	3.25812	3.63273	4.86508	6.14097	4.20066	308.336356702966	317.977531013846	315.598381687774	324.053709892997	1	1	0.966242																	4.40048	0
Acsf2	0.862222	1.0484	0.913514	1.71461	1.06171	1.24936	1.27354	0.571906	1.34603	0.974729	0.870586	0.862229	17.0426	18.1954	11.802	21.2834	25	21.0468	20.9357	17.8662	17.8868	19.3883	14.65	18.0545	415.349102991545	422.255535676147	421.282517930096	428.556754663474	1	1	0.922108																	18.596	0
Acsf3	0.154054	0.152556	0.150795	0.232821	0.154443	0.148013	0.164214	0.114735	0.217632	0.212425	0.187632	0.202026	1.56646	1.90199	1.36336	2.10966	2.08211	1.57206	1.61683	1.36892	1.79624	1.53576	2.19697	2.002	316.340823977241	324.762809843783	324.71972882666	330.658899893267	1	1	0.970154																	1.75936	0
Acsl1	4.99106	2.72815	2.49651	3.28944	2.83158	2.60294	3.7745	7.38729	4.3786	8.48343	5.45086	2.20727	66.4382	50.2342	23.374	49.8356	54.1247	57.2172	52.4168	130.147	79.4637	96.061	93.7431	41.7015	545.223885370324	522.649704629717	535.229649530216	527.121376143674	2	2	0.9019	good	optimization.errror	0.0833333	2.11373					2.62273	0.132889	2.82963	0.221818	16.3159	0.746472	1.11758	0.43077	44.0229	47.4692
Acsl3	1.10871	1.12385	0.993529	0.900275	0.833744	0.829116	0.856401	0.703679	2.21757	1.58978	1.34281	1.00762	4.38685	3.30169	3.60125	2.81022	3.01853	2.99676	2.79192	2.73814	5.42174	5.01507	4.7433	5.01619	393.863614948334	373.623568212763	387.287253729498	379.569024213235	2	2	0.950315	good	nonidentifiable	0.649769	1.68215					0.858184	0.0831258	0.745769	0.227636	17.8117	1.14199	2	0.474579	2.89343	2.44044
Acsl4	1.07412	0.466878	0.585183	0.488234	0.384129	0.422674	0.519799	1.02014	1.06082	1.79984	0.921556	0.448266	5.38217	2.438	1.89216	3.26735	2.49655	1.91512	2.11131	5.17834	4.99162	7.436	4.27829	3.11192	484.329233342015	439.165012896758	466.433189434866	442.197050381503	2	2	0.819951	good	optimization.errror	0.0833333	2.41112					0.415825	#NUM!	0.677944	0.164158	18.0711	#NUM!	1	#NUM!	2.03444	3.31388
Acsl5	2.10266	2.17773	1.42553	2.27174	1.68284	1.12537	2.04072	0.994518	5.43698	3.3334	3.51869	2.31195	26.2644	22.3778	11.8031	26.0465	21.2616	17.193	16.3516	13.047	32.0411	20.6727	29.8898	30.3046	464.430834024873	437.4868768297	460.774396048727	442.117947511939	2	2	0.910147	good	good	3.23065	0.469437					1.55171	0.118429	2.21435	0.243361	17.6749	0.701255	2	0.394645	16.6609	13.5773
Acsm1	2.17494	2.66449	3.63685	2.82714	2.37547	2.27845	1.97251	1.87897	3.06305	3.31089	3.05179	2.48892	26.626	37.1244	33.0812	40.3763	34.968	37.6922	25.7892	26.5799	39.0978	33.7212	36.9396	38.0439	445.617300950567	455.554282273562	454.513836436187	460.855360415826	1	1	0.981216																	34.17	0
Acsm3	0.857631	0.339702	0.799351	0.558833	0.677269	1.07505	1.37552	0.78132	0.562114	0.733904	0.946607	0.661997	13.8597	5.51328	8.47107	9.4055	10.5058	18.6327	19.6803	13.5059	8.86848	8.73477	13.912	10.4752	397.950723599336	401.134330393078	402.525859655932	407.490438053974	1	1	0.761294																	11.7971	0
Acsm5	3.29798	2.20855	3.40094	3.78659	4.3395	4.66135	3.49917	2.75265	2.80296	3.47586	3.34449	2.39218	21.4157	22.3569	22.8048	35.062	44.7265	47.3378	32.5484	27.2535	29.4082	25.9797	27.6105	22.2954	461.333634014317	445.496113899608	451.341456585663	450.912522200185	2	2	0.892212	good	nonidentifiable	0.152205	6.73532					2.73423	0.113706	1.78122	0.209919	8.17855	1.88958	2	1.02475	24.6204	16.0126
Acss2	2.45343	0.632308	0.715854	1.73104	0.992485	0.963504	1.04937	0.603304	4.13518	2.71629	5.19025	1.61693	47.7358	25.6925	13.7138	74.0079	32.6158	23.5553	19.3356	18.8399	39.226	38.284	102.757	73.2176	591.434253242734	491.067961742908	542.936051480303	496.022256863657	2	2	0.922524	good	good	2.11746	0.316123					0.941938	0.0986336	2.88482	0.193712	19.1054	0.944975	2	0.456971	22.2358	47.7012
Acss3	0.458083	0.307832	0.306044	0.617369	0.263343	0.455216	0.787652	0.269633	0.244658	0.227709	0.667981	0.436794	0.87945	0.80364	0.399747	1.20318	0.456825	0.963129	1.09868	0.538432	0.414184	0.408908	0.845482	0.779252	381.043261670375	382.682499282414	384.692805571943	388.863556282757	1	1	0.616564																	0.732576	0
Actb	4.12383	3.59741	4.11661	2.96952	2.80761	3.16684	2.7423	2.70095	10.4017	4.76992	2.92679	2.65396	23.369	25.7157	28.1543	16.9983	17.0445	16.5325	15.7583	19.3334	41.4774	29.0463	28.3437	21.4821	404.066247308095	398.539764708124	399.15737717172	402.83231751283	2	2	0.522376	good	nonidentifiable	1.36259	0.737187					2.98931	0.0804822	2.06379	0.23003	16.4276	#NUM!	2	#NUM!	18.546	11.324
Actg1	1.06226	1.04806	1.27855	1.58707	0.715893	1.80895	1.48426	0.903514	10.3477	2.05639	1.08401	0.646763	6.46525	7.18721	11.9824	6.01234	6.20061	7.5301	6.92316	5.79189	28.7655	12.5004	7.27779	5.88133	411.996344033403	392.456136770724	401.7287714255	396.769793613235	2	2	0.88854	good	nonidentifiable	0.114064	6.59009					1.21663	0.125789	1.17473	0.30934	15.4379	1.07428	2	0.515244	6.19223	5.97345
Actl6a	0.681849	0.738152	0.798631	0.738124	0.572053	0.845582	0.844404	0.79187	0.931549	0.920818	0.868857	0.709854	3.75809	4.51759	3.62605	3.94753	4.27188	4.55892	4.61714	5.45429	4.06755	3.85329	3.87139	4.09915	314.129937373872	325.205773133108	322.603906365229	330.47177288889	1	1	0.981674																	4.22024	0
Actn1	0.677197	0.455879	1.20862	0.931152	0.836342	0.950694	0.799778	0.543009	0.589139	0.606626	0.537438	0.593898	5.01534	3.65815	5.68652	6.16256	6.74173	7.70436	7.4707	6.38824	3.05799	3.94731	4.16913	4.58458	400.860343951994	381.323323008457	392.438109850923	387.253068943763	2	2	0.947433	good	nonidentifiable	0.983022	1.10571					0.552513	0.0811199	0.463464	0.224791	6.40908	1.1973	2	0.520648	4.07773	3.19847
Actn4	0.818059	1.13516	1.0707	1.12735	0.694952	0.814223	0.907084	0.747211	1.58565	1.10774	1.05598	0.819737	8.10101	11.8618	8.64127	9.99892	9.83409	6.19369	9.19194	7.50142	10.9537	9.56894	10.531	9.50086	402.895204260022	409.7634437765	410.066482479993	415.97658517829	1	1	0.942137																	9.32322	0
Actr10	0.442061	0.504628	0.502836	0.45591	0.351882	0.453399	0.454758	0.401708	0.524987	0.522731	0.50751	0.470391	5.6902	5.57998	4.50304	5.46475	6.10851	5.54009	5.16912	5.82753	5.13556	4.49347	5.29646	5.91514	306.682985265906	318.260289039441	315.970884615478	324.3518428485	1	1	0.987335																	5.39365	0
Actr1a	0.247012	0.270556	0.28879	0.294458	0.223588	0.343427	0.323151	0.286084	0.35873	0.349033	0.27167	0.19126	3.97658	5.07748	4.19433	3.88745	4.61197	4.0413	4.3152	4.77291	4.3044	3.94391	4.02956	3.59139	327.889019001136	339.263193785486	336.979744924023	344.391099172209	1	1	0.985934																	4.22887	0
Actr1b	0.508515	0.569062	0.557164	0.558148	0.549708	0.540598	0.645019	0.549084	0.619094	0.64394	0.612623	0.571281	9.94831	11.3141	8.57131	10.8703	11.6209	8.96533	11.1901	9.75893	10.5916	9.39265	10.2177	10.1599	335.262205858344	347.383081432889	344.790548670686	353.689309681489	1	1	0.989156																	10.2168	0
Actr2	0.494852	0.538506	0.624802	0.558519	0.432929	0.519306	0.523755	0.505028	0.552097	0.567546	0.498642	0.431788	3.64858	3.10735	3.06246	3.05602	3.15854	3.64026	3.0378	3.28527	2.87578	2.64074	2.58813	3.19693	356.972653820773	368.702789136976	365.145084597689	374.502664268405	1	1	0.980589																	3.10816	0
Actr3	0.699771	0.540417	0.974592	0.757352	0.500963	0.628492	0.630219	0.616483	0.752194	0.722316	0.629183	0.610111	4.85004	3.02485	5.91477	4.74896	3.65288	4.96923	3.7948	3.90462	4.98295	4.59775	4.49031	4.7437	349.342493275859	361.501506676501	358.702321498454	367.857614764184	1	1	0.98847																	4.47291	0
Actr5	0.475514	0.293938	0.294537	0.499328	0.320914	0.261314	0.493695	0.495235	0.57161	0.610268	0.452597	0.422268	1.17896	1.72088	1.40554	1.5947	1.61941	1.16364	1.68636	1.36457	1.5443	1.65732	1.63163	1.48825	308.726775072054	313.414138280789	317.73177899924	319.486140288412	1	1	0.899552																	1.50463	0
Actr6	0.470209	0.593229	0.575469	0.681775	0.611763	0.691693	0.876713	0.473129	0.816476	0.590557	0.685059	0.610597	1.81352	1.92629	2.3421	2.12758	2.55787	2.78361	3.49461	2.34294	2.59462	1.93279	2.38084	2.53809	324.440624150995	334.148237478227	331.749549454442	340.199088864272	1	1	0.967069																	2.40291	0
Actr8	0.3533	0.350347	0.453136	0.44485	0.357308	0.381424	0.372322	0.351571	0.428808	0.442174	0.435064	0.379229	3.31502	3.01906	3.18848	3.176	2.76562	3.1924	2.91555	3.14314	3.01263	3.51124	3.07676	3.33595	307.878789135035	320.121460217837	317.193314852071	326.473319248545	1	1	0.988358																	3.13766	0
Acvr1	0.72527	0.547919	0.582059	0.554311	0.406361	0.465873	0.493146	0.447012	0.633502	0.715458	0.459936	0.340741	1.95315	2.22446	2.06433	2.23421	2.03979	2.3958	2.04099	2.27412	1.90359	2.51973	1.9715	1.82456	373.015294114636	383.949354325598	382.249881061118	389.595984248016	1	1	0.985849																	2.12052	0
Acvr1b	0.355122	0.250039	0.455564	0.479585	0.449736	0.508739	0.486005	0.253913	0.461555	0.351935	0.332414	0.344688	1.05477	0.806547	1.43507	1.36182	1.71687	2.05757	1.42211	0.879509	1.03815	1.06422	1.01888	1.25486	355.320689641181	351.304794106824	352.929994586079	357.147538332974	2	2	0.61281	good	optimization.errror	0.0833333	7.0917					0.332333	0.0909848	0.182404	0.27694	7.50554	2.01814	2	0.943091	1.05862	0.580732
Acvr2a	0.433447	0.41098	0.488942	0.42468	0.300559	0.404271	0.456627	0.4793	0.465234	0.500874	0.422682	0.295206	1.60854	1.53418	1.12708	1.54219	1.48102	1.73085	1.61643	1.65607	1.55769	1.5311	1.20505	1.4229	362.483980762341	373.886048957475	371.220977272206	379.55878481409	1	1	0.98405																	1.50109	0
Acvr2b	0.334821	0.159291	0.429749	0.407611	0.222208	0.278775	0.582153	0.492771	0.752579	0.688021	0.414601	0.28041	0.502564	0.380042	0.483624	1.10961	0.642896	0.502212	0.570685	0.639679	0.816997	0.894957	0.780288	0.522933	357.215282071288	343.82802246982	365.455714063182	346.260870618873	2	2	0.770685	nonidentifiable	nonidentifiable	0.27352	4.95275					0.324779	0.0930209	0.273	0.237354	15.4355	0.896846	2	0.357202	0.484559	0.405132
Acy1	0.764187	0.424253	0.86854	0.908943	1.42629	1.73822	1.54887	0.762136	1.15792	0.741155	0.69764	0.789042	6.13676	6.55957	6.68606	4.62454	9.41183	11.2134	10.5191	7.51964	7.50805	6.51217	5.66738	5.59125	346.654686724557	332.429371139707	341.639783714724	337.673285672316	2	2	0.922956	good	nonidentifiable	0.445274	2.45896					0.754163	0.120087	0.701382	0.241222	9.50978	1.24611	2	0.478005	5.57291	5.11002
Acy3	0.358796	0.374374	0.384819	1.02816	1.05945	0.867067	0.965127	0.232901	0.529784	0.432633	0.43565	0.405076	3.57898	4.03614	2.53834	6.04169	6.86165	5.37775	5.64268	2.75752	4.45009	2.98201	3.38801	3.1176	323.226500690303	314.516283746693	321.198390059625	319.932267738378	2	2	0.896932	good	optimization.errror	0.0833333	6.62406					0.454281	0.169476	0.396616	0.252867	7.73124	1.40215	2	1.15561	3.30059	2.87996
Acyp1	0.615443	0.332014	0.474198	0.568389	0.314183	0.513683	0.497154	0.585302	0.299985	0.741507	0.493895	0.428158	1.38297	1.17147	1.04751	1.02666	1.10903	1.19935	0.799088	1.05971	0.821482	0.989229	1.3208	0.764806	274.956178212212	287.481201629465	283.734360530258	293.089583537646	1	1	0.985771																	1.05768	0
Adal	0.30108	0.392727	0.371395	0.318639	0.221281	0.43085	0.366668	0.36894	0.316435	0.285349	0.343359	0.266997	2.4907	2.5863	2.37269	2.07566	2.12153	2.54791	2.20129	2.47567	2.2345	2.33117	2.04019	1.94165	304.636512817711	316.762140375794	313.904231895277	323.087984779268	1	1	0.988002																	2.28494	0
Adam10	0.269067	0.282928	0.383209	0.323831	0.222643	0.289306	0.288014	0.285703	0.389042	0.362174	0.275005	0.216999	1.93946	1.75072	1.94386	1.71342	1.74994	2.15882	1.79202	1.90202	1.55195	2.03446	1.64962	1.73048	360.623632816202	371.894528046124	369.643442284954	377.376033247801	1	1	0.985417																	1.8264	0
Adam11	0.320672	0.181262	1.45887	0.355322	0.0988543	0.065304	0.169376	0.0508366	0.628444	0.472692	0.218334	0.522607	2.16473	4.12878	24.6595	5.00825	5.60572	1.44173	1.61955	1.27975	3.05085	2.15772	2.15956	4.95357	428.140011411064	387.097492644605	383.979759133893	379.963079998999	4	4	0.860255	good	optimization.errror	0.0833333	0.89824	0.787649	0.147965	18.1431	0.844435	0.0936131	1.18671	0.658225	0.220356	21.3388	0.566187	1	0.510213	1.3076	7.9039
Adam17	0.277985	0.292683	0.34238	0.23368	0.211908	0.234373	0.254071	0.233495	0.320396	0.301009	0.284131	0.249752	2.43976	2.23991	2.43464	1.8732	1.78675	1.98786	1.6792	2.18577	2.04328	2.13017	1.97984	2.20768	339.412741073414	349.209533248409	347.936701414168	355.527224073096	1	1	0.978598																	2.08234	0
Adam1a	0.0974887	0.161981	0.126839	0.0695064	0.0406229	0.104172	0.103235	0.114105	0.117793	0.154866	0.109402	0.115474	0.805311	1.46876	0.689685	0.564293	0.49128	0.717375	0.668401	0.595697	1.0465	1.17679	0.573632	0.616918	314.930329306924	320.231681181033	319.772205681777	326.587786403634	1	1	0.860301																	0.784553	0
Adam23	0.221155	0.20926	1.04727	0.224904	0.267558	0.230178	0.265335	0.371478	0.511224	0.307055	0.347878	0.478784	1.17925	1.50664	2.35632	1.22465	1.1604	1.12154	1.01623	1.57661	1.23267	1.54415	1.80092	2.42991	374.499197514812	372.802288911634	374.257282441679	378.444161695355	2	2	0.507423	pass	pass	2.78332	0.747283					0.26246	0.105647	0.172429	0.408424	17.1735	1.21865	2	0.535621	1.23076	0.540196
Adam9	0.319946	0.243689	0.347765	0.25443	0.198596	0.23165	0.250053	0.506829	0.310041	0.610577	0.309067	0.19944	2.0861	1.62549	1.7367	1.71982	1.49231	1.69553	1.67094	3.17261	1.89154	3.50358	1.88095	1.94038	377.428527638998	376.49675456746	379.664255636733	382.742566071977	2	2	0.532819	good	optimization.errror	0.0833333	4.75228					0.246917	0.0862836	0.142495	0.425233	15.2478	1.24311	2	0.64986	1.64204	0.947109
Adamts1	0.225716	0.260975	0.208585	0.220357	0.175666	0.206849	0.267345	0.185306	0.336334	0.285526	0.274105	0.242628	1.33757	1.52223	0.762158	1.22948	0.831757	1.17114	0.995346	0.743414	1.39513	1.25313	1.30693	1.12285	293.976153847457	300.178284612186	299.131553925915	306.410394251233	1	1	0.890516																	1.13926	0
Adamts10	0.12393	0.243279	0.172581	0.17031	0.084112	0.0827396	0.174968	0.104007	0.141774	0.324802	0.223011	0.233293	2.83213	3.08887	3.7323	2.68415	2.95522	1.64579	2.44131	2.3799	2.96674	3.17267	4.12055	2.68604	320.229741473807	323.305475476038	326.208650710715	327.823962238599	1	1	0.776645																	2.89214	0
Adamts13	0.0475885	0.0907536	0.0724277	0.0652543	0.0461752	0.0607376	0.0513658	0.0892296	0.0758145	0.063147	0.0436217	0.0571076	0.799947	1.21194	0.518647	0.714564	0.672185	0.519795	0.646298	0.76834	1.05283	0.681802	1.22237	0.806934	288.049049437369	298.829398427627	290.196319666181	299.730481636424	1	1	0.741162																	0.801304	0
Adamts7	0.00543799	0.000429224	0.00616591	0.0725747	0.0384128	0.00154638	0.00200539	0.00023646	0.00202928	0.000218308	0	0.00041376	2.62134	3.51907	2.89675	0.950105	1.78436	2.14087	2.68809	1.22994	0.734891	0.852073	2.55953	0.90835	322.06780416315	300.235156285648	303.691419862613	299.347953869352	4	4	0.569569	good	nonidentifiable	0.175102	3.40857	0.887053	0.0505883	9.60741	1.1223	0.00414435	0.979731	0.029185	0.528039	8.15092	1.27057	1.98653	0.68178	0.812579	2.54646
Adap2	1.66227	1.23865	1.28477	1.56668	1.21187	1.27772	1.76341	1.3644	1.88431	2.67738	1.74596	1.266	10.1381	8.73115	6.74712	12.9737	9.92271	10.1482	9.22126	9.5166	10.9828	14.317	11.9873	9.12353	396.178727704053	399.289029621906	403.52597947952	404.191130460242	1	1	0.796975																	10.3174	0
Adar	0.47367	0.651308	1.11955	0.905751	0.644074	0.689146	0.394082	0.66992	0.8165	1.11182	0.760916	0.766162	3.59338	3.56283	4.3099	4.00135	3.19808	2.96983	2.50529	2.55089	4.14582	5.49755	3.18384	3.49798	373.136022533803	383.615096346857	380.476935989962	389.616881022126	1	1	0.969903																	3.58473	0
Adarb1	0.115776	0.132911	0.16558	0.137569	0.147112	0.173468	0.288033	0.147133	0.146885	0.125698	0.090445	0.067325	0.904727	0.993922	0.913158	0.724238	1.39417	1.23885	1.96763	1.48353	1.00303	1.0638	0.787514	0.718943	370.220161226095	357.774774970958	363.434010119802	363.895763168124	2	2	0.902622	good	nonidentifiable	0.271854	2.94179					0.10704	0.116073	0.0915294	0.26576	10.4543	1.39041	2	0.681747	0.820812	0.698141
Adat1	0.319726	0.468553	0.30173	0.395999	0.316504	0.363412	0.401037	0.321912	0.424579	0.381881	0.350392	0.306547	2.12296	2.01345	1.38971	1.84321	1.74573	2.19778	2.00251	1.68968	2.23557	1.79512	1.79066	1.85632	318.499077385183	330.81766405562	327.950458100908	337.143958904247	1	1	0.989053																	1.89022	0
Adck1	0.358686	0.314919	0.311243	0.313292	0.181869	0.247274	0.259872	0.239129	0.323558	0.325981	0.316951	0.239285	1.433	1.78658	1.60629	1.63128	1.65758	1.52429	1.51097	1.35189	1.54103	1.57146	1.80166	1.47163	337.802242073805	346.258602719211	347.062309635445	352.522505970708	1	1	0.975639																	1.57397	0
Adck2	0.631023	0.608151	0.681694	0.834818	0.576787	0.779367	0.919954	0.5786	0.741316	0.636062	0.678951	0.634079	3.70943	3.7547	3.59978	4.48447	4.13827	4.28499	4.55701	3.50017	3.86197	3.63736	4.16556	4.0497	301.605744495737	313.952200181559	311.008704533959	320.306998454023	1	1	0.988872																	3.97862	0
Adck5	3.6006	0.813188	1.88055	1.34867	0.483829	0.501189	0.576501	2.88132	0.736423	2.33338	3.72753	1.58965	10.406	9.23378	9.67545	12.3367	8.82561	3.64005	4.00778	24.4002	6.57904	8.44367	32.4298	8.0076	440.832076298028	409.144908593627	437.905119114739	415.085450392538	2	2	0.951212	optimization.errror	good	12	0.807598					0.542657	0.281429	2.50136	0.244572	20.5515	0.777931	1	0.53452	7.67262	2.71324
Adcy4	0.10927	0.104036	0.219687	0.11521	0.126699	0.111182	0.116411	0.155608	0.120062	0.188625	0.139113	0.109641	0.862663	0.86306	1.22434	0.912975	0.939938	0.817226	0.848245	1.21851	0.926657	1.23938	1.08311	0.797556	288.64779119534	300.27955810226	297.65002763268	306.635665759764	1	1	0.985998																	0.977805	0
Adcy6	0.718018	0.906778	0.923213	0.927065	0.969633	1.33317	1.2599	0.570253	0.94217	0.791833	0.522473	0.821084	4.26179	5.81755	6.02673	5.0644	8.6147	10.6944	9.95303	4.96871	5.33453	4.57339	4.17945	4.14833	395.953394814633	378.005204099616	376.788923048393	381.826075698033	3	3	0.615383	good	nonidentifiable	0.138124	8.81239	0.389417	0.178215	20.4712	1.97424	0.915912	0.0731439							4.1277	5.24215
Adcy7	0.0742336	0.0486115	0.159549	0.0722404	0.0592804	0.0544862	0.0715566	0.0778409	0.0755867	0.110765	0.0997644	0.0583148	1.19707	0.624406	1.26104	0.478936	0.484077	0.923534	0.805472	0.640262	1.09477	1.44391	0.917848	1.0925	327.958108289843	334.428821032091	330.197173807373	338.64093371634	1	1	0.729625																	0.913652	0
Adcy9	0.761765	0.759471	1.31736	1.43207	0.64752	0.79578	1.18772	0.357589	0.83615	0.54265	0.671953	0.479278	1.39155	1.30042	1.44104	1.80228	1.38492	1.78884	1.49734	0.989735	0.902594	0.958298	1.28278	1.22014	414.110915600822	405.324533741989	415.647081940556	410.467220451412	2	2	0.913635	good	nonidentifiable	1.02889	1.25958					0.603893	0.0994517	0.457959	0.301934	3.66024	0.88689	2	0.74892	1.05091	0.740977
Add1	0.571228	0.331253	0.681952	0.65633	0.144123	0.466685	0.483715	0.36685	0.487944	0.257848	0.509932	0.333141	5.09038	3.42122	4.75315	5.6221	3.61303	4.24631	3.75909	3.25163	2.98421	3.4209	4.71538	4.4381	369.022123093107	370.880355854913	372.352088776285	375.852493990464	1	1	0.618442																	4.10962	0
Adgra3	0.492239	0.653183	0.418508	0.408763	0.325805	0.427185	0.445219	0.397832	0.597899	0.593132	0.343554	0.302054	1.72302	2.12443	1.08783	1.32457	1.2132	1.32096	1.48646	1.93247	1.7332	2.32227	1.53983	1.34327	372.41958078264	379.31284524162	378.337530380795	385.248090664246	1	1	0.921351																	1.59596	0
Adgre1	0.207202	0.0849269	0.375902	0.127296	0.087694	0.0882427	0.0934359	0.128602	0.127218	0.172134	0.135261	0.0912688	9.60171	3.69771	5.30097	3.62413	3.09856	4.31801	2.77495	5.04796	3.29483	5.36213	4.45656	3.86214	403.935306158273	405.555567685663	406.053216437724	411.170826256403	1	1	0.549916																	4.53664	0
Adgre4	0.135876	0.0645898	0.225095	0.085983	0.0608209	0.0621586	0.0631019	0.0916663	0.0894108	0.100841	0.101567	0.0735098	2.34207	0.870606	2.01245	1.14099	1.10641	1.4018	0.943639	1.49592	1.07156	1.26814	1.34207	1.14129	348.593447501012	353.284715990709	354.159335846749	359.584375863803	1	1	0.860772																	1.34474	0
Adgre5	0.646849	0.490343	0.954445	0.535161	0.415652	0.456886	0.4513	0.650178	0.603129	0.80594	0.631927	0.458938	9.34617	7.549	11.7566	7.17792	7.74381	7.43616	7.0767	10.7645	8.17624	12.1258	10.0626	6.85344	367.646797729603	377.386629510347	375.923985155151	383.739780603602	1	1	0.97662																	8.83908	0
Adgrf5	0.158437	0.164302	0.301674	0.187412	0.14248	0.145108	0.220727	0.262088	0.175973	0.192437	0.258883	0.160947	2.84041	2.59654	2.74113	2.78332	2.42351	2.49997	3.06812	3.58006	2.799	2.4328	3.15739	3.17979	357.296327220104	368.232274711458	365.515904261377	374.481569950813	1	1	0.979608																	2.84184	0
Adgrg3	0.0345771	0.049238	0.0842043	0.0524509	0.0262867	0.0199565	0.0339593	0.0271253	0.0195836	0.0432885	0.0361666	0.0328858	1.00786	1.22184	2.02555	1.35647	1.32915	0.947376	0.932628	1.08549	0.560652	0.628196	1.02672	1.03966	286.758770895687	284.514635117714	284.932703189321	290.534934592378	2	2	0.457403	good	nonidentifiable	1.01601	0.966054					0.0246641	0.167776	0.0290858	0.332043	2.35987	1.15407	1	#NUM!	0.712158	0.754483
Adgrl2	0.964282	0.954271	1.04731	0.622087	0.365198	0.645675	0.538164	0.64901	0.778867	1.36025	0.707678	0.45587	1.93832	2.93154	1.55885	2.88317	1.96726	2.05898	1.93274	1.95931	2.56873	2.56887	2.25131	1.76176	405.978147377767	413.997472305793	414.69272349204	418.66671219804	1	1	0.968327																	2.1984	0
Adgrl4	0.12864	0.114605	0.242698	0.142885	0.12173	0.126765	0.166742	0.188717	0.173877	0.144829	0.166253	0.141851	1.96522	1.82988	1.37579	1.49883	1.51426	1.73558	1.689	1.86864	1.52223	1.2869	1.81016	2.23557	332.902656091545	343.815679955	340.953067406502	349.66287397236	1	1	0.978131																	1.69434	0
Adh1	8.4684	8.41642	6.33631	4.06185	9.13416	12.5283	11.234	11.5538	12.1886	9.63271	9.33289	5.82651	91.0743	96.81	46.5492	66.5894	87.6649	82.2399	72.8808	112.331	108.836	81.2347	114.771	92.2035	471.775352558989	472.652185072429	477.269829024882	477.359136706468	1	1	0.564823																	87.7654	0
Adh4	7.0544	3.37189	3.07763	2.61545	2.0853	2.31716	1.68584	1.09276	2.26896	3.39844	2.90271	4.31795	60.222	30.5025	21.6373	22.6708	18.8002	29.2628	15.2373	15.4786	17.1263	28.9563	27.0473	39.8797	464.014095147975	432.855507510228	450.401751400528	439.211615247101	2	2	0.959857	good	nonidentifiable	0.485715	1.52927					1.71025	0.297647	2.51315	0.176994	23.0277	0.82423	1	0.700103	16.0328	22.8962
Adh5	1.83884	1.48182	2.74115	2.38041	2.65039	2.71897	2.76374	2.19165	2.45649	2.47696	2.34697	3.02393	22.8124	19.895	20.2116	23.1882	27.0734	25.382	24.0727	27.1574	24.0578	20.9133	23.0258	31.8855	385.343915921067	396.21351049632	394.760826844829	402.114854585363	1	1	0.986574																	24.1396	0
Adh6-ps1	7.75706	7.20048	2.33733	4.18136	2.81383	4.22483	2.14905	4.59565	5.53222	8.28699	5.82685	3.04499	18.1268	21.0864	2.39726	11.4643	8.58496	12.4653	3.78795	9.47074	14.5724	15.1304	9.99381	7.91177	478.881866352644	466.862288177518	478.429825195344	471.820839537981	2	2	0.917991	pass	pass	2.31535	0.812334					3.42829	0.130378	3.51501	0.275645	19.9577	1.09504	1	0.497171	9.40503	6.44232
Adhfe1	3.65812	1.31369	3.84127	3.66469	2.24131	3.64806	3.17374	3.73062	1.75556	4.57226	4.10885	3.03609	8.00352	4.56575	13.217	16.145	8.6154	14.3292	9.55684	13.9702	7.557	13.9435	12.4549	10.737	417.837300198408	429.582976724652	425.835030257425	435.165174255362	1	1	0.979121																	11.0913	0
Adi1	0.883262	1.03739	1.07422	1.66042	1.47115	1.32567	1.44135	0.760602	1.42392	1.01917	1.38521	1.1734	6.85518	6.25637	6.2451	8.17306	8.75593	9.21712	8.44947	7.06346	8.07929	6.56202	6.9866	7.95929	340.155144473492	349.59815766847	347.779917821219	355.748869886276	1	1	0.969548																	7.55024	0
Adipor1	0.695941	0.582374	0.812607	0.806158	0.646635	0.626058	0.783609	0.685129	0.62863	0.657853	0.787606	0.722567	3.11218	3.22448	3.92245	3.6922	3.97349	3.73236	4.11359	4.27707	3.26665	3.12613	3.83292	3.62678	339.033697005328	350.977830841197	347.443492785486	356.612623732642	1	1	0.982682																	3.65836	0
Adipor2	4.11042	2.33707	2.90157	3.72013	1.58092	2.40013	1.95427	3.63322	3.83763	5.09933	3.59181	2.06163	46.914	31.3314	22.9348	41.138	28.6215	26.21	18.8398	50.4602	32.6636	39.2249	34.9397	32.4589	499.321703354366	502.631217882151	506.373938622339	507.659343171232	1	1	0.809043																	33.8114	0
Adk	2.82453	3.32246	7.5829	3.91703	3.18419	3.9466	6.07515	4.48887	4.53874	4.01286	3.99622	2.67656	19.4306	16.3324	15.0949	15.7569	17.2035	16.7709	16.011	23.8585	17.1819	15.2374	15.6019	20.1296	478.398405742765	487.616373801372	486.700329718939	493.972481622796	1	1	0.974539																	17.3841	0
Adpgk	0.263802	0.341129	0.255706	0.30201	0.240761	0.28665	0.301335	0.450389	0.432512	0.488228	0.379665	0.231025	5.41167	6.41416	5.63917	6.49159	7.05378	6.59617	6.54499	7.8974	7.25402	5.81897	4.32014	5.7191	369.491094468149	375.861505021152	375.663072487006	377.08974191884	1	1	0.901355																	6.26343	0
Adprhl2	0.256404	0.327382	0.307194	0.367524	0.29123	0.273422	0.346085	0.213147	0.390856	0.408705	0.379624	0.302676	2.09167	3.04283	2.58425	2.50421	3.69149	1.88106	2.88426	3.03681	2.50965	2.34565	3.444	2.4128	291.715431268078	303.463414564122	301.128950934161	309.428223664724	1	1	0.988154																	2.70239	0
Adprm	0.819246	0.932732	0.850228	1.32098	0.89958	1.13946	1.11234	0.565258	0.936367	0.750041	0.790057	0.855986	4.62533	4.27311	4.54719	6.65725	5.58127	7.09801	6.26603	3.68624	4.0925	3.43053	4.06762	5.07626	338.993384873082	343.686277054096	342.466976137148	349.504731728309	1	1	0.783079																	4.95011	0
Adra1b	1.34857	1.37922	1.00055	0.690165	0.758953	0.679939	1.19985	0.614392	1.95006	1.42671	1.40352	0.950556	22.7409	19.459	19.531	21.191	12.0975	11.3383	14.6385	11.5993	16.6721	23.1847	33.1484	22.469	481.742804021981	446.693781127465	467.212721688932	452.687365732732	2	2	0.952397	good	pass	1.38987	0.609622					0.691597	0.113446	0.920168	0.18179	19.3091	0.876782	1	0.428335	12.0995	13.2428
Adrb3	2.33541	1.58846	3.98215	2.86511	1.62489	2.39879	1.795	0.818722	1.27939	1.20964	2.45856	1.91134	5.08074	5.39719	12.117	6.42118	5.37428	6.10286	5.22088	2.98126	2.6539	2.72287	6.91586	4.20131	430.387305661324	396.969854110224	415.514575434312	403.119911363016	2	2	0.955765	good	nonidentifiable	0.650254	1.15364					1.13996	0.218162	1.80298	0.169246	2.24999	0.77048	1	0.599001	2.96437	4.45134
Adrm1	0	0.261607	0.165169	0.00662673	0.0514553	0.3016	0.345855	0	0.417771	0.262564	0.277643	0.322793	5.94344	9.99248	4.97454	6.43603	8.83846	5.03577	5.9023	6.34844	6.75235	6.60627	9.48035	6.26283	321.24557925213	324.899704425083	324.954496407084	331.032028558197	1	1	0.754762																	6.88111	0
Adsl	0.140088	0.225864	0.144683	0.401348	0.124877	0.134609	0.36984	0.162191	0.42383	0.34063	0.156666	0.162483	2.17174	3.43449	1.94292	2.08522	2.20074	2.07549	2.11405	2.49333	2.90706	3.07777	2.45968	2.05272	300.711473327579	304.65129516274	307.480002839539	310.077475247599	1	1	0.845578																	2.41794	0
Adss	0.429774	0.440584	0.452968	0.439855	0.375612	0.472869	0.547304	0.632918	0.532952	0.589622	0.54508	0.33717	3.97976	3.42077	3.25618	4.65769	4.68113	4.60088	3.92688	5.60608	4.35218	4.54194	4.01803	4.5501	352.193504852174	360.989511468879	360.146108635026	366.129090143908	1	1	0.968994																	4.2993	0
Adssl1	0.110835	0.0533048	0.140552	0.0990354	0.0932811	0.117909	0.0838297	0.0539811	0.100064	0.0737588	0.0736349	0.115993	1.09513	1.00501	2.19288	0.911387	1.30086	1.1906	1.29007	1.00065	1.04182	0.996802	1.11137	1.25436	276.813750732929	286.873994701424	285.11627694433	293.10057423544	1	1	0.977925																	1.19925	0
Adtrp	1.50984	0.891637	1.1218	1.3589	0.976402	1.10898	1.10338	1.21329	1.01247	1.97306	1.24507	1.00142	12.5235	10.1144	9.62408	15.4138	13.4211	19.7105	13.8106	14.194	9.98746	15.8855	12.7306	13.9036	401.553813697724	413.259732478523	408.505449865245	416.941056659479	1	1	0.966871																	13.4433	0
Aebp2	0.17453	0.167503	0.135786	0.15549	0.105589	0.204503	0.247008	0.258895	0.269059	0.326154	0.253514	0.157227	1.59703	1.44705	1.5388	1.91466	1.64511	2.04264	2.1774	1.95929	2.11734	1.79905	1.3623	1.57067	334.421455078733	336.376196027541	339.833596958033	337.768585498673	1	1	0.613243																	1.76428	0
Aen	1.44436	2.76133	1.93807	1.9665	1.68362	2.04735	1.78732	2.18839	3.26416	3.16039	2.1426	1.37982	2.50616	3.74438	3.39297	2.28407	2.60633	2.03407	2.33439	2.85644	4.49597	4.69862	2.84001	2.39144	356.548698967536	350.718620735522	356.397029764912	356.384496664426	2	2	0.853596	good	nonidentifiable	0.283824	4.93485					1.81914	0.0971465	1.04354	0.309495	15.7938	1.56744	2	1.10422	2.49059	1.42056
Afdn	1.67926	2.03126	3.04633	2.18859	1.27896	1.83666	1.94715	1.42415	2.16788	2.00587	1.53139	1.87881	11.7897	6.84652	9.37078	8.25086	5.74636	7.26015	7.04626	6.19994	7.00698	10.8081	8.50292	9.50982	424.217703199298	433.295662777608	428.211622395867	436.257421424018	1	1	0.870427																	8.19486	0
Aff4	0.867817	0.885258	1.1554	1.02963	0.787764	1.08168	1.12479	0.930807	1.12346	1.03616	1.09091	0.909773	4.35904	3.17294	3.52689	4.72858	4.26578	4.73209	4.4135	4.26014	3.85657	3.42686	3.7335	4.27147	401.349786904499	413.318713634099	409.533346858858	418.552179602701	1	1	0.980959																	4.06228	0
Afg1l	0.206013	0.241213	0.210909	0.183068	0.12848	0.164606	0.19554	0.14347	0.238445	0.230137	0.19306	0.129521	0.718177	0.833544	0.76314	0.654538	0.635399	0.595533	0.805567	0.70592	0.796361	0.7625	0.941676	0.768777	330.968784664548	338.771113370562	339.147212503827	344.968207451169	1	1	0.9635																	0.748428	0
Afg3l1	0.246017	0.292097	0.305468	0.340861	0.22927	0.237149	0.300898	0.256863	0.362113	0.38687	0.303286	0.292149	2.50009	2.47494	2.18054	2.82678	2.28833	1.89072	2.19807	2.51007	2.65436	3.28974	2.5729	2.64124	316.890301240652	324.630163410404	324.073865502726	330.550001213853	1	1	0.952844																	2.50231	0
Afg3l2	0.804489	0.8686	0.934738	1.1028	0.806661	1.02917	1.06948	1.01423	1.10834	1.07422	0.977194	0.690073	8.69783	7.6439	8.66303	9.77355	7.84588	9.23529	8.61539	7.64789	10.0455	10.3519	7.79874	7.8167	384.080216494181	394.246571213893	392.883858621433	400.60267919857	1	1	0.98163																	8.67796	0
Afm	2.99699	4.0095	2.47122	1.61518	1.47636	1.93285	1.40851	0.624229	3.59699	2.3652	1.64296	1.11935	71.7052	69.2901	33.9822	25.2173	36.0807	53.0332	35.1238	27.4859	50.9262	43.8954	52.6536	32.6752	494.052676015367	490.510795455028	494.675079432287	496.558713317934	2	2	0.744355	good	nonidentifiable	0.664843	2.05875					1.62804	#NUM!	1.10483	0.195668	22.1162	1.08397	1	#NUM!	35.2184	22.944
Afmid	0.821208	0.120693	2.3366	1.3962	2.26348	3.07241	5.06095	0.913332	4.12156	1.64361	1.76696	1.69556	7.91173	4.0741	11.543	6.48837	9.41246	13.0849	20.7255	8.53978	14.5241	12.1972	12.0618	9.2099	424.869299119289	412.309086584804	421.334324394996	418.665194413721	2	2	0.948308	good	pass	1.04085	0.816483					1.21197	#NUM!	1.94596	0.194708	11.8479	0.714706	1	#NUM!	6.30071	8.91841
Aftph	0.516159	0.545871	0.610154	0.54331	0.370554	0.476727	0.525746	0.469465	0.58895	0.56964	0.53861	0.463538	2.24751	1.95991	2.36242	2.11612	1.84193	1.9269	1.66766	1.97492	2.09149	2.05774	1.71128	2.18429	349.555075465917	360.81021130699	358.699021531621	367.131367590288	1	1	0.986108																	2.01185	0
Aga	0.416786	0.403676	0.481328	0.483713	0.383513	0.45556	0.426945	0.293745	0.42483	0.352763	0.369332	0.31712	2.36044	2.11024	1.79014	2.09843	1.81052	2.17546	2.15328	1.64944	1.84137	1.8201	2.15293	1.88182	288.040035132734	299.287140662916	297.046979200196	304.977923820351	1	1	0.985326																	1.98701	0
Agap3	0.55536	0.486172	0.608757	0.609341	0.398888	0.532356	0.595995	0.473151	0.60667	0.554403	0.488895	0.393177	2.06616	3.21654	3.17494	2.56385	3.92482	2.23269	3.16659	2.65158	2.64868	2.63701	2.85269	2.05791	344.92638939501	356.782161598744	353.242810195286	362.537495971867	1	1	0.981885																	2.76612	0
Agbl5	0.343088	0.230728	0.437728	0.372012	0.231387	0.352734	0.677684	0.267596	0.245596	0.199187	0.193619	0.425808	0.668044	0.488504	1.17766	1.13355	1.1515	1.18443	1.10421	0.620097	0.437568	0.3464	0.657419	0.629929	304.633544328332	298.501800547659	294.195623732162	302.554402272935	3	3	0.879627	good	nonidentifiable	1.32402	1.79385	0.499478	0.423455	16.399	2.91414	0.325161	0.114305							0.494574	0.743154
Agfg1	0.0961043	0.32373	0.0327159	0.232906	0.0170239	0.0854025	0.296682	0.102338	0.0559171	0.035874	0.0725527	0.0254037	1.29869	1.03715	1.01927	1.73701	1.33825	1.41102	1.31782	1.28116	1.14853	0.971046	1.00397	1.23676	379.760571562213	378.606328291053	386.359271239915	382.467394070442	2	2	0.578936	optimization.errror	good	12	0.849453					0.0435467	0.504561	0.176059	0.382399	5.39245	0.762485	1	0.583637	1.03767	0.349508
Agfg2	1.56898	1.41244	1.40142	2.25149	1.70817	2.02285	2.42126	0.997047	2.15804	1.3133	1.93473	1.39552	2.82135	2.16107	2.40214	3.45031	3.50925	3.0957	3.61367	2.16605	2.90324	1.89657	2.50322	2.45903	365.049095982069	373.67669883598	371.157036979806	380.032806496457	1	1	0.942408																	2.74847	0
Aggf1	0.226445	0.31825	0.317098	0.315744	0.273148	0.27564	0.298717	0.308146	0.452568	0.359047	0.290524	0.251625	1.52699	1.80078	1.8269	1.87557	1.59267	1.69227	1.68506	1.73099	2.03267	1.91619	1.84561	1.93541	318.773711445934	327.995819251305	327.501534817538	334.351926813558	1	1	0.977437																	1.78843	0
Agl	0.567458	0.567355	0.625649	0.588818	0.454117	0.612979	0.609284	0.377339	0.536155	0.549697	0.440112	0.458597	3.59313	3.28613	2.22599	3.20407	2.59616	4.84983	3.18782	2.76345	2.82306	3.07688	2.28976	2.41846	386.37801009812	395.689519101036	393.065994694785	401.263657633889	1	1	0.956583																	3.02623	0
Agmat	2.95225	3.26621	3.86441	7.23039	4.10565	4.36205	3.50669	1.1536	3.88656	2.41884	1.93425	3.22533	18.2544	19.3027	25.798	22.3028	25.2735	22.9098	22.5394	12.667	15.5618	13.6631	13.7802	15.8873	425.853475916236	413.447094215659	420.453103988497	419.716998784136	2	2	0.929686	good	nonidentifiable	0.267831	4.32615					2.6887	0.0957884	2.0757	0.259373	5.26469	1.1226	2	0.536363	14.7511	11.3291
Agmo	0.366411	0.311184	0.668523	0.377563	0.436851	0.545869	0.960641	0.627058	0.498097	0.527827	0.536886	0.287359	2.26705	2.12722	1.83182	2.15397	2.71597	3.17523	3.8069	3.49937	2.4889	2.3967	2.67603	2.48694	409.00120306604	407.141479982778	412.429355871633	413.49758765772	2	2	0.663413	good	optimization.errror	0.0833333	3.16117					0.394193	#NUM!	0.231661	0.0857044	11.674	0.873454	2	#NUM!	2.16863	1.27383
Ago1	0.260212	0.186028	0.27763	0.255769	0.21066	0.184942	0.252739	0.182543	0.249993	0.221344	0.279653	0.204476	2.44061	1.57361	1.89255	2.64844	2.12795	2.23489	1.97846	2.20255	2.11029	1.77294	2.42355	2.36269	339.921875843551	351.705817167276	349.155008519247	358.040601116624	1	1	0.987396																	2.14738	0
Ago2	0.212808	0.258126	0.257396	0.222704	0.153212	0.223362	0.207565	0.232722	0.326505	0.282004	0.232174	0.150178	0.67655	0.755489	0.464286	0.75223	0.580507	0.628907	0.65686	0.530838	0.800603	0.625587	0.515174	0.442946	362.176473330885	372.230840718952	371.568297903897	378.58694837979	1	1	0.984288																	0.619165	0
Ago3	0.295993	0.383679	0.384728	0.306549	0.248522	0.281896	0.326586	0.308333	0.428617	0.432294	0.298873	0.231563	1.67592	1.55707	0.793725	1.50412	1.15921	1.50186	1.32463	1.3136	1.5638	1.29585	1.01332	1.08543	384.789757227989	394.123232969936	394.141522127956	399.214715654024	1	1	0.980914																	1.31571	0
Ago4	0.190135	0.0924697	0.24762	0.263901	0.11804	0.153518	0.173152	0.158785	0.120527	0.132268	0.2196	0.185557	0.85446	0.317928	1.01583	1.25886	0.599538	0.859916	0.678525	0.788078	0.58298	0.599597	0.98121	1.0266	341.800258593786	344.120722914379	346.75838533049	350.396836934878	1	1	0.708804																	0.79696	0
Agpat1	0.566178	0.665578	0.476795	0.540789	0.700146	0.767542	0.869967	0.514645	0.972732	0.73507	0.557047	0.473179	3.66917	6.34876	3.79575	2.48916	4.55917	3.1479	6.19749	5.03743	6.47533	6.72403	4.55345	2.64271	343.622001748628	340.862700117184	341.358488650816	346.11661054516	2	2	0.475193	good	nonidentifiable	1.45195	1.29531					0.531685	0.131561	0.393458	0.360545	12.8973	1.16656	2	0.577299	3.73576	2.4063
Agpat2	2.66742	3.00951	2.39849	3.29567	2.02373	2.39135	3.99276	2.27155	6.19657	4.74427	3.98967	2.63939	17.1516	23.1286	16.3337	15.4616	14.3421	9.31878	16.1977	13.5922	24.1663	22.214	22.3131	17.0414	424.264761860498	403.530503121666	420.914877909285	408.353281609535	2	2	0.917524	good	good	2.33526	0.596029					2.37644	0.115669	2.54168	0.258404	16.4284	1.24553	2	0.733784	13.261	10.2055
Agpat3	1.63372	1.96266	2.00314	3.12699	1.84056	1.84167	2.45619	1.04611	2.13186	1.5027	1.88979	1.47626	5.49511	5.35309	4.75024	7.26026	6.59335	6.39407	8.22751	4.32269	4.13588	3.81777	6.21228	6.69926	415.877245740961	423.561924247831	421.631359356539	429.918032001611	1	1	0.927096																	5.77179	0
Agps	0.212199	0.2127	0.297457	0.265966	0.171743	0.209124	0.235352	0.204537	0.264312	0.251964	0.186857	0.201819	1.10764	0.985121	1.10326	1.25976	1.17946	1.23876	1.11529	1.04382	0.933979	0.999873	0.766802	1.19163	342.984428214988	354.113602835879	350.53715219918	359.767271990085	1	1	0.973744																	1.07712	0
Agrn	0.889973	0.860605	0.694741	0.931207	0.740087	0.841573	1.01781	0.66803	1.00546	0.79578	0.69612	0.649957	6.89109	8.34201	9.02863	7.94847	10.6063	8.21083	10.8623	7.52481	7.60651	6.93856	8.24591	6.18228	371.880424786603	382.047806624111	377.697645301342	387.040350053628	1	1	0.942277																	8.19898	0
Agt	0.666838	1.26691	2.36386	1.06859	0.774183	1.68306	2.6088	0.613073	1.27201	0.921222	0.759867	1.04597	4.64106	7.95381	11.0852	4.10499	6.00801	4.27499	7.91373	5.51717	5.38073	4.92346	7.42528	5.89478	385.604387725443	393.90883192569	392.679201879033	397.928855432698	1	1	0.955178																	6.26026	0
Agtpbp1	0.218545	0.262109	0.294509	0.219768	0.167041	0.189699	0.347873	0.260032	0.363663	0.254255	0.169362	0.131676	1.41158	1.493	1.05227	1.01238	1.0208	1.02611	1.37821	1.26809	1.66902	1.7032	1.1164	1.11888	314.412117918733	320.206007210184	319.918413351626	325.562070037343	1	1	0.890702																	1.2725	0
Agtr1a	1.3354	1.51954	2.47977	2.30221	0.693313	1.12344	1.08888	0.78548	1.26718	0.461698	1.58318	1.40753	5.29393	5.18709	7.42441	5.67015	4.7501	5.47031	4.31967	4.57369	3.5436	3.49782	5.76056	5.39405	411.477200898985	398.722589156473	411.34042365578	402.782384554312	2	2	0.881159	pass	pass	1.53869	0.917143					0.891853	0.167336	0.949963	0.230149	0.880468	0.889548	1.10804	0.50285	3.62617	3.16914
Agxt	2.57581	2.65686	4.19057	2.82003	1.0005	0.656623	1.06686	0.422396	2.51733	1.63499	2.62241	3.99166	19.5952	16.4452	34.0287	21.0569	13.3096	10.0829	8.73385	6.94138	11.0097	9.16694	19.0191	23.0921	464.982135724675	398.421696395142	436.830239924247	403.777001338492	2	2	0.935695	good	good	1.84259	0.348352					0.685123	0.366336	2.90227	0.13962	22.4022	0.441038	1	0.303491	7.02367	17.7012
Agxt2	1.80978	1.70603	3.7154	2.49306	1.60142	1.95033	1.92177	0.772352	1.61833	1.75219	1.88628	2.25646	37.4857	34.8367	69.0438	37.7629	35.2234	51.9854	40.3191	28.0279	29.2061	36.5293	29.6368	38.8914	455.728922218365	457.877890153016	459.495088091049	464.177582143564	1	1	0.663029																	39.079	0
Ahctf1	0.693987	1.1647	0.723219	0.633365	0.468965	0.562569	0.784344	0.997442	1.35234	1.13212	1.12615	0.67331	7.32538	7.77038	3.78253	5.26301	4.31407	4.26742	4.40813	4.96391	9.03944	5.77579	5.94361	5.96263	428.154332923155	409.100813417791	427.430563754705	414.399871972066	2	2	0.933827	good	pass	1.91583	0.846392					0.558197	0.489099	0.603812	0.264366	18.282	2.59797	1	2.21093	4.1015	3.25955
Ahcy	2.87674	1.49871	5.34188	3.87808	7.37208	11.9385	15.8952	11.6282	5.28579	7.24771	6.84274	4.68788	40.4668	33.8456	58.8717	41.9162	89.8516	103.505	153.09	140.821	71.0504	86.0338	94.0637	61.237	565.102920986626	497.06859714635	533.498065853936	503.42470488996	2	2	0.96	good	nonidentifiable	0.577486	0.96104					2.89448	0.214575	7.80117	0.128229	11.892	0.521434	1	0.317392	35.1389	89.7513
Ahcyl1	0.586157	0.841576	1.08709	0.953785	0.679925	0.857928	1.09683	0.948299	1.13381	1.02749	1.06864	0.786283	25.3964	23.4066	28.1417	25.0175	20.7064	24.563	24.6863	25.8147	33.3202	36.0382	26.631	28.1656	413.164733374727	416.720975608725	416.960502504282	422.871155916135	1	1	0.753782																	26.824	0
Ahdc1	1.21803	1.05719	1.33968	1.55732	0.851161	0.98858	1.36067	0.691839	1.64483	1.01075	1.04866	0.827612	0.673519	1.11402	1.17654	0.970926	1.27267	0.529477	1.02573	0.504887	0.526804	0.45195	0.883092	0.62241	358.938908989133	365.208776244026	361.470048392948	369.14932735015	1	1	0.75095																	0.812669	0
Ahnak	0.165913	0.116603	0.0631821	0.20898	0.100477	0.0751479	0.0817366	0.0404935	0.223715	0.233682	0.185242	0.124935	3.17665	1.73209	2.82012	2.368	1.57939	1.68732	1.50566	3.83512	3.3797	4.3291	2.04521	1.29762	422.34227121526	404.758470946672	418.355233146898	408.729346205182	2	2	0.878281	good	optimization.errror	0.0833333	1.91705					0.109166	#NUM!	0.0867495	0.195932	16.4508	#NUM!	2	#NUM!	1.8977	1.50724
Ahr	0.562264	1.20873	1.4269	0.892909	1.0207	1.55092	1.40577	0.831619	1.10433	1.09434	0.650863	1.15436	1.85317	2.97866	4.00064	2.24674	3.06661	4.4961	3.89642	2.88879	2.57531	3.39638	1.92149	3.6357	405.880860882389	411.224670459545	410.803937023857	417.485759153679	1	1	0.863973																	3.07967	0
Ahsa1	0.399852	0.770558	0.260222	0.288181	0.263189	0.487275	0.549724	0.485508	0.735636	0.804948	0.262337	0.234626	4.72465	6.56578	3.68911	3.0413	3.85518	3.12866	3.40959	4.45511	6.75875	6.87747	5.06631	4.24857	343.644498053075	333.550089471439	339.057222615091	338.428260841812	2	2	0.864029	good	pass	2.60665	0.418012					0.346771	0.131951	0.351043	0.220365	14.8729	#NUM!	2	#NUM!	3.62378	2.49066
Ahsa2	1.41459	1.86869	1.57404	1.17639	1.13576	1.38765	1.54857	1.34013	1.94263	2.10333	1.08362	1.1263	7.20641	6.78211	6.07191	5.45079	5.01386	6.19705	6.09525	6.39318	8.59063	9.83709	4.70066	5.54753	349.690161655681	352.819433300622	354.266755522601	358.872895614266	1	1	0.75715																	6.49054	0
Ahsg	51.9131	37.7946	53.34	48.2774	29.6421	40.672	36.2633	35.4333	38.6338	36.557	34.3927	41.2555	392.581	400.431	405.02	347.794	342.855	341.979	319.535	342.894	305.483	295.605	380.982	322.899	504.669240432347	510.769991484601	511.44550915311	516.954809228361	1	1	0.923138																	349.838	0
Aida	0.177917	0.172386	0.312807	0.23797	0.170221	0.252779	0.210265	0.169474	0.263201	0.263387	0.272655	0.214136	4.09749	3.05342	5.39166	4.52769	3.6495	4.86038	3.7533	3.51	3.64809	4.4937	4.06654	4.2745	314.404602920158	326.376122603366	323.485927311735	331.770725855097	1	1	0.986826																	4.11052	0
Aif1	0.439856	0.175437	0.393014	0.254359	0.272421	0.249495	0.162975	0.325554	0.174617	0.413272	0.10956	0.178018	2.47178	1.31007	2.48675	0.925524	0.721067	1.05491	0.921123	1.40339	0.918671	1.7623	1.47706	1.09622	229.755346185777	240.07800489866	236.927039345313	246.049758441064	1	1	0.967364																	1.37907	0
Aifm1	0.582727	0.635507	0.594785	0.713988	0.629913	0.727033	0.732855	0.621119	0.788935	0.743236	0.658562	0.518593	7.0303	5.60428	4.62631	7.04163	6.8591	7.20249	5.99902	6.47877	6.64127	5.71406	5.11062	6.77578	358.79574833623	370.326955348948	367.682057378232	375.924548735279	1	1	0.985141																	6.25697	0
Aifm2	0.368465	0.317707	0.59467	0.601605	0.743728	1.01936	1.37027	0.573853	0.744732	0.603971	0.698327	0.530182	2.5426	2.22698	4.54972	3.92385	5.95164	6.9802	9.29012	3.91144	4.1455	3.62533	3.90078	3.96971	389.550151412021	369.22338374603	377.573445744605	372.600507951108	2	2	0.833196	good	optimization.errror	0.0833333	2.41669					0.41456	#NUM!	0.526557	0.17391	11.0315	0.354952	1	#NUM!	2.77491	3.52126
Aim2	0.277685	0.136987	0.450501	0.253866	0.180473	0.15737	0.139007	0.221558	0.162386	0.225582	0.239211	0.183875	1.12364	0.733915	2.70094	1.58284	0.965355	1.22627	0.831637	1.40769	0.850237	0.876875	1.15654	1.25395	303.290166669785	306.953090998768	307.158599117083	313.179225639355	1	1	0.762289																	1.22583	0
Aimp1	0.26609	0.420596	0.233161	0.257437	0.235171	0.289922	0.248629	0.29225	0.35137	0.380914	0.287091	0.100053	1.86771	1.92955	1.51938	1.90831	1.65693	1.59997	1.55292	1.79913	2.03861	1.93318	1.40654	2.05564	299.848881202679	309.708247899138	308.543110297265	315.898834422988	1	1	0.979912																	1.77232	0
Aimp2	0.200924	0.349458	0.201478	0.24987	0.272439	0.370834	0.306093	0.462041	0.405864	0.466642	0.266379	0.198446	0.709716	1.4059	0.900936	0.991739	1.38793	1.0631	1.30235	1.93285	1.37566	1.79543	1.22271	0.940837	274.408372160963	277.102484941831	278.886159328392	283.372152587697	1	1	0.725746																	1.25243	0
Ajuba	0.404325	0.343515	0.255198	0.349615	0.313698	0.260208	0.215308	0.182266	0.537197	0.534612	0.364707	0.245684	1.64597	1.53381	1.04284	1.3403	1.10892	0.932703	0.793584	0.775529	2.14088	1.96755	1.25978	1.0719	320.947886334934	317.55975614614	320.627186368683	322.692822360944	2	2	0.677367	good	nonidentifiable	0.814266	1.93226					0.280254	0.0889465	0.200152	0.325009	17.5531	#NUM!	2	#NUM!	1.05314	0.718139
Ak2	1.96461	1.76134	1.16286	3.24526	3.27068	4.0141	3.22323	2.07354	2.94257	2.33844	2.13881	1.14503	25.8209	25.1438	19.7557	44.4198	75.4364	68.745	54.0889	32.1541	31.0634	23.1353	35.7809	23.0115	497.255750616155	448.258908406962	456.691673809259	451.621773920305	2	2	0.832737	good	optimization.errror	0.0833333	1.67465					1.7829	0.107759	2.21306	0.163048	8.86911	0.713749	2	0.416806	26.8725	33.3392
Ak3	1.78606	1.53053	2.13286	2.26119	1.9306	2.27221	2.56818	1.37592	2.03385	1.4124	1.97844	2.04369	11.6362	8.73215	9.35163	10.7595	10.615	12.8193	11.8825	10.6074	10.8665	8.24776	10.5016	13.3516	403.058865330159	414.247421476655	412.521149935676	420.070498721021	1	1	0.987422																	10.7809	0
Ak4	0.175823	0.192727	0.170867	0.323699	0.334414	0.535155	0.663477	0.148903	0.382637	0.242978	0.227565	0.286817	2.12497	1.99242	1.67589	2.60173	4.48762	6.14192	6.14374	3.58575	3.5646	2.12277	2.01325	2.79705	416.010584012595	382.478563893902	392.286333894348	388.417247561188	2	2	0.944506	good	optimization.errror	0.0833333	2.40188					0.210291	0.102211	0.297726	0.217878	10.3917	0.637636	2	0.393222	2.17515	3.078
Ak6	0.207451	0.299264	0.201297	0.208664	0.218573	0.229041	0.259195	0.241461	0.272057	0.266562	0.28211	0.173388	3.24585	4.26622	3.644	3.61139	3.81796	4.32679	3.23158	5.02233	3.88857	3.84496	3.39812	3.24798	298.391023963833	310.115875658534	306.980899631849	315.710483226347	1	1	0.983618																	3.79548	0
Akap1	2.00275	2.18536	2.64541	3.23933	1.9353	2.58927	2.48065	1.63167	2.73317	2.66909	2.38627	2.01513	11.1918	15.2091	18.6237	16.4403	14.3256	14.3531	13.8538	10.7734	16.0294	14.7465	12.3666	12.9713	419.77142813121	431.445283374636	428.911177724323	437.709895837782	1	1	0.986773																	14.2404	0
Akap10	0.38452	0.389937	0.504799	0.508743	0.34741	0.379614	0.41989	0.336579	0.474376	0.468795	0.438829	0.353186	1.1601	0.904417	0.686397	1.07513	0.902115	1.02674	0.810001	0.845618	0.914485	0.815583	0.823687	0.903966	333.684258488415	345.699103910042	342.557120645656	351.672385603849	1	1	0.985782																	0.905687	0
Akap11	0.683145	0.529947	0.85547	1.02423	0.608431	0.761211	0.859678	0.746606	0.807667	0.649518	0.804147	0.709165	1.92077	1.32819	1.35059	2.43373	1.50984	1.87936	1.42799	1.3881	1.75769	1.20278	1.37098	1.77921	366.821064657818	377.921174660432	374.883199116906	383.922888673391	1	1	0.978631																	1.61244	0
Akap13	1.58771	1.39013	1.80442	1.52729	1.34206	1.84439	2.04161	1.48723	1.72436	1.55846	1.3448	1.07034	3.52574	2.78757	3.4527	3.0597	3.43665	3.95327	5.04449	4.73207	3.28476	3.7657	4.73245	2.79364	440.55600414515	448.413076563315	446.750655400673	454.534978918235	1	1	0.938294																	3.71406	0
Akap7	0.219435	0.161093	0.299886	0.391302	0.174269	0.229917	0.259337	0.175932	0.168875	0.161345	0.209873	0.232592	1.45379	1.65448	2.06304	1.9464	1.40226	2.0188	1.65417	1.24715	1.412	1.62872	1.19193	1.26402	317.420421097957	321.128894132887	324.420778589294	327.485001744336	1	1	0.83802																	1.57806	0
Akap8	1.48754	2.15559	1.78227	1.60884	1.70932	2.15574	2.02387	1.67362	2.35906	2.20375	1.82888	1.53371	18.888	23.0713	22.1046	16.2817	19.8139	21.5023	22.1694	18.3981	23.7097	21.1466	17.1404	17.9437	391.508808672539	401.924091932224	400.422342488857	408.226608586356	1	1	0.982986																	20.1808	0
Akap8l	2.14618	2.1242	2.27461	2.6503	1.75942	2.30232	2.34233	1.71759	2.40153	2.31685	2.20201	1.99813	45.1956	34.8546	45.4142	57.8609	58.5047	55.4558	48.7965	35.5219	28.0899	26.9275	49.5729	42.7144	415.523614606823	421.234661439517	411.386218245517	420.801034975353	3	3	0.875161	good	nonidentifiable	2.31976	2.02789	0.382464	0.923452	13.9477	3.99085	2.19693	0.0605806							32.9896	25.8363
Akap9	0.411875	0.404501	0.546428	0.536401	0.388751	0.470387	0.565715	0.490521	0.493107	0.53627	0.403726	0.37192	2.55065	1.71505	2.25689	3.60506	2.35152	3.1965	2.70785	1.87843	2.23017	2.02951	2.05925	2.38736	401.011250276249	410.760065432814	406.99047122513	415.526429508628	1	1	0.944598																	2.41402	0
Akip1	0.334563	0.238657	0.296829	0.384217	0.304814	0.281954	0.390988	0.256124	0.214918	0.20651	0.376957	0.397375	0.995137	0.947681	0.932953	1.46918	0.973812	1.31692	1.34962	1.18567	0.866375	0.75183	1.15545	1.22357	256.741580339128	268.621422433841	265.906348787876	274.638495611455	1	1	0.987174																	1.09735	0
Akirin1	0.516052	0.625105	0.623493	0.710298	0.471331	0.708302	0.653832	0.610954	0.782357	0.805189	0.715931	0.577248	2.84777	3.08958	2.49641	2.33616	2.44755	2.76324	2.29192	2.68398	2.95132	3.13797	2.63931	2.65588	326.293900989675	336.144894660538	335.00906782905	342.480344984577	1	1	0.980033																	2.69509	0
Akirin2	1.04352	1.08581	1.16175	1.04181	0.766373	0.999929	1.07258	0.952361	1.05085	1.02908	1.11152	0.821232	2.65861	2.65608	2.49079	2.53955	2.14233	3.07365	2.29939	2.90497	2.34329	2.27616	2.20663	2.62796	321.80798980244	333.945469509979	330.993180839888	340.100397534504	1	1	0.987608																	2.51828	0
Akr1a1	1.28209	1.80715	1.29657	1.3259	1.20198	1.4126	1.3383	1.01587	1.68873	1.59972	1.29883	1.19929	21.8788	26.2613	14.7127	18.05	20.8496	20.2271	19.162	19.9533	22.2856	20.4088	19.8424	20.3683	374.604430971602	386.101117360187	383.654335993879	392.421686020252	1	1	0.986039																	20.3333	0
Akr1b3	0.05853	0.079316	0.0910626	0.108388	0.0478966	0.0689319	0.0462316	0.077425	0.114032	0.0431718	0.028894	0.0382292	0.884764	0.648921	1.16163	0.831919	0.765103	0.701121	0.555455	0.861216	0.918802	0.934439	0.839605	1.04714	250.229091306175	261.935853713821	259.066702502269	268.291961403391	1	1	0.985184																	0.845843	0
Akr1c12	0.56533	0.299414	0.540045	0.423597	0.449692	0.402284	0.565881	0.574782	0.229792	0.380172	0.555718	0.457845	5.25587	3.45436	2.48024	4.42286	4.41798	5.54941	4.69034	5.42437	3.76367	3.55264	4.67678	4.81336	319.490858273113	331.757935696398	328.4692308934	337.975302707664	1	1	0.986684																	4.37516	0
Akr1c13	0.539392	0.36954	0.415005	0.342621	0.414563	0.393128	0.505441	0.410208	0.21679	0.359021	0.467138	0.359959	7.22231	4.66188	4.01947	5.18259	6.53659	7.48091	6.53082	7.45763	5.04032	5.06797	6.369	7.62666	326.382089046285	338.214891616795	335.587423249862	344.937896825951	1	1	0.987349																	6.09968	0
Akr1c14	1.50527	1.86323	1.69959	2.92797	2.68624	3.20364	3.2306	3.62141	2.23798	2.7474	1.47141	1.48795	17.7789	12.4523	7.68544	17.8057	22.1491	25.9043	22.7392	53.9843	17.6327	22.3402	14.6179	14.8367	477.392792212788	446.17337671191	464.735343767633	452.476690553828	2	2	0.958888	good	nonidentifiable	0.291754	2.24911					1.63111	0.0940997	1.91962	0.213731	10.9472	0.80786	2	0.470738	13.9392	16.3046
Akr1c19	0.924777	0.60045	0.52257	0.484975	1.5472	1.74632	2.55915	2.63448	0.434895	1.14856	1.1463	0.807757	4.35683	3.00568	1.18054	2.77859	5.95336	12.7701	12.3219	12.7813	3.75317	5.55228	7.02197	4.45278	484.465922719183	417.113775334683	449.83311397594	423.305480667888	2	2	0.956721	good	optimization.errror	0.0833333	1.82771					0.730339	0.0850381	1.35217	0.152001	11.4462	#NUM!	2	#NUM!	3.85622	7.1357
Akr1c20	0.624592	1.31242	0.482539	0.454089	0.585182	1.01617	0.870242	0.562371	1.2503	1.0895	0.566724	0.334901	7.12668	8.49197	2.85406	5.03937	8.38964	8.60517	7.02423	9.87802	8.33049	7.16603	6.23848	5.91508	398.657392924932	399.405031356587	404.490870646918	403.399401127482	1	1	0.544782																	7.08827	0
Akr1c6	20.6659	24.2911	14.5151	19.3955	16.1779	18.0816	10.3878	3.37801	16.6946	9.21829	9.59249	11.3896	88.1483	80.7433	39.5381	71.1874	80.7901	87.4095	49.9286	50.1764	62.9313	37.0633	47.2682	55.7671	507.490954491116	492.500971367134	502.16356032366	498.651150464211	2	2	0.948121	good	nonidentifiable	0.561026	1.46753					10.5981	0.110933	10.6551	0.212306	3.28565	0.743999	1.5315	0.332904	47.102	46.3779
Akr1d1	2.95874	2.60524	3.17934	2.7568	2.89566	3.7751	4.51916	2.1091	3.99426	3.55584	2.60683	2.08409	10.0396	6.77407	8.12103	6.9467	8.48046	10.104	11.0612	6.55997	9.1853	7.46697	6.76583	7.22874	417.816951513138	425.239362861497	425.477175359286	430.581259413361	1	1	0.954338																	8.22782	0
Akr1e1	0.774557	0.529696	0.69861	0.780096	0.576565	0.726111	0.781594	0.11411	0.806722	0.750909	0.722702	0.4486	3.52844	2.40683	2.28009	2.22342	2.3401	3.52161	2.62119	2.08869	2.76081	3.08463	2.39631	3.03074	339.185356544705	350.362457679524	347.538291597683	356.709404581437	1	1	0.981114																	2.69024	0
Akr7a5	1.51375	1.70494	1.5172	1.96778	2.00346	2.12941	2.07942	0.989173	2.15453	1.61458	1.26565	1.68869	5.12039	7.83734	4.52255	5.78256	9.16003	5.31204	7.67063	5.41923	6.50177	5.45128	6.58641	5.6596	341.202536879025	351.118031244275	350.020457632412	357.304607622777	1	1	0.980858																	6.25199	0
Akt1	0.487813	0.452487	0.65135	0.441792	0.376536	0.418358	0.451727	0.689641	0.587619	0.807624	0.476489	0.445441	6.05089	8.64925	9.29381	8.25585	12.0439	6.45139	7.50915	10.0874	7.93838	7.88846	7.15661	6.6033	348.220280044421	358.572831614457	354.608059915354	360.304697581736	1	1	0.953255																	8.16069	0
Akt1s1	1.89373	2.14068	1.95095	2.0026	1.64096	1.7256	1.63905	1.9678	1.90788	2.1064	2.12409	2.00818	1.37722	2.1053	1.80471	1.42393	2.21407	1.30144	1.59103	1.78945	1.53878	1.55225	1.83452	1.50968	297.219398033118	308.840813001869	306.608736441834	315.138549371972	1	1	0.987881																	1.6702	0
Akt2	0.761715	0.859669	0.984406	0.808783	0.611861	0.734667	0.718408	0.696242	1.12972	1.12356	0.803745	0.821176	7.06659	8.13345	8.41376	7.36037	9.00671	7.17835	8.16996	8.2393	8.77975	9.03603	8.94684	9.26403	383.343814431025	390.228650349692	391.731589769251	395.772160576175	1	1	0.95322																	8.2996	0
Aktip	0.0998272	0.104175	0.100774	0.0629724	0.0726468	0.0938288	0.127826	0.0939113	0.119398	0.167624	0.063677	0.111377	0.785663	0.682785	0.572471	0.649897	0.721367	0.682368	0.752875	0.86008	0.751512	0.634296	0.685312	0.773914	241.452063098528	253.28752067836	250.718495296104	259.254597548015	1	1	0.987605																	0.712712	0
Alad	0.807032	1.97275	0.806101	1.57422	1.50685	1.97053	1.53133	0.465709	2.45258	1.2384	0.889593	0.856508	13.0522	27.8595	7.21416	10.6281	17.2865	13.4537	12.8935	6.99484	18.8427	11.9577	7.96976	9.51517	418.101639864424	425.393629056571	426.293660377281	425.862949479333	1	1	0.940405																	13.139	0
Alas1	7.11214	4.83119	5.90522	2.64467	8.63454	24.4699	35.2126	63.2608	18.3896	49.5148	22.2869	4.54668	33.7769	44.9991	21.3402	11.1136	62.3682	91.1479	138.235	345.467	127.601	205.571	128.037	20.4441	670.430063128449	502.269413452456	587.309986500299	508.217645076782	2	2	0.951391	good	pass	0.499057	0.531135					2.73802	0.426754	38.9096	0.147345	14.2656	0.298265	1.05773	0.189649	14.349	182.318
Alas2	0.288073	0.380447	0.235756	0.200374	0.204755	0.319839	0.318204	0.113944	0.426687	0.33231	0.320651	0.247244	13.7637	12.1111	7.57304	9.6498	12.0802	12.4656	13.4869	11.4046	12.2182	11.2745	15.8496	11.4637	351.097695034414	360.393375004998	359.566582377808	365.435023650185	1	1	0.975762																	11.9451	0
Alb	29.7466	31.6667	9.18689	27.7548	52.4614	68.5357	93.8843	49.0895	67.7383	26.3482	31.124	25.1425	1468.36	1365.54	165.627	1067.64	1367.39	1663.33	1652.7	1367.99	1225.65	949.909	1658.47	916.407	626.286557276968	611.401077722869	631.940463431717	609.482321501915	4	4	0.722873	pass	optimization.errror	0.0833333	2.21063	0.416753	0.237008	11.1903	1.25637	27.8517	0.0985127	43.6625	0.241336	10.876	0.681508	2	0.348926	1096.98	419.847
Albfm1	1.67228	1.82981	1.86479	1.68535	1.41373	1.39099	0.596512	0.685005	1.57321	1.44496	1.94987	1.37576	16.6725	27.142	15.4322	29.2579	29.8123	30.8898	12.2662	7.48551	19.9004	10.7467	22.6216	21.003	459.643245260176	450.172003699521	455.010281982592	451.883689645578	2	2	0.656728	good	good	2.13573	0.491921					0.96978	#NUM!	1.14845	0.180106	0.216739	0.583783	1	#NUM!	15.6558	12.7562
Alcam	0.888476	0.930844	1.69953	0.960354	0.691988	0.741013	1.03026	0.724259	0.881226	0.787701	0.951992	0.628194	8.61574	5.61063	7.31658	7.73806	6.05642	7.94785	6.89759	6.09916	3.9135	5.65934	6.74047	5.07859	421.481842930088	425.89521349977	424.80604479432	431.412643097605	1	1	0.76524																	6.47283	0
Aldh16a1	0.93967	0.775105	1.22977	1.27526	0.901492	0.868475	1.06979	0.874469	1.12886	0.960778	1.0934	1.28072	12.8705	15.0246	20.0615	16.6201	19.2582	12.0971	17.5621	12.5943	14.6693	12.5504	19.8134	16.1105	344.612153657445	355.994059664664	353.444097616373	362.310215599479	1	1	0.984637																	15.7693	0
Aldh1a1	0.977247	2.61173	1.66402	1.31113	2.99026	3.91599	4.00427	0.784039	2.83413	1.78653	0.861884	2.2975	40.7618	38.1879	20.5473	29.395	35.3682	45.1921	38.3025	38.1992	35.4769	30.8198	30.3061	49.555	480.318836163691	474.15943188736	486.985615355068	475.02590763199	2	2	0.589616	optimization.errror	good	12	2.2265					1.53539	0.198462	2.07293	0.537772	10.7119	0.988626	2	0.500492	32.9105	7.22368
Aldh1a7	0.431012	0.481096	0.392837	0.240021	0.291938	0.280768	0.424646	0.311437	0.587927	0.849082	0.641812	0.436626	9.23565	8.90288	4.76887	7.4849	6.56752	6.51174	5.56352	8.7319	7.63389	9.12368	8.14362	11.2196	390.060726451904	375.836362642668	392.85546929076	380.956430624139	2	2	0.92737	pass	pass	3.56751	0.638719					0.295328	0.151451	0.350967	0.265576	17.832	0.814953	1.43593	0.575304	6.15982	3.81485
Aldh1b1	0.144525	0.169959	0.400021	0.254482	0.219556	0.220538	0.17646	0.0777611	0.354098	0.197793	0.180871	0.0583144	1.46202	1.88256	2.23683	2.07609	2.16356	1.075	1.09029	1.07088	1.67142	1.37245	1.57851	1.25325	293.035478042557	299.221129123891	297.490626128209	304.779889153753	1	1	0.865067																	1.57774	0
Aldh1l1	7.77976	3.37302	10.896	8.26552	4.95614	6.15191	8.50336	6.13813	10.0807	10.6062	8.98234	6.9498	77.1827	53.7774	99.5033	76.3708	69.5111	53.3262	66.4699	68.1842	81.2787	88.1275	88.0857	86.6223	501.116189176693	502.245640491891	506.877785037134	507.500552558089	1	1	0.600352																	75.7033	0
Aldh2	3.56417	4.75083	5.40933	7.49837	7.489	8.1825	8.42235	3.72862	6.01241	4.29798	5.09764	5.6773	102.229	120.174	84.0882	121.242	178.289	134.688	146.181	112.15	117.752	82.7716	123.86	123.649	458.356795072192	456.194664381101	464.072597884037	460.600304595181	2	2	0.680646	pass	nonidentifiable	0.109283	12.374					5.09424	0.0793248	2.28637	0.291525	8.28601	1.4221	2	0.520011	106.683	47.8372
Aldh3a2	0.624472	1.26133	0.564675	1.2177	1.71129	2.28018	2.88814	0.587645	1.10001	0.291293	0.614083	0.969607	20.0829	17.5403	6.65452	18.2707	29.0115	55.3584	52.5929	22.2723	16.0336	7.8347	15.9216	17.4249	492.725627671384	444.494981873585	464.067924781464	449.858769262974	2	2	0.935901	good	optimization.errror	0.0833333	3.02602					0.784612	0.125371	1.14491	0.224799	8.81893	1.6687	2	0.76473	15.8307	23.0876
Aldh4a1	1.81214	1.79704	2.37711	2.44478	2.13109	2.54706	2.45445	1.51444	3.24589	2.56737	2.24772	1.72688	16.0034	17.6152	19.0823	19.0724	24.6501	20.3956	19.5574	18.4783	22.2599	17.2785	18.4153	17.2797	423.848408742805	432.438179835878	431.179376339819	438.049684022451	1	1	0.961488																	19.174	0
Aldh5a1	0.375135	0.436505	0.378986	0.541509	0.382129	0.468367	0.452929	0.228136	0.468841	0.360684	0.413898	0.426366	3.85051	3.30062	2.56733	3.68345	3.93836	5.21553	4.28243	2.93241	2.80084	2.53856	3.17013	3.69378	369.478104465447	378.091831693738	373.47213158102	382.687699669705	1	1	0.869135																	3.49783	0
Aldh6a1	0.980869	0.901031	1.19133	1.3753	1.28381	1.38874	1.82683	1.13092	1.12025	1.09238	1.23853	0.970881	15.0788	11.1749	12.4133	19.4853	20.4662	22.2167	23.0628	17.3056	14.7666	11.9643	15.0453	17.6362	408.198656065528	408.852196032611	410.322735309341	415.170688043202	1	1	0.47673																	16.718	0
Aldh7a1	1.63338	1.24275	1.97189	2.23092	2.02966	2.27753	2.83941	1.35415	2.10131	1.62854	1.66047	1.90348	34.4206	27.173	22.7738	32.3596	30.011	31.0423	31.6374	33.4912	31.0846	31.2733	32.3822	32.6959	411.197123751095	420.199802438516	420.634956499701	426.442890473112	1	1	0.979904																	30.8621	0
Aldh8a1	2.99919	2.9518	4.25094	4.17274	3.33239	3.96638	3.63795	2.41723	3.46508	2.75291	3.16369	3.59717	21.1857	19.3752	24.2497	22.2516	20.1764	24.2933	20.6218	16.427	20.2471	17.6321	19.6368	23.4218	414.694604103924	423.828071019355	422.932683130332	430.184178683184	1	1	0.973629																	20.7932	0
Aldh9a1	1.15288	1.48029	0.793519	1.17056	1.39165	0.959571	1.32754	0.746001	1.01112	0.907397	1.21593	1.36326	16.4415	16.1376	8.18564	14.9956	18.2759	15.8385	17.0369	14.846	11.0882	10.992	13.9391	18.7466	394.290761533192	402.807878736208	403.797229371697	409.163987197868	1	1	0.977177																	14.7103	0
Aldoa	1.61879	1.88688	1.28241	1.51946	1.60903	2.11832	2.51012	1.72756	1.69079	1.25069	2.02702	1.16175	9.90629	12.6646	10.0934	10.0197	11.2867	10.568	13.1664	13.4674	9.23237	8.92129	12.2247	7.62347	340.69481856244	350.645400525146	348.96066144071	356.157313516278	1	1	0.977153																	10.7645	0
Aldob	7.24699	10.3465	10.6529	31.3513	16.6815	37.9287	38.9921	11.6534	14.8761	8.83563	7.79796	9.29624	127.761	139.679	90.4217	196.213	188.269	260.173	195.571	181.878	224.331	138.975	162.731	206.941	561.36855430995	525.500686353649	561.490152206733	528.157433596659	2	2	0.790571	nonidentifiable	good	6.82095	0.493783					8.29694	0.130555	20.0731	0.236788	8.50636	0.633519	1.57952	0.331925	140.886	80.8946
Aldoc	0.0193708	0.00955594	0.025421	0.036309	0.0657843	0.0301241	0.0545681	0	0	0.0145807	0.0519683	0	0.996041	0.799835	0.364841	1.31792	1.30432	1.08702	1.19205	0.843079	0.942973	0.774015	1.19869	1.17055	207.205358386699	219.166473542928	216.334311250824	223.039581195855	1	1	0.986868																	0.999279	0
Alg1	0.234908	0.383664	0.22841	0.322446	0.220918	0.340422	0.373907	0.234933	0.424813	0.304672	0.277823	0.22823	3.94681	8.13376	4.15275	4.14903	5.07351	4.20728	4.91182	5.21587	5.55741	5.70078	4.35847	4.17212	312.07433912851	323.161671022696	321.489990527271	328.968045154334	1	1	0.98702																	4.96497	0
Alg10b	0.25018	0.419271	0.276627	0.338404	0.22123	0.272777	0.344431	0.240139	0.380719	0.295605	0.338407	0.280975	2.06922	2.10577	1.35992	2.04528	2.06283	2.25404	1.82517	1.39742	1.51102	1.35028	1.64106	1.91224	322.527889477785	331.676077043435	327.453412982304	335.761640220847	1	1	0.9117																	1.79452	0
Alg11	1.6873	2.02204	1.2435	1.32496	1.30269	1.69193	1.61989	1.72764	2.19487	2.14414	1.62757	1.2017	7.9706	9.1591	5.13948	4.88844	5.35464	7.77459	7.0044	7.73687	10.7866	11.55	7.317	5.19857	389.786731618474	387.077984462004	386.730333638544	392.165365405106	3	3	0.470941	pass	optimization.errror	0.0833333	4.05918	0.255584	0.281351	4.23303	1.29951	1.69171	0.0687794							5.90018	4.04774
Alg12	1.09018	2.43174	0.522201	0.454554	0.500655	0.553198	0.656729	0.52522	1.87615	2.1031	0.472554	0.487206	2.51935	5.17038	1.6533	1.24194	1.24327	1.06126	1.77095	1.94871	3.76473	4.31337	1.39606	1.66646	463.80189477538	410.125722487322	452.014749545506	415.345238731134	2	2	0.931487	good	nonidentifiable	0.540707	1.30395					0.46183	0.20441	1.07986	0.13635	18.3303	0.717743	1	0.378115	1.11565	2.49686
Alg14	0.251667	0.273088	0.279134	0.280821	0.17978	0.183035	0.190498	0.171019	0.213858	0.231701	0.275792	0.240546	1.18987	1.11414	1.14481	1.27461	1.07947	1.30511	1.01113	1.05409	0.906578	0.929279	1.30396	1.47312	307.614117403391	312.911099706476	316.136864777938	319.034120566778	1	1	0.918971																	1.14885	0
Alg2	1.33073	3.00214	0.704457	0.708791	1.58161	1.34126	1.41591	0.883354	1.7647	1.48574	0.659312	0.800397	2.84542	4.5186	0.821658	1.1603	2.13367	2.32115	2.32737	2.13666	2.55846	1.97905	1.17484	1.31425	369.841486997955	381.460130251164	378.569648483947	381.347037903676	1	1	0.981451																	2.10762	0
Alg3	0.159558	0.227055	0.140132	0.222871	0.150353	0.196324	0.193307	0.225153	0.362593	0.414197	0.193078	0.126947	0.711489	1.28102	0.610344	0.964134	1.02685	0.404415	0.796906	1.13447	1.36575	0.906725	0.989054	0.737056	270.652184965108	275.083538385994	277.764576775781	280.961916829162	1	1	0.874586																	0.910685	0
Alg5	0.309748	0.160109	0.287623	0.17869	0.0592717	0.286771	0.248403	0.173055	0.25328	0.346788	0.343114	0.265255	3.52733	3.15083	3.32821	2.77767	2.75266	3.68469	3.29354	4.13718	3.59275	4.42048	3.37619	3.13237	308.891795240768	318.226040382963	316.310850385872	323.163535104166	1	1	0.966478																	3.43116	0
Alg8	0.169644	0.355194	0.178104	0.203686	0.181294	0.213278	0.163769	0.198864	0.410855	0.358171	0.190287	0.164692	1.11053	2.23899	1.10654	1.557	1.33671	1.45334	1.04006	1.31072	2.12526	1.93752	1.13611	1.29719	313.365815910308	315.771529145755	320.549566066487	320.980340188444	1	1	0.740691																	1.47083	0
Alg9	0.2028	0.205974	0.198787	0.223867	0.147919	0.16148	0.190123	0.139936	0.226466	0.212166	0.174434	0.174938	1.12363	1.09032	1.16952	1.06234	0.862849	1.4066	1.22106	1.17485	0.928992	1.01593	1.04086	1.1564	304.178750452812	315.495483754873	313.456344772538	321.632472840896	1	1	0.986855																	1.10445	0
Alkbh1	1.09715	1.31712	1.13063	1.37465	0.92421	1.15744	1.06864	1.30929	2.18879	1.82085	1.44587	1.02775	4.66638	6.80754	4.51132	6.01443	4.96686	5.21168	4.51217	6.19605	8.6217	7.82085	5.11066	4.5174	380.584391149225	376.45075833554	383.469858441839	382.806866006562	2	2	0.834609	good	optimization.errror	0.0833333	3.33892					1.12018	0.0824007	0.582931	0.307976	15.663	1.09203	2	0.686738	4.82661	2.51046
Alkbh2	0.582253	0.745669	0.613313	0.533044	0.585538	0.690458	0.53127	0.670678	0.581565	0.70046	0.519125	0.518933	0.954288	1.44402	1.29903	0.842536	1.35313	0.618098	1.22817	1.41344	0.901448	1.53219	1.21518	0.751269	266.649689308032	278.842960935829	275.843863176126	285.188252982654	1	1	0.987727																	1.1294	0
Alkbh3	1.11253	1.17361	1.23913	1.26572	0.95741	1.11765	1.16263	0.983208	1.33197	1.1351	1.1244	1.03928	5.97989	5.38581	7.53229	7.87665	6.3943	6.68197	6.44657	6.05729	5.514	5.91647	6.75868	6.56234	330.426385426996	342.563004396367	339.216736370082	348.574139518725	1	1	0.985448																	6.42552	0
Alkbh5	0.545703	0.803168	0.5614	0.669679	0.421544	0.75125	0.608765	0.481646	0.619264	0.655014	0.540015	0.408726	1.89247	2.1584	1.73882	1.97308	2.14447	2.43822	2.04655	2.03454	1.75777	1.6931	1.65812	1.86246	347.96715959771	358.63595626893	354.951723371969	364.22857146876	1	1	0.965672																	1.94983	0
Alkbh6	0.712492	0.263122	0.376101	0.346934	0.363046	0.707432	0.432207	0.454335	0.387843	0.771	0.660137	0.427785	2.02963	1.76931	1.98024	1.03317	2.06471	1.2962	1.84857	1.47135	1.13403	1.22545	1.39564	1.67221	261.815132894091	273.653348817646	270.017653536116	279.040291730937	1	1	0.980949																	1.57671	0
Alkbh8	0.264908	0.31061	0.294862	0.268757	0.117058	0.218088	0.296626	0.24929	0.329242	0.325444	0.2969	0.174428	0.889745	0.885413	0.812236	1.06249	0.946688	1.03595	0.881205	0.7755	0.949565	0.827104	0.851698	1.01463	343.158412222683	352.745130147235	352.099143557505	358.880271453206	1	1	0.980283																	0.911019	0
Alox5ap	0.0347601	0.0514432	0.1608	0.0488663	0.0363628	0.0535738	0.0445092	0.0767546	0.0602402	0.0948464	0.0614636	0.0495899	0.872521	1.22661	11.1429	0.936201	1.29983	1.34431	1.27748	1.82565	1.14218	2.72524	1.33327	1.70141	282.66518681782	288.628405577365	285.862596119252	294.856044443987	1	1	0.796735																	2.23563	0
Alpk1	0.0964939	0.0166556	0.752245	0.140731	0.125882	0.0244467	0.0731203	0.222253	0.104236	0.208328	0.0479832	0.116848	0.796034	0.364977	14.06	2.34578	1.37441	1.05624	0.766306	1.0623	1.02815	2.34092	1.11401	2.13525	496.237722492157	464.122484787346	466.189107944308	464.33916981542	2	2	0.443824	good	optimization.errror	0.0833333	2.13351					0.125592	0.138456	0.114589	0.433698	3.71999	1.1064	2	0.65829	1.19296	1.08785
Alpl	0.0764575	0.13755	0.050843	0.194477	0.242068	0.243214	0.333579	0.0480185	0.375886	0.221808	0.0911969	0.080813	0.955439	1.43583	0.939727	0.997495	3.05766	1.86458	3.7463	1.07408	2.32095	2.25014	1.3406	1.30722	390.719818384041	355.23846118075	377.68780263871	361.256992942983	2	2	0.952979	good	nonidentifiable	0.2084	3.11474					0.101954	0.137956	0.22208	0.202835	11.8761	0.616977	1.84292	0.321876	1.02959	2.23611
Als2	1.65681	0.686667	0.84572	0.598741	0.415813	0.55686	0.512984	0.754549	0.712503	1.94312	1.29268	0.518324	4.6883	4.56313	2.90252	3.93369	2.41125	2.19187	2.62551	5.41433	4.88793	9.21843	8.34361	3.64126	486.52938823819	445.87957556369	460.165204164127	449.15204448396	2	2	0.836468	good	optimization.errror	0.0833333	1.9041					0.482272	0.124667	0.820396	0.192618	19.3618	0.588545	1	0.386867	2.42295	4.11785
Als2cl	1.51849	1.32151	1.11341	1.68178	0.826783	0.699158	1.44123	0.634278	2.1895	1.51884	1.29953	1.23691	15.1937	18.9865	13.2281	13.0525	10.1816	7.21234	11.8251	9.38866	14.985	18.4535	14.7066	11.6983	422.470297054118	413.195141826642	421.129856580594	419.191033790591	2	2	0.927219	good	nonidentifiable	0.349203	2.67646					0.876996	#NUM!	0.760155	0.147903	20.0816	0.834919	1	#NUM!	9.25627	7.92458
Alyref	0.531449	0.784909	0.421031	0.528636	0.496684	0.507037	0.424167	0.715954	0.544128	0.840964	0.706131	0.396921	3.33441	5.36358	3.50998	3.72452	4.41851	3.74869	3.98703	4.79964	4.45106	4.02707	3.75099	3.23771	278.299577364068	290.325724907021	287.434468006284	296.121061523709	1	1	0.9872																	4.02943	0
Amacr	2.38432	2.20487	2.01226	3.47464	3.06842	3.8562	3.23821	1.30207	2.15286	1.6934	1.49496	2.23114	9.10942	8.70826	9.42722	10.7156	13.6596	15.874	11.9969	7.75718	6.88011	6.33871	6.74625	9.21452	414.845059890517	392.658466401355	402.796127460581	398.124332423073	2	2	0.933416	good	nonidentifiable	0.234681	4.03866					1.87654	0.104044	1.64561	0.201337	6.72459	1.19076	2	0.593153	7.34879	6.41886
Ambp	5.26599	8.31121	10.984	6.40121	6.60997	5.6163	5.03898	4.4876	12.7598	13.6717	5.16699	8.70974	87.859	134.502	188.113	76.1572	101.665	73.8774	90.2584	108.653	132.591	194.596	101.06	167.463	507.752675471525	492.222216049686	506.950650058455	497.449311095119	2	2	0.930811	good	nonidentifiable	0.889775	1.82326					6.27059	0.083461	4.73542	0.237601	16.9196	1.20837	2	0.475501	91.916	65.6983
Ambra1	0.273435	0.312233	0.333794	0.370286	0.197654	0.273723	0.268241	0.224149	0.328468	0.269102	0.249658	0.20067	2.27456	2.56409	1.84997	2.5789	2.48442	2.32442	2.07065	2.04117	1.95009	1.89595	2.18426	2.28158	376.82276719255	386.065911115492	384.68285859229	391.940938928863	1	1	0.970872																	2.20834	0
Amd1	0.510533	0.448641	0.630208	0.57489	0.10141	0.891317	1.22757	0.629343	0.690293	0.654619	0.622442	0.0744215	3.91545	3.72003	2.84675	2.60461	4.00981	5.89594	6.08514	7.40889	4.35988	4.86694	3.52143	3.03385	379.228070833097	368.306317055324	372.000238739652	374.192035628746	2	2	0.823262	good	nonidentifiable	0.519411	1.81507					0.488709	0.112213	0.465142	0.297517	10.9687	1.14048	2	0.411639	3.21101	2.99807
Amdhd1	4.93406	4.18708	6.27752	6.91129	3.67735	3.57748	2.57485	1.17405	3.72852	3.84526	4.80364	6.12224	8.94893	10.2383	15.9184	12.5269	10.5797	7.21974	6.83388	3.58979	5.96335	6.5361	11.7774	10.6771	447.616301122778	424.329878696819	438.468501326799	430.366174675144	2	2	0.952607	good	pass	0.793233	0.771135					2.60487	#NUM!	3.75996	#NUM!	0.175938	0.395795	1	#NUM!	5.54082	7.43555
Amdhd2	0.495247	0.262371	0.558375	0.599359	0.531726	0.516637	0.233807	0.101822	0.12834	0.376022	0.143894	0.485358	0.968141	1.40228	1.95702	1.74083	2.98798	1.16696	2.33059	1.45222	1.01548	0.767259	1.34138	0.901297	308.241637631587	298.394260968026	303.833307501079	304.557633043903	2	2	0.893607	good	pass	1.9098	0.756351					0.241665	0.205777	0.363248	0.276102	4.95057	1.13399	2	0.641443	1.01046	1.18396
Amer1	0.193465	0.11498	0.146063	0.192056	0.172791	0.153013	0.205558	0.165829	0.131998	0.123202	0.196084	0.173105	1.01778	0.458204	0.946586	0.950652	0.948679	1.56407	1.10381	1.32874	0.708498	0.75807	0.94929	1.13031	331.965224885665	340.164784586251	337.195380419821	346.12427852497	1	1	0.916943																	0.988725	0
Amfr	1.55561	1.25675	1.64932	1.52931	1.08902	1.24079	1.14114	1.45987	1.47663	2.21223	1.71626	1.32174	11.4471	10.6082	9.25414	9.6708	10.4678	9.76392	9.8115	13.3572	10.4878	13.5451	11.6677	11.5174	411.690314860729	420.123187585293	419.191655050043	425.826372132773	1	1	0.962367																	10.9666	0
Ammecr1l	1.18565	1.14515	1.48234	1.39586	1.32636	1.53032	1.40796	1.13796	1.34666	1.33824	1.30223	1.13037	8.50957	6.84162	9.69337	10.8999	10.5695	12.7478	9.7953	8.68357	8.8367	8.54132	8.93699	9.29613	385.740543175679	393.465379271866	391.591924457189	399.577819058492	1	1	0.929684																	9.44599	0
Amn1	0.280907	0.21294	0.294916	0.158154	0.18171	0.235225	0.317794	0.107941	0.254117	0.119018	0.19951	0.156092	2.3897	1.02934	1.14286	0.824203	0.611323	2.18997	1.34299	1.21346	1.21931	1.83991	1.86552	0.918192	369.814443097159	381.952393678275	377.88788633359	386.264215810953	1	1	0.980165																	1.38223	0
Amot	0.155947	0.1055	0.195772	0.264354	0.174503	0.212832	0.231045	0.14696	0.135974	0.132002	0.167282	0.17702	0.552759	0.354343	0.627177	1.02824	0.760864	0.779106	0.815769	0.641832	0.422772	0.472161	0.552158	0.73609	333.239458490638	335.176540962609	336.909881360454	341.460087308299	1	1	0.642831																	0.645273	0
Amotl2	0.925313	1.28864	1.4865	1.28238	1.17925	1.55713	2.01405	1.03762	1.6203	1.47962	1.33239	0.963349	1.37936	1.86144	2.42319	1.54586	2.10541	2.03442	2.91051	1.77796	2.41354	2.28357	2.23914	1.78262	351.193823653297	358.493031364289	357.559382388089	364.775725464389	1	1	0.935808																	2.06309	0
Ampd2	1.05859	1.84903	0.67261	0.912435	0.867964	0.90559	0.8918	0.730293	1.45356	1.40254	0.859826	0.542128	14.326	23.1291	8.21623	8.49415	13.0655	9.2634	10.2269	10.7547	15.3765	13.7954	9.18936	7.45959	390.11384039117	397.462140456361	398.135649582454	403.046898742336	1	1	0.956899																	11.9414	0
Amt	0.637777	1.18389	0.770152	0.55993	0.300857	0.168011	0.204002	0.109615	0.640199	0.546477	0.64187	0.947034	8.02796	8.82179	7.45585	5.53502	3.51214	3.53717	3.43484	2.95627	4.66147	5.84392	7.05661	8.34567	354.731929582796	317.956285274558	327.933583702556	322.847654435483	2	2	0.91451	good	nonidentifiable	0.409319	2.20559					0.269111	0.249759	0.59463	0.167178	22.1607	1.0253	1	0.370023	2.79255	6.01898
Amy1	0.122988	0.260155	0.128143	0.177265	0.236863	0.460354	0.384639	0.295755	0.411917	0.235646	0.363587	0.1152	6.56203	8.06624	4.62248	5.84547	7.74427	9.36961	9.50482	7.59093	8.98736	7.03963	8.03716	5.58145	352.926082600158	356.970021930318	359.292118289814	361.182405894812	1	1	0.840359																	7.41262	0
Amz2	0.538253	0.398294	0.445226	0.670315	0.383787	0.35004	0.432744	0.414018	0.417609	0.541021	0.485323	0.43979	2.58778	1.87411	1.9257	2.50098	1.82046	2.37611	1.86949	1.67959	1.8919	2.06895	2.01058	2.58041	303.567656118254	314.014987945928	311.783671878248	320.368758637427	1	1	0.978423																	2.09884	0
Anapc1	0.455465	0.575573	0.630868	0.566366	0.407918	0.468069	0.541057	0.434072	0.629778	0.593141	0.469832	0.427783	9.54012	10.0775	7.77281	9.36872	8.27847	9.46721	7.98234	7.01368	8.85211	7.9099	6.92377	9.27807	380.089984167077	391.798213933882	388.61074816567	397.296087820716	1	1	0.983121																	8.53873	0
Anapc13	0.330913	0.306543	0.347415	0.289193	0.328312	0.346069	0.328079	0.220926	0.275737	0.295804	0.344627	0.345087	4.05059	4.01902	3.71802	4.43572	4.08118	3.83636	4.08608	4.15087	3.32729	3.19152	4.25364	3.81379	265.120662019729	277.213746922163	274.310723308344	283.568556047325	1	1	0.987589																	3.91367	0
Anapc15	0.721405	0.529961	1.03987	0.655763	0.460939	0.459831	0.457149	0.582816	0.553124	0.664739	0.763866	0.644347	5.52267	5.84703	10.2009	8.0657	4.67591	5.44593	5.59003	5.60775	5.40274	5.48759	7.18322	4.62278	339.672357673119	345.160625173001	346.061568843164	351.30982246042	1	1	0.902317																	6.13768	0
Anapc16	0.802188	0.933644	0.793922	0.902954	0.75173	0.841528	0.896253	0.994378	1.0499	0.962117	1.02761	0.95744	3.28394	3.67997	2.59203	3.69566	3.4962	3.74047	3.64645	3.28527	3.27874	2.69531	4.0437	3.87651	323.349310713726	333.863867712453	332.605554259119	339.977889098035	1	1	0.985001																	3.44285	0
Anapc2	0.394388	0.355174	0.406961	0.419137	0.296245	0.322629	0.355546	0.311864	0.378247	0.348959	0.429101	0.421838	8.27104	6.50242	8.31546	8.98071	8.1101	6.95723	7.81478	7.94523	6.02238	5.94178	9.90911	8.71135	332.372477123216	341.640944916029	340.116915140764	347.607082344891	1	1	0.969916																	7.79013	0
Anapc4	0.253877	0.295528	0.326452	0.33392	0.234963	0.233282	0.291981	0.194161	0.348858	0.289471	0.244966	0.249087	4.06554	3.75008	4.16212	3.87783	3.09647	3.68865	3.6405	3.37752	3.90525	3.73681	3.14297	4.40706	309.663700129604	321.646401477857	318.762116773396	328.002074021181	1	1	0.986991																	3.73757	0
Anapc5	0.749869	0.707396	1.25883	1.34392	0.919072	0.904354	0.993392	1.08893	0.912689	0.816715	1.01665	1.22797	12.755	10.2726	19.6159	13.3574	12.6657	12.102	15.5862	15.0884	13.4548	12.6067	14.8864	15.5827	360.236713508028	372.169561850768	369.657395121311	378.525669177515	1	1	0.988463																	13.9978	0
Anapc7	0.41059	0.402051	0.521953	0.570839	0.442196	0.481363	0.53905	0.453065	0.45958	0.471034	0.510351	0.485781	2.16523	2.09079	2.32799	2.65203	2.60957	2.44992	2.36633	2.42255	1.9449	2.07265	2.57845	2.77252	312.491971175092	324.755485998933	321.694807607084	330.912779412458	1	1	0.987839																	2.37108	0
Angel2	0.410126	0.348151	0.384911	0.428885	0.456518	0.498168	0.573804	0.538479	0.596281	0.683346	0.588035	0.406529	3.93472	3.00226	4.90481	3.97275	4.17415	4.79062	4.74598	5.30274	4.87633	5.64793	4.94261	5.40142	348.210894431475	351.402267581655	354.227355154529	357.104562703563	1	1	0.791224																	4.64136	0
Angptl3	0.877829	1.93552	2.04203	1.39694	1.69379	2.08285	2.91564	0.657572	2.51503	1.20077	1.09548	1.17711	20.3092	24.2296	20.1147	18.0603	21.8877	27.7872	26.7139	16.2514	26.5484	17.9896	20.0195	17.3579	386.773495861632	394.066110452988	394.945925094896	399.233110698143	1	1	0.957066																	21.4391	0
Angptl4	0.398023	0.622283	1.0749	2.66287	2.49903	6.23058	8.08174	4.12179	1.3228	1.01648	2.00601	3.17753	0.89185	2.5787	3.3458	9.32444	10.6272	15.0205	24.9555	12.4234	3.79509	2.4268	6.51432	8.90919	539.14078814218	479.959704348522	508.794055835726	484.193044937248	2	2	0.892512	good	optimization.errror	0.0833333	2.55361					1.55234	0.101947	2.86009	0.185437	9.18589	0.495526	2	0.190852	5.0162	9.23747
Angptl6	0.202173	0.249678	0.135728	0.153388	0.138786	0.136884	0.174698	0.134558	0.307936	0.201525	0.177108	0.154351	0.548255	1.21844	0.323896	0.461592	0.786742	0.685114	0.954186	1.08067	0.705876	0.460041	1.17032	0.368749	267.764847752619	278.687016325457	276.913936550998	282.834451903895	1	1	0.98513																	0.730323	0
Angptl8	8.56757	34.6888	6.60233	25.3358	17.8457	55.0661	20.189	2.58238	75.3519	21.9424	9.85835	4.65441	5.57475	66.017	6.48798	8.20127	25.3952	6.96824	15.4084	2.53147	50.6947	18.8024	20.015	3.8312	499.157116166897	482.566261823951	486.222877279524	485.197441350071	2	2	0.699667	good	good	2.47931	0.483782					12.2087	0.17514	39.6467	0.375402	11.8251	0.787714	2	0.283053	9.30733	18.8534
Ank	0.339181	0.318501	0.305985	0.564012	0.248517	0.319936	0.354301	0.302074	0.378176	0.39809	0.239603	0.20382	0.716357	1.00289	0.750587	1.05088	1.10594	1.13216	1.22843	1.20122	0.998995	1.28777	1.12759	0.846471	354.294815813979	363.807155841698	360.850923043178	369.363587355217	1	1	0.955261																	1.03744	0
Ankfy1	0.465277	0.455543	0.719061	0.545368	0.402616	0.487378	0.550554	0.477842	0.523075	0.584169	0.506796	0.445465	1.30777	1.14366	1.426	1.47985	1.18073	1.11499	1.13249	1.19729	1.19462	1.23113	1.15768	1.2992	354.859013683574	367.145980812993	363.853417333317	372.897702505265	1	1	0.986769																	1.23878	0
Ankhd1	0.959728	1.35735	1.3187	1.06677	0.791625	1.0718	1.1088	0.955214	1.28064	1.28375	1.03125	0.781122	12.8281	12.0244	7.42431	10.1941	7.794	10.0971	8.28697	8.28887	11.2485	10.8524	8.91433	8.42841	410.897586324953	421.660194618444	418.878762533817	426.965751353109	1	1	0.977121																	9.69846	0
Ankib1	0.344567	0.379268	0.453233	0.366704	0.286466	0.335122	0.400635	0.406729	0.444067	0.402557	0.329864	0.246288	0.737595	0.769334	0.71177	0.756921	0.850485	0.758548	0.860359	0.84189	0.921513	0.839791	0.604764	0.736667	350.778855071185	360.882410433635	358.823261335409	366.855867713975	1	1	0.975958																	0.78247	0
Ankle2	0.389146	0.393933	0.448411	0.449811	0.336453	0.393045	0.394418	0.373161	0.419448	0.446122	0.403713	0.381847	2.31308	2.34328	2.43072	2.69446	2.32115	2.64627	2.48124	2.46627	1.91293	2.04709	2.50891	2.6059	327.685421270316	339.801833416789	336.355860951492	345.720818975812	1	1	0.98468																	2.39761	0
Ankra2	0.124773	0.266593	0.309705	0.257885	0.223695	0.31428	0.198071	0.344934	0.292079	0.0331723	0.298267	0.00471538	2.08607	2.63835	2.39602	3.72563	3.61916	4.34701	3.21693	3.53345	3.19404	2.57694	3.65252	3.64292	313.938546752129	322.125315125222	320.855808992351	328.481422768897	1	1	0.953425																	3.21909	0
Ankrd10	1.42118	1.63449	1.27715	1.27578	1.03372	1.27895	1.46669	1.27284	1.82661	1.3747	1.298	1.14337	5.8185	6.17463	5.66693	4.48768	4.37947	4.64494	5.40202	4.87493	5.73814	5.1027	4.58927	4.52879	357.77536881797	368.950453595786	366.945432201986	375.211848697056	1	1	0.986085																	5.11733	0
Ankrd11	1.22721	1.10845	1.55591	1.56116	0.946318	1.04804	1.20766	0.923371	1.42096	1.27958	1.35499	0.925789	4.19429	3.5561	3.58943	6.40455	4.2564	3.16369	3.90282	2.9751	3.20593	3.14914	4.8762	3.96865	425.268622884353	433.056848412789	430.890333083616	439.005142597628	1	1	0.924594																	3.93686	0
Ankrd12	0.199792	0.135875	0.23522	0.167417	0.231342	0.311913	0.334255	0.347181	0.246303	0.231739	0.210446	0.179572	0.68782	0.611851	0.555661	0.656408	0.942113	1.15498	1.20592	0.97588	1.14875	0.742063	0.646743	0.649973	372.150401457527	361.08798226754	368.755902889506	367.405118872312	2	2	0.936267	good	nonidentifiable	0.135171	6.76626					0.17655	0.110295	0.149474	0.236711	11.3553	0.94829	1.86022	0.574349	0.631216	0.533718
Ankrd13a	0.129208	0.169805	0.197238	0.143861	0.016549	0.0392685	0.0862973	0.137931	0.219652	0.175063	0.131598	0.157543	1.26201	1.40836	1.66152	0.908628	1.06943	0.782622	0.994565	1.10801	1.5493	1.28647	1.15084	1.33314	314.050602096533	319.138990754942	318.944768654443	324.209355303187	1	1	0.853748																	1.20957	0
Ankrd13b	0	0.00914076	0.00840026	0.00868288	0.0110325	0.0101041	0.0116473	0.0132758	0.0117861	0.00803023	0.0119141	0.0112146	0.677892	0.980086	0.640693	0.816514	0.860406	0.407706	0.5887	0.858617	0.797468	0.67758	0.512262	0.62806	237.36713741662	249.965141704881	246.719013950688	255.417218001498	1	1	0.98885																	0.703832	0
Ankrd13c	0.516013	0.895522	0.713604	0.94811	0.591875	0.970883	0.787628	0.733677	0.880054	0.749999	0.715381	0.632896	2.55931	2.67894	3.34967	2.94415	2.88531	3.28761	2.71839	2.66464	2.75121	2.45949	2.12851	2.78931	369.166375316572	379.841622268343	376.733035773415	385.682289944976	1	1	0.972939																	2.76805	0
Ankrd16	0.753341	0.60205	0.938546	0.480107	0.662744	1.01534	0.771704	0.6688	0.843367	1.14419	1.1759	0.735599	17.3162	14.1257	23.5369	19.5017	18.0843	22.1389	20.7664	14.9297	17.6069	14.8815	17.4721	17.2505	348.865456370226	360.606254531407	355.944966469719	363.556141765802	1	1	0.968534																	18.1343	0
Ankrd17	0.829101	0.992105	1.55629	1.06677	0.768018	0.981487	1.2628	1.12873	1.2761	1.21534	1.08419	0.678507	2.84086	2.70637	2.37459	3.34963	2.95368	2.86792	2.71966	2.27656	2.86909	2.06213	2.08226	2.41214	417.297467284475	428.320318503071	424.502833810016	431.495316788431	1	1	0.968883																	2.62624	0
Ankrd24	0.11289	0.1182	0.104007	0.147906	0.0950064	0.0624432	0.0873208	0.0776388	0.119407	0.108674	0.0977698	0.151191	1.61567	1.59159	2.09623	2.26746	1.23025	1.26273	1.62247	1.26888	1.47027	1.31422	1.93524	1.78924	277.914501809488	285.629827903215	283.514924604323	291.816439071692	1	1	0.92347																	1.62202	0
Ankrd26	0.146075	0.180153	0.152585	0.151595	0.100218	0.145051	0.137732	0.116489	0.176462	0.150306	0.118035	0.116126	1.01772	0.968656	0.753998	0.87992	0.838114	1.03076	0.891236	0.83478	0.85559	0.847814	0.686226	0.779614	305.99667957523	317.877331737804	314.959775624964	323.960567722939	1	1	0.986123																	0.865369	0
Ankrd27	0.32989	0.271757	0.505372	0.493759	0.422949	0.362647	0.590711	0.390415	0.474655	0.407534	0.386253	0.342402	4.49381	4.07123	5.24106	5.76597	5.59002	5.55603	5.03914	3.80472	4.65472	3.3563	4.90408	4.42615	351.005648016411	360.383384604115	357.476542542879	365.380077183042	1	1	0.95302																	4.74194	0
Ankrd28	0.311591	0.314394	0.50884	0.406111	0.33628	0.412313	0.562534	0.458315	0.553386	0.556641	0.425408	0.305122	2.15845	1.90069	1.95301	2.14103	2.61295	2.80391	2.99203	2.57797	2.74505	2.68539	1.87947	2.71179	386.960914962652	389.151733284811	391.940010060832	393.644399993366	1	1	0.688361																	2.43015	0
Ankrd33b	0.479611	0.415417	0.592755	0.96438	0.388574	0.522719	0.602309	0.41469	0.603172	0.667338	0.672679	0.405777	1.67983	1.3172	1.74215	2.50771	2.4401	1.62154	2.3364	1.52581	1.68152	1.54746	1.86068	1.36778	389.969332578777	401.8828982849	395.938794458004	404.17256995459	1	1	0.948798																	1.80235	0
Ankrd40	0.512345	0.544591	0.55979	0.650223	0.52411	0.431199	0.574681	0.419418	0.73069	0.680251	0.640892	0.584476	2.78275	2.49606	3.21288	3.07728	2.61778	2.35594	2.55109	2.2728	3.48077	3.4753	3.15063	2.96498	322.662781215345	329.936612811377	329.800966238649	335.784361553527	1	1	0.947033																	2.86985	0
Ankrd44	0.140885	0.131387	0.351167	0.194196	0.125848	0.149666	0.184251	0.193395	0.15397	0.10109	0.183576	0.131443	0.960439	0.829393	1.54341	1.33057	1.04113	1.19677	0.917483	0.865809	0.567305	0.631946	0.941875	1.0733	348.174937651345	351.911433955676	348.597067435268	356.139171897817	1	1	0.504347																	0.991619	0
Ankrd46	0.515948	0.449676	0.417083	0.555729	0.380573	0.436429	0.582842	0.4035	0.610723	0.620028	0.505396	0.456289	9.99603	7.20553	5.00825	7.7472	7.43256	8.48066	8.91796	8.42903	6.78243	8.03673	8.82382	7.22943	360.504646974468	370.305084349757	369.99351248439	376.46988369014	1	1	0.983781																	7.8408	0
Ankrd52	0.591399	0.676292	0.557791	0.672944	0.570274	0.544706	0.614274	0.469329	0.788521	0.667676	0.594407	0.566399	2.86797	3.07235	1.66341	3.33903	2.8564	2.26471	2.39285	1.80676	3.21202	2.26111	2.4455	2.17494	351.530653155649	362.996838433706	360.343557875934	368.719374327957	1	1	0.98462																	2.52975	0
Ankrd54	0.289131	0.758283	0.566832	0.576515	0.101626	0.521733	0.607467	0.101027	0.373103	0.768379	0.37561	0.286212	1.65053	2.69211	1.72488	1.23289	1.71625	1.25699	1.62184	1.66123	1.93993	1.62445	2.05882	1.38352	305.748361845186	317.823178703392	313.49771996166	322.199716901172	1	1	0.977119																	1.71362	0
Anks1	0.541248	0.55598	0.639013	0.772342	0.521873	0.618922	0.730033	0.532801	0.828478	0.718451	0.597309	0.439876	1.05805	1.35858	1.30918	1.69984	2.41777	1.13222	2.8637	1.94841	1.77707	1.50208	1.87994	1.18757	387.044833226316	393.16027759692	389.048359755849	396.726459801888	1	1	0.703172																	1.67787	0
Anks3	1.70052	1.86875	1.79644	1.64067	1.82754	1.90135	1.95503	1.7659	1.90046	1.72697	1.69091	1.71167	6.82622	7.95998	6.00647	6.76468	8.56993	5.46464	7.393	6.7922	7.25328	6.59962	7.20532	6.93318	336.989058176618	349.430329532142	346.517846216057	355.780326058058	1	1	0.989512																	6.98071	0
Anks4b	3.32482	3.68109	2.77877	5.30568	4.5646	5.75868	4.33031	2.91242	6.61029	4.3552	3.88963	2.36674	6.22117	6.07586	4.89195	8.11799	9.97078	11.6703	6.69778	5.32505	10.2786	6.70642	5.488	4.9998	435.515207259152	431.061027636263	432.404590024322	436.120962699705	2	2	0.588824	good	optimization.errror	0.0833333	3.0106					3.24521	#NUM!	2.09729	#NUM!	9.80478	#NUM!	1	#NUM!	5.60324	3.61875
Ankzf1	1.08362	0.990902	1.08698	1.16958	1.26663	1.25194	1.42903	1.11801	0.998179	1.17865	1.19503	0.901649	8.86571	6.87003	8.84584	9.79177	10.2143	9.33292	10.5237	9.31809	8.67955	8.32505	10.0884	9.90141	349.679243709615	360.69889565122	358.918329637534	366.488932244478	1	1	0.986069																	9.22973	0
Ano10	0.125042	0.0762288	0.177656	0.188215	0.0694072	0.0909965	0.0850143	0.0857975	0.0919664	0.0729965	0.151289	0.142218	0.761155	0.749941	1.13722	0.943623	0.764107	0.827459	0.702001	0.923921	0.732561	0.634846	0.802447	0.931666	323.192521103408	321.100667573925	331.47665015147	327.047941687862	2	2	0.710194	nonidentifiable	good	10.3876	1.39775					0.0757826	0.157499	0.0943499	0.290177	0.405529	0.793059	1.35373	0.45107	0.742528	0.168077
Ano6	0.150197	0.100971	0.143318	0.0919664	0.0614611	0.0430351	0.0558542	0.0732926	0.0310562	0.0715842	0.0825499	0.0506066	1.06177	0.689724	1.09467	0.813462	0.635751	0.682612	0.636825	1.02119	0.621054	1.03225	1.00593	0.720793	362.892664488388	358.364156669973	371.353071858455	364.720264358975	2	2	0.871774	optimization.errror	good	12	#NUM!					0.0526937	#NUM!	0.0664424	#NUM!	1.04776	#NUM!	2	#NUM!	0.756893	0.157905
Ano8	0.0691134	0.059365	0.0785355	0.1044	0.0568044	0.0570818	0.0757954	0.0477306	0.0851266	0.0669155	0.0666316	0.0665061	0.468631	0.669035	0.547292	0.597335	0.435559	0.357271	0.377275	0.371361	0.579881	0.513835	0.606458	0.334487	252.757142637563	264.175571210804	260.407937084442	269.217778337642	1	1	0.975237																	0.488202	0
Anp32a	1.44524	1.40093	1.64092	1.89134	0.818802	0.67639	1.11228	0.552105	1.87961	1.56107	2.00082	1.13059	16.8662	13.5467	17.9056	24.7574	10.6128	9.33286	9.56048	5.80622	16.4153	12.6561	18.3776	20.0147	426.232416998711	401.709740796557	419.350221386364	407.517537674109	2	2	0.947902	good	pass	0.955925	0.699909					0.7765	0.269542	1.226	0.189191	21.5569	0.637483	1	0.577903	8.54857	12.1259
Anp32b	0.488321	0.506959	0.481626	0.529721	0.395267	0.473692	0.494165	0.61724	0.792418	0.772791	0.655985	0.391659	3.46984	2.86872	4.08163	3.57884	3.78811	3.63598	3.51955	4.91801	4.78341	4.57315	3.78893	3.8105	342.307367176487	343.34941583582	348.426709823825	347.991246761974	1	1	0.588537																	3.90139	0
Anp32e	0.133848	0	0.00986126	0	0	0.100684	0.00841907	0.0242505	0.156391	0.000589179	0.0509713	0	1.12885	1.03681	0.974736	1.12526	0.714917	0.844057	0.819162	0.89937	1.55116	1.444	1.12148	1.14555	252.195054943232	258.005072434836	255.826285128068	262.462290401961	1	1	0.817407																	1.06711	0
Anpep	0.319697	0.453063	0.465014	0.646097	0.675677	0.734175	0.949521	0.288559	0.938336	0.552259	0.443824	0.433055	4.42276	4.9727	4.4966	5.27902	6.62818	6.24158	7.23795	4.08699	7.20051	5.51307	5.02648	5.12185	366.785638005591	366.979892520739	372.595424859862	372.024267943387	1	1	0.491389																	5.51897	0
Anxa11	0.170615	0.147758	0.216684	0.272456	0.240733	0.232616	0.314187	0.189184	0.229222	0.239437	0.200823	0.211685	2.26087	2.52279	2.53267	2.25978	3.87868	3.02069	3.78214	3.23968	2.65262	2.71398	2.80236	2.60293	335.307370803406	341.081186795791	340.158353916221	347.190556674227	1	1	0.871983																	2.85577	0
Anxa2	0.0227071	0.0280045	0.0286957	0.0112318	0.0206047	0.00952876	0.00366139	0.0271985	0.0268068	0.0295418	0.0350746	0.0375938	1.21553	1.17041	5.23194	0.953141	0.875153	0.8693	0.80221	1.15771	0.681656	1.21382	1.04832	1.17687	287.407840566018	287.697715008687	286.63760863978	290.337848863762	3	3	0.412173	pass	nonidentifiable	0.34454	3.36812	0.338882	0.403937	14.1129	2.17523	0.0266409	0.139854							0.848557	0.852881
Anxa3	0.135538	0.0891506	0.199893	0.118884	0.0965869	0.0961793	0.100952	0.152197	0.119138	0.135779	0.135859	0.112617	2.55006	1.04873	3.85308	3.46398	3.15007	3.34575	2.39116	3.29172	1.89964	1.43451	2.21819	4.0363	309.675975445276	320.085354324303	314.539766193154	323.593455338804	1	1	0.913817																	2.7236	0
Anxa4	0.230275	0.129478	0.213163	0.195613	0.144859	0.170721	0.165017	0.142184	0.203368	0.205966	0.21314	0.192414	3.04835	2.11332	3.94795	2.63045	2.22782	2.49865	2.20812	2.79501	2.59085	2.9853	2.74211	3.25307	327.914114330154	337.847613234183	336.465749686992	344.0703761133	1	1	0.979262																	2.75342	0
Anxa5	0.604308	0.484503	0.603889	0.625381	0.353768	0.385597	0.599524	0.462496	0.440462	0.430177	0.695374	0.578776	5.64071	4.33953	5.06271	6.79633	4.32312	3.82044	4.08314	4.79464	3.82489	3.92754	5.57381	5.96287	325.936545112867	330.127782696829	331.521659581762	336.35412963584	1	1	0.840529																	4.84581	0
Anxa6	0.415645	0.509844	0.617522	0.541989	0.488515	0.602177	0.651818	0.296518	0.717721	0.487959	0.436017	0.459889	6.05012	5.15784	6.17821	5.73248	5.69106	5.66403	6.61638	5.08858	5.52272	4.53638	5.26755	6.32611	370.913244250207	382.750754205715	380.064844694262	388.455421371725	1	1	0.987029																	5.65262	0
Anxa7	0.410362	0.368392	0.608358	0.68709	0.682436	0.731565	0.636615	0.553813	0.377363	0.344468	0.503661	0.506387	6.24458	5.63821	6.93058	7.83487	10.4621	11.2965	9.46969	9.4115	5.77759	5.51541	7.01007	7.20855	378.17548342902	361.398580870954	372.947684205695	367.64024535928	2	2	0.954696	good	nonidentifiable	0.427299	1.85619					0.415048	0.0818697	0.31024	0.211396	7.70743	0.955275	2	0.328244	6.08171	4.48744
Aopep	3.70962	3.31959	6.56561	4.71703	4.04934	4.36127	5.91594	6.10429	6.12842	5.78113	5.26435	3.73207	11.8488	11.176	24.6606	12.0864	19.3714	15.149	26.2072	31.5519	22.9363	19.054	18.5163	17.9585	444.268910491581	438.226970859533	438.793836494485	442.118563086292	2	2	0.514186	good	optimization.errror	0.0833333	2.72857					3.92972	0.0907366	2.49293	0.257989	13.7223	0.758011	2	0.545239	15.0138	9.51914
Aox1	1.17454	1.37238	0.785841	1.05987	0.787233	1.01186	1.50948	0.614329	1.26123	1.12367	1.28945	0.964079	24.9804	14.3182	9.81119	17.4197	13.5773	21.5621	20.812	16.9143	10.8523	10.231	25.8224	13.3634	468.830342601064	474.605535258807	472.922986231894	476.755749368868	1	1	0.830612																	16.6387	0
Aox3	9.59549	11.8234	7.50615	6.80125	6.86861	5.10218	5.37795	4.11802	10.3388	5.66481	6.28344	6.62873	87.5935	76.2855	34.2154	43.0771	53.5351	52.4772	54.1858	36.1845	67.4925	28.21	45.3897	43.2361	527.060531370728	525.174437047892	531.485258417009	530.777873462856	2	2	0.669897	good	nonidentifiable	1.02867	#NUM!					5.75599	#NUM!	3.3372	0.312148	0.201323	0.714601	2	#NUM!	43.4142	23.4257
Ap1ar	0.701179	0.653186	1.09573	0.77319	0.526779	0.826134	0.711732	0.936605	0.809298	0.525654	0.750046	0.572191	5.10012	3.93248	9.27334	5.04875	4.17948	5.0449	3.60408	6.36858	5.28726	7.62584	4.12881	5.47153	357.380325368106	368.779537062866	366.714064338955	375.135644727124	1	1	0.987276																	5.4221	0
Ap1b1	0.415144	0.610137	0.64529	0.578398	0.420011	0.464524	0.501897	0.423844	0.719869	0.66204	0.460083	0.408263	3.17041	4.86876	3.77739	3.21897	3.4598	2.8005	3.23597	2.88715	3.97375	3.69725	3.18082	3.62429	368.14393504377	377.541919077435	376.42298084955	383.123385318841	1	1	0.975045																	3.49126	0
Ap1g1	0.564245	0.727327	0.692506	0.611698	0.459315	0.516481	0.60007	0.459294	0.701703	0.631163	0.603468	0.477573	6.89966	6.18549	5.77392	6.19635	5.60125	5.66107	5.93486	5.04944	6.08057	5.49882	5.12963	6.40516	392.855678980687	403.233660227306	401.72290855609	409.56564109761	1	1	0.982623																	5.86802	0
Ap1g2	0.0890826	0.0253534	0.061151	0.353223	0.181185	0.172027	0.30886	0.247686	0.399552	0.173653	0.322556	0.092872	5.00322	4.72662	6.14285	5.45021	4.81161	4.40275	3.48315	5.39024	4.29085	3.92733	5.57734	4.46217	297.260028496944	307.508617964498	304.348977433724	311.232206415472	1	1	0.965476																	4.8057	0
Ap1m1	0.849646	1.11956	0.924374	0.87376	0.669453	0.705237	0.904797	0.811698	1.24811	1.1761	0.97239	0.864713	3.99034	6.90699	5.05838	4.28617	4.51971	2.99977	4.24601	3.88114	5.19749	5.44795	4.82576	4.3562	338.984531069579	343.819741443205	346.2234588199	349.961500040476	1	1	0.892805																	4.64299	0
Ap1s1	0.401004	0.325595	0.41272	0.455919	0.424815	0.438135	0.374414	0.338733	0.4293	0.344397	0.459188	0.403898	1.07396	1.37919	1.25454	1.12835	1.38243	1.16524	1.13762	1.51827	1.30469	1.0935	1.44549	1.30183	265.000254155461	277.502664301145	274.47606404419	283.774814827077	1	1	0.989346																	1.26543	0
Ap2a1	0.345409	0.448084	0.329925	0.367239	0.255215	0.327178	0.0509415	0.348456	0.160234	0.493683	0.0341939	0.0698057	2.85667	4.58965	2.38035	2.88885	4.00603	2.22564	3.39266	3.65436	4.24999	3.92114	4.2814	3.19367	367.705583701047	374.489134778723	370.414265975113	375.351317960603	1	1	0.761249																	3.47003	0
Ap2a2	0.602863	0.901754	0.658472	0.578161	0.356773	0.370697	0.482731	0.366986	0.994558	0.773033	0.55954	0.52989	4.38288	5.50903	3.41287	3.18113	2.93939	2.24935	2.61599	2.62953	3.77939	3.79167	3.34241	3.95922	418.914587264029	403.793903692541	416.999945682222	409.59186034709	2	2	0.946113	good	pass	1.11765	0.947042					0.401175	0.192168	0.382214	0.227791	20.4116	0.895406	1	0.842707	2.45792	2.07929
Ap2b1	0.163026	0.204707	0.086112	0.0820794	0.0968242	0.0659331	0.0796916	0.174839	0.116742	0.161024	0.123539	0.18237	1.80588	1.57866	1.37064	1.51734	1.31716	1.47907	1.42794	1.52123	1.44946	1.47671	1.44453	1.57843	357.87585743016	355.681919305198	366.848310890242	361.789356173579	2	2	0.722113	optimization.errror	good	12	1.33562					0.0799027	0.176706	0.0935588	0.278914	19.6682	1.5782	1	0.821377	1.38512	0.239398
Ap2m1	1.29156	2.36633	1.67231	1.44603	1.36779	1.5191	1.63325	1.15054	2.28365	2.18521	1.70462	1.41559	32.5364	42.1205	31.499	28.3082	32.4983	28.9582	30.6297	31.269	36.6099	37.5849	29.9556	34.311	368.357086595654	376.33846067773	376.629985240409	382.44399935117	1	1	0.965867																	33.0234	0
Ap2s1	0.0786768	0	0.198708	0	0.259989	0.486771	0.365716	0.354213	0.110791	0.391829	0.41491	0.215308	1.09064	1.81453	1.48062	1.2129	2.10871	0.860522	1.30594	1.42019	1.31885	1.03657	1.45825	1.53644	286.084019660403	290.287068553339	287.568101923805	295.710319290801	1	1	0.622458																	1.38701	0
Ap3b1	0.387812	0.423063	0.509954	0.502221	0.317751	0.362613	0.40138	0.310811	0.44604	0.432829	0.434636	0.363883	1.55399	0.989042	1.08104	1.54531	1.3304	1.35398	1.07765	1.10792	1.1551	1.06139	1.27436	1.64555	374.835372693951	384.693318818378	383.026108583517	391.010818272007	1	1	0.976381																	1.26465	0
Ap3d1	1.53077	2.15033	1.69148	1.31469	1.07441	1.3184	1.30978	1.12525	2.06065	1.91738	1.59196	1.25406	8.74491	10.7814	10.1046	7.12568	6.71657	6.132	6.64296	6.88266	9.19737	10.1395	7.8796	7.48309	398.83074984543	401.658453763904	404.329361365294	407.84601380763	1	1	0.758609																	8.15253	0
Ap3m1	0.669087	1.29742	1.49041	1.49312	1.23704	3.3459	2.45857	1.12575	1.64623	1.22984	0.900268	0.855629	7.19274	8.10301	8.88337	9.95724	14.3173	21.6544	22.9412	18.6959	14.7013	8.32815	6.27264	7.4708	464.702054834544	409.932775165766	422.261406175738	415.855447104211	2	2	0.948899	good	nonidentifiable	0.415587	1.27958					0.899351	0.111508	1.68154	0.186396	9.85501	0.609489	1.77918	0.294265	7.06277	13.0495
Ap3s1	0.482068	0.620926	0.479498	0.543245	0.369378	0.437661	0.558472	0.476682	0.659397	0.485975	0.570166	0.420202	3.33395	3.30267	2.97178	3.3619	2.87372	3.30106	3.11408	2.87061	3.39917	2.69291	2.79529	3.38941	337.81980918577	348.10975002665	347.224081926311	354.465857647426	1	1	0.985079																	3.11721	0
Ap3s2	0.340782	0.338409	0.297831	0.428484	0.26609	0.297296	0.289774	0.290682	0.383882	0.409209	0.356778	0.298682	1.7111	1.45409	1.45261	1.83593	1.95592	2.10112	1.64916	1.33097	1.39219	1.16067	1.2545	1.74863	347.876774167646	358.206510742032	352.156574798308	359.563230380186	1	1	0.887879																	1.58724	0
Ap4b1	0.451403	0.203206	0.495201	0.486069	0.374834	0.379326	0.690876	0.198372	0.519904	0.352363	0.230078	0.414099	0.8154	2.39979	1.22647	1.80833	3.08273	1.32535	3.14609	0.861996	1.91126	1.70617	2.99946	1.74913	327.938742560273	340.03510631497	337.171315716512	345.912327385362	1	1	0.987775																	1.91935	0
Ap4e1	0.203128	0.217292	0.261908	0.232247	0.162447	0.193054	0.216076	0.171705	0.251189	0.215532	0.229924	0.195562	1.78614	1.55287	1.76254	2.16668	1.74169	2.06181	1.69645	1.56175	1.67886	1.56004	1.3551	1.61408	331.781891318119	343.013892089604	339.172130887512	347.951662341768	1	1	0.972014																	1.7115	0
Ap4m1	0.595377	0.39936	0.798197	0.933334	0.654582	0.730812	0.78759	0.91961	0.783651	0.668463	1.08645	1.11214	3.52465	3.13099	4.71285	5.26245	4.48726	3.67519	4.07105	4.18053	4.81178	3.95542	5.32083	5.43893	321.785398950428	331.607082036655	330.23495387826	337.557905322977	1	1	0.978119																	4.38099	0
Ap4s1	0.19718	0.191725	0.230348	0.236132	0.158204	0.178044	0.191252	0.159123	0.215253	0.216536	0.163555	0.177117	0.652579	0.769813	0.836062	0.764839	0.716656	0.785607	0.669804	0.785021	0.806893	0.651776	0.647657	0.827521	282.337293980369	294.495140194698	291.825977988568	300.851247995149	1	1	0.989035																	0.742852	0
Ap5m1	0.345904	0.487543	0.429967	0.477856	0.337084	0.500998	0.629673	0.417532	0.63562	0.568826	0.532475	0.447903	3.68644	2.8174	2.92507	3.79959	3.78008	4.84851	4.19234	3.33751	2.93224	2.27586	2.86888	3.42905	342.760952077303	352.893192718791	346.423402401873	352.976747639105	1	1	0.852826																	3.40775	0
Ap5s1	1.07336	0.798907	0.971555	0.49668	0.856159	0.662188	0.788132	0.573178	0.973196	1.15555	0.254568	1.01574	1.47282	1.61736	2.45542	1.2273	1.3784	0.882369	1.45329	1.56279	0.827208	1.27835	2.35741	1.74234	297.344835166236	305.3520507054	303.270606941363	311.584019779557	1	1	0.933944																	1.52125	0
Ap5z1	0.366445	0.391294	0.62456	0.504286	0.410697	0.51113	0.567223	0.332802	0.374439	0.4731	0.420846	0.4351	3.19507	3.80851	5.45463	4.33293	5.10257	3.69043	4.62177	3.4816	3.32465	3.9399	4.86519	3.80457	334.063037132324	344.222075703223	342.621827473879	350.403351466662	1	1	0.980049																	4.13515	0
Apba3	2.46309	3.70022	2.04534	1.43692	1.59951	2.03856	2.44047	2.12618	3.77201	3.72923	1.72065	1.64093	8.79512	23.1523	7.404	6.31317	11.6624	4.9825	10.9612	8.8097	14.4171	15.1933	10.9697	6.20763	360.828742171106	356.832132358059	362.19622535371	363.144047369649	2	2	0.802191	good	nonidentifiable	0.478943	3.01985					1.73947	0.235113	1.47093	0.289002	17.7461	1.43205	1	0.929455	7.66006	6.331
Apbb3	1.70473	1.86686	2.05586	2.21669	1.89312	2.85213	3.28776	2.67787	2.71075	3.47017	2.48504	1.56192	7.0684	10.9564	9.45444	10.5448	13.9577	12.2041	18.1665	16.2655	13.2342	12.0241	13.3019	7.40399	373.757380513508	369.189283840473	372.048940425299	374.810480955655	2	2	0.713577	good	optimization.errror	0.0833333	2.72541					1.88042	0.143449	1.33133	0.27314	12.3028	0.852535	1.68519	0.994317	9.26213	6.55467
Apc	0.482666	0.48676	0.719834	0.551969	0.369664	0.462561	0.531165	0.510144	0.533143	0.531533	0.498258	0.39778	2.01025	1.52307	1.82947	2.05365	1.37559	1.84466	1.60806	1.41865	1.77892	1.73099	1.50137	1.72544	383.773361308258	395.3421870847	392.787273659601	401.698294825631	1	1	0.985965																	1.70001	0
Apeh	0.813919	0.959901	1.05132	1.16423	1.17886	1.16717	1.37461	0.71325	1.15238	0.840682	1.05563	1.01108	12.677	14.0773	17.6004	15.0163	18.7241	15.3304	18.6674	14.9468	13.6998	12.2872	13.0018	14.5662	342.829532830037	350.838299893645	348.798483982254	357.030491469598	1	1	0.934906																	15.0496	0
Apex1	0.252949	0.359547	0.21155	0.132596	0.420154	0.316218	0.188846	1.04863	0.586618	0.636814	0.903426	0.338438	1.9353	1.74391	1.08425	1.51925	1.88175	1.26239	1.46724	3.17341	2.10521	2.7094	3.32693	2.44996	285.594868572513	282.870208070351	284.942143427443	288.268007434786	2	2	0.595867	good	nonidentifiable	1.68271	1.2282					0.246116	0.634896	0.392761	0.417579	15.2861	1.57437	1	1.23394	1.28178	1.53502
Apex2	0.267521	0.312922	0.574459	0.478109	0.360401	0.428936	0.660577	0.42078	0.514735	0.422599	0.403623	0.306203	0.953552	1.19477	1.21047	1.10573	1.34043	1.29991	1.76404	2.06164	1.53037	1.70279	1.17727	1.11393	340.59907837173	342.951602755698	341.686104636311	348.336569942538	1	1	0.523555																	1.37124	0
Aph1a	0.522362	0.548232	0.675136	0.721666	0.65022	0.647282	0.712038	0.570109	1.05921	0.831287	0.572539	0.752145	3.79201	4.70895	5.0286	4.30974	5.24778	3.8417	5.43473	4.38641	4.36618	4.0133	3.98604	3.91165	313.458891811694	324.664970365538	321.692901844262	328.858846077662	1	1	0.979976																	4.41892	0
Api5	0.363897	0.488201	0.386509	0.358129	0.312122	0.414341	0.403882	0.435868	0.491502	0.487461	0.42909	0.285429	3.16041	3.20829	2.87628	2.77397	3.18475	3.15297	2.9953	3.67158	3.63611	3.31763	3.0457	3.36143	342.099776154076	352.293874826514	350.767374760164	358.406327587029	1	1	0.980854																	3.1987	0
Apip	0.475472	0.444656	0.602367	0.551835	0.567883	0.675097	0.786373	0.481261	0.557109	0.567835	0.495817	0.501058	3.63736	2.69749	3.53413	3.75301	3.84017	4.88833	5.45577	5.24335	3.25942	2.97407	3.74992	3.38788	303.407762240003	308.851592204484	307.687805479761	315.082021742678	1	1	0.842944																	3.86841	0
Aplp2	1.0356	1.15752	1.27537	1.36812	1.54297	1.88868	1.72977	0.93002	1.68216	0.931577	0.930051	0.994907	23.6107	21.9115	19.629	18.6699	22.7632	31.2245	30.5397	21.5449	23.0939	20.0649	20.676	21.142	410.626689471384	411.382493400745	417.723656175337	416.304644772736	1	1	0.564159																	22.9058	0
Apmap	0.203812	0.262961	0.166386	0.2105	0.157083	0.220792	0.213668	0.172653	0.280865	0.266463	0.222108	0.160455	1.9003	2.09338	1.68499	1.54941	1.55288	1.86514	1.64624	1.85557	1.63607	2.07195	1.65224	1.62815	303.218798469423	313.793597805937	312.538949691479	320.143251046586	1	1	0.985482																	1.76136	0
Apoa1	42.4674	14.4818	24.0824	36.7535	37.502	16.0441	45.5185	68.7327	36.5838	33.4258	50.6637	54.9512	395.593	387.536	316.466	425.912	456.216	343.926	575.734	589.95	398.848	385.661	673.858	394.677	490.193187027223	497.79112981656	497.941839165034	501.939381344539	1	1	0.956045																	445.365	0
Apoa2	12.6318	17.3761	11.1213	12.1162	19.8084	12.841	14.1109	4.8892	17.8058	7.31342	11.4967	16.2587	483.275	628.78	350.377	422.413	501.172	601.526	663.457	551.574	585.578	435.14	545.294	468.974	433.882362846174	444.886487181898	442.113866606781	451.009945958733	1	1	0.979832																	519.797	0
Apoa4	0.32444	0.189691	0.0946164	0.79114	0.612119	0.525901	1.16937	0.822945	0.688182	0.370839	0.530453	0.245713	3.36731	3.62785	0.925875	2.40577	2.30793	2.26177	4.13752	3.3627	3.8703	2.15297	4.63978	3.02272	318.969887911167	317.069099212741	321.578314406076	318.516952727025	2	2	0.505984	pass	good	5.9391	0.580732					0.25619	0.449917	0.59577	0.299199	12.6527	1.12156	1.3529	1.02425	2.39057	1.4898
Apoa5	37.3518	14.8261	23.256	26.2996	25.5774	36.1687	58.9885	60.3947	26.1874	31.0638	28.1873	24.2387	49.68	103.464	76.4476	63.6693	115.708	72.7958	97.9713	119.847	79.6348	73.9278	128.709	70.6713	478.60533230049	477.619968674913	486.373640590599	480.957312608125	2	2	0.551862	optimization.errror	pass	12	#NUM!					23.8246	0.122737	18.9138	0.134713	11.5759	0.732631	2	0.605386	80.9275	11.7312
Apob	8.85093	8.13964	11.2122	8.85637	7.92389	7.20422	12.0277	7.90683	12.1526	12.8744	7.96044	9.21757	118.506	87.2238	55.842	77.3643	63.4684	78.0819	75.2561	69.6779	85.6595	85.0642	69.3327	75.8686	524.782243235415	529.242602399511	532.621115323831	534.486128719163	1	1	0.880922																	78.4454	0
Apobec1	1.97501	0.748354	1.46637	0.963402	0.58552	0.548161	0.509974	4.65204	1.35007	3.61652	3.0363	1.23155	15.1963	6.96843	16.5518	13.1355	8.56859	7.95752	6.82524	32.6733	11.9213	25.4999	33.8423	14.9272	499.407000877439	443.83138910408	476.042585450663	450.187496839339	2	2	0.96	good	optimization.errror	0.0833333	4.19849					0.714046	#NUM!	1.47001	0.176974	19.2692	#NUM!	1	#NUM!	8.06627	16.5892
Apobec3	0.192506	0.132779	0.374917	0.204585	0.173423	0.141878	0.173679	0.2277	0.142063	0.183987	0.21985	0.191153	1.2494	0.730036	2.21606	1.10216	1.09724	0.929675	0.886992	0.961945	0.9645	0.991937	1.20408	1.33765	300.83291233158	310.196333705198	307.809059048494	316.012715092628	1	1	0.961235																	1.13931	0
Apoc1	11.6455	17.2309	12.6904	17.0053	17.2884	15.487	12.7655	7.30674	27.0122	14.9201	10.9807	10.9614	242.757	309.024	229.781	245.035	331.48	275.947	339.698	289.325	354.686	256.474	288.081	231.358	440.007604454713	449.063012827906	447.69167503475	455.418179722587	1	1	0.96833																	282.804	0
Apoc3	9.42332	5.83762	5.14038	8.43481	5.47765	6.17436	9.44171	7.85205	14.7307	12.3121	11.9574	6.36385	165.158	200.141	106.518	158.468	175.366	148.549	185.368	197.137	247.546	196.595	248.359	140.59	432.373105303789	422.300516091677	436.083229002449	425.285177390712	2	2	0.81145	pass	nonidentifiable	1.34598	4.49859					6.58295	0.124983	5.02873	0.56911	16.1929	3.56617	2	2.15453	145.931	98.7657
Apoc4	2.61197	3.1351	2.75752	4.57969	3.64849	1.94145	1.68595	0.971098	5.43765	2.22675	2.91996	3.74478	28.9567	55.3659	26.588	33.2279	56.1706	28.0835	46.4255	34.7848	40.0765	30.1355	44.4207	26.9013	380.166978276747	390.80601326231	389.394201420637	396.771819304392	1	1	0.985164																	37.5948	0
Apoe	19.8404	27.191	20.5824	37.8545	40.1403	42.2991	30.4035	11.1407	39.7656	14.554	17.2694	18.9238	150.477	253.857	126.095	163.176	205.381	133.413	232.545	227.764	192.706	166.896	284.132	150.232	498.512529252451	485.779276486996	503.594650752342	489.906552903036	2	2	0.885862	optimization.errror	good	12	0.955244					18.8167	0.175017	20.5204	0.230676	8.38804	1.44768	1.16483	0.884659	173.005	29.6555
Apof	2.30808	3.04201	3.85644	3.0089	2.5763	3.2488	3.59095	2.45875	3.11804	3.80267	3.06997	3.58711	23.4288	26.733	30.8203	21.8671	22.8014	19.4557	28.4441	24.3257	22.9215	28.1654	28.477	27.9692	347.528892431131	358.394498123726	355.354428710443	364.750605961609	1	1	0.97605																	25.4508	0
Apoh	4.63916	3.08717	4.97045	3.40549	3.13621	4.48828	5.62173	2.81394	2.11907	3.55803	5.11389	4.70671	67.6017	63.613	58.7346	59.0189	54.1846	78.1039	81.9684	70.2024	49.6279	54.8446	81.1979	66.6013	446.552983185456	457.55425788988	455.795872903918	462.340769579563	1	1	0.985906																	65.4749	0
Apol7a	2.80422	2.95001	3.19211	4.39882	5.22133	6.28781	5.09419	0.990155	3.80112	2.11692	2.47899	2.86542	22.1387	19.6202	31.8848	20.4605	33.805	45.9045	36.7796	12.654	18.9466	15.3723	17.1146	21.7747	467.331666274375	427.734666128612	447.821901285049	433.143605917158	2	2	0.937252	good	optimization.errror	0.0833333	2.94312					2.64338	0.0942256	2.81512	0.167234	7.65071	0.815576	2	0.415086	18.0881	19.2531
Apol9a	1.21053	0.736672	1.26212	1.44915	1.44085	1.40005	1.49118	0.926755	1.70532	2.27184	1.50031	1.24538	10.5321	6.02945	7.27059	13.7931	10.5623	9.58555	7.82248	4.80029	10.3847	15.208	10.659	8.86647	369.074685169418	376.41627777347	377.236804072679	382.772385666774	1	1	0.958399																	9.62616	0
Apol9b	3.27691	2.28833	2.67464	3.9373	3.52316	3.73129	3.77881	1.97298	3.73379	5.36061	3.29027	3.55188	8.70266	7.79764	14.6954	11.8635	12.9299	10.451	14.1711	9.96548	10.1149	17.178	12.5075	13.5965	380.279182231594	388.761829727873	387.86702455176	394.98171674667	1	1	0.963821																	11.9978	0
Apom	0.980749	1.04783	0.84193	0.85569	0.788637	0.546516	0.496777	0.518349	1.02505	0.772214	1.03079	0.89928	13.1672	16.2242	13.1386	13.3316	13.7583	12.4579	13.7854	15.4131	13.6104	14.4988	17.5003	14.2709	317.243650103303	326.66704970635	325.755737351392	331.245186894261	1	1	0.976487																	14.2631	0
Apoo	0.167456	0.206601	0.178675	0.189775	0.15375	0.249918	0.236563	0.18029	0.232718	0.204836	0.174966	0.106839	1.08626	1.23411	0.863912	1.2787	1.14153	1.25957	1.25046	1.12952	1.50767	1.15103	0.700261	1.43919	297.975073420021	308.891615100614	307.117527222167	315.204366385894	1	1	0.985428																	1.17018	0
Apool	0.197364	0.154201	0.205277	0.22691	0.167692	0.18938	0.220591	0.168473	0.162143	0.195708	0.203808	0.163373	1.51293	1.22921	1.11778	1.4308	1.49509	1.78132	1.52247	1.69823	1.17374	0.974934	1.31751	1.36713	302.946196160323	314.439540827081	310.975396894705	320.207125151669	1	1	0.979027																	1.3851	0
Apopt1	0.458665	0.584397	0.567087	0.62021	0.42378	0.536779	0.522647	0.357344	0.680207	0.569677	0.389344	0.396893	0.958671	1.11668	1.16238	1.16029	1.24624	1.30231	1.16804	1.10526	1.00507	1.00546	0.681237	1.09949	301.828105292563	313.672632526505	309.837818369149	319.097100067669	1	1	0.979351																	1.08426	0
App	0.0802133	0.0529599	0.0739729	0.0609817	0.0298039	0.0616979	0.0647914	0.0986574	0.0683263	0.0524126	0.0767169	0.0641318	2.8036	3.911	1.92693	2.09572	3.47949	3.28013	2.92454	4.23951	2.68629	3.07189	3.35067	2.87462	342.257600799479	354.748063445329	351.306056365517	359.409236233884	1	1	0.987195																	3.0537	0
Appbp2	0.468914	0.470087	0.585198	0.490989	0.353681	0.485949	0.524292	0.487155	0.585432	0.602815	0.568962	0.414737	1.49895	1.26142	1.19164	1.29985	1.2497	1.43258	1.20496	1.32519	1.44657	1.37363	1.33227	1.37229	352.1140892429	362.657142660417	361.433338658823	368.953565413639	1	1	0.98539																	1.33242	0
Appl1	0.238799	0.24887	0.26233	0.309769	0.145776	0.151777	0.168966	0.136845	0.251467	0.255377	0.284032	0.239001	1.94941	1.59861	1.23493	1.5491	0.833658	1.0885	0.792231	0.758443	1.46602	1.44259	1.40467	1.44038	365.877653010411	353.08057720804	361.065112544929	359.395598013386	2	2	0.941041	good	nonidentifiable	0.153832	6.63823					0.150395	0.346275	0.152963	0.292858	22.0296	0.893975	1	1.04115	0.863141	0.875544
Appl2	0.341004	0.291801	0.40772	0.432609	0.234465	0.324173	0.361024	0.313648	0.340179	0.265692	0.392291	0.311236	19.6477	14.7728	21.6863	22.6823	17.3001	23.5569	18.768	15.3941	14.288	14.2086	18.5393	17.6595	371.367992337191	378.992332819273	375.630757925342	384.011915989613	1	1	0.87522																	18.2086	0
Aprt	0.354252	0.531659	0.413824	1.13163	0.910161	1.18827	0.444664	0.482729	0.998187	0.36555	0.793413	0.128126	5.13735	7.97798	9.96145	8.01727	14.0019	8.34152	10.3959	8.62321	8.835	7.82048	7.68268	5.97552	303.779470014715	304.413757790174	305.290697527313	310.769865453741	1	1	0.448774																	8.56419	0
Aptx	0.339658	0.593637	0.273051	0.894964	0.672323	0.858936	0.4891	0.366069	0.562324	0.219142	0.519761	0.558405	1.43797	1.21496	1.55901	1.66777	1.57206	2.39512	1.93299	0.950758	1.28179	1.42482	1.36612	1.36484	319.859553703156	322.693027438546	324.45680799287	328.841396556757	1	1	0.738492																	1.51402	0
Aqp1	0.257648	0.393458	0.413084	0.249582	0.249996	0.19701	0.263246	0.34739	0.250509	0.333416	0.37151	0.298234	13.3754	19.6525	14.1955	12.3788	16.9558	15.4411	17.4817	20.4656	13.1494	12.0047	15.4021	15.0222	356.764860041235	367.681656031944	365.258850532766	371.054056345722	1	1	0.981011																	15.4604	0
Aqp11	0.534236	0.291868	0.606967	0.836173	0.623878	0.809048	0.987277	0.706303	0.688194	0.591753	0.654939	0.540222	1.87579	1.13439	1.57575	2.10619	2.29222	3.24216	2.93368	2.87884	1.72593	1.60552	1.66772	1.83038	341.322691842301	337.611852028181	337.021042854488	343.209117931157	3	3	0.524676	good	nonidentifiable	0.133753	10.5381	0.321551	0.255545	21.5281	2.33936	0.664162	0.0738474							1.49143	1.40946
Aqp8	2.73848	1.68955	0.376048	1.27324	0.347548	0.210509	0.352298	0.121001	2.90521	1.92059	3.95516	1.55539	18.6658	19.3758	3.62411	16.3517	5.78656	5.12831	3.36991	2.02969	9.01287	9.15316	34.2829	12.7417	511.712483435579	377.596162497953	434.156869216263	383.952251469424	2	2	0.96	good	good	1.92507	0.172967					0.255686	0.230124	3.07332	0.143944	20.3766	0.392685	1.56414	0.183902	3.12325	19.435
Aqp9	1.86216	2.77223	2.55989	3.89051	2.93705	3.45771	2.59896	1.04456	2.10162	1.23589	1.14763	2.21736	19.2957	18.7048	21.3463	22.5129	25.4218	38.6697	26.9787	17.4346	12.5115	12.3234	13.1037	17.7506	497.138982666394	461.393117672874	472.603499081188	466.642384033975	2	2	0.929243	good	nonidentifiable	0.613167	1.25917					1.57605	0.112475	1.9053	0.176724	5.66435	0.916449	1.6335	0.436878	13.7259	16.1749
Aqr	0.194125	0.26702	0.243224	0.226781	0.17227	0.221029	0.231736	0.24914	0.276362	0.283148	0.20267	0.182602	1.00102	1.13131	0.894874	0.938672	0.87073	0.944401	0.910073	0.975695	1.11939	1.08219	0.827209	1.08353	331.066919668799	340.98152517263	339.859657248296	347.084279645877	1	1	0.980694																	0.981592	0
Araf	2.05811	1.96257	2.23547	2.13386	1.47976	1.6069	1.75285	1.37495	2.10265	2.20099	1.63245	1.82276	16.1429	17.7565	14.9591	15.5973	14.8151	13.1478	14.0241	12.526	15.5398	16.0606	15.7748	13.5811	378.053944125805	388.200782315228	386.588246520405	394.433422807017	1	1	0.979854																	14.9938	0
Arap1	2.67781	2.49985	3.73464	3.17619	2.12743	1.85256	2.36931	1.51789	3.24793	3.36067	2.6464	2.4898	14.4767	12.395	17.2733	17.8797	14.6441	9.39314	10.1629	9.3088	12.2593	15.1979	17.2039	15.8186	413.794324426855	417.023240253546	417.592855667459	423.278325300081	1	1	0.736703																	13.8344	0
Arap3	0.241054	0.237295	0.442738	0.219798	0.212776	0.187616	0.191189	0.249622	0.252127	0.276332	0.259584	0.214255	3.00891	3.90374	4.76768	2.89616	2.73279	2.39005	2.80201	2.97611	3.16629	3.69145	3.78038	2.77267	314.562525757389	324.827017123037	322.065023470463	331.183125258731	1	1	0.971215																	3.24069	0
Arcn1	0.55232	0.978533	0.564773	0.53369	0.554611	0.501958	0.561396	0.49702	0.770019	0.767638	0.496162	0.48371	4.54622	5.1198	2.98869	3.95121	3.75683	3.8047	3.51296	3.94972	4.84874	4.64423	3.61083	4.82789	367.499875553376	375.604340164428	374.38515975418	381.781971853038	1	1	0.95224																	4.13015	0
Arel1	0.315033	0.376321	0.521292	0.448229	0.327838	0.335834	0.42004	0.255731	0.413205	0.395638	0.331995	0.453273	2.8966	2.51409	3.66105	3.57698	2.66193	2.9644	2.97246	2.07131	2.42123	2.79102	2.51635	4.14885	371.142427920489	381.582401092014	378.935162841396	387.790891888456	1	1	0.974692																	2.93302	0
Arf1	1.5332	2.36967	1.33055	1.41579	1.23157	1.50916	1.52387	1.51803	2.14838	2.17207	1.44518	1.16246	11.0332	16.1552	9.68737	9.7352	12.7496	12.1127	13.6255	15.8401	12.9741	13.3063	11.5826	11.1273	387.685798970402	396.389966311027	396.022165458682	400.884116588801	1	1	0.971136																	12.4941	0
Arf2	0.0619072	0.178876	0.12906	0.114382	0.0600686	0.110027	0.0634162	0.00432629	0	0.124263	0	0.0988328	0.829189	1.13191	0.839862	0.736989	0.707896	0.983929	0.638813	0.973495	0.70913	0.836795	0.648613	0.766413	270.919352703967	276.868315894199	276.376373063028	282.467919308897	1	1	0.893258																	0.81692	0
Arf3	0.397236	0.399939	0.348094	0.708847	0.428608	0.387517	0.36062	0.388451	0.420915	0.244521	0.455737	0.258587	2.25083	1.86957	2.21467	2.82907	2.21283	2.87341	2.20497	2.33041	1.74192	1.57903	1.94158	1.989	346.11844139683	351.048112254514	349.59281125739	357.060164176946	1	1	0.79036																	2.16977	0
Arf4	0.00346625	0.00470238	0.00136466	0.00446683	0.00126124	0.0111659	0.0244113	0.00847816	0.00179651	0.0191334	0.000422696	0.0490384	0.781407	1.85306	0.530177	0.760443	1.07609	0.581062	1.09069	0.905451	1.06598	0.681528	1.10332	0.761869	248.293251523327	260.130420749551	256.860579930966	264.467106456869	1	1	0.983489																	0.932589	0
Arf4.1	0.00346625	0.00470238	0.00136466	0.00446683	0.00126124	0.0111659	0.0244113	0.00847816	0.00179651	0.0191334	0.000422696	0.0490384	0.781407	1.85306	0.530177	0.760443	1.07609	0.581062	1.09069	0.905451	1.06598	0.681528	1.10332	0.761869	248.293251523327	260.130420749551	256.860579930966	264.467106456869	1	1	0.983489																	0.932589	0
Arf5	1.14214	1.63665	1.01638	0.935346	1.17154	1.27836	1.4569	0.972579	1.84352	1.36461	1.09036	0.998336	5.34694	8.42833	5.03268	3.61072	7.2246	5.01619	6.27872	5.16118	5.48143	5.58641	6.17812	4.11771	308.976147970436	320.524895001061	318.403995821991	326.5481806113	1	1	0.987919																	5.62192	0
Arf6	0.302505	0.632943	0.312114	0.298175	0.308703	0.203932	0.309878	0.623672	0.23788	0.308835	0.22388	0.456365	1.90306	2.35238	1.80883	1.99253	2.09137	2.16657	1.91623	2.84577	1.93314	2.09108	2.13475	1.72808	263.314971910767	275.74118417103	272.473564788566	281.273707525254	1	1	0.987761																	2.08032	0
Arfgap1	0.851687	1.27927	0.948351	1.08531	0.830748	0.881492	1.02015	0.816674	1.13931	1.08733	0.897109	0.916218	6.8616	7.42573	5.68668	7.90096	5.94499	5.86199	5.82233	6.06641	7.97386	7.49498	6.26991	6.84813	356.147351416275	366.553432797071	364.115530352006	372.856357417477	1	1	0.976234																	6.6798	0
Arfgap2	2.2118	2.80945	1.9833	1.97991	1.75622	2.09687	1.95931	1.43419	3.09122	2.83554	2.12053	1.7254	32.189	37.1873	26.6676	24.5026	26.4944	23.664	23.2408	20.4811	32.4352	33.6248	25.7762	25.4209	411.244351025955	417.245007539677	417.898883900283	422.999343320144	1	1	0.918726																	27.6403	0
Arfgap3	0.268151	0.602895	0.146568	0.131376	0.235389	0.15355	0.221351	0.206704	0.362571	0.317931	0.133963	0.138763	1.67449	2.01231	0.510111	0.628194	1.00827	0.553943	1.03935	1.56391	1.35328	0.977352	0.58771	0.6893	371.370260450919	376.652766290377	378.892043815291	381.794307807523	1	1	0.909103																	1.04985	0
Arfgef1	0.465435	0.525691	0.656219	0.540625	0.367199	0.455732	0.54571	0.511753	0.610366	0.57733	0.515293	0.378755	2.49926	2.30964	2.04291	2.66831	2.1958	2.43778	2.14126	2.11686	2.46382	2.06938	1.98314	2.34302	381.094288375497	392.595987497343	390.355378869496	398.549881162353	1	1	0.987078																	2.2726	0
Arfgef2	0.341776	0.464614	0.640731	0.553162	0.403297	0.444881	0.456127	0.288217	0.602532	0.426914	0.357079	0.366218	1.34661	1.6792	1.7832	1.62496	1.70669	1.51826	1.66781	1.04135	1.70911	1.32207	1.13103	1.60123	386.282305733647	395.666375209947	395.0084769798	401.778232472989	1	1	0.978149																	1.51096	0
Arfip1	0.256558	0.185793	0.309224	0.292751	0.106765	0.227576	0.29363	0.252452	0.367391	0.311725	0.252374	0.230056	1.39812	1.42914	1.38287	1.218	1.39483	1.50671	1.41936	1.41592	1.36161	1.26513	0.926799	1.55349	343.644318007016	353.343798484669	352.812843527985	358.953948474253	1	1	0.981821																	1.356	0
Arfip2	1.88283	3.91199	1.65717	1.36069	1.71453	1.79045	2.10531	2.13755	3.06296	2.98721	1.78165	1.79842	10.0927	15.9441	10.2834	7.94484	10.2683	7.57148	10.1171	10.4646	11.8838	11.2793	8.24607	9.33036	363.014818631845	369.229580387215	371.842474469499	374.857189267262	1	1	0.943834																	10.2855	0
Arfrp1	0.660958	0.869497	0.765881	0.746789	0.578383	0.827737	0.743521	0.730486	1.03785	1.05031	0.694962	0.644926	9.27618	10.7807	9.43416	7.57607	8.40131	8.9473	8.61746	9.56937	12.7087	12.8228	7.68283	8.46576	337.340658655946	342.454292806024	342.800655410905	348.633721845776	1	1	0.872372																	9.52356	0
Arg1	1.81287	5.47008	11.4262	9.35604	7.7479	18.8426	17.2027	6.95718	11.3623	4.89038	6.36272	10.8309	42.4903	65.5978	107.915	67.3987	90.181	148.428	101.183	79.0428	100.607	52.9189	67.0298	102.084	504.083199646145	500.319482237563	505.644830149894	506.326898253916	2	2	0.786367	good	optimization.errror	0.0833333	5.63716					7.60397	0.107944	5.28325	0.284904	8.66123	1.11808	2	0.502664	68.5299	47.5905
Arglu1	0.527306	0.599689	0.545186	0.599046	0.432853	0.595258	0.591569	0.602773	0.624987	0.616661	0.603164	0.436877	16.7323	13.2912	18.9799	24.5567	25.6483	29.8945	21.6073	16.6307	17.1927	16.4551	15.4447	23.0723	398.705108629479	405.757823830312	398.166856111752	406.575486880826	3	3	0.555108	nonidentifiable	optimization.errror	0.0833333	8.16185	0.235551	0.304001	19.5644	1.69924	0.566079	0.0651516							15.8895	9.7835
Arhgap1	0.632385	0.813322	0.723257	0.560705	0.543943	0.486855	0.572692	0.575089	1.04238	1.04399	0.640778	0.598547	3.08944	3.48847	3.24279	2.46474	2.56748	2.17844	2.32011	3.15356	3.95443	4.52208	2.74947	3.12024	350.556930036248	347.427781055688	353.765668706438	352.746244996704	2	2	0.756872	good	nonidentifiable	0.454949	8.2093					0.577345	0.0679943	0.310498	0.332706	16.5347	2.08936	2	#NUM!	2.55333	1.35325
Arhgap12	0.357023	0.250071	0.450669	0.324042	0.221004	0.296649	0.352605	0.254842	0.368488	0.322176	0.288823	0.243219	3.11185	1.81194	2.93077	2.48651	1.96202	2.64788	2.37718	2.2812	1.90913	1.8897	2.06237	2.4933	374.35679225473	384.747652538262	381.236129766426	390.394222098283	1	1	0.963441																	2.33032	0
Arhgap17	0.227707	0.339515	0.562369	0.484653	0.328062	0.358764	0.410791	0.343695	0.455767	0.417047	0.280098	0.308799	2.33292	2.09903	2.37455	2.63343	1.98629	2.24178	1.95655	1.99439	2.0952	1.82145	2.05131	2.19383	360.328291668313	370.720175805408	368.511221738898	376.805683699949	1	1	0.977978																	2.14839	0
Arhgap19	0.0443744	0.0299321	0.0872323	0.0498633	0.0287776	0.0352081	0.0301494	0.0460233	0.0248762	0.038173	0.0424068	0.0553388	0.730537	0.472475	0.934968	0.814463	0.590664	0.775607	0.584082	0.880495	0.498573	0.741763	0.646285	0.853694	292.343333527325	302.295265912035	301.461963520038	308.536563464819	1	1	0.982631																	0.7103	0
Arhgap21	1.05821	0.558954	1.41224	0.525867	1.09602	1.02342	1.41926	0.965307	0.876651	2.33697	0.735023	1.15582	1.83867	1.58136	1.73681	2.61908	2.30403	2.66068	2.32257	3.61027	2.58216	3.39821	2.30765	1.92065	390.018623659787	389.941282891856	389.930840919218	395.514852329238	3	3	0.331879	good	nonidentifiable	1.67662	3.57987	0.336066	1.07318	22.7081	6.27263	1.06018	0.0759471							1.77944	1.37485
Arhgap26	0.499129	0.382203	0.764888	0.523654	0.304894	0.297716	0.392248	0.269624	0.385761	0.537243	0.495937	0.371777	1.25605	0.970296	1.55159	1.45993	1.45752	1.42866	0.925394	0.987603	1.45679	1.52109	1.39579	1.114	381.927639748296	386.866926162719	390.686860979058	392.847707133046	1	1	0.907936																	1.29373	0
Arhgap29	2.60762	1.60308	2.79811	2.20862	1.41844	1.74395	1.71512	1.94059	2.00352	2.41916	2.39591	1.63431	18.3305	12.503	14.643	15.7635	12.2093	15.1557	9.66059	12.3761	12.9726	15.2711	13.0943	13.6763	421.570533237633	430.213386782712	429.676044746916	436.553200492047	1	1	0.969732																	13.8047	0
Arhgap30	0.112219	0.0111838	0.210243	0.026913	0.0546266	0.0701754	0.00348347	0.0957033	0.0802908	0.117176	0.0858866	0.0808563	0.95886	0.556354	1.78857	0.835069	0.563375	0.587179	0.615809	0.796262	0.640436	1.15764	0.762813	0.793359	311.20964668792	321.204882912478	318.781069049344	327.241402894467	1	1	0.971084																	0.837977	0
Arhgap32	0.477183	0.901425	0.778499	0.893954	0.457725	0.570427	0.695686	0.884202	1.04345	1.25345	0.85361	0.398453	1.00186	2.21526	1.18733	2.22626	1.75675	1.97284	1.04008	1.64452	2.10127	1.58648	1.19943	1.24416	412.844793196003	416.817344406384	420.109573463472	417.686666757585	1	1	0.798405																	1.59802	0
Arhgap35	0.703978	0.697648	0.760773	0.729127	0.505052	0.585682	0.647853	0.559769	0.980634	0.772927	0.707257	0.477045	1.34972	1.39999	1.15554	1.31254	1.1892	1.13502	1.14086	1.09851	1.40373	1.25733	1.2618	1.21264	390.751918924339	400.326979427733	399.486020549786	406.557795587174	1	1	0.979057																	1.24307	0
Arhgap4	0.220248	0.0774302	0.381399	0.0284716	0.0865882	0.0742394	0.0784471	0.0798088	0.0833178	0.152445	0.0432204	0.120388	5.90003	3.54348	7.64498	3.37172	2.58456	2.4211	2.95624	3.28896	3.3859	6.33714	4.78339	3.72617	343.835743433848	342.934428527722	342.215562315393	346.251806950192	3	3	0.439407	good	nonidentifiable	7.39902	1.5172	0.820339	1.38299	4.82842	2.29482	0.107525	0.138238							2.90664	2.147
Arhgap42	1.06841	0.9883	1.06775	1.07943	0.733384	0.841646	1.0849	1.33213	1.16324	1.23144	1.30287	0.586759	7.8934	6.57492	5.16694	9.3438	8.24741	7.81553	6.45787	8.00663	8.92581	6.12081	7.22318	5.66498	454.564580787239	464.149754423937	462.948880083329	468.905723392217	1	1	0.976397																	7.28677	0
Arhgap45	0.276925	0.213898	0.528767	0.277632	0.217316	0.233832	0.216994	0.290244	0.224153	0.241941	0.295991	0.261281	1.45134	1.86145	2.88911	1.46903	1.90283	1.1509	1.48481	1.73977	1.21969	1.46871	2.23371	1.14921	323.051067693678	331.668514343056	330.053929779045	337.958199333168	1	1	0.957685																	1.66838	0
Arhgap5	0.568555	0.572542	0.803794	0.621838	0.408204	0.610378	0.956758	0.828383	0.749278	0.707591	0.828198	0.409292	4.33004	3.338	3.01351	4.36009	3.93075	4.95985	6.30286	5.89922	4.56651	3.78363	4.45857	3.3829	404.916429688638	409.873243431868	408.776776729851	415.385056630964	1	1	0.810156																	4.3605	0
Arhgap9	0.134699	0.0913674	0.244952	0.119478	0.115528	0.112218	0.0751508	0.116358	0.127159	0.149671	0.0985559	0.112096	1.06781	0.624604	2.40565	0.995531	1.0876	0.874005	0.823619	1.09537	0.808133	1.15867	0.878597	1.03388	273.133456346304	282.934839100139	280.916605222793	289.290935459759	1	1	0.972607																	1.07112	0
Arhgdia	0.535043	0.441148	0.577548	0.440238	0.414347	0.444212	0.416853	0.423253	0.650953	0.577317	0.423949	0.415698	2.92633	3.85995	4.52498	2.575	3.51419	2.02569	2.46282	3.50787	3.06421	3.57911	3.87113	2.94463	295.785164959071	307.105269913936	304.31418586897	312.999500828909	1	1	0.982585																	3.23799	0
Arhgdib	0.155139	0.0820462	0.221078	0.109781	0.0880628	0.0917761	0.0906805	0.118588	0.0903703	0.102753	0.127796	0.101202	1.6153	0.974851	6.04061	1.16189	1.19798	1.52013	1.3052	1.52884	0.877422	1.39568	1.05975	1.35807	295.564652375473	298.153926853121	296.555277467167	303.997614213554	1	1	0.526835																	1.66964	0
Arhgef1	2.42605	2.12143	2.65427	2.37734	2.15375	2.12314	2.39781	2.23095	2.50387	2.29957	2.37911	2.09908	9.5382	11.2647	11.9169	11.4233	15.2013	8.76871	11.6875	10.9319	10.4748	9.65318	12.4211	9.81439	370.279690765386	382.66963782903	379.053523305155	388.51938791558	1	1	0.985622																	11.0913	0
Arhgef10l	1.52388	1.34501	1.84697	1.61656	0.995412	0.824328	0.968222	1.03074	1.50294	1.95533	1.71589	1.32746	2.04992	2.09832	3.60483	3.51137	4.48024	2.0097	2.13212	1.54494	1.6418	1.85198	3.67141	3.82832	398.588036477837	393.283623328199	400.446098921022	398.52851790879	2	2	0.853999	good	good	2.57605	0.49875					0.918714	0.476834	0.965676	0.386928	22.0294	0.918279	1	1.43568	2.04002	1.3377
Arhgef11	0.471751	0.376853	0.538973	0.518482	0.346185	0.414913	0.493104	0.354767	0.552588	0.45497	0.443784	0.351724	2.71625	2.11302	2.16595	2.60355	2.13938	2.20815	2.39648	1.88258	2.29885	2.38114	2.78862	2.48729	385.332475433424	396.677549328641	393.457325542905	402.655629968112	1	1	0.979605																	2.34844	0
Arhgef12	0.863373	0.828265	1.59649	1.1519	0.767901	0.876271	1.06967	0.851191	0.99252	1.12345	1.01263	0.8303	5.24136	3.55453	5.29786	6.31537	4.75598	5.69728	5.10615	4.42262	4.14703	5.21497	5.13276	5.77579	439.992654125633	451.5409935816	448.860492147795	457.797180804528	1	1	0.985114																	5.05514	0
Arhgef15	0.185244	0.232535	0.263874	0.192359	0.183961	0.217169	0.236085	0.234463	0.253321	0.205117	0.197687	0.202651	0.586548	0.780987	0.841133	0.593529	0.622137	0.736809	0.716275	0.670393	0.727078	0.705761	0.694388	0.674251	276.590923963392	289.138359741445	286.123872714262	295.437646645873	1	1	0.989632																	0.695774	0
Arhgef16	0.107119	0.0528435	0.0760151	0.142688	0.114043	0.0912242	0.193043	0.0797872	0.0986993	0.0875981	0.119984	0.120274	0.783404	0.537316	0.780151	0.641187	0.99141	0.932913	1.19059	0.77189	0.613155	0.787728	0.975281	0.862308	281.399534984819	292.667504336035	289.874993303228	299.02361202494	1	1	0.98216																	0.822277	0
Arhgef18	0.809692	0.841579	1.0881	0.986175	0.631523	0.677616	0.816832	0.496404	0.958734	0.955979	0.822118	0.878703	2.03052	2.63639	3.29511	2.64155	2.42906	1.97457	2.3373	1.68936	2.12547	2.24647	2.32122	3.7223	384.713747030827	391.174167485432	391.126611397544	397.504067786295	1	1	0.924454																	2.45411	0
Arhgef19	2.3522	3.47101	2.87887	3.78538	1.83966	1.51439	2.40468	1.20386	4.38472	3.82547	2.49494	2.47887	9.90956	21.9883	9.23202	7.95985	7.32784	2.88508	5.44221	4.05972	13.347	16.4524	8.34791	6.33298	462.10363771589	444.653026387634	454.871394455041	450.602124848577	2	2	0.945829	good	optimization.errror	0.0833333	3.95062					1.71528	0.167561	2.24458	0.197105	20.6306	0.729228	1	0.430554	5.7063	7.46001
Arhgef2	0.127104	0.0639319	0.213682	0.094987	0.141063	0.0524147	0.0612715	0.0568942	0.0120558	0.0241788	0.161279	0.0758506	1.03914	0.49859	1.03424	0.466646	0.535872	0.60631	0.257266	0.530786	0.698705	0.943938	0.760098	0.722957	286.82800467954	295.151025575531	292.433387517894	295.553775975998	1	1	0.918297																	0.674546	0
Arhgef26	0.550672	0.45203	1.40483	0.594341	0.431086	0.960392	1.65671	1.74161	0.999348	1.45376	1.29916	0.700892	0.895365	1.22354	2.74695	1.75611	1.73723	2.06795	4.79845	4.73464	3.36264	4.09086	2.72199	2.38868	486.978162274374	435.604501513419	454.181363243581	440.165200209992	2	2	0.90716	good	optimization.errror	0.0833333	4.10182					0.593289	0.104183	1.04566	0.162487	14.1724	0.543547	2	0.240491	1.58216	2.78715
Arhgef3	0.496789	0.401428	0.958911	0.812059	0.519073	0.579267	0.709475	0.30112	0.550367	0.392558	0.418096	0.509105	1.44862	1.43461	2.80863	1.64728	2.01469	2.4835	2.96987	1.29763	1.46282	1.06825	1.40568	2.30619	414.279055642035	410.993952886796	417.642069336122	417.350060514594	2	2	0.786684	pass	pass	1.64924	1.06801					0.436077	0.0894284	0.270304	0.378968	4.69279	1.20251	2	0.804783	1.49554	0.78061
Arhgef37	0.354433	0.279756	0.538792	0.558559	0.282192	0.408375	0.58937	0.461562	0.671882	0.398354	0.902564	0.383043	1.48086	0.738329	2.07664	1.80096	0.998167	1.30062	1.76804	1.23207	2.04765	1.15965	3.39428	1.57183	388.013276292111	392.767366873563	392.297080869292	398.032962039901	1	1	0.821742																	1.63076	0
Arhgef40	0.201184	0.198494	0.185312	0.211675	0.458556	0.583566	0.244972	0.239334	0.539061	0.420968	0.125908	0.418788	0.955503	0.92656	1.32968	1.1427	1.04017	1.21363	1.42964	0.727445	1.00407	0.897636	1.06	1.06666	285.879684607232	292.740508256849	292.282365746434	299.096615920671	1	1	0.930726																	1.06614	0
Arhgef5	0.81382	0.603	0.656844	0.737598	0.545161	0.592659	0.695812	0.592121	0.740777	0.839366	0.835779	0.765345	6.11324	5.14915	3.95555	5.73791	3.50244	4.34297	3.55963	3.53731	6.07576	6.55163	5.07282	5.3435	366.444175282523	367.694109686278	367.899985188703	373.807449378504	1	1	0.489385																	4.91183	0
Arhgef6	0.0679261	0.0626604	0.118962	0.0759364	0.0583721	0.0786331	0.0709858	0.0720196	0.0702526	0.0626694	0.0848391	0.0618514	0.731787	0.830806	1.39663	0.69572	0.692318	0.772791	0.664284	0.852275	0.772413	0.785951	0.82551	0.743531	291.283593951926	302.434410993412	300.272111283106	308.60101491149	1	1	0.985089																	0.813668	0
Arhgef7	1.399	0.764164	0.876697	1.10335	0.524571	0.462536	0.578283	0.428064	0.914836	1.02412	1.14597	0.815007	3.13276	2.73543	2.92554	3.85127	2.11733	2.26409	2.16667	2.11927	2.42012	3.26661	4.32113	3.59902	412.921821914045	392.16241530519	411.105161367879	395.987107337097	2	2	0.8712	good	nonidentifiable	0.710589	1.51378					0.529296	0.183557	0.612234	0.199818	21.5319	0.792276	1	0.55709	1.91058	2.09292
Arid1a	0.806373	0.781233	0.992991	1.06389	0.577681	0.804953	0.790515	0.525687	1.06957	0.843976	0.790792	0.526611	3.40395	3.87489	4.20042	3.87352	3.05101	3.12121	2.74382	2.17339	3.58565	3.21291	2.64455	2.73079	410.479965701644	419.008417619105	417.813109136092	425.22589630805	1	1	0.961303																	3.21801	0
Arid2	0.435145	0.428645	0.593877	0.5345	0.3671	0.459828	0.507423	0.436208	0.621044	0.556731	0.482166	0.322141	1.49327	1.52197	1.57124	1.7972	1.66857	1.53316	1.62103	1.39501	1.77847	1.57353	1.60682	1.44232	384.168626877223	395.284415547758	393.676736748819	401.149000319002	1	1	0.98748																	1.58355	0
Arid3b	0.302861	0.307641	0.405043	0.349322	0.268487	0.160564	0.235503	0.160127	0.265421	0.290833	0.283375	0.303104	1.03876	0.770663	0.918289	0.937609	0.744292	0.860881	0.769809	0.715845	0.901973	0.902167	0.932383	1.0237	306.321442650144	314.401906672085	314.295819737432	319.769361366901	1	1	0.963998																	0.876364	0
Arid4a	0.52623	0.66144	0.601614	0.537531	0.422814	0.471233	0.469314	0.38526	0.623192	0.530373	0.47196	0.368093	2.08008	1.58938	1.87336	2.0563	1.6816	1.79135	1.69511	1.54338	1.7905	1.42598	1.44704	1.58862	367.02604188997	376.871877426306	375.064877391441	383.097849981614	1	1	0.975072																	1.71356	0
Arid4b	0.737655	0.624608	0.93846	0.727972	0.604724	0.812748	0.860912	0.886873	0.797372	0.872309	0.783528	0.665258	6.93633	5.01801	6.13722	8.10046	5.56325	7.62661	6.63386	5.9315	4.34454	5.26103	5.48222	6.24788	399.91769049902	411.264351939808	405.850702725804	414.382485301882	1	1	0.947291																	6.10691	0
Arid5b	4.40033	1.2967	3.3558	0.613934	0.620575	1.12348	2.29882	4.5033	0.911934	5.42477	4.48895	1.09759	8.43702	2.67566	5.55621	3.3708	2.71295	4.59398	4.9732	14.339	4.662	12.3765	10.6409	4.97476	553.369068294038	526.654599909036	542.610824889453	524.885602527544	4	4	0.707682	good	nonidentifiable	0.369819	1.6877	0.512598	0.32739	21.036	1.83868	0.84485	0.259956	3.88404	0.251351	18.7831	0.629534	1	0.329681	3.42106	6.09886
Arih1	0.742022	0.821494	0.860406	0.77554	0.522495	0.713556	0.754671	0.761368	0.932518	0.909118	0.790051	0.491084	2.49064	2.4722	2.26336	2.5329	2.30739	2.60422	2.3902	2.62659	2.60181	2.40657	1.82983	2.19804	393.893347956851	405.170324903194	402.730141248289	410.485263034845	1	1	0.984386																	2.39364	0
Arih2	0.660797	0.735737	0.756853	0.636952	0.560543	0.676985	0.584548	0.694326	0.660007	0.919927	0.750801	0.521204	6.3838	6.57017	5.97065	6.57882	7.00017	6.94873	6.70376	7.26408	7.08392	7.32429	5.83979	6.38221	369.635722225847	381.484605586685	378.270913709276	387.317732088183	1	1	0.984107																	6.67087	0
Arl1	0.677323	0.729505	0.433459	0.456495	0.449048	0.464014	0.49826	0.745835	0.580418	0.754254	0.539019	0.421548	4.00541	3.96309	2.3431	3.19974	3.89914	4.26086	4.5386	6.10682	4.58845	4.3467	3.5989	4.24707	333.892838681784	342.566041628037	339.44337578133	346.090033290017	1	1	0.927937																	4.09149	0
Arl13b	0.431983	0.296995	1.48489	0.492034	0.339143	0.402895	0.556501	0.449437	0.47795	0.52375	0.526369	0.659156	1.30602	0.5068	3.15207	1.27507	0.816337	1.04027	1.03634	0.983194	0.798182	1.39275	1.0321	1.84503	371.480698808402	376.340537810704	374.399990195504	382.190325716997	1	1	0.754667																	1.26535	0
Arl14ep	0.543287	0.539433	0.652899	0.671882	0.608445	0.525771	0.516713	0.500455	0.59718	0.665748	0.625231	0.72044	2.24426	1.97501	3.14613	3.14263	3.03038	3.10981	2.72867	2.45918	2.20061	2.32292	2.43867	3.52604	320.539479112478	332.137066486962	328.282036938553	338.493174149678	1	1	0.976573																	2.69369	0
Arl16	0.0843978	0.223163	0.0460754	0.253115	0.147404	0.200999	0.325071	0.220192	0.248456	0.172795	0.382039	0.186225	0.474225	0.606071	0.78052	0.629537	0.903122	0.815888	0.816525	0.87781	1.07691	0.72241	0.924993	0.715453	241.903258256949	252.298116837235	249.71741039319	258.111326023817	1	1	0.974723																	0.778622	0
Arl2	0.352316	0.318128	0.296693	0.208851	0.294742	0.318615	0.473128	0.285554	0.476183	0.367336	0.357069	0.288906	1.41209	1.1286	1.12856	1.53743	1.86757	1.62253	1.61989	1.30127	1.25321	1.09294	1.34804	1.24488	285.493674192205	296.562747064851	292.098299121958	299.535480229467	1	1	0.960025																	1.37975	0
Arl2bp	0.0640723	0.0341987	0.0518291	0.248072	0.129435	0.0933401	0.13342	0.0422476	0.0892802	0.0674669	0.19162	0.17782	0.855828	0.767374	1.44659	2.8525	2.22171	1.51664	1.16043	1.32231	0.843926	0.649182	1.28597	2.79084	299.850455812728	304.648349808762	303.448825931259	308.500030245475	1	1	0.787722																	1.47611	0
Arl4a	0.471819	0.404793	0.187371	0.123045	0.254779	0.127607	0.523246	0.403632	0.293446	0.249117	0.402255	0.526783	3.91488	3.23523	2.95826	2.89725	1.84847	2.18683	4.02612	3.01395	2.74271	2.44127	3.57022	5.52553	308.195398262962	310.253445182511	309.578506710253	315.406538838195	1	1	0.530413																	3.19673	0
Arl4d	1.25217	1.14899	2.35328	2.38473	1.95177	3.2052	4.85404	2.04379	0.802245	0.655833	1.40322	1.8159	2.859	4.06749	6.64898	6.51341	5.1734	4.80957	11.6314	3.61995	2.68345	2.71286	4.59791	4.39315	365.387475061986	354.486320705673	363.735620158769	355.257677296095	2	2	0.590287	good	optimization.errror	0.0833333	2.77579					1.39342	0.115499	1.24598	0.241885	7.58253	0.790794	1.8621	0.30162	3.47637	3.10708
Arl5a	1.4126	1.17163	0.991618	0.666143	0.645692	0.934453	0.775436	1.04102	1.14039	1.61042	1.13842	0.662679	8.71923	6.76319	4.28518	3.57835	4.34303	5.19598	3.94313	6.3658	5.66278	7.80065	5.65897	4.05967	415.797006887924	418.803006836825	421.58237499284	424.529829064526	1	1	0.774842																	5.53133	0
Arl5b	0.639194	0.837308	0.860001	0.68477	0.85271	0.940284	0.918026	0.695208	0.732227	0.53788	0.653637	0.642845	0.687996	1.25998	0.296196	0.379451	1.06492	0.848926	1.34118	0.597678	1.54799	0.196356	0.628658	1.1705	366.586354084903	374.051481860454	373.34956314543	378.268301130667	1	1	0.942658																	0.834985	0
Arl6ip1	0.993416	0.802878	0.768134	1.06818	0.801419	1.14142	1.28744	0.943823	0.958122	1.02149	0.912044	0.856682	10.9798	9.6558	8.72602	9.651	9.94855	14.3216	13.2324	13.1489	8.45131	10.3706	9.13782	9.83203	359.401681226361	367.47095089704	365.298277527446	373.440355347866	1	1	0.933693																	10.6213	0
Arl6ip4	0.29295	0.553151	0.434824	0.473371	0.102918	0.475772	0.615702	0.565538	0	0.0811064	0.408979	0.586064	1.94853	4.08831	3.72029	2.475	2.89546	1.82272	2.81572	2.41407	2.56655	2.69678	3.02853	1.81639	254.431857086477	265.16166457975	262.015481359753	270.500077915984	1	1	0.973182																	2.6907	0
Arl6ip5	0.420045	0.407067	0.472705	0.527558	0.371365	0.413376	0.425551	0.385539	0.595647	0.475421	0.482587	0.399161	2.60649	3.07916	3.59036	2.66226	2.45183	3.19258	3.22999	3.03377	2.48129	3.11688	2.88478	2.81001	316.705181056318	328.570408408194	326.132427658225	334.686563546534	1	1	0.988388																	2.92828	0
Arl6ip6	0.441957	0.458097	0.521997	0.466273	0.431843	0.64455	0.688314	0.497648	0.545307	0.470657	0.545308	0.372225	3.97835	3.52627	4.61966	3.81571	4.59997	5.4212	4.57022	3.41047	3.72264	3.76709	3.87047	3.44674	329.585884815829	338.673720159909	336.191618406006	344.313007211058	1	1	0.954159																	4.0624	0
Arl8a	0.58168	0.46438	0.759862	0.618398	0.478236	0.447459	0.482144	0.500071	0.64622	0.639045	0.602123	0.638534	2.66805	2.56051	4.06424	3.00423	2.78069	2.45325	2.99311	2.76021	2.84764	3.28337	3.15568	2.55122	300.673672276823	312.223397572821	310.181291599937	318.465781614848	1	1	0.988279																	2.92685	0
Arl8b	0.89777	1.21369	1.46285	1.12151	0.802437	0.97379	1.06075	1.0535	1.30056	1.35086	0.985896	1.01308	3.93627	4.65114	4.59874	3.87884	3.63389	4.40886	4.0385	4.95357	4.11628	4.91028	3.17832	5.27608	380.86457134482	391.629159455434	390.119153456436	397.70053479034	1	1	0.985611																	4.2984	0
Armc1	0.480877	0.599317	0.484354	0.560738	0.527626	0.597718	0.619904	0.525782	0.648583	0.611418	0.514161	0.42479	1.69141	1.68902	1.33232	1.47479	1.81722	1.84401	1.8828	2.03156	1.98679	1.78916	1.45549	1.61187	337.097638674137	346.242450124935	344.464706978345	352.575940260488	1	1	0.965342																	1.7172	0
Armc6	0.184957	0.278071	0.206509	0.188018	0.153826	0.193928	0.153376	0.185105	0.293162	0.314288	0.195713	0.186148	0.584655	1.60705	0.692159	0.439659	0.763236	0.253773	0.522553	0.625195	0.86532	1.06451	0.903546	0.649133	265.828512742345	272.48215763319	271.175335847612	278.293690925005	1	1	0.903434																	0.747566	0
Armc8	0.231773	0.218543	0.31555	0.301353	0.216128	0.241445	0.267168	0.188629	0.292834	0.24443	0.212033	0.204522	0.971166	0.84526	1.09538	1.07026	1.01879	1.16443	0.936545	0.747501	0.967123	0.839774	0.765296	1.12835	338.072890679672	348.423052482583	346.454449332087	354.751284247829	1	1	0.979404																	0.962491	0
Armc9	0.0519403	0.0537531	0.0329744	0.0629683	0.0289959	0.0291752	0.036755	0.022099	0.0743856	0.0179542	0.0395653	0.0659307	1.36633	1.22785	0.840065	0.897678	0.700419	0.763752	0.941445	0.809079	0.737716	0.659683	1.30172	1.37364	297.672704201209	295.511598197021	299.066775193581	301.792610179254	2	2	0.644449	good	optimization.errror	0.0833333	7.34609					0.0314633	0.136868	0.02689	0.294457	22.485	1.18251	2	0.604083	0.739572	0.631758
Armt1	0.137437	0.191953	0.212875	0.138175	0.101142	0.295021	0.143346	0.0783886	0.2124	0.148324	0.214875	0.0848793	2.25934	2.2262	1.31711	2.00439	1.5529	1.77463	1.51465	1.74795	2.15658	2.43239	1.52313	1.68999	328.04661146288	340.522485513983	336.071406091313	344.639029273486	1	1	0.98011																	1.84994	0
Arnt	1.04448	0.834391	1.00239	0.841318	0.531763	0.741048	1.00864	1.07336	1.20635	1.50655	1.20957	0.751023	7.66856	5.43357	6.03332	6.64945	4.65677	5.15414	6.30917	8.34619	8.40951	10.8206	9.29483	7.48485	434.872144897811	422.846802353067	429.943646034866	428.506717555965	2	2	0.917235	good	nonidentifiable	0.220061	6.5963					0.772051	0.103495	0.55549	0.229025	16.8639	2.01762	2	0.777904	5.57425	3.9968
Arntl	0.345566	0.360311	0.22723	0.208832	0.0221419	0.0180638	0.0188283	0.0296326	0.22193	0.220738	0.344569	0.313997	4.61979	4.06617	3.15615	3.00958	0.243263	0.188007	0.169098	0.180833	2.07573	2.17663	3.37395	4.45136	570.839490935845	336.346605864133	498.377783470746	341.432927879287	2	2	0.927113	good	nonidentifiable	0.196185	1.01506					2.94554e-07	37160.5	0.418629	0.0824538	21.934	0.180249	1.09026	0.157717	0.00404529	4.70505
Arpc1a	0.377195	0.38287	0.380668	0.417403	0.324196	0.360822	0.35953	0.333895	0.451173	0.439462	0.420966	0.394727	3.00835	3.91038	2.89689	3.66559	3.7661	2.99673	3.16932	3.55626	3.78429	3.22798	3.59812	3.63344	311.74787562244	323.021135501193	321.072965401556	329.276378034148	1	1	0.987008																	3.43445	0
Arpc1b	0.97849	0.531822	1.276	0.884873	0.64961	0.704776	0.532823	0.888276	0.585434	0.739109	0.89597	0.909403	6.08205	4.82189	10.0139	7.01266	6.56869	4.49572	4.52814	7.82103	4.26166	5.52842	6.81169	6.61468	320.364857301172	328.954062488713	328.01601062926	335.06362253034	1	1	0.965166																	6.21338	0
Arpc2	0.763633	0.647118	1.02609	0.777131	0.558982	0.716761	0.684367	0.695593	0.785241	0.887288	0.75762	0.682535	6.91526	5.60521	7.68624	6.15381	6.26906	6.3944	5.64438	6.3531	6.21927	5.91979	5.54891	7.15592	352.493550171724	364.620057600531	361.71897785777	370.747702683896	1	1	0.987791																	6.32211	0
Arpc3	0.134184	0.126492	0.139481	0.151906	0.141801	0.15466	0.187129	0.181252	0.163192	0.176004	0.10304	0.139624	4.97325	4.90099	6.35715	4.8266	4.28128	4.03766	4.08142	5.53543	4.33771	3.85345	4.58809	5.50623	280.487786473974	291.935513507275	288.930247547056	296.928967061349	1	1	0.982109																	4.77327	0
Arpc4	0.460868	0.483173	0.567729	0.495715	0.457948	0.448333	0.550154	0.519495	0.354268	0.248716	0.370946	0.541047	3.0829	4.16595	3.64337	2.80094	4.0153	3.46117	3.5221	4.05037	3.01599	2.49224	3.57377	3.1531	305.468359829727	315.652776923085	314.037788481061	321.823955458681	1	1	0.980197																	3.41477	0
Arpc5	0.754317	0.696561	0.804146	0.691858	0.673743	0.715643	0.82495	0.820972	0.715124	0.748069	0.806597	0.702953	4.36191	3.92313	5.87009	3.80051	4.48575	4.61906	4.30758	5.3006	3.89971	4.15101	3.92006	4.3698	317.278503225766	329.514662602448	325.799002390871	335.260186076156	1	1	0.98382																	4.41743	0
Arpc5l	0.884099	0.971011	0.671151	0.706574	0.766401	0.828816	0.838968	0.785764	1.03023	0.972131	0.864395	0.818678	3.19988	3.89041	2.48787	2.59776	2.69775	3.23239	2.52064	3.40262	4.54184	4.62369	2.83335	3.30587	331.860789986438	336.585324129636	334.44516014418	342.363985720319	1	1	0.727741																	3.27784	0
Arpin	0.0994656	0.0526583	0.141781	0.115957	0.116128	0.076173	0.130883	0.0940613	0.115677	0.138782	0.104925	0.115366	0.661117	0.513874	0.831261	0.61892	0.627946	0.559788	0.595794	0.776582	0.54471	0.889281	0.537775	0.790526	260.441781542307	272.51089310771	269.748546432973	278.867000729771	1	1	0.988119																	0.662298	0
Arpp19	0.644487	0.813412	0.720842	0.777849	0.573337	0.713347	0.25362	0.423601	0.702454	0.457685	0.730834	0.50534	6.45854	6.59662	5.46951	6.6371	5.75702	6.19471	4.86035	4.09968	5.48917	4.48548	6.34773	5.61834	338.979890808942	343.545450703164	344.725101806493	349.591624394261	1	1	0.859465																	5.66785	0
Arrb1	0.13057	0.130448	0.187669	0.122922	0.0746922	0.0697641	0.0905325	0.11511	0.118534	0.124555	0.159941	0.0902031	0.952412	1.04737	0.9138	0.745745	0.658554	0.608058	0.640828	0.821473	0.814205	0.868477	0.889808	0.812427	331.160318622564	334.495079421675	336.908756416961	340.381953355599	1	1	0.796721																	0.81443	0
Arrb2	1.62491	1.37913	2.09646	0.766946	0.985883	1.07341	0.904455	0.82574	0.892905	1.96482	0.779238	1.17676	13.8417	10.8091	14.5549	8.12102	7.52158	7.33161	8.0243	9.88223	9.54809	14.5435	12.7315	9.4927	355.005428131802	359.035666339618	357.473374368967	365.391775522374	1	1	0.699304																	10.5335	0
Arrdc1	0.131966	0	0.174015	0.0484825	0.0839987	0.0121962	0	0.1469	0.0908304	0.0837046	0.0844548	0.153626	1.43662	1.82235	3.57902	1.94181	2.06413	1.43151	1.91003	1.7331	1.37539	1.57102	2.38273	1.59576	272.951876589675	281.814359858071	279.795213822	288.098209660033	1	1	0.956872																	1.90362	0
Arrdc2	0.515235	0.308774	0.440757	0.57946	0.411056	0.708836	1.34881	0.742651	0.664633	0.566897	0.610624	0.439215	2.68926	2.07039	2.3504	2.96405	2.85796	3.68368	7.72216	2.88538	3.87586	2.49414	3.72374	2.46985	307.372094123053	309.649041712682	310.358888101383	315.98944834598	1	1	0.641697																	3.31558	0
Jade2	0.556903	0.166688	0.209482	0.348241	0.136195	0.302369	0.26258	0.18148	0.300808	0.201533	0.272093	0.169513	1.90528	1.18058	1.29743	1.35156	1.03633	0.890651	1.26494	0.934754	1.09491	1.12404	1.07937	1.03645	354.746568524166	361.569840455562	361.004584138457	367.627714285177	1	1	0.927348																	1.18303	0
Jag1	0.289521	0.223748	0.134135	0.21532	0.1419	0.191592	0.230204	0.156497	0.202911	0.229891	0.165373	0.156883	1.55115	1.13243	0.628976	0.873795	0.652231	0.842145	0.774502	0.945023	0.888786	1.07461	0.667309	0.811082	322.559743462921	332.12789905187	329.979875993177	337.988237763905	1	1	0.967788																	0.903503	0
Jagn1	0.521289	0.772193	0.432067	0.606298	0.577265	0.618509	0.572454	0.673424	0.851695	0.795635	0.62407	0.46695	3.1772	3.86461	2.73877	2.48706	2.85371	3.39078	3.04672	3.87188	3.59661	3.61923	2.69125	2.38885	297.32745599578	306.710411448326	305.814080020112	313.066519110608	1	1	0.976643																	3.14389	0
Jak1	0.936072	0.924759	1.61065	1.17453	0.845056	0.977806	1.17894	0.990101	1.23098	1.24207	0.980066	0.745374	7.35425	6.40948	8.81132	7.76974	7.18595	8.82213	8.3296	8.68779	7.44701	10.4471	6.56744	8.46807	425.945649710713	436.214567430134	433.977788721162	442.053344893695	1	1	0.976342																	8.02499	0
Jak3	0.23043	0.192466	0.770565	0.285092	0.263217	0.293071	0.360939	0.451289	0.254024	0.700525	0.324712	0.585584	0.72436	0.882964	2.26757	1.11862	1.06929	0.692818	0.94482	0.906806	0.976156	3.03572	1.40909	2.12008	362.194642214452	360.28759154294	361.519605758615	365.552409465165	2	2	0.500655	good	nonidentifiable	0.666059	2.10248					0.294177	0.111054	0.22314	0.386787	16.7028	1.27861	2	0.460531	0.975724	0.717357
Jam2	0.0399742	0.0582383	0.0560877	0.0714272	0.0558243	0.0491344	0.0700335	0.0532019	0.0669951	0.163476	0.0535762	0.0703528	0.806137	0.776305	0.647704	0.652956	0.574989	0.83355	0.613576	0.911407	0.689676	0.933248	0.796674	1.14787	289.303068945564	296.170061034976	296.225282565302	302.526168801615	1	1	0.938955																	0.782008	0
Jarid2	0.274986	0.323951	0.392831	0.373072	0.358123	0.329774	0.426006	0.318168	0.482157	0.384141	0.340323	0.252162	0.980478	1.0611	0.960582	1.17467	1.33758	1.18441	1.26811	0.969492	1.80439	1.21374	0.931587	1.16301	376.380096152587	384.848906493436	383.391514277551	390.742316464862	1	1	0.956686																	1.17076	0
Jkamp	0.355724	0.364468	0.403987	0.48352	0.387751	0.483793	0.466589	0.296221	0.458555	0.381042	0.40376	0.38441	2.24595	1.93853	2.3557	1.56463	2.15853	2.7205	2.63124	2.16814	1.79606	2.05162	2.03033	2.38999	298.817662242081	310.398137837314	307.777439526611	316.75417661354	1	1	0.985688																	2.17093	0
Jmjd1c	0.590296	0.692811	0.758997	0.692605	0.426521	0.536933	0.457009	0.408299	0.729823	0.610704	0.558507	0.476254	2.01487	1.77528	2.02564	2.14132	1.61364	1.7142	1.71944	1.46539	1.89996	1.9032	1.78284	1.84935	375.387004981829	385.532092239147	384.088903850448	391.155977464042	1	1	0.980837																	1.82543	0
Jmjd1c.1	0.590296	0.692811	0.758997	0.692605	0.426521	0.536933	0.457009	0.408299	0.729823	0.610704	0.558507	0.476254	2.01487	1.77528	2.02564	2.14132	1.61364	1.7142	1.71944	1.46539	1.89996	1.9032	1.78284	1.84935	375.387004981829	385.532092239147	384.088903850448	391.155977464042	1	1	0.980837																	1.82543	0
Jmjd4	0.25531	0.264116	0.264041	0.396417	0.443691	0.49778	0.284954	0.449451	0.478934	0.450323	0.284389	0.171244	1.24272	1.29823	1.07238	1.32781	1.86603	2.2174	1.87331	1.90401	1.56352	1.62369	0.890415	1.27624	324.8343761366	318.480885102721	321.107271671162	324.169123523926	2	2	0.730531	good	optimization.errror	0.0833333	3.36792					0.269583	0.138126	0.232153	0.252459	10.824	0.900655	1.35819	0.50674	1.10765	0.953459
Jmjd6	0.511442	0.508109	0.581692	0.334531	0.38942	0.441865	0.847712	0.386094	0.660844	0.613101	0.382872	0.483047	2.72196	3.98901	2.37756	2.04404	3.37021	1.59248	2.32684	3.0058	3.20034	4.17127	2.41965	1.86047	308.627617946082	317.125404064743	316.276749214526	322.388736410726	1	1	0.964194																	2.75664	0
Jmjd8	1.3847	1.66649	0.693119	1.08079	0.977522	0.838113	0.966125	0.568554	1.83084	1.35529	1.04138	1.1498	7.40224	9.29525	6.18268	4.83382	6.17496	5.25161	6.90419	5.15824	8.68839	7.98245	6.88847	6.21201	321.505714599107	326.351065232472	326.571681136566	332.022797053334	1	1	0.852291																	6.74786	0
Jmy	0.34848	0.432444	0.551927	0.550368	0.356767	0.492312	0.483152	0.455715	0.394607	0.401684	0.434552	0.357906	1.03786	0.912737	1.04964	1.34173	1.11677	1.52765	1.13086	1.2584	0.965118	0.774252	0.885868	0.954067	368.768232075152	373.493739598613	371.466452330076	378.847448903642	1	1	0.735236																	1.07958	0
Josd1	0.269611	0.331781	0.377202	0.380405	0.291943	0.365411	0.462923	0.3476	0.349799	0.407361	0.419572	0.378743	2.45027	2.50235	3.76009	2.37828	2.6579	3.3573	3.47337	3.09345	2.56921	2.47981	2.85001	2.98023	323.035956924864	335.092381858709	331.511475706758	340.437134851839	1	1	0.983269																	2.87936	0
Josd2	5.16059	8.67703	4.63254	4.84795	2.10679	2.55374	2.77869	3.79506	7.8459	8.918	6.16483	3.35502	33.8539	31.1599	24.5734	59.9231	49.2488	23.9832	20.0022	27.8819	21.3347	29.155	56.2348	34.0754	443.612683112435	416.984078890749	446.677322233825	422.363967276257	2	2	0.936429	pass	good	5.97233	0.42822					2.38461	0.175872	6.37969	0.189832	20.4031	0.5524	1	0.344571	25.7296	15.5367
Jpt1	0.110924	0.0520922	0.154596	0.00272382	0.0944698	0.103737	0.0967573	0.120056	0.0572395	0.0213901	0.0935651	0.109184	0.997143	1.12373	1.38994	0.800588	0.868657	0.753793	0.769993	1.06558	0.993584	1.09653	1.15207	0.861386	268.54451919664	280.359425316027	276.862364021594	286.040150833907	1	1	0.981834																	0.989416	0
Jpt2	0.308867	0.469838	0.127845	0.111859	0.102506	0.0827718	0.10698	0.178839	0.266664	0.452434	0.185277	0.134991	2.23601	2.37755	0.799416	1.03433	0.887829	0.79651	0.664043	1.48986	1.50606	2.22554	1.29069	1.33062	360.273389834792	338.580922195004	356.210116445763	341.774481369486	2	2	0.831452	good	nonidentifiable	0.773392	1.94021					0.108023	0.227754	0.2096	0.209567	19.6401	1.06487	1	0.432047	0.741732	1.32967
Jpx	0.826866	1.07601	1.13511	1.34265	1.18766	1.8392	1.53426	0.739522	1.43306	1.03607	0.874499	1.11886	0.525417	0.594228	1.15154	0.592321	0.714092	0.832622	1.00322	0.585186	0.883482	0.469335	0.621403	0.48975	305.897649022716	312.506829308993	313.802747272754	318.704885445214	1	1	0.945559																	0.705217	0
Jtb	1.12477	1.00039	1.20315	1.16023	1.18747	1.11896	1.16185	1.1048	1.37612	1.20458	1.29743	1.38149	16.1824	14.5687	17.4456	17.2469	17.6868	16.5912	18.208	16.5753	16.2457	15.3267	15.4256	20.5025	322.844828395025	334.976512766696	332.306132717122	341.33262041398	1	1	0.988887																	16.8338	0
Jup	0.159688	0.211427	0.249855	0.155455	0.138951	0.215148	0.474912	0.461422	0.17514	0.224374	0.271371	0.347849	1.12507	1.5894	1.81336	1.73141	1.81779	1.34347	1.82084	1.23438	1.57186	1.35824	1.49947	1.52503	299.106030605482	308.418734908028	307.981530463224	312.718563344743	1	1	0.978062																	1.53586	0
Kalrn	0.639057	0.766614	0.973687	1.78845	0.939914	0.98948	0.902006	0.299909	1.44585	0.556691	0.416743	0.665583	2.47508	3.43179	2.22359	2.13494	3.62593	3.40165	3.02094	1.57775	2.45131	2.49363	1.73129	2.58762	395.80304219329	396.561140110385	401.515018959184	402.17445334481	1	1	0.560739																	2.59629	0
Kank1	1.67995	1.58137	1.86206	2.25	1.49839	1.37469	1.72459	0.9092	1.9362	1.49411	1.34428	1.58807	4.72057	4.7853	5.48799	6.70672	5.93753	4.714	4.72099	2.62611	5.26744	4.8206	4.28459	6.15787	396.573987919038	406.713557725664	405.350037169584	412.719642636574	1	1	0.981334																	5.01914	0
Kank2	0.332923	0.198323	0.0994499	0.241844	0.343271	0.0779258	0.087769	0.0379667	0.576382	0.270329	0.154918	0.395261	1.76861	2.10594	1.77974	2.33387	2.17764	1.73824	1.45444	1.00236	3.10962	1.7938	1.56146	1.74998	378.418718887417	383.749185402967	387.215186848497	389.805602571458	1	1	0.921447																	1.88131	0
Kank3	0.219797	0.286254	0.28614	0.148317	0.238862	0.214854	0.31972	0.258051	0.378209	0.28236	0.167254	0.163056	2.52535	3.75261	3.45919	2.1822	2.73505	3.1439	3.28714	3.49243	3.47054	3.44158	3.10856	3.34534	251.558736400322	262.764269990416	260.836532407575	268.965379395459	1	1	0.986658																	3.16199	0
Kansl1	0.798178	0.667872	0.865192	0.907816	0.518779	0.727392	0.959643	0.775029	0.938746	0.898112	0.863978	0.569725	1.8742	1.63467	2.21299	2.09573	1.72585	1.77527	1.99837	2.1201	2.05961	2.51217	2.13194	2.18822	393.299476086727	402.156892983438	401.184233424124	408.461869991402	1	1	0.969141																	2.02743	0
Kansl1l	0.627944	0.506681	1.39556	0.632397	0.549525	0.859602	1.0108	0.836583	0.68671	0.645882	0.679176	0.479268	2.00788	1.46035	3.32704	1.95414	1.92474	3.08729	2.44367	2.43609	1.6239	1.91203	1.70338	1.69616	383.808466247402	384.002560373109	384.346837130685	389.867759423085	1	1	0.367668																	2.13139	0
Kansl2	1.26813	1.73589	1.2064	1.56086	1.23706	1.65535	1.54826	1.43928	1.82485	1.76736	1.48265	1.09736	3.26826	5.2362	3.73575	3.47081	4.14103	4.54915	4.47129	4.92808	4.77347	4.57731	3.92678	3.05939	356.280843976967	365.167498594735	365.658641872498	371.211126075844	1	1	0.978927																	4.17813	0
Kansl3	1.99195	1.69843	2.22317	2.35586	1.7664	2.53382	2.66756	1.92046	2.09512	2.0005	2.0587	1.76935	6.67612	6.3644	8.81352	8.38924	8.91043	9.62847	10.7404	8.24937	8.03735	6.48081	6.93533	6.29003	392.482682816844	397.668738623998	394.645188512961	403.121858695654	1	1	0.704792																	7.95962	0
Kars	0.200986	0.304801	0.213854	0.188366	0.173543	0.240815	0.197094	0.245981	0.289331	0.344046	0.234409	0.18557	1.90293	2.69151	1.57763	1.91514	1.98401	1.68649	1.66887	2.21854	2.41133	2.32885	2.08084	2.07228	305.646315745086	313.860779710025	313.285800426536	320.040615144991	1	1	0.962338																	2.04487	0
Kat14	0.37123	0.428575	0.413261	0.426502	0.341159	0.38165	0.394921	0.320988	0.611269	0.472784	0.430638	0.376001	1.03977	1.41572	0.995932	1.07586	1.18127	0.964145	1.0282	0.940096	1.49432	1.07985	1.08964	1.12769	330.024555717335	339.444371504735	338.862885931265	345.800301604039	1	1	0.979024																	1.11937	0
Kat2a	0.222838	0.256502	0.263768	0.295865	0.224699	0.270826	0.261838	0.29924	0.432537	0.522934	0.325025	0.205705	3.4788	4.31107	3.69984	3.82984	4.34334	3.15666	3.79336	3.78722	4.97734	4.43052	4.32829	2.76858	321.2957772794	327.140511705287	329.100790274934	331.735787145549	1	1	0.926437																	3.90874	0
Kat2b	1.39404	1.38705	1.49744	1.96851	1.26258	1.46412	1.66062	0.939963	1.42007	0.971234	1.26673	1.16578	11.7073	7.12443	8.58051	11.4377	10.2866	11.4296	12.2861	8.00616	7.84974	6.42557	8.04861	9.88552	420.961123790545	426.408233097569	425.905737534568	432.694060527139	1	1	0.867405																	9.42233	0
Kat5	0.381928	0.328391	0.406002	0.391609	0.342704	0.386211	0.364255	0.312365	0.479048	0.450601	0.388949	0.420182	5.003	4.74355	6.32851	5.14087	5.15399	4.05175	4.60536	4.66957	5.72019	5.87661	6.12863	5.71393	291.195339455964	301.356649345872	300.658847107684	307.350149266343	1	1	0.984894																	5.26133	0
Kat6a	0.360279	0.389942	0.510928	0.442373	0.322267	0.439869	0.490479	0.386239	0.510612	0.439705	0.392762	0.307599	1.89612	1.71161	1.59875	1.69841	1.48138	1.77057	1.80589	1.50861	1.90234	1.82556	1.49729	1.50999	375.744318141698	387.392410100705	385.142240369189	393.440143868784	1	1	0.987943																	1.68388	0
Kat6b	0.791319	0.521744	0.708825	0.772461	0.490775	0.523758	0.65002	0.694646	0.720331	1.3479	0.75377	0.688905	2.15693	1.24336	1.15248	2.27548	1.27658	1.38474	1.17071	1.22099	1.7616	2.59336	2.11871	1.95496	406.366947164474	402.946897609832	405.22765803627	408.019723172264	2	2	0.633028	good	pass	1.57819	1.18842					0.573119	0.0826719	0.347163	0.484846	17.0511	2.19212	2	0.989667	1.36718	0.706624
Kat7	0.271482	0.649586	0.745009	0.958133	0.256562	0.215608	0.41202	0.410993	0.347949	0.469869	0.453863	0.449194	3.4434	3.05862	2.96968	3.23159	3.18422	3.64426	3.17676	3.10435	3.46319	2.99713	3.33515	3.1972	349.455344807364	351.17482705554	358.955999339392	357.530934698415	1	1	0.689866																	3.2338	0
Kat8	1.5201	1.95121	1.50383	1.68313	1.60567	1.70208	1.53371	1.32224	1.86422	1.90317	1.47552	1.35508	3.76656	4.78585	3.91042	2.88092	3.28976	3.88982	3.34239	3.46282	4.68017	4.7067	3.21634	3.44128	323.503846985009	334.776300803919	331.881112543657	340.884104933358	1	1	0.981449																	3.78109	0
Katna1	0.166021	0.153827	0.192177	0.170558	0.119785	0.159592	0.191871	0.16081	0.171542	0.173298	0.17676	0.147525	1.32855	0.976057	1.12294	1.2542	1.14287	1.32419	1.34182	1.39038	1.12254	1.11241	1.15001	1.4571	287.118531788777	299.742552036625	296.648616143992	306.108053729153	1	1	0.989695																	1.22692	0
Katna1.1	0.166021	0.153827	0.192177	0.170558	0.119785	0.159592	0.191871	0.16081	0.171542	0.173298	0.17676	0.147525	1.32855	0.976057	1.12294	1.2542	1.14287	1.32419	1.34182	1.39038	1.12254	1.11241	1.15001	1.4571	287.118531788777	299.742552036625	296.648616143992	306.108053729153	1	1	0.989695																	1.22692	0
Kbtbd2	0.85136	0.815633	0.888802	0.687861	0.631819	0.793694	0.787714	0.825978	0.843304	0.891194	0.851529	0.652998	1.63803	1.63129	2.19683	1.32313	1.36192	1.87512	1.6009	2.13819	1.52234	2.12008	1.52069	1.60958	339.572877307188	351.38683092038	348.620770783676	357.566504483456	1	1	0.986495																	1.71151	0
Kbtbd4	0.106336	0.178355	0.161876	0.127896	0.116935	0.166941	0.132529	0.119448	0.174523	0.147631	0.159065	0.121362	0.833588	1.07659	0.915998	0.770871	0.798017	1.05529	0.83269	0.832534	0.921676	0.861942	0.85131	0.843544	252.733668499686	265.364141232965	262.204668200645	271.680907038623	1	1	0.989449																	0.882837	0
Kbtbd4.1	0.106336	0.178355	0.161876	0.127896	0.116935	0.166941	0.132529	0.119448	0.174523	0.147631	0.159065	0.121362	0.833588	1.07659	0.915998	0.770871	0.798017	1.05529	0.83269	0.832534	0.921676	0.861942	0.85131	0.843544	252.733668499686	265.364141232965	262.204668200645	271.680907038623	1	1	0.989449																	0.882837	0
Kcmf1	1.08494	1.06764	1.26315	1.19942	0.833002	1.04122	1.10069	0.926771	1.31221	1.20018	1.12053	0.837632	3.02599	3.23885	4.00066	3.28931	3.23283	3.61806	3.47511	3.47774	3.26799	3.2852	3.0642	3.00371	369.092629009359	381.349324905492	377.867822619038	386.631568222438	1	1	0.985449																	3.33164	0
Kcnc3	0.669981	0.762997	0.380727	0.484317	0.41257	0.442301	0.7086	0.656375	1.28842	1.06639	0.606737	0.501835	2.21595	2.13877	1.53825	2.1673	1.80519	1.03112	1.82287	1.50785	3.54761	2.79304	2.80508	1.95336	372.145204552599	351.072488875885	366.160603375895	357.205363505588	2	2	0.95498	good	pass	1.68218	0.572971					0.471796	0.0837265	0.549654	0.218062	16.3615	#NUM!	2	#NUM!	1.51637	1.45992
Kcnk5	0.842587	0.956857	1.10515	2.08336	1.77462	3.51067	4.37961	1.03985	3.11529	0.905629	1.06557	0.768288	3.00442	3.56608	3.26496	4.69037	9.38272	10.9866	14.256	3.93733	7.74673	2.28808	3.22492	2.56519	525.751032345142	438.762347650234	469.457831070757	444.616663949671	2	2	0.949173	good	optimization.errror	0.0833333	2.87746					0.907059	0.101426	2.37352	0.183152	10.2469	0.549146	1.9642	0.27883	2.9889	7.81702
Kcnn2	0.620354	0.546171	0.866904	0.846471	0.450477	0.698419	1.23815	0.473041	0.860564	0.505169	0.650904	0.407447	3.9338	2.14873	3.6864	3.25092	2.82069	3.46547	4.57883	3.04489	2.82165	2.78453	4.00516	3.19571	384.47260426755	395.422500548205	393.763118336018	401.669926453737	1	1	0.986211																	3.3114	0
Kcp	0.663877	0.387707	0.371664	0.5938	0.419922	0.30382	0.305007	0.293566	0.567932	0.356161	0.464422	0.411606	3.88994	5.39924	3.20942	3.31694	5.21293	2.65664	3.25593	3.10982	3.48825	3.26175	5.77878	2.36812	319.388315063817	327.350284761887	326.739726543554	333.46331619414	1	1	0.95705																	3.74565	0
Kctd10	0.18758	0.216014	0.00243882	0.180156	0.158906	0.15379	0.207025	0.182449	0.249221	0.238384	0.215291	0.162939	0.709858	0.809352	1.03184	0.70233	0.769443	0.582716	0.702616	0.719793	0.789253	0.884898	0.774794	0.749245	283.908259534702	292.881787472215	292.29765236415	298.816593096906	1	1	0.973794																	0.768845	0
Kctd13	0.456048	0.408542	0.466431	0.486895	0.361552	0.524432	0.440948	0.339964	0.505092	0.572253	0.413448	0.350498	0.991938	1.04935	1.4222	1.33064	1.93628	1.44528	1.39088	1.13771	0.963521	0.84179	1.09515	1.15982	296.151350361266	308.779208790385	300.3944145924	309.479736311673	1	1	0.890524																	1.23038	0
Kctd15	0.00363022	0.0214902	0.00762251	0.216045	0	0.0225818	0.267747	0.552486	0.0432745	0.0947276	0.0371861	0.0172633	1.88377	2.1704	2.55139	2.06434	1.38607	1.44453	1.71919	3.04575	2.7513	3.47306	2.58958	1.12357	304.967473882027	283.839363163932	292.888016800433	289.452182048886	2	2	0.933455	optimization.errror	good	12	0.408624					0.0195316	1.21882	0.344405	0.370003	10.6917	1.11948	2	0.712427	1.67359	1.14058
Kctd17	0.0436362	0	0.041073	0.0105766	0	0.0180514	0.0454705	0.0294429	0.0889046	0.0717319	0.0844063	0.0729859	0.503414	0.509206	0.764711	0.483575	0.473604	0.358697	0.559191	0.513656	0.725099	0.914651	0.804217	0.75855	246.340892139679	244.498017172044	244.927186830849	249.154995400922	2	2	0.434355	pass	optimization.errror	0.0833333	8.02854					0.0386267	0.264552	0.0359202	0.358794	17.8056	1.36924	2	0.732479	0.453157	0.421187
Kctd18	0.0273785	0.054025	0.0682665	0.160906	0.0464894	0.0456182	0.120947	0	0.00591247	0	0	0.192582	1.28464	1.26493	1.65861	2.01132	1.46859	1.84867	1.15392	1.39115	1.51509	2.18954	1.55741	1.82773	264.806017559133	275.349117167119	273.836280047992	277.253941877508	1	1	0.982261																	1.59763	0
Kctd2	0.396314	0.470319	0.567303	0.47361	0.405393	0.462504	0.4663	0.338257	0.522174	0.466437	0.540353	0.473811	6.88455	6.96481	9.62323	6.94837	8.77577	7.2808	7.72954	7.38025	5.64142	5.92403	8.10086	8.64855	328.422966114374	339.559917710997	336.230826818707	344.944502516617	1	1	0.976336																	7.49185	0
Kctd20	1.0223	1.0803	1.17496	1.3382	0.864683	1.37285	1.31936	0.743559	1.26814	1.17788	1.06491	1.01963	4.54444	4.17175	5.95919	5.69845	5.01906	6.31144	5.32804	4.34047	4.80732	4.85119	4.18128	4.93945	358.933556267756	369.7246461481	366.157205407068	375.522616667549	1	1	0.96919																	5.01267	0
Kctd21	0.640441	0.539518	0.657258	0.57281	0.455039	0.619517	0.683252	0.4325	0.652202	0.61882	0.627429	0.597985	0.857263	0.761942	0.982674	0.708941	0.709901	0.881227	0.855649	0.715438	0.701843	0.887309	0.889844	0.959359	307.097974632399	319.001073010699	316.257877085634	325.318492038198	1	1	0.987198																	0.825949	0
Kctd3	0.443226	0.481481	0.562048	0.599303	0.400451	0.455459	0.473604	0.432522	0.530688	0.510668	0.497507	0.506181	1.60611	1.55649	1.90712	1.95295	1.67332	1.49759	1.50669	1.56995	1.48321	1.61679	1.63469	2.05194	327.570806814477	339.085268569941	336.374851044273	345.415764714415	1	1	0.984692																	1.6714	0
Kctd5	0.265075	0.28556	0.291078	0.304906	0.239935	0.311025	0.303519	0.280011	0.355033	0.3497	0.300024	0.256564	1.08776	1.42276	1.36871	1.22488	1.2737	1.21229	1.1322	1.4045	1.37134	1.47081	1.30455	1.43201	298.946318481329	309.874603924222	308.046997385202	316.222059017336	1	1	0.985244																	1.30879	0
Kctd6	0.581833	0.546762	0.612722	0.754387	0.474502	0.616169	0.653605	0.618916	0.773318	0.677085	0.58503	0.554223	1.65138	1.74356	2.75501	2.23924	1.56073	2.03576	2.53187	2.54275	2.43968	2.3889	1.58599	1.88554	307.769054952719	317.149680028132	317.296904553854	322.641756739332	1	1	0.982024																	2.11337	0
Kctd9	0.527556	0.479524	0.496265	0.497626	0.35369	0.411792	0.36197	0.386821	0.472953	0.569597	0.558816	0.395328	2.93508	2.00762	1.82836	2.36099	1.67258	2.11517	1.85918	1.87547	2.23994	2.25483	1.94929	1.99937	332.473459145017	341.966198252651	341.15235454596	348.060778847993	1	1	0.97834																	2.09149	0
Kdelr1	1.40144	1.94216	1.20961	1.44297	1.26707	1.57825	1.52425	1.37183	1.60935	1.60874	1.26891	1.23338	11.1691	13.3952	11.626	10.9423	14.452	15.4917	15.1483	13.408	11.6178	10.2884	10.6854	10.3219	344.415286401936	357.125524956783	349.066525276875	358.429548930147	1	1	0.908788																	12.3788	0
Kdelr2	0.995982	2.28322	0.759792	1.02741	1.23016	1.32068	1.39641	1.00326	1.92624	1.78137	0.897308	0.87479	4.9186	8.08038	3.63882	3.99035	4.93071	4.81973	6.15069	5.59066	4.90125	5.55442	4.74202	4.1625	378.664234387049	384.044474576984	388.094025912275	387.793770924345	1	1	0.919755																	5.12334	0
Kdm1a	0.324281	0.321069	0.364527	0.382719	0.266206	0.324445	0.347345	0.32158	0.407955	0.374094	0.377282	0.291096	3.03651	2.53415	3.11909	3.7945	3.09603	3.0296	3.12893	3.27925	3.01544	2.7584	2.85155	3.5967	334.101538932852	345.904376756637	343.505967527999	351.990997504498	1	1	0.9882																	3.10335	0
Kdm1b	0.287339	0.268895	0.33544	0.417818	0.310401	0.320405	0.431407	0.18836	0.395427	0.252134	0.239119	0.264651	1.88004	1.80413	1.19599	1.69334	1.79364	1.48478	1.53873	1.18178	1.78789	1.39794	1.22224	1.67595	335.486549561847	346.718149792745	344.453822515657	352.371190251814	1	1	0.985078																	1.55471	0
Kdm2a	1.83873	1.92309	2.33509	2.15017	1.4932	1.8484	1.87587	1.56322	2.14624	2.11736	1.89815	1.59771	8.79353	7.42157	8.61256	9.46706	7.54904	7.8973	7.07518	6.41955	8.3005	7.67655	7.12765	8.23639	399.179492674973	410.867391569084	407.974058546819	417.033578258011	1	1	0.984891																	7.88141	0
Kdm2b	0.235584	0.184977	0.176858	0.190137	0.0987363	0.0448336	0.181323	0.129908	0.103486	0.148256	0.0886361	0.213691	0.715632	0.648404	0.973218	0.628357	0.528711	0.712789	0.944276	0.605787	0.625168	0.735054	0.91685	1.07002	324.402969980106	330.599729063343	331.290848143416	334.528048860638	1	1	0.923028																	0.758689	0
Kdm3a	0.972098	0.750535	1.10885	1.05026	0.695792	0.753511	0.995792	1.08707	0.817852	0.918832	1.1151	0.875967	5.75043	3.75547	5.67371	8.14501	5.88199	5.62586	4.81156	6.274	4.49783	4.53807	6.40645	7.06043	373.817743054478	384.107261115216	381.517219219147	390.14998333606	1	1	0.973331																	5.70173	0
Kdm3b	0.457452	0.375066	0.602141	0.501179	0.350294	0.392749	0.442339	0.485825	0.47931	0.606833	0.597362	0.430001	4.20939	3.65893	4.8138	4.67816	3.26312	3.53426	3.08369	3.7837	4.37127	5.30377	4.50873	3.93951	391.433946587102	399.612952414549	398.648821965224	404.81439100677	1	1	0.956835																	4.09569	0
Kdm4a	0.504556	0.532847	0.513568	0.649246	0.400206	0.377832	0.427956	0.359192	0.682255	0.64246	0.582635	0.48096	8.2898	7.54642	7.82892	10.3792	8.13998	7.45615	7.26322	7.29576	9.6888	9.87181	8.94758	8.7173	387.652378055418	394.003753536355	397.131878891839	399.391042086204	1	1	0.949369																	8.45208	0
Kdm4b	0.611454	0.528156	0.47517	0.604575	0.511351	0.50026	0.631109	0.568269	0.779252	0.613862	0.714348	0.538352	1.71395	1.76947	1.22733	1.46257	1.98213	1.31695	1.8731	1.59352	2.00827	1.51015	2.12385	1.52122	351.531386165778	360.337718112125	360.041605469184	366.405194611225	1	1	0.973692																	1.67521	0
Kdm4c	0.408956	0.448107	0.503149	0.440886	0.314205	0.396176	0.429565	0.374434	0.453788	0.427996	0.377325	0.308057	0.950689	0.85651	1.17345	1.16933	0.929519	0.817445	0.827252	0.848102	0.906435	0.813574	0.792392	0.894162	348.282443969393	358.863090112415	356.319156829901	365.083312325079	1	1	0.977281																	0.914906	0
Kdm5a	1.35766	1.67439	1.87679	1.85154	1.44841	1.6828	1.87713	1.66137	1.6236	1.74883	1.63692	1.33388	3.79378	3.06579	2.98955	5.20321	4.32046	4.48946	3.85315	3.43188	3.29964	2.53686	3.4492	3.91218	390.714351850126	400.627403983061	396.40817651834	405.671068076222	1	1	0.938416																	3.69543	0
Kdm5b	0.999625	0.528134	0.662798	0.796106	0.452491	0.560681	0.519315	0.634639	0.615812	0.954555	0.890084	0.480134	3.9318	2.27549	3.80834	3.81497	3.132	3.13948	2.56829	3.38329	2.83528	3.40754	2.97414	2.60767	396.720277979377	403.797624050942	404.927710232467	409.817625094776	1	1	0.955114																	3.15652	0
Kdm5c	0.441007	0.491	0.637764	0.466812	0.362839	0.437029	0.49133	0.582745	0.559273	0.698758	0.557906	0.485696	7.24171	8.57187	6.31435	7.17841	6.19491	5.67941	5.53379	7.0039	8.58424	9.62333	8.26107	8.11896	385.564381433528	387.825534577612	387.641975040669	393.185087702749	1	1	0.588627																	7.35883	0
Kdm5d	0.25106	0.305457	0.445635	0.305219	0.225219	0.299024	0.339671	0.256186	0.353888	0.37371	0.286518	0.246825	5.48972	4.99391	4.14064	5.18907	4.42327	5.55003	4.64059	3.86554	5.41498	5.98115	4.39701	4.53339	371.229715299798	382.555203070764	380.488838665164	388.911309453053	1	1	0.9868																	4.88494	0
Kdm6a	0.334621	0.512628	0.463774	0.382437	0.288745	0.364676	0.394865	0.346577	0.43763	0.445668	0.387421	0.288569	3.09182	2.5975	2.06354	2.93446	2.45034	2.4754	2.35248	2.10006	2.72748	2.41303	2.19353	2.82902	370.250627013866	381.40962527067	379.000589107839	387.739774364985	1	1	0.983746																	2.51906	0
Kdm6b	0.799318	0.763939	1.04883	0.961739	0.903722	1.06854	1.19738	0.844026	1.20943	0.918189	1.05305	0.722235	2.14452	2.64705	2.87368	2.73179	3.44284	2.33527	2.75224	2.14943	3.49671	2.61453	3.10116	1.94454	354.285881812606	365.268628561184	363.376737198119	371.401288033529	1	1	0.98529																	2.68615	0
Kdm7a	0.342639	0.269994	0.43528	0.441841	0.2921	0.368028	0.428231	0.315046	0.394845	0.337094	0.360987	0.336887	1.72329	0.966702	1.18919	2.16552	1.32969	1.76302	1.523	1.2832	1.3543	1.0856	1.1529	1.55709	373.124817798592	383.755976079763	380.501329728617	389.614527006581	1	1	0.970692																	1.42446	0
Kdr	0.140306	0.148145	0.332448	0.177471	0.126415	0.123589	0.193796	0.20413	0.1715	0.183165	0.226759	0.162206	2.86616	3.10045	2.6173	2.72184	3.15909	2.8326	2.58517	3.24295	2.31822	2.12802	3.15695	3.47073	357.022765635997	367.438260118538	364.675701284446	373.303146604354	1	1	0.973187																	2.84996	0
Kdsr	0.443386	0.307217	0.417499	0.772032	0.588677	0.58745	0.586886	0.706985	0.34134	0.38154	0.566158	0.514343	0.810882	0.652779	0.952003	1.4692	1.56213	1.60116	1.36719	1.66924	0.767318	0.816187	1.02819	1.18297	374.248367426217	367.429894980526	369.999598680126	373.103115079088	2	2	0.73079	good	nonidentifiable	0.121472	6.48126					0.411801	0.0799153	0.250955	0.252136	8.38022	1.19589	2	0.343408	0.934479	0.568841
Keap1	0.937241	0.996047	0.985854	1.03065	0.813268	1.01452	0.999403	0.684086	1.20006	1.04724	0.92131	0.894793	1.19057	1.99498	1.52814	1.45751	1.96312	0.946146	1.43394	1.36547	1.37014	1.41797	1.92916	1.28432	322.165035617076	334.153226817255	331.038824804606	340.145045417605	1	1	0.985755																	1.49012	0
Keg1	7.21179	2.00893	1.56026	0.706268	0.741243	1.0131	1.05674	4.3166	1.49795	6.54222	4.97008	0.947169	64.3612	29.1114	9.71835	10.8997	9.77333	15.5445	11.4287	34.4914	21.5239	58.6198	52.9353	13.2975	588.928109676733	490.929100802251	532.105811118434	496.411405210291	2	2	0.939412	good	optimization.errror	0.0833333	2.58331					0.90651	0.138706	4.1599	0.214938	18.8808	0.557858	1.32431	0.302392	10.6463	48.8314
Khdc4	1.9742	2.53823	2.10697	2.75277	2.13439	2.54021	2.62397	2.21236	3.28586	2.64533	2.40652	1.97039	27.8621	27.1593	18.8355	35.6373	33.3822	28.0178	29.425	26.2743	34.0478	26.7752	26.9039	31.8347	419.152106520999	430.275408099796	428.50805018161	436.299300802923	1	1	0.986846																	28.8462	0
Khdrbs1	0.701822	0.757387	0.843989	0.785908	0.643952	0.853696	0.879197	0.777453	0.882417	0.954578	0.783639	0.611239	1.65808	1.50349	1.48063	1.47831	1.57998	1.65963	1.51599	1.6648	1.77979	1.48608	1.38227	1.81106	335.192404344204	346.565614966583	344.621540984163	352.833770517677	1	1	0.987652																	1.58334	0
Khk	5.30547	9.13035	4.8208	13.9963	10.2001	18.3549	18.1368	3.31756	13.3509	7.44749	3.67577	4.28572	37.3629	75.4478	29.8539	49.1907	75.7003	54.1947	96.8945	48.6074	64.2915	55.2206	43.9298	33.1397	487.363998624153	463.629576333861	488.821404788702	466.832836554304	2	2	0.832239	pass	good	4.82033	0.525525					4.52964	0.295013	10.3856	0.231802	8.46407	0.749858	1	0.669139	40.3865	27.9553
Khnyn	1.30928	0.94137	1.05954	1.35121	0.765992	0.579139	1.00079	0.646023	0.905793	0.895819	1.263	1.17389	11.8398	7.11799	12.7431	14.6486	8.05652	10.1665	8.92202	6.50149	6.49532	7.06227	14.881	11.0804	418.123458530213	408.597641379207	414.602480771814	414.748816318683	2	2	0.905494	good	pass	1.6248	0.648189					0.657857	0.159144	0.663685	0.233639	22.9677	0.909424	1.04264	0.454272	7.06945	5.70004
Khsrp	0.639648	1.14432	0.607091	0.606482	0.599721	0.648042	0.70453	0.647546	0.926196	0.967526	0.731666	0.562595	3.47689	6.04535	3.0472	3.17696	4.07542	2.79382	3.53098	2.92945	4.19951	4.27238	3.97208	2.94993	348.956747254857	356.51642044931	356.738241979967	362.765611990059	1	1	0.957616																	3.70583	0
Kidins220	0.783337	0.644493	0.851473	0.848108	0.606439	0.682857	0.760245	0.689457	0.671228	0.823942	0.906026	0.740632	5.73779	4.517	4.75636	6.92057	4.9121	5.53692	4.54371	3.97492	4.67874	5.12212	5.7089	6.20722	383.91461677265	393.677971508468	391.594153886753	399.974170665319	1	1	0.971432																	5.21803	0
Kif13a	0.188493	0.148915	0.209281	0.193961	0.130495	0.158326	0.206799	0.14896	0.22242	0.215175	0.12687	0.147062	1.11783	0.906374	1.18238	1.19371	0.92386	0.958636	0.947289	0.900036	1.12608	1.23827	1.19972	0.905982	344.256123975826	354.293850620521	353.271289732438	360.135245757303	1	1	0.982325																	1.05001	0
Kif13b	0.624579	0.924661	0.928513	0.692029	0.530621	0.543354	0.712387	0.381029	0.982432	0.72059	0.568661	0.64583	4.99305	4.68284	3.90924	2.67503	2.35073	2.18922	3.23157	2.63009	3.72297	4.69006	4.24829	3.90871	445.725678683422	439.761241366031	437.368263954467	444.004787042264	3	3	0.738668	good	pass	5.99255	1.5063	0.820456	1.28181	4.30057	2.33179	0.666524	0.0606911							2.48523	2.3426
Kif16b	0.347744	0.23346	0.292245	0.279886	0.207881	0.238576	0.29679	0.258218	0.280473	0.232059	0.256643	0.186151	0.851185	0.729746	0.762309	0.832764	0.70026	1.05089	0.856714	0.800631	0.671913	0.643702	0.727179	0.78479	335.552607127229	346.488141547097	343.829558048155	352.457374118301	1	1	0.980026																	0.784341	0
Kif1b	0.688321	0.85529	1.13622	1.48804	0.89437	1.03126	0.936527	0.488344	0.936289	0.664726	0.836934	0.872511	6.44419	4.08149	4.80845	7.71	5.91617	7.20998	6.00719	3.38211	3.54261	3.14268	5.09406	6.51433	450.305637352789	447.500604500646	447.895562423708	451.450359358447	2	2	0.453401	good	optimization.errror	0.0833333	5.17674					0.686136	#NUM!	0.442531	#NUM!	3.59065	#NUM!	1	#NUM!	4.05061	2.61076
Kif1c	1.41742	1.39776	1.66606	2.13543	1.21362	1.19837	1.58356	0.812703	1.86173	1.36954	1.49001	1.49233	4.50938	4.88622	4.99436	6.0078	4.74271	3.45533	4.32724	2.98384	4.68916	3.76708	4.47341	4.60372	393.0974513339	401.686390113328	400.170660882789	407.918589661885	1	1	0.958441																	4.45335	0
Kif21a	0.31252	0.35177	0.436234	0.414892	0.26614	0.384593	0.411352	0.268864	0.34755	0.325621	0.300231	0.271731	2.60577	2.19534	3.1053	3.68077	2.43388	3.41144	3.63003	2.67107	2.31347	2.45099	2.42573	2.89636	374.85331461603	382.999632922257	381.825825133465	389.223580248312	1	1	0.953838																	2.81835	0
Kif2a	0.267596	0.283513	0.318669	0.216244	0.193	0.269143	0.288925	0.305312	0.326867	0.287996	0.204526	0.237481	0.875882	0.655396	0.927544	0.735309	0.644471	0.698531	0.789706	0.795402	0.832189	0.70466	0.604857	0.899006	325.856417459773	337.178593546209	335.381462739292	343.252288276417	1	1	0.987957																	0.76358	0
Kif3b	0.212765	0.179178	0.243846	0.251899	0.175841	0.201643	0.21658	0.194509	0.238975	0.22639	0.199921	0.201267	0.935004	0.68851	1.23723	1.25267	0.920278	1.04488	0.848296	0.843987	0.845645	0.846978	0.825729	1.12081	321.661216289424	332.81422042786	329.257172990309	338.629541953256	1	1	0.974271																	0.950834	0
Kif5a	0.130809	0.117407	0.0880411	0.122042	0.112885	0.101285	0.104052	0.0892353	0.124574	0.107871	0.103703	0.0912716	0.882959	0.781185	0.767128	1.08698	1.34991	1.03563	1.28463	0.7812	1.08322	0.697443	1.00322	0.543949	291.843234188585	302.942587698942	297.714755850344	307.149347429527	1	1	0.945668																	0.941456	0
Kif5b	0.734183	0.947115	1.08144	0.876199	0.705435	0.89661	0.890618	0.856453	1.08963	1.13399	0.859704	0.710862	2.77289	2.81383	2.16373	2.62004	2.14304	2.43786	1.90882	2.31527	3.09262	2.75006	1.92042	2.60087	362.351467877268	371.961161511947	370.7006559664	377.6931224204	1	1	0.976527																	2.46162	0
Kifc2	0.271793	0.266806	0.256524	0.182683	0.174482	0.36351	0.441531	0.156683	0.210589	0.151543	0.208908	0.182777	4.30578	4.59602	7.13858	2.86034	3.86474	3.04792	5.04	3.41846	4.53266	4.5443	4.8253	3.4316	318.836506137782	330.969867354738	327.328043204756	337.325974994169	1	1	0.983535																	4.30047	0
Kifc3	1.13111	1.31086	0.791606	0.949569	0.501353	0.344	0.558745	0.354001	1.40724	1.15256	0.935182	0.801142	3.36881	7.10911	2.46968	2.59501	2.61191	1.09449	1.42178	1.29346	3.30425	3.74859	3.46815	2.84938	437.362078658659	395.529690364356	422.326815586332	401.775718102253	2	2	0.957831	good	nonidentifiable	0.626542	0.921811					0.424333	0.209201	0.906266	0.138674	21.0141	0.614239	1	0.386309	1.45129	2.93213
Kin	0.71166	0.841593	0.757624	1.03553	0.877676	1.10303	1.15653	0.338011	0.672194	0.660002	0.901907	0.686339	2.32818	2.13016	3.33124	2.90224	2.85034	3.46661	3.2543	3.27632	2.49256	2.38354	2.48681	2.8193	319.256868187855	325.440174715651	325.729526986252	331.738908985641	1	1	0.920232																	2.81013	0
Kiz	0.160818	0.11566	0.251009	0.238876	0.129615	0.165117	0.184944	0.132165	0.14036	0.125894	0.185309	0.169776	1.06111	0.742855	1.42509	1.59902	1.37731	1.69293	1.32307	1.04607	0.771745	0.635446	1.1852	1.76319	332.861437125447	337.985962062875	339.499378102984	343.982305283184	1	1	0.895121																	1.21859	0
Klb	0.126193	0.376079	0.642868	0.704754	0.41517	0.612687	0.242591	0.18949	0.453796	0.241227	0.334354	0.244977	0.775556	1.29869	1.31755	1.89051	1.60609	2.36991	1.11679	0.872927	1.10069	0.540967	1.00878	0.739274	388.678294738777	356.616563457518	373.561436627529	362.862317716016	2	2	0.957635	good	nonidentifiable	0.781688	1.06236					0.265918	0.106414	0.357848	0.193259	4.93369	0.92857	2	0.374365	0.822128	1.05863
Klc1	2.65779	2.97504	2.35083	2.91451	2.05905	2.47707	2.35629	1.92774	3.13608	2.8917	2.33922	2.20568	12.1911	13.2007	8.42149	10.8942	9.33916	9.14693	9.75586	8.38171	11.3125	11.5766	11.3948	8.67192	368.425238462794	378.110133795105	375.773289293215	384.34952671731	1	1	0.967483																	10.3572	0
Klc2	0.0666284	0.0584335	0.0492248	0.0982927	0.0562691	0.0657876	0.0745721	0.049628	0.0959241	0.113926	0.0806489	0.286336	0.640092	0.664627	0.958388	0.575773	0.628215	0.378737	0.621922	0.383175	0.534738	0.495698	0.542082	0.692947	238.692059627081	245.599916454132	246.844190331646	251.811350746338	1	1	0.95237																	0.593033	0
Klc4	0.832708	0.627838	0.89959	1.04516	0.922602	0.997061	1.20582	0.966858	0.887655	0.782503	0.965515	0.838417	4.98074	4.68946	6.56263	6.92511	8.5829	4.9601	8.541	7.64215	5.94173	5.17324	8.3878	5.38315	362.990550916149	371.273028336427	369.729614426208	377.450379479962	1	1	0.951444																	6.48083	0
Klf10	0.29049	0.354044	0.621913	3.64335	1.45629	4.97557	4.48982	1.14549	1.25465	1.05184	0.558452	0.444217	1.11173	1.38788	1.21759	4.69699	3.62125	7.93034	5.82432	3.50295	3.04951	3.48272	1.65428	1.2866	443.045529949136	357.05788660482	395.635951467164	360.907532248908	2	2	0.872675	good	pass	0.943994	0.615662					0.503931	0.20095	2.47145	0.201891	9.13555	0.596568	1.45691	0.264085	1.12458	4.96824
Klf11	0.211065	0.0761022	0.232633	0.577006	0.29937	0.395686	0.611994	0.409339	0.172265	0.188605	0.382401	0.344794	0.400066	0.14994	0.516647	1.03939	0.825869	0.796768	0.886504	0.727744	0.347153	0.298723	0.736211	0.609738	333.303127234867	334.467947147216	335.54147619154	340.597111466745	1	1	0.52324																	0.611229	0
Klf12	2.09632	1.46484	2.89771	1.83532	1.31131	1.29351	2.32784	1.36321	1.77353	1.89667	2.07908	1.42313	5.6839	2.94173	2.47756	5.12818	2.88466	3.4795	2.59532	1.69526	1.80957	2.69387	4.32092	2.5762	459.27652157559	458.176272644314	455.04524796949	460.906803493059	3	3	0.723122	good	nonidentifiable	5.40161	0.649555	0.841981	0.597174	9.38392	1.32437	1.69405	0.059134							2.17215	2.39274
Klf13	0.75497	0.463879	1.2444	0.868157	1.34897	2.36952	2.79186	1.83361	1.61615	1.10555	1.43509	0.713157	0.923713	0.617507	1.69053	1.05793	2.45509	3.38359	4.78359	3.83102	2.10334	1.58951	1.49714	1.1044	498.324937678122	421.411890461445	439.474835803707	422.885672600682	2	2	0.676261	good	optimization.errror	0.0833333	2.98154					0.735541	0.200498	1.77905	0.195096	10.9311	0.525038	2	0.639391	1.06469	2.57368
Klf15	4.75914	6.881	7.68899	6.70381	7.37943	14.9012	12.2737	7.44568	12.2633	7.20743	6.2283	4.71063	0.37758	1.79723	4.92116	0.856565	3.80041	1.41835	3.17898	2.96607	1.29982	1.02461	1.76853	0.806761	441.911697232253	421.384856164627	426.549079219435	423.585091069833	2	2	0.709985	good	optimization.errror	0.0833333	1.59804					5.55448	0.110268	7.39256	0.224827	9.71819	0.645169	1.91517	0.397806	1.2236	1.62766
Klf3	1.64478	1.75771	1.92106	2.1094	1.8642	2.48996	3.19683	2.29109	3.075	2.15595	2.2862	1.7781	3.25182	3.54262	3.33334	3.26777	3.63725	4.93422	5.2035	3.44333	5.44044	3.73093	3.50412	3.2938	391.856016696895	395.171600778856	396.946431907209	401.32404732341	1	1	0.782591																	3.88193	0
Klf6	0.243031	0.158347	0.151165	0.152134	0.0756382	0	0.06858	0.121628	0.0846071	0.212617	0	0.0723959	1.19063	0.714291	1.29985	0.882401	0.746063	0.866811	0.781593	0.77604	0.685212	1.00465	0.778215	0.935464	282.332581268359	287.285353924294	285.852908459623	293.314326939374	1	1	0.793533																	0.888435	0
Klf7	0.300277	0.234817	0.407393	0.360623	0.228978	0.228099	0.254498	0.246745	0.303513	0.276171	0.285931	0.219888	0.91239	0.667094	0.713423	1.06843	0.769407	0.823097	0.629948	0.63028	0.616623	0.666756	0.882723	0.896573	350.910305072265	358.914553753481	357.148782680433	364.228970469556	1	1	0.940071																	0.773062	0
Klf9	2.00278	1.17818	2.88891	2.78545	1.86709	2.92822	3.67005	3.26786	1.88691	2.30852	3.25253	2.25442	3.29167	1.82689	4.87897	4.54231	4.37994	5.93725	5.35295	5.82293	2.81359	2.72329	4.92926	3.85879	434.058676589498	434.548659173943	433.891636289542	440.444485740732	3	3	0.373465	pass	nonidentifiable	0.538003	2.9772	0.248974	0.33487	19.3993	2.63572	2.51372	0.064311							3.26397	2.09367
Klhdc10	0.57692	0.703727	0.727114	0.75437	0.452253	0.503955	0.608769	0.48994	0.853287	0.752819	0.529684	0.49442	3.03654	2.85697	3.01472	3.37241	3.13087	3.21781	3.5128	2.85179	2.9811	2.76266	2.4398	3.18945	383.417231369747	394.624236257278	392.144774925269	399.730913604611	1	1	0.983572																	3.03058	0
Klhdc2	0.476291	0.3748	0.42731	0.516183	0.390443	0.360663	0.475481	0.386597	0.383599	0.432822	0.427483	0.460132	2.04136	1.99855	2.02288	2.2713	2.05295	2.12655	1.99474	2.42674	2.20259	1.97204	2.01654	2.62324	302.670106519124	315.090357774904	312.121269662843	321.292286303811	1	1	0.989154																	2.14579	0
Klhdc3	1.00584	0.864821	1.02456	1.07407	1.12652	0.993015	1.06103	0.982455	0.931172	0.935719	1.04899	1.04855	2.80397	3.63299	3.34756	3.3717	4.88503	3.05311	4.24317	3.44912	3.00783	2.97836	4.20405	3.24658	318.4916601744	329.891303846699	327.284090598239	336.225404508557	1	1	0.984435																	3.51862	0
Klhdc4	0.0938739	0.192605	0.0638369	0.153714	0.135076	0.104512	0.140418	0.12785	0.163653	0.186286	0.173274	0.117183	2.36881	3.37225	2.81882	2.32719	2.52181	1.64511	2.53765	2.07827	3.27151	3.01236	2.63251	2.44219	314.46253712249	321.873535049912	321.558561560188	327.607294403165	1	1	0.948076																	2.58571	0
Klhdc8b	0.382538	0.312692	0.53821	0.457528	0.431601	0.489158	0.484132	0.221221	0.406904	0.344862	0.399229	0.354308	8.12893	9.6254	14.6201	10.7695	16.3369	11.6335	17.7701	10.6137	12.4905	9.41062	11.2389	7.21613	345.036773538844	348.72276160486	346.12475322878	353.768295944634	1	1	0.570947																	11.6545	0
Klhl11	0.181205	0.188233	0.170966	0.249877	0.17195	0.242604	0.279659	0.187438	0.254856	0.231532	0.161981	0.164749	0.84413	0.762204	0.38052	0.911274	1.01155	1.21355	0.980488	0.88396	0.714905	0.514148	0.671817	0.590056	282.08814949662	289.32791222725	284.874582210176	293.468807438261	1	1	0.782203																	0.789883	0
Klhl12	0.188743	0.193409	0.223732	0.276541	0.17629	0.235706	0.20967	0.217801	0.231047	0.231471	0.22589	0.21026	3.6555	2.7949	3.46801	4.60445	3.32521	3.88198	3.06514	3.42913	2.75393	2.98734	3.56768	4.10149	331.104457546119	343.756365455017	339.033474979532	348.393978212232	1	1	0.979487																	3.46956	0
Klhl2	0.269609	0.334262	0.468371	0.378604	0.207533	0.196987	0.205996	0.8824	0.449412	0.52532	0.194229	0.0853681	1.34044	1.27767	1.35912	1.54953	1.39508	1.59358	1.54779	1.82748	1.97896	1.61341	1.4711	1.38031	381.766995527673	383.539786452397	388.364694461579	389.888615056038	1	1	0.681989																	1.52787	0
Klhl20	0.11723	0.169909	0.13423	0.155459	0.139247	0.151709	0.169536	0.0488276	0.123836	0.139727	0.16364	0.11575	2.09106	1.90385	1.63465	2.25791	2.04977	2.46115	2.22422	1.70628	2.02633	1.76629	1.79006	2.18277	323.90149408185	335.638958040914	332.779242954987	341.956460039125	1	1	0.985459																	2.00786	0
Klhl21	0.442283	0.755776	0.6405	1.08542	1.05207	1.39303	1.54508	0.885257	0.714629	0.502459	0.787335	0.620999	1.20233	1.71952	1.82627	2.26772	2.86485	3.34922	3.68176	2.03866	1.42583	1.18696	1.66158	1.21881	380.057535990989	349.355746430586	359.500579015282	355.028143875093	2	2	0.939042	good	optimization.errror	0.0833333	3.06545					0.595116	0.103215	0.723708	0.188095	8.57847	0.747158	2	0.339328	1.36631	1.66071
Klhl24	1.32482	0.55109	1.72158	1.55642	1.35507	1.15457	1.5654	1.73479	0.321336	0.674824	1.50056	1.54892	4.21912	1.34938	5.6576	6.9147	5.80218	8.57698	6.48921	7.76267	1.57657	2.49024	6.62823	6.87893	479.099685239555	482.923186937417	479.828554870733	487.935683114477	1	1	0.539238																	5.36215	0
Klhl25	0.339389	0.781219	0.620815	0.771378	0.748682	0.717378	0.602506	0.295497	1.31067	0.54594	0.496185	0.58132	0.981051	2.04559	1.56038	1.46115	2.14765	1.4148	1.53219	0.837971	2.52543	1.06202	0.984308	1.61057	355.041652823943	365.891131775706	364.483042410035	372.064389423487	1	1	0.986664																	1.51359	0
Klhl28	0.314885	0.30263	0.349027	0.290116	0.22002	0.272853	0.33509	0.265251	0.308196	0.348761	0.332893	0.253844	1.03286	0.86253	0.942132	0.88817	0.763014	0.958993	0.890809	0.823511	1.00719	1.15141	0.903074	0.970876	319.078558041379	330.13282559501	327.61444270602	336.361595173968	1	1	0.982159																	0.93288	0
Klhl3	0.286354	0.267813	0.427692	0.363991	0.265049	0.320791	0.414589	0.220489	0.31719	0.274151	0.409524	0.285099	0.815085	0.634734	0.88801	0.759122	0.768985	0.68864	0.788706	0.656354	0.550925	0.586955	0.878152	0.722237	356.784153123358	367.445849712467	364.55346601512	373.465464700451	1	1	0.975007																	0.728159	0
Klhl42	0.376526	0.470751	0.408634	0.468682	0.33786	0.465659	0.432229	0.284024	0.584688	0.446998	0.370186	0.325596	1.01831	1.01366	0.946469	1.11663	1.19904	1.33095	1.08396	0.819624	1.03242	0.863301	0.650403	0.807579	327.440499911532	340.115293221571	331.368913476247	340.397114631337	1	1	0.874453																	0.990196	0
Klhl5	0.383157	0.279051	0.332898	0.50261	0.297028	0.342294	0.335632	0.170729	0.39675	0.311304	0.293489	0.293592	2.53712	2.27159	2.18065	2.06909	2.18384	2.75054	2.10099	1.19329	1.83129	1.67317	1.81386	2.06686	348.36101467811	356.971214694141	354.113339250004	362.46987852206	1	1	0.933956																	2.05602	0
Klhl7	0.126547	0.12096	0.118347	0.120788	0.114081	0.0947498	0.107935	0.160397	0.152946	0.16772	0.173889	0.103627	1.07982	1.13673	0.810327	1.24276	0.965933	1.26049	1.1159	1.51605	1.21459	1.16506	1.06521	1.19637	305.03396075827	314.679401439032	313.888295257852	319.885767110461	1	1	0.979827																	1.14744	0
Klkb1	1.61415	2.00394	2.03178	2.80536	2.02418	2.08749	2.12851	0.694441	1.91175	0.628536	1.38163	1.94287	10.3316	9.41203	10.6451	11.8512	12.3279	16.4284	15.6435	6.80525	8.56293	4.68926	8.77859	10.8601	449.492733104148	446.386809970887	447.887335686982	452.282890048296	2	2	0.575936	good	pass	1.18738	1.08168					1.46758	0.128717	0.89955	0.319623	4.91788	1.29239	2	0.985152	8.76173	4.88672
Klra2	0.269513	0.0529567	0.350394	0.113719	0.112748	0.027908	0.12605	0.0325879	0.241786	0.126362	0.0314734	0.00380151	1.3764	0.507656	1.94797	0.864191	0.804513	0.796879	0.748782	1.31651	1.08444	1.89435	1.02093	1.17205	331.848523057749	341.011378762586	338.071660228547	342.950782968196	1	1	0.944595																	1.12789	0
Kmo	2.54513	1.93029	3.10563	2.62835	2.30372	3.3253	3.30164	3.06093	2.72577	3.569	2.60145	3.09176	24.8705	16.2923	23.3293	22.6796	24.1628	34.2492	30.7216	35.9451	20.9924	36.2313	24.625	36.8229	449.633015760127	455.857643006387	454.416500907544	461.971248153775	1	1	0.878687																	27.5768	0
Kmt2a	0.635822	0.587685	0.805404	0.760054	0.468405	0.593948	0.63668	0.511658	0.74352	0.662669	0.607431	0.498548	3.1157	2.61333	2.43992	3.46072	2.11656	2.50092	2.37399	2.14462	2.45584	2.19289	2.14856	1.79931	401.065189415651	409.982175514244	407.951764413368	416.175817628507	1	1	0.957797																	2.44686	0
Kmt2b	0.907966	1.31318	1.09679	1.2781	0.941115	1.17706	1.09861	0.956062	1.52507	0.618224	0.994162	0.873036	6.26076	7.30068	3.96975	8.40844	6.54529	4.87535	4.79262	3.82732	6.95474	5.38557	4.8467	4.72407	365.326768398908	375.311808503089	373.523713600746	381.380082801411	1	1	0.976836																	5.65761	0
Kmt2c	0.455378	0.501292	0.653174	0.551208	0.40342	0.463636	0.578866	0.462333	0.582212	0.490326	0.399426	0.342531	3.90321	3.37231	2.92988	3.75899	2.49285	4.30945	3.45611	3.29006	3.0501	2.74479	2.89737	2.17131	422.609460305264	432.544150105673	429.379317912244	437.996038414627	1	1	0.96034																	3.19804	0
Kmt2d	0.699888	0.73253	0.856649	0.844745	0.630594	0.713	0.791988	0.578425	0.911475	0.917769	0.844794	0.627993	8.03342	11.3051	7.42004	9.61014	8.39181	6.57083	7.54543	6.05805	8.07423	6.96185	8.05592	4.38788	403.97679924716	414.6296515101	411.16928804706	418.849238775139	1	1	0.968169																	7.70123	0
Kmt2e	2.43662	2.33985	2.98783	2.43268	1.76673	2.26844	2.57863	2.59116	2.83358	2.91673	2.81217	1.85266	5.17464	4.38421	4.52888	5.44814	3.75715	3.97712	4.01108	3.92567	5.13091	4.97466	5.16193	3.82192	410.373469476616	419.678461392325	418.155512663599	425.013342540739	1	1	0.970286																	4.52469	0
Kmt5a	0.306703	0.311547	0.250619	0.36674	0.270718	0.320436	0.287868	0.267166	0.436423	0.379587	0.334585	0.214106	1.51097	1.81299	1.39579	1.404	1.57022	1.21034	1.52162	1.73144	1.8761	1.85591	1.96386	1.13847	308.903574062052	317.902066058302	316.304970013811	324.039587070767	1	1	0.964934																	1.58264	0
Kmt5b	1.20577	1.12946	1.73798	1.69361	0.961567	1.40997	1.2059	1.08266	1.46666	1.24518	1.20659	1.1582	2.47525	2.78434	3.48569	4.1524	2.63918	1.85275	2.6321	2.33495	2.84284	2.93625	3.46441	2.16184	376.040120938875	386.066458592404	384.410464913351	392.422566253849	1	1	0.978333																	2.8135	0
Kmt5c	4.36547	3.10272	2.69332	3.42967	2.53626	2.28451	2.63068	2.31421	3.50559	3.82957	3.87763	3.02938	6.36615	6.26403	5.95938	5.88775	5.52087	3.3347	4.2777	4.40304	5.26606	6.31104	7.58812	4.20936	346.824938908491	349.100659419774	351.986483747188	355.359186487502	1	1	0.709098																	5.44902	0
Kng1	19.0693	5.92159	21.9471	12.4951	8.55805	7.90932	4.99009	12.7054	7.66153	15.8069	16.9429	17.5078	100.187	52.9987	119.863	103.506	73.2856	83.8042	54.7547	103.681	68.361	103.91	118.882	125.882	526.537154246299	515.985914598383	530.853120531124	518.944626908477	2	2	0.810708	pass	nonidentifiable	1.3169	1.30719					8.60874	0.226218	8.01995	0.299492	21.7013	1.5692	1	1.05955	68.3716	54.3765
Kng2	2.96329	1.3487	7.97031	3.71807	2.72241	3.17812	1.67162	2.70165	1.46613	2.50116	3.14821	4.53667	48.6497	29.271	109.744	77.8863	59.8316	84.3687	42.1	75.2514	37.8093	57.7583	62.9781	78.667	488.10390944804	488.776671626544	493.91506123693	494.021368056264	1	1	0.549163																	63.6929	0
Knop1	0.348469	0.428597	0.375779	0.453678	0.358009	0.418258	0.470836	0.484229	0.473175	0.516685	0.461479	0.406407	1.48496	1.6466	2.17423	2.2834	1.76286	2.12765	1.88788	1.53821	1.91458	1.51424	1.81569	2.25025	318.942707935316	330.387070050089	328.014429143035	335.60675692011	1	1	0.985969																	1.86671	0
Kpna1	0.214256	0.179106	0.213693	0.238225	0.139099	0.189185	0.15144	0.194164	0.318399	0.30124	0.330443	0.102444	2.5256	2.29696	1.36496	1.89072	2.00465	2.73594	1.92433	3.2942	2.50257	2.0549	1.69556	2.11726	357.000828623008	363.42844566017	365.06775206192	367.437012918057	1	1	0.940438																	2.20064	0
Kpna2	0.239792	0.330173	0.372844	0.453737	0.396128	0.650057	0.521588	0.599709	0.521508	0.436387	0.461204	0.254766	3.0088	3.0764	2.31993	2.60301	3.8719	4.74382	3.67146	4.99408	4.12239	2.95633	2.94089	2.83464	329.073299613163	328.37346053734	331.044937415291	334.437145480331	2	2	0.496048	good	optimization.errror	0.0833333	9.50891					0.347958	0.129474	0.232948	0.30262	11.1272	1.15641	1.7901	0.673989	2.75498	1.84344
Kpna3	0.308247	0.347982	0.330157	0.335079	0.243566	0.309128	0.347766	0.284317	0.49759	0.376926	0.330464	0.234556	1.60555	1.56469	1.30413	1.54785	1.43024	1.84604	1.38215	1.56647	1.68607	1.33836	1.21117	1.5561	351.298716183442	361.710817095407	360.573349176488	367.441705983559	1	1	0.984757																	1.50323	0
Kpna4	0.7504	0.802151	0.915373	0.776162	0.581666	0.815176	0.847477	0.836089	0.902901	0.980249	0.887113	0.566425	3.52857	2.69995	1.91221	2.80556	2.44399	3.5218	2.34204	2.64635	2.53972	2.51561	1.80916	2.12854	385.197889955681	396.970458872329	392.507374029082	400.438009635512	1	1	0.971689																	2.57446	0
Kpna6	0.35348	0.395389	0.3157	0.373681	0.305279	0.347617	0.385265	0.340759	0.477924	0.398996	0.405949	0.326262	3.17017	3.23136	2.8028	3.38708	3.07118	3.47277	2.86475	2.83003	3.67475	2.94536	2.80739	2.99383	346.549688364849	357.734079063656	356.078152128088	364.090186724403	1	1	0.987741																	3.10429	0
Kpnb1	0.446649	0.623872	0.410831	0.345094	0.299715	0.363202	0.50136	0.560883	0.883396	0.896246	0.773252	0.368378	12.0579	13.6176	6.85752	10.2282	8.04066	8.49103	7.49321	10.3018	17.3398	15.4073	11.7441	10.4608	428.400577818842	398.050921969425	422.209967408888	402.119623274881	2	2	0.884352	good	nonidentifiable	1.35287	0.67412					0.367753	0.118905	0.425111	0.183559	17.1094	0.81801	1.4719	0.42209	7.71483	7.80126
Kptn	0.239249	0.152739	0.17503	0.146102	0.1229	0.126987	0.155255	0.164758	0.210968	0.233597	0.306277	0.212102	2.35888	3.10253	2.77086	2.44372	2.36172	1.32972	2.02826	2.15004	2.71721	3.11904	3.87264	2.83586	288.663224400417	289.671771066465	291.024058507186	295.872607738048	1	1	0.515918																	2.59087	0
Kras	0.691608	0.701501	0.680145	0.76332	0.464994	0.524868	0.497021	0.461479	0.936021	0.82989	0.661367	0.462408	3.83861	3.35839	3.38867	3.52566	2.49207	2.90725	2.70849	2.76951	3.9238	4.33129	2.68123	4.22121	366.304986337064	369.494758501081	371.363281225508	375.663950111722	1	1	0.774028																	3.34551	0
Krba1	0.964841	0.914783	1.03651	1.24148	0.975841	1.03472	1.08522	0.563629	1.16377	0.854934	0.853709	0.948896	2.65142	2.46759	2.72893	3.12773	3.32752	2.65722	3.04874	2.06912	2.36964	2.40312	2.94793	2.5606	341.148106154979	351.730629696352	349.390677619725	358.086737382421	1	1	0.978982																	2.69663	0
Krcc1	0.807417	0.794099	0.784543	0.710549	0.749915	0.471894	0.464669	0.537623	0.691046	0.690267	0.675967	0.831816	4.79452	3.65809	6.89524	5.51095	5.58781	6.83486	5.88519	4.8149	5.05353	5.89606	4.07343	5.62098	332.603526665023	341.556344426392	339.590072741026	345.896882748308	1	1	0.958705																	5.38546	0
Kremen1	0.202819	0.143282	0.252535	0.29274	0.17934	0.215817	0.213707	0.163546	0.194296	0.173123	0.20211	0.210974	0.910915	0.718113	0.959349	1.27546	1.07623	1.0184	1.00383	0.750661	0.712801	0.579092	0.807538	1.01667	329.285841362007	336.033260659447	334.390830717575	341.691876527013	1	1	0.897527																	0.902421	0
Kri1	0.261857	0.292657	0.330252	0.375217	0.301958	0.384674	0.372204	0.333422	0.40628	0.432757	0.339154	0.284246	5.48038	7.81031	6.67137	5.91664	5.75108	4.87515	5.56155	5.64466	8.37975	9.14342	5.33834	5.03838	330.547543455576	336.845016060313	336.371164350381	342.724970843343	1	1	0.909461																	6.30092	0
Krit1	0.526573	0.691213	0.85632	0.629956	0.516721	0.63971	0.700045	0.762343	0.784748	0.764378	0.680382	0.541189	7.12268	6.78608	5.67114	5.97696	5.30539	6.09944	5.9514	5.66269	8.21712	8.41937	4.30255	5.99778	374.704270483901	382.170346181409	381.1036405715	388.138781172616	1	1	0.93817																	6.29272	0
Krr1	0.315408	0.501435	0.347895	0.368607	0.315334	0.424967	0.442131	0.547624	0.515566	0.540186	0.44785	0.292086	1.62023	1.83333	1.55467	1.65746	1.79887	2.11023	1.62638	2.21861	2.38035	2.02484	1.67772	1.93111	315.568477795196	322.97544641241	323.032946408684	328.831912289885	1	1	0.952476																	1.86948	0
Krt18	1.6144	1.80984	1.81822	1.50503	1.73636	1.08167	1.80907	0.810169	2.25119	1.77027	1.23539	1.90914	17.1447	19.142	21.7953	18.4221	18.7917	11.7296	13.7441	11.8871	18.1554	19.052	18.433	24.8383	362.085907301807	368.457452008317	366.029744797637	373.791125284735	1	1	0.845017																	17.7613	0
Krt8	0.831201	0.565225	0.944826	0.656008	0.690288	0.570179	1.03392	0.45745	1.15096	0.810167	0.954172	0.87574	4.6307	5.57808	5.10804	4.37059	5.36958	3.10435	4.63693	4.4512	5.01787	4.95438	6.21895	6.91723	339.100270430608	343.108642331987	343.347131678659	349.368984998294	1	1	0.793474																	5.02983	0
Krtcap2	0.7711	1.41716	0.386258	0.540831	0.89246	0.488173	0.720199	0.665664	1.35046	1.14061	0.599843	0.572806	4.52157	6.15764	3.38911	3.72493	4.65369	4.02275	4.59955	4.64954	6.46259	6.19597	5.2195	4.57329	292.76904430997	297.013744960219	297.963384057471	302.995301023454	1	1	0.833159																	4.84751	0
Ktn1	0.476118	0.549831	0.535443	0.451656	0.245196	0.45718	0.577106	0.483319	0.438062	0.503503	0.523943	0.261547	4.87052	4.45561	4.06049	4.6118	3.43213	4.87696	4.21822	4.33694	5.02747	5.13317	3.76554	3.9508	372.447690554777	384.815179854111	381.542056380967	390.232684453312	1	1	0.987365																	4.39497	0
Kxd1	0.559937	0.574621	0.621829	0.805278	0.74999	0.859391	0.754959	0.553979	0.708984	0.682837	0.576946	0.656496	3.4177	3.32671	5.16349	4.60428	5.72842	5.18234	6.16855	4.70806	4.53424	4.47168	4.27473	4.53704	311.906782123541	318.67108700776	317.381396433497	324.7549409918	1	1	0.908809																	4.67644	0
Kyat1	8.01702	6.56003	7.34284	5.42018	3.87548	4.45492	4.96976	3.59064	9.13118	9.50748	7.93327	7.72862	72.3852	71.6776	92.0787	61.2458	52.8153	40.0574	51.0079	49.8075	72.5521	114.247	98.6206	91.3889	506.581732676079	473.469475719282	495.736533125274	479.240471143238	2	2	0.947112	good	nonidentifiable	0.410519	2.19352					4.29249	0.10867	4.7744	0.156366	19.9687	0.945736	1	0.45185	46.0579	50.2884
Kyat3	4.27611	5.38399	2.08031	2.42944	2.47517	3.06289	3.12844	2.3717	4.6852	4.97569	2.61564	1.51998	28.5791	26.0736	7.83953	11.0516	14.5732	15.1522	14.0365	14.5878	24.9486	23.3648	20.4532	12.8875	479.203030905947	465.2138568415	473.490774390161	471.321091570135	2	2	0.939804	good	nonidentifiable	0.583011	2.1712					2.54035	0.101478	1.99583	0.218978	18.8148	1.59708	1.07808	0.538742	13.658	10.4231
Kynu	2.90731	2.29413	6.61582	3.26777	1.63936	1.70159	2.0163	2.37515	2.23828	3.16142	3.85981	2.78343	14.9636	8.44956	17.3837	13.925	9.36946	9.7084	7.05337	10.9533	8.38647	11.362	15.243	14.5575	494.30603222917	477.672239260295	489.679840184733	483.9318339773	2	2	0.955621	good	pass	1.26053	#NUM!					1.78868	#NUM!	1.7078	#NUM!	22.0706	#NUM!	1	#NUM!	8.39513	6.91616
L2hgdh	0.784693	0.743213	0.599761	0.909947	0.94017	1.0517	1.02675	0.893873	0.879383	0.936429	0.931869	0.647621	9.25898	7.79278	5.71442	11.3192	11.8136	13.5949	9.94849	10.0568	7.44663	7.17663	7.52043	7.98032	397.459116725205	397.624449792537	394.245818206619	400.915119526886	3	3	0.703813	good	nonidentifiable	0.675673	3.63669	0.266131	0.354506	18.2831	3.57935	0.883528	0.0612511							7.20621	4.96017
L3hypdh	0.566045	0.438613	0.653415	1.04892	0.813972	0.891429	0.928859	0.586559	0.840724	0.587849	0.83031	0.739112	2.18324	2.27745	1.97433	2.05161	2.50658	2.59173	2.8394	2.06807	2.69601	2.01358	2.2066	2.09693	320.735447525511	330.681094944755	329.332811566857	337.006725255359	1	1	0.979621																	2.29213	0
L3mbtl2	0.0232618	0.0575715	0.0451182	0.00221707	0.059679	0.163269	0.158724	0.0445742	0.205979	0.174502	0.172701	0.0599972	1.23316	1.34034	1.0522	1.6443	1.55519	0.993271	1.24594	1.03387	1.52478	1.34367	1.0648	1.33983	320.695267774813	314.075165938822	321.296090050931	318.233334687172	2	2	0.841327	optimization.errror	good	12	1.14176					0.0324641	1.91858	0.149677	0.475638	14.3832	0.938022	1	0.96643	1.08433	0.383523
LTO1	0.361272	0.310585	0.337145	0.357728	0.364892	0.43494	0.328958	0.380481	0.373025	0.520193	0.387484	0.274613	2.80486	2.89506	2.47166	2.51791	2.85323	2.97403	2.35414	2.35427	2.40077	3.20066	2.63836	2.20792	303.751631912569	315.786112708276	313.249767933135	322.142220408306	1	1	0.988926																	2.63941	0
Lacc1	0.459212	0.315488	0.555655	0.510618	0.377605	0.327383	0.26643	0.42305	0.711995	0.881392	0.803604	0.588503	2.72614	1.61831	3.61045	4.68435	3.05518	1.92253	1.98667	2.53634	3.6449	4.63103	4.86204	6.16799	377.328262822923	360.046527824345	370.531108523367	364.136616430689	2	2	0.881182	good	nonidentifiable	1.59734	0.904547					0.393391	0.108764	0.384154	0.266342	17.6651	1.01148	2	0.548011	2.60969	2.15056
Lactb	0.323297	0.341958	0.276174	0.385428	0.362017	0.504999	0.488744	0.365856	0.420047	0.34704	0.325978	0.295643	1.99294	1.8157	1.71563	1.66231	2.1761	2.42805	2.0511	2.34282	2.10988	1.66241	1.66903	2.1373	312.347873016097	320.814979036369	320.615403032348	327.171087545286	1	1	0.969812																	1.98027	0
Lactb2	3.50151	3.36187	2.41948	3.93115	2.93953	3.40408	3.55834	2.22909	5.21394	3.60755	3.9933	2.7204	28.8687	23.8557	12.666	25.3465	23.8607	24.7559	23.2768	15.4362	29.6183	19.5968	24.3077	21.3496	448.855617579573	458.962549350199	457.820841337875	465.31868055933	1	1	0.98236																	22.7449	0
Lad1	0.182103	0.185622	0.0938645	0.323345	0.11549	0.0750632	0.116869	0.0846695	0.442912	0.317082	0.143943	0.118942	1.13588	1.2742	0.704803	1.35831	0.844814	0.261168	0.560407	0.492256	2.05286	1.59817	0.929653	0.846821	341.172141603657	328.764957624394	337.894696183582	333.130626017116	2	2	0.888766	good	pass	1.68203	0.550689					0.127852	0.0799748	0.169655	0.27555	16.7578	#NUM!	2	#NUM!	0.713046	0.779031
Lage3	0.334755	0.468398	0.415349	0.23958	0.484267	0.519234	0.423967	0.284507	0.334381	0.378727	0.273137	0.376268	1.20383	0.919881	0.924043	1.35106	1.33642	1.16896	1.08529	1.09893	1.37669	0.856516	1.04288	0.975754	233.908971493268	245.8059758023	243.399830242152	252.096934494788	1	1	0.988715																	1.11169	0
Lair1	0.0489914	0.11198	0.467411	0.199731	0.108145	0.105937	0.106644	0.187288	0.136692	0.265102	0.152544	0.136485	1.10303	0.609905	1.75348	0.981529	0.811406	0.925274	0.759412	1.36831	0.876794	1.41582	0.981409	1.22198	336.137562512086	346.502287426615	344.886337940949	352.858395087037	1	1	0.98189																	1.06736	0
Lama3	0.0677156	0.0688607	0.0381417	0.0787085	0.0698067	0.0674343	0.107829	0.0736899	0.0939611	0.0879536	0.0959811	0.0579971	1.65259	1.38126	0.550778	1.60157	1.16795	1.05492	1.29792	1.18128	1.73736	1.61517	1.64764	1.25259	342.877962013178	346.065927015915	346.706477893122	351.981005173254	1	1	0.73469																	1.34509	0
Lamp1	0.792159	0.959892	1.16464	1.06207	0.920813	1.20702	0.985899	0.783737	1.13338	1.03539	0.966614	0.860906	18.235	19.6022	19.8816	15.9181	20.1728	21.3697	21.7724	23.0942	17.9355	18.8379	20.2303	18.2716	378.406713726285	389.679924341077	387.021810426685	395.986976203675	1	1	0.983107																	19.6101	0
Lamp2	2.85758	3.24174	4.76519	3.85785	1.93801	2.40259	2.77798	2.00146	3.47549	3.12575	3.58691	3.20371	23.0155	23.2085	22.9258	20.3908	18.2372	22.927	20.5329	20.2906	20.017	20.1491	22.5769	23.9354	443.756540134652	449.286744582031	452.151236934447	454.75891102736	1	1	0.92414																	21.5172	0
Lamtor1	0.683768	0.667935	0.579706	0.57726	0.512076	0.516	0.516987	0.56043	0.946443	0.857806	0.857653	0.727742	3.59225	4.15989	4.10539	3.53451	3.52063	2.63532	3.33842	3.12277	3.71322	3.51338	4.70373	3.75946	302.372137468372	305.8499386413	309.282752318569	312.155070589385	1	1	0.82318																	3.64158	0
Lamtor2	0.574374	0.956131	0.614448	0.617397	0.702587	0.723287	0.658086	0.29	0.945274	0.70759	0.472705	0.525567	1.91744	2.76074	1.95344	2.06251	2.14552	2.01784	1.7272	1.79575	2.14957	1.3609	2.35444	1.80214	265.848608109231	278.023592882269	274.253718688157	283.662294853868	1	1	0.982932																	2.00396	0
Lamtor3	0.638656	0.862628	0.713126	0.520603	0.668687	0.734719	0.763767	0.77392	0.755416	0.482963	0.634645	0.627194	2.78409	3.60535	3.72455	2.27484	3.32295	3.38954	3.54601	3.72418	3.15727	3.48437	2.74172	2.57299	309.161153135611	320.177373744681	317.163446691017	326.296962282227	1	1	0.977958																	3.19399	0
Lamtor4	0.42681	0.459801	0.465049	0.544879	0.566356	0.567898	0.512839	0.418831	0.581125	0.442248	0.452394	0.35766	2.28444	2.55823	3.19007	2.67391	3.47557	2.33921	3.18697	2.9512	2.96638	2.40392	3.60391	2.29426	275.226827597229	286.851702546272	284.723805821404	293.13398944373	1	1	0.988353																	2.82734	0
Lamtor5	0.505883	0.529226	0.740183	0.696879	0.632662	0.652204	0.547826	0.607545	0.577657	0.554457	0.658032	0.610969	2.78537	2.42204	3.71514	2.60843	2.59689	2.96615	2.78271	3.28678	2.88084	2.71141	3.02649	2.98477	275.347839481047	287.417482985609	284.869768720562	293.773590646296	1	1	0.98907																	2.89725	0
Lancl1	0.11926	0.085929	0.135084	0.132249	0.11719	0.160992	0.100718	0.297226	0.104119	0.135225	0.170819	0.13161	5.83991	5.36055	7.30367	8.49505	11.7353	8.24336	9.63237	15.0582	7.70567	4.97865	9.11972	6.81814	340.086468546153	342.978902257145	339.871724556506	348.388411878877	3	3	0.470849	pass	optimization.errror	0.0833333	8.19856	0.274367	0.314187	22.2943	1.61874	0.135969	0.0882898							6.28644	4.74903
Lap3	2.02337	2.27638	2.0808	1.89679	1.56007	2.19792	2.09057	1.15997	2.32594	1.93707	1.88634	1.89641	20.3239	19.2007	14.9116	17.7168	16.3263	16.3836	13.6243	13.2635	17.7801	14.7785	16.6312	20.5736	386.869480516309	396.268324538724	392.876640794165	402.053634185608	1	1	0.944096																	16.7928	0
Laptm4a	1.00661	1.1141	1.11621	1.10248	1.00005	1.08515	1.12436	1.13834	1.16805	1.24496	1.10345	1.02464	10.6223	10.8156	11.3837	8.83905	10.5824	12.2521	12.2589	13.8134	9.58847	11.2456	10.9174	11.1102	360.143715648599	371.987700546201	368.993303180454	378.008956142819	1	1	0.985427																	11.1191	0
Laptm4b	0.250986	0.249795	0.268108	0.31335	0.194222	0.251952	0.23688	0.184808	0.275325	0.262352	0.237186	0.2401	1.22677	1.34505	1.27185	1.19869	0.975766	1.24764	1.29701	1.1151	0.804294	1.0508	1.19846	1.17291	303.708782666661	315.306307590741	312.418265933899	321.539558648752	1	1	0.984241																	1.15869	0
Laptm5	0.591477	0.421387	1.32207	0.711149	0.458559	0.423881	0.351809	0.470668	0.530957	0.562686	0.701596	0.496939	3.45717	3.04454	7.78886	3.27984	3.8095	3.02172	3.0167	4.16187	2.45907	4.35127	4.10415	3.04541	330.08628972281	338.110648335593	338.377820659997	343.852396151228	1	1	0.96623																	3.79501	0
Larp1	1.6582	1.78718	1.81983	1.65672	1.04629	1.23537	1.25322	1.24005	2.08933	2.09665	1.97321	1.35823	8.68231	8.37574	7.26732	8.54826	5.63156	5.33574	4.1674	4.60761	9.04898	8.15987	7.3683	7.45692	447.060896174795	438.163812728795	446.161584505911	444.519920471968	2	2	0.933098	good	nonidentifiable	0.876504	1.27501					1.19347	0.264009	0.905209	0.297386	20.4861	1.96249	1	1.3688	5.23162	3.69593
Larp1b	1.75305	2.55258	2.34444	2.11937	1.86637	1.91471	2.30837	1.27525	2.29677	1.61824	1.41703	1.32158	5.99094	5.72089	4.87348	4.30461	4.93198	5.41368	5.17968	4.85971	5.10159	4.24288	3.77514	4.92327	370.688049454624	380.34290998457	379.603587889474	386.151859024844	1	1	0.98036																	4.94315	0
Larp4	0.954095	0.754877	0.746922	0.732537	0.573307	0.747502	0.811841	1.2157	0.949566	1.3295	1.13501	0.595604	4.19555	2.97295	2.27944	3.5123	2.97786	3.52522	3.00514	4.80358	3.47387	4.10098	3.74563	2.7381	391.973518101814	398.281643558581	400.072857222179	403.037433362625	1	1	0.939792																	3.44422	0
Larp4b	2.08809	1.70377	2.09122	1.68802	1.29889	1.74452	2.13965	2.26249	2.09489	2.81844	2.20717	1.27472	6.2719	5.57487	4.32465	5.21011	4.46121	5.34149	5.63641	5.94917	5.98922	6.34589	5.16867	4.2803	422.996194669016	430.670027846107	431.278824186755	436.949499871005	1	1	0.963024																	5.37949	0
Lars	0.300745	0.482924	0.368417	0.410766	0.297688	0.326702	0.344849	0.385391	0.502288	0.514247	0.406903	0.315927	3.83805	5.01506	3.51643	4.84739	4.12769	3.65985	3.39841	3.72951	4.88944	3.97342	3.31507	4.65896	360.95568074171	368.22687310492	369.889217310144	374.156865421127	1	1	0.962267																	4.08077	0
Lars2	0.134963	0.141007	0.178084	0.169803	0.10894	0.128044	0.141598	0.0996608	0.18121	0.166374	0.145878	0.137121	8.79917	10.5139	7.72311	9.42914	14.0014	19.621	18.1405	22.31	13.1722	6.14919	8.18526	9.15408	419.323049857395	418.296819444782	399.19059084337	406.78156028492	3	3	0.977913	good	nonidentifiable	0.133894	6.80791	0.415026	0.169013	22.3258	1.59533	0.146244	0.0627142							8.06395	11.3876
Las1l	0.332504	0.417699	0.242439	0.372532	0.296916	0.402567	0.450482	0.292183	0.421839	0.424259	0.337306	0.248431	3.37055	3.45466	2.92482	4.07348	3.69133	3.77716	3.16711	3.9104	3.6537	3.45327	3.00297	3.6335	316.800869780976	328.67741047235	325.91976307476	334.338482658513	1	1	0.986914																	3.50941	0
Lasp1	0.830983	0.984032	1.01024	0.878603	0.525066	0.375036	0.620151	0.167147	1.47654	0.962742	0.935833	0.91322	8.36392	7.86763	9.7888	9.15129	5.84492	4.66674	4.17858	3.1213	8.206	7.01925	6.92717	8.84277	430.023835158133	411.588901700311	425.61415326675	416.867302746609	2	2	0.932472	good	pass	1.26092	0.790363					0.484595	0.511105	0.664206	0.298957	21.1897	1.12332	1	1.22468	4.47279	5.18938
Lats1	0.37169	0.409694	0.437628	0.438325	0.327905	0.412774	0.386356	0.369847	0.468251	0.44032	0.394866	0.341798	1.11995	1.0412	1.07051	1.19087	0.942633	1.08602	0.891676	0.968633	1.16637	1.17421	0.883028	0.948071	335.095161957323	347.377493652498	344.616356255965	353.340342724908	1	1	0.989294																	1.04026	0
Lats1.1	0.37169	0.409694	0.437628	0.438325	0.327905	0.412774	0.386356	0.369847	0.468251	0.44032	0.394866	0.341798	1.11995	1.0412	1.07051	1.19087	0.942633	1.08602	0.891676	0.968633	1.16637	1.17421	0.883028	0.948071	335.095161957323	347.377493652498	344.616356255965	353.340342724908	1	1	0.989294																	1.04026	0
Lats2	0.222324	0.313749	0.228112	0.42662	0.14938	0.365367	0.497792	0.54996	0.464717	0.250531	0.450349	0.261639	0.726795	0.690426	0.803959	0.789937	0.832886	0.790323	0.870927	0.864584	0.775499	0.767314	0.680364	0.723138	336.864502406041	345.32562571995	345.195448444696	349.600377304782	1	1	0.969197																	0.776346	0
Lbhd1	0	0.0637034	0.0484188	0.138314	0.331144	0.02459	0.0425187	0.250674	0.363323	0.0416573	0.125978	0.100885	3.05093	3.61612	1.93913	1.26332	2.04529	2.30511	2.02232	2.79026	5.38386	5.43537	2.44231	2.47091	276.094980450051	266.407929297049	263.432172219845	271.176242076459	3	3	0.800995	good	optimization.errror	0.0833333	2.15264	0.416954	0.199142	4.5047	0.943795	0.142854	0.29893							1.92809	2.75251
Lbp	0.391547	0.329824	4.51987	0.441393	0.169649	0.210901	0.776326	0.630431	0.478937	1.48258	1.02883	2.04086	3.22318	2.40683	26.469	3.4097	1.72493	1.80565	4.62826	4.69776	2.47298	10.9755	5.90722	15.1802	588.816175791876	507.155495912348	537.750376323656	506.697175511064	4	4	0.557041	good	nonidentifiable	0.251383	2.11534	0.354044	0.406402	22.0136	3.82365	0.213437	0.239059	1.25014	0.175644	20.173	0.425879	1	0.253286	2.16575	5.85529
Lbr	0.369677	0.302544	0.362857	0.315928	0.236079	0.298204	0.280429	0.421398	0.397718	0.421748	0.453927	0.291065	1.35574	1.22132	1.17428	1.39491	1.24512	1.3693	1.08275	1.47838	1.27378	1.2732	1.36286	1.23398	319.291299541134	328.932349469479	328.824510121521	335.163175470483	1	1	0.983352																	1.2888	0
Lcat	3.86458	3.32837	5.92609	4.37364	5.1461	6.07757	5.6372	5.21523	4.64839	5.83078	5.01922	5.14618	24.3071	29.2332	42.4968	31.2089	38.9489	39.8837	46.1734	38.4432	31.0855	33.6857	37.1392	36.8164	391.68907102826	399.166290610356	398.547829438392	405.522398315645	1	1	0.945908																	35.7852	0
Lclat1	0.306816	0.194911	0.265514	0.391	0.199346	0.31326	0.246403	0.168977	0.197833	0.176656	0.26703	0.21732	0.904807	0.807054	0.890579	1.22136	1.13967	1.4102	1.17712	0.970587	0.625703	0.654367	0.841491	0.931803	358.883405837202	357.565418460761	359.555266947091	362.447767061456	2	2	0.506539	good	pass	1.82585	0.991232					0.182653	0.24157	0.130226	0.311462	3.43118	1.62073	1	1.55866	0.760331	0.419784
Lcmt1	0.193444	0.18987	0.161351	0.211201	0.137452	0.178435	0.179849	0.104236	0.209178	0.17302	0.190022	0.153795	1.98468	2.16636	1.94553	1.67976	1.69903	1.87439	1.9427	1.68445	1.67191	1.97325	2.12509	1.96859	303.864294567542	315.092105740009	312.699916442512	321.419385913871	1	1	0.984386																	1.89298	0
Lcmt2	0.0889303	0.0923595	0.326427	0.109666	0.0661766	0.119432	0.104112	0.0552423	0.0810933	0.0798574	0.110893	0.120829	0.685239	0.673932	1.17093	0.741653	0.801038	0.569335	0.656958	0.830043	0.78476	0.506986	0.650662	0.782278	275.148645418053	283.858984482338	283.914373042664	289.782155129405	1	1	0.974664																	0.737818	0
Lcor	0.686167	0.689367	0.830976	0.747561	0.491747	0.6063	0.689426	0.665908	0.820813	0.843933	0.777483	0.524288	1.90101	1.39493	0.553852	1.74854	1.26879	1.32875	1.20166	1.3485	1.31675	1.17607	1.21407	1.19592	377.759981012527	387.781658362148	386.260258506471	393.807915365924	1	1	0.979187																	1.30407	0
Lcorl	0.254864	0.324996	0.39673	0.285657	0.219817	0.295423	0.325962	0.3504	0.373474	0.362015	0.241341	0.156643	0.797984	0.973468	0.638902	0.935613	1.19323	1.01963	1.04139	1.08104	1.45907	0.706322	0.668992	0.815046	380.867046602008	388.36336487068	386.61539859601	393.061695758608	1	1	0.923982																	0.944224	0
Lcp1	1.21255	0.947127	1.60076	1.29947	0.997126	1.20519	1.35225	1.26391	1.15805	1.2403	1.44466	0.84276	3.8462	2.75055	7.38361	3.84246	3.26743	3.83544	3.05153	3.85386	2.85387	3.60986	3.76834	3.62957	391.105550377439	401.26062439181	397.979462639455	407.142753439826	1	1	0.962717																	3.80773	0
Lcp2	0.403395	0.232947	0.782618	0.339509	0.224675	0.220649	0.215378	0.324735	0.277194	0.420385	0.312381	0.297789	1.66994	0.893054	2.94295	1.39113	1.05624	1.00108	0.990201	1.29004	0.941372	1.71526	1.17834	1.36886	349.338140756708	354.213771533822	354.706293180585	360.569879806096	1	1	0.862608																	1.36987	0
Ldah	1.23939	1.3737	1.54874	1.33252	1.16067	1.50347	1.48645	1.10287	1.68074	1.59177	1.16787	1.08444	7.38131	7.9014	7.06037	5.73688	6.80244	9.94592	7.98921	6.90176	7.03436	7.74146	6.20899	7.3031	386.541327064211	398.114677706559	395.428121035302	403.733014381921	1	1	0.985213																	7.33393	0
Ldb1	0.531006	0.41982	0.646832	0.621586	0.486573	0.700625	0.798992	0.567304	0.514704	0.617633	0.602428	0.443492	13.3425	15.4867	19.0399	16.3937	26.2168	21.5697	24.7115	20.4331	16.4155	13.0859	15.5739	12.9916	374.147895194571	372.213417307444	368.621413621726	376.915906381524	3	3	0.803306	good	nonidentifiable	0.381691	5.15222	0.291021	0.269911	20.3132	3.00524	0.576711	0.074794							13.3472	10.7392
Ldha	1.70037	1.8186	2.23778	3.98362	1.42177	2.2418	4.03672	2.35501	2.83973	2.44683	2.68557	5.48599	25.1943	27.357	23.3083	26.931	25.5457	22.5869	34.9817	34.7262	27.4117	28.3002	28.1351	54.9321	429.210778261897	433.175879609745	433.666267028563	438.750241823082	1	1	0.797466																	29.9508	0
Ldhd	0.354472	0.309572	0.4042	0.233663	0.42129	0.263755	0.58897	0.829674	0.437759	0.811939	0.400413	0.441983	9.76656	10.907	18.1054	11.3872	15.1581	11.285	15.2484	21.9768	17.2124	30.0464	12.8646	20.4515	381.414471736285	370.875244645768	376.197642622699	376.43788382697	2	2	0.879533	good	nonidentifiable	0.425522	2.0993					0.324516	0.140056	0.341832	0.256666	14.4734	1.11317	2	0.430532	11.4887	11.9462
Ldlr	2.38637	2.54861	1.99101	3.35895	2.56178	3.27785	3.40731	1.8787	5.94058	3.699	3.62568	2.22193	11.4229	11.8707	8.22249	12.7084	15.7091	11.6114	11.9667	8.5719	20.0154	13.7133	17.5865	10.8086	453.205272407232	455.917254901177	459.489900330659	461.336821628276	1	1	0.758711																	12.8506	0
Ldlrap1	0.502254	0.480321	0.65362	0.763904	0.513082	0.496496	0.656394	0.39507	0.786053	0.530082	0.707286	0.484729	2.01271	2.03469	2.47408	2.41305	2.89371	2.32764	2.30018	1.51419	2.1248	1.67102	2.22611	2.09347	355.368504908549	367.741412375279	362.246602801432	370.909951399502	1	1	0.966581																	2.17381	0
Leap2	1.93189	6.4895	1.67919	6.84656	1.53449	3.28182	1.99739	0.273503	7.12536	2.7415	2.03372	3.66625	14.6843	32.1221	12.1248	20.5158	9.36342	11.4625	10.2853	3.80743	26.455	13.6656	11.6584	20.3055	363.624489666659	360.891310288396	360.21912772675	367.245973870703	3	3	0.519063	good	pass	4.95549	0.69988	0.840009	0.608647	5.84487	1.52511	3.39605	0.128326							10.1584	12.3113
Lect2	0.728634	1.91615	0.836866	1.43893	1.75021	1.7368	1.03541	0.10571	1.40267	0.263918	0.268567	0.820651	6.94049	8.98659	3.98157	6.3166	6.74756	9.3464	6.30692	5.4529	7.48867	5.60333	4.45433	6.53168	361.790333805721	354.604323629524	358.915614857492	358.470411901601	2	2	0.776367	optimization.errror	pass	12	1.64238					0.63877	#NUM!	1.00244	0.20379	6.12725	#NUM!	1	#NUM!	6.01994	1.25979
Lemd2	0.997521	1.05878	0.921594	1.02739	0.908124	0.980995	0.996738	0.948168	1.15446	1.08966	0.913738	0.889475	4.71343	7.3251	5.55162	5.50341	7.89618	4.37658	5.74664	5.03748	5.62203	5.25813	5.40774	4.3545	338.409334212202	350.814042731756	347.207544405399	356.248638674274	1	1	0.985759																	5.56607	0
Lemd3	0.589924	0.622526	0.627808	0.664619	0.450434	0.488149	0.524948	0.524835	0.787473	0.716773	0.650804	0.52916	1.23648	1.22401	1.38716	1.45322	1.15717	1.07194	1.00722	1.29552	1.4821	1.44354	1.12364	1.57831	357.544459962146	365.354172296424	365.873215694698	371.349070903219	1	1	0.96461																	1.28836	0
Leng1	0.52483	0.481428	0.454205	0.420089	0.466577	0.54832	0.568136	0.780239	0.694001	0.828534	0.821981	0.426309	1.0086	1.18776	0.789707	0.828417	0.781606	0.752958	0.858632	1.07401	1.17517	1.75656	1.27094	0.647785	298.827039913157	300.492781913087	302.508763290815	306.788290754214	1	1	0.620288																	1.01101	0
Leng8	1.04812	0.985962	1.13557	1.18642	1.03113	1.04985	1.01398	0.924812	1.10458	1.08481	1.04454	1.08068	24.026	21.9634	25.7108	33.568	32.3496	29.8445	28.7022	17.1756	23.4608	21.6651	29.4716	25.8822	402.041325867465	412.52229473378	408.914991432167	418.229497821445	1	1	0.963605																	26.1517	0
Leo1	0.244364	0.332504	0.220626	0.186968	0.0920862	0.131668	0.140536	0.121065	0.371085	0.328186	0.271775	0.226885	1.34975	1.46985	1.02649	1.39892	0.689322	0.385796	0.502086	0.560166	1.46626	1.24124	1.494	1.77484	351.675911505281	316.385492468217	334.87744025644	322.684148020632	2	2	0.958793	good	pass	0.676221	0.90095					0.10536	0.193992	0.255699	0.153701	20.4888	0.710433	1	0.32103	0.522236	1.18318
Lepr	0.00646773	0.0469597	0.110037	0.0627922	0.0329874	0.0711807	0.0638755	0.075357	0.0572443	0.0307914	0.0474038	0.0381701	0.132728	0.13252	0.188909	0.279878	0.173606	0.210949	0.192443	0.266776	0.196815	0.151251	0.136853	0.131525	282.945974290349	287.867822048654	288.554640499207	294.200574631128	1	1	0.869942																	0.182854	0
Leprotl1	0.269136	0.308636	0.244094	0.211298	0.112114	0.111444	0.145787	0.149349	0.263643	0.277182	0.283868	0.306228	1.10288	1.11724	0.933682	0.774692	0.599217	0.592064	0.649039	0.5748	0.719623	0.833969	0.881872	1.03223	294.597203113851	287.258409242193	294.710549060456	292.852176828191	2	2	0.900431	good	pass	1.77086	0.889567					0.132349	0.464124	0.18353	0.296691	20.7526	1.02148	1	1.20424	0.543045	0.560361
Letm1	0.328966	0.391286	0.308484	0.381384	0.295612	0.393912	0.334026	0.387433	0.443272	0.469997	0.296043	0.222697	1.71192	1.74933	1.05195	1.6312	1.76753	1.33221	1.69632	1.91849	1.99295	1.91941	1.20887	1.74232	340.015637518685	347.685498974272	347.234559596768	353.789742054395	1	1	0.952662																	1.64354	0
Letm2	0.261589	0.180167	0.289336	0.196866	0.159792	0.22101	0.212306	0.203989	0.172448	0.26872	0.278149	0.163554	0.982293	0.900353	1.58758	1.46276	0.956405	1.0106	1.35999	1.47127	1.04027	1.56797	1.81372	1.03098	284.093284214677	296.642914789237	293.294573814908	302.467183345293	1	1	0.988112																	1.26535	0
Letmd1	1.19711	1.37003	1.09338	1.27687	1.10542	1.40167	1.56779	0.940445	1.98343	1.51805	1.33988	1.0547	7.77362	8.32021	7.09204	6.91188	7.22739	6.83802	8.74816	8.51498	12.1446	11.9633	9.09684	7.08898	359.867183261089	358.329190121633	357.585754888681	364.000923105887	3	3	0.487902	good	optimization.errror	0.0833333	5.45096	0.255801	0.281039	3.99518	1.34801	1.33422	0.0726767							6.55707	4.50334
Lfng	0.157613	0.134124	0.354733	0.14864	0.152932	0.153193	0.139255	0.229164	0.179716	0.215526	0.200853	0.161147	0.680846	0.866477	1.64293	0.835606	1.29783	0.829602	1.13853	1.51277	0.675123	1.29311	1.28532	0.735225	282.31873389867	293.520704893324	289.73730287769	299.216065205937	1	1	0.972381																	1.06611	0
Lgals3bp	1.34159	1.03523	0.971679	1.09023	0.88509	0.696343	0.743059	0.838649	1.30138	1.88088	1.23189	1.08907	8.27966	9.13057	8.95676	8.22422	9.68117	7.2381	8.59878	10.6202	7.65107	9.92162	9.85451	8.41909	343.45065898382	350.058257562525	352.822180120713	355.482239590959	1	1	0.953826																	8.88131	0
Lgals4	0.208682	0.294541	0.276904	0.867883	0.587768	1.00707	1.40583	0.233155	0.455163	0.311249	0.354859	0.472757	20.0642	21.2984	11.9171	23.1256	32.0847	62.1118	66.8321	29.9958	17.8243	21.1598	24.9326	23.6012	407.546002913329	380.279370228345	390.792536910852	385.752832539346	2	2	0.934583	good	optimization.errror	0.0833333	5.53192					0.356647	0.125146	0.443161	0.232648	9.05101	0.86467	2	0.314621	20.2231	25.1156
Lgals8	3.86104	4.14955	3.73282	5.02848	3.80825	3.90133	3.66601	2.5605	5.32889	4.94411	3.54642	3.79841	35.149	30.5348	35.8322	34.854	31.78	33.7423	31.6938	25.5802	38.2522	42.5563	29.1846	35.1346	425.648841399784	435.297158912384	434.226631042667	441.65326668665	1	1	0.978389																	33.6912	0
Lgals9	3.46749	4.67724	3.58757	3.79771	1.33952	1.19604	1.15638	1.09477	4.69599	4.90256	3.76551	3.79667	33.2504	35.5101	27.0928	33.7646	17.1408	16.7748	12.2978	14.4768	29.7187	28.3247	26.9831	34.0198	513.817371300858	434.595525397911	497.139597043729	433.63201216237	4	4	0.618163	good	nonidentifiable	0.367075	1.29045	0.335438	0.340964	21.407	2.24934	1.0303	0.310356	4.69271	0.124774	21.6298	0.443854	1	0.29453	13.0838	21.9311
Lgalsl	0.357087	0.944263	0.37996	0.384412	0.0827185	0.105774	0.215849	0.0699423	0.456848	0.364837	0.450361	0.667002	2.07587	3.13663	1.58451	1.48276	0.454312	0.372721	0.543279	0.303069	1.42129	1.08774	1.86592	2.87949	381.299274758925	303.400229739739	324.650459584786	308.993509960697	2	2	0.942472	good	nonidentifiable	0.327353	1.33536					0.0721784	0.576375	0.6169	0.141915	21.7205	0.538128	1.03037	0.338953	0.277982	2.29386
Lgmn	0.467266	0.30153	1.02254	0.463618	0.275774	0.261681	0.276468	0.388944	0.336042	0.540491	0.438768	0.431121	8.77726	8.24974	15.7201	8.47143	9.49952	9.93462	8.81625	13.466	6.89681	11.1592	9.39075	9.79525	395.189134621858	399.212159282135	401.791869115281	404.88937463805	1	1	0.848575																	10.0147	0
Lgr4	0.690964	0.739047	1.31622	1.10432	0.779616	0.917392	1.0165	0.722234	0.957639	0.857647	0.844439	0.836365	3.18776	2.46407	5.50451	4.4266	4.66028	4.13395	5.03499	5.17163	3.30354	3.82733	4.19998	5.67853	416.495722499359	426.313520137138	425.966028098562	432.66962778801	1	1	0.983798																	4.29943	0
Lhpp	0.289731	0.26111	0.593949	0.539972	0.341925	0.279084	0.210014	0.208875	0.271776	0.129763	0.290686	0.263046	1.29795	1.7729	2.60112	1.79814	2.40648	2.03959	1.53351	1.46258	1.25083	0.665768	1.1988	1.34369	370.228887694899	349.617708934333	365.984795679339	355.566436812928	2	2	0.95112	good	pass	1.40732	0.663108					0.212744	#NUM!	0.250199	0.205059	3.71932	#NUM!	2	#NUM!	1.15309	1.1819
Lias	0.260033	0.351645	0.336478	0.319544	0.25584	0.318337	0.35066	0.235728	0.363319	0.34675	0.313996	0.328599	4.13126	4.33204	3.50126	3.92282	3.57045	4.1642	3.74653	3.90919	5.21066	4.61903	3.58385	4.00441	310.253147092372	321.027720816636	318.573200943457	327.379394604183	1	1	0.980034																	4.05798	0
Lifr	2.49747	1.00396	2.04738	1.23191	1.09225	1.05372	0.975712	1.94024	1.2641	2.74546	2.02568	0.848762	35.1648	42.3554	11.3577	30.9217	30.5235	31.406	15.3979	28.2212	46.3597	43.6211	29.9346	13.8167	522.286493768357	517.836601349563	519.536348117282	522.240502240978	2	2	0.607486	good	optimization.errror	0.0833333	3.70631					1.20122	0.107555	0.564577	0.363431	19.2052	1.89183	1	1.06216	27.6959	13.0089
Lig3	0.509673	0.716154	0.444591	0.517423	0.497191	0.488786	0.566246	0.512406	0.627595	0.797145	0.549947	0.437245	3.16579	3.81686	2.24335	2.98645	2.60016	2.46352	2.3461	2.51539	4.3445	3.91343	2.48831	3.04669	345.053621739136	350.099539817134	348.73175654495	355.289671947175	1	1	0.8031																	2.99421	0
Lig4	0.149224	0.180849	0.133227	0.15417	0.158473	0.223448	0.222672	0.159663	0.160772	0.221699	0.204039	0.159805	0.665452	0.64862	0.538308	0.656234	0.649183	0.929581	0.659409	0.884052	0.657281	0.714706	0.580206	0.684328	271.662824314334	282.680638886999	279.855204889643	288.931511914771	1	1	0.979562																	0.688947	0
Lilr4b	0.145694	0	0.521762	0.344399	0	0.077682	0.248742	0.117905	0.290299	0.508526	0.0363233	0.364894	1.89838	1.29722	2.32409	2.12495	2.30556	2.46609	1.51203	1.89014	1.27672	2.30751	1.99551	3.07711	303.81680619824	306.837946592712	304.768621565041	312.013418431501	1	1	0.538009																	2.03961	0
Lilra5	0.683439	0.371641	0.873308	0.498781	0.397331	0.349946	0.344933	0.634376	0.564974	0.708825	0.519195	0.521093	0.991193	0.668638	1.18567	0.720426	0.70623	1.01096	0.608702	1.15298	0.949012	1.27139	0.839878	0.96435	291.00725242696	302.018546766933	299.738632817915	308.178152664539	1	1	0.983326																	0.922453	0
Lilrb4a	0.629594	0.301816	0.741281	0.0133347	0.471115	0.606899	0.0182187	0.056068	0.374244	0.781811	0.496229	0.0761185	8.69026	3.77112	11.0131	6.2204	5.31085	6.11616	4.00179	5.48283	5.25125	9.02333	6.22185	7.496	342.222131667198	349.515813652593	345.436221537377	354.353497217253	1	1	0.813753																	6.54991	0
Lima1	0.598297	0.484508	0.814608	0.982553	0.718191	0.733942	0.645943	0.367441	0.741486	0.822048	0.494143	0.636077	2.59327	1.81221	3.11934	2.88318	2.98317	3.02656	2.08284	2.079	2.25403	3.37664	2.12625	3.29888	387.546002594355	396.728929219024	396.511895446724	402.630369434018	1	1	0.978504																	2.63628	0
Limd1	0.490299	0.457117	0.572278	0.623926	0.474547	0.554528	0.594196	0.509432	0.652562	0.653158	0.601591	0.384838	2.40903	2.24978	3.04579	3.05015	3.27586	2.99175	3.01831	3.44911	2.61668	2.38605	2.44374	2.75814	362.765022336036	372.729222631525	368.724908226844	376.664591396641	1	1	0.944631																	2.80787	0
Limd2	0.329074	0.0994972	0.278616	0.154206	0.19055	0.0990487	0.244666	0.190404	0.0715231	0.106537	0.119093	0.136297	0.839331	0.59813	1.95121	1.14505	1.44808	1.06256	1.07296	0.917463	0.604004	0.45036	0.759273	0.767349	258.796294097891	257.704306528343	254.763258332169	263.654789180542	3	3	0.727457	good	nonidentifiable	1.81439	2.93643	0.503255	0.979221	15.6289	5.33861	0.174786	0.236474							0.614528	0.813621
Limk2	0.582647	0.466779	1.08798	0.85406	0.533764	0.567144	0.572861	0.398668	0.592027	0.525804	0.657469	0.561698	3.53915	2.40911	6.92475	3.63557	3.30093	3.42583	3.26883	2.1651	2.5564	2.6657	3.83576	3.7634	351.481533466184	354.797055768741	355.523042459038	359.662864723666	1	1	0.746353																	3.45754	0
Lims1	0.278345	0.200579	0.320733	0.253448	0.145563	0.175663	0.19114	0.181239	0.252336	0.266005	0.236713	0.180778	1.10443	0.808526	1.13968	1.0349	0.730864	1.02705	0.856385	0.876557	0.80037	0.848746	0.872446	1.08374	344.870056015446	352.371982659466	353.057972283323	358.727731069232	1	1	0.960479																	0.931974	0
Lims2	1.96594	2.41434	3.86012	3.83475	3.31659	4.11535	6.15643	1.98886	4.10818	2.01825	2.64477	2.90584	7.66505	8.75003	13.3525	7.13139	15.2588	9.33506	25.975	7.61816	9.15004	5.15937	10.6983	7.69273	423.741778167171	421.417363573907	425.568143931388	427.772852447237	2	2	0.675684	good	nonidentifiable	0.221044	6.38986					2.60345	0.0908161	1.46906	0.286724	8.61099	1.69778	1.73128	0.554704	8.29388	4.66551
Lin37	0.495794	0.507283	0.347012	0.292565	0.380104	0.389817	0.486978	0.412541	0.509698	0.423872	0.519509	0.450197	4.56516	5.65999	3.78488	3.74681	4.2883	2.30153	4.54509	4.56673	3.95214	2.90058	4.54001	3.82016	274.343319951969	285.105899148068	283.144739245168	291.280838118579	1	1	0.983206																	4.05595	0
Lin52	0.585194	0.828741	0.690405	0.750156	0.643647	0.805052	0.87807	0.655376	0.936095	0.883069	0.560522	0.40018	1.44188	1.43872	1.38295	1.43398	2.12073	2.79312	2.30485	1.9237	1.82018	1.58197	1.14755	1.41508	362.655702410548	365.348242847139	361.960291522184	368.423750736022	3	3	0.518247	good	optimization.errror	0.0833333	7.12401	0.30474	0.300003	21.7597	1.49755	0.736153	0.0599996							1.28005	1.1208
Lin7a	0.582149	0.365733	0.747098	0.413306	0.270696	0.410094	0.419113	0.79911	0.368902	0.931583	0.560602	0.418558	1.67957	1.18343	1.38296	4.22599	3.38465	4.39386	2.48714	4.19262	2.6078	2.64625	2.43215	2.40673	416.524699684241	422.961712593078	411.416488537366	416.844628927473	3	3	0.871733	good	optimization.errror	0.0833333	3.94895	0.329682	0.267081	22.0768	1.19922	0.481276	0.0752587							1.98881	1.95376
Lin7c	0.633163	0.700921	0.620422	0.632221	0.635997	0.723315	0.760367	0.765351	0.82391	0.720184	0.723363	0.661276	3.07684	2.94713	2.24651	2.79279	2.85607	3.55372	3.25686	3.19862	3.58715	3.39209	2.63502	2.826	327.628755325956	337.368554342323	335.238873313372	343.724663538327	1	1	0.970637																	3.03073	0
Lingo4	0.0952098	0.107357	0.185636	0.183562	0.318059	0.39403	0.599116	0.184822	1.0264	0.836786	0.475034	0.472168	0.150524	0.191404	0.143272	0.0697924	0.186447	0.229218	0.501863	0.397926	0.880695	1.55057	0.988244	1.02148	398.731655300928	299.394137001776	316.726900233617	293.794241897643	4	4	0.942664	good	optimization.errror	0.0833333	2.7417	0.611231	0.185846	7.05701	1.12747	0.156017	0.251382	0.719734	0.200069	14.5053	0.528528	1.53114	0.263263	0.0924314	1.25283
Lins1	0.0260807	0.0433769	0.0578919	0.0502829	0.0549504	0.0476772	0.0664093	0.050223	0.302015	0.059081	0.068334	0.0701627	0.710141	0.763648	0.834313	0.655434	0.609044	0.577731	0.53562	0.941228	1.19169	1.14865	0.642866	0.764053	282.313865040465	281.956193264792	284.522412131406	285.794062713252	2	2	0.442443	pass	optimization.errror	0.0833333	6.95758					0.0539415	0.187677	0.0409374	0.360821	15.8583	1.28434	2	0.72157	0.614434	0.46607
Lipa	0.989624	1.93713	1.39984	1.56583	1.09577	0.850186	1.38211	0.60739	2.11865	1.20639	1.44662	1.24508	10.245	11.5152	8.54898	10.0848	8.25416	9.63484	9.58751	7.12068	9.94062	7.42912	11.2746	11.2312	408.055062667057	412.747572650612	413.895160320166	418.874521943318	1	1	0.866453																	9.57223	0
Lipc	1.59315	1.29601	1.38866	1.53979	0.417582	0.310689	0.292458	0.324156	1.12563	1.51006	1.47888	0.837824	16.2223	10.0613	8.55894	11.4539	5.50253	6.95682	6.1066	3.94511	7.97881	7.16192	15.6112	12.9068	529.306297564263	435.733523021707	504.057806047504	433.691680995451	4	4	0.735152	good	good	3.44665	1.37874	0.662377	0.971343	2.72417	6.15107	0.235056	0.512483	1.72756	0.125055	22.2383	0.27356	1	0.338909	4.83193	9.81226
Lipe	0.931997	0.556867	0.851204	1.07444	0.842343	0.881497	1.29053	0.61285	1.06404	1.0675	1.15593	0.826902	0.831961	0.677832	0.867851	1.1743	1.66532	0.943082	1.44707	0.952518	1.29694	1.12099	1.57966	0.887777	327.627195903885	337.15805614556	334.670164740089	342.213278057745	1	1	0.962691																	1.12044	0
Lipg	0.119926	0.379838	0.095432	0.70265	0.604796	2.35441	3.07083	0.564237	0.940257	0.322749	0.153138	0.225576	0.897989	2.00415	0.419924	2.14477	3.25683	6.84864	7.64979	2.61464	3.72748	1.33452	0.716795	1.05161	507.687796007643	410.680002132745	447.16936363748	413.291308440374	2	2	0.786785	good	optimization.errror	0.0833333	3.07163					0.229699	0.155483	1.14857	0.225077	10.4149	0.623001	2	0.300236	1.00342	5.01469
Lipt1	0.341073	0.374908	0.300404	0.384018	0.350934	0.362084	0.520563	0.393168	0.436596	0.422717	0.359538	0.272139	1.01832	0.778454	1.07002	1.01594	0.797619	1.29656	0.980989	1.00085	1.00277	1.00131	1.19947	0.801982	257.886023366174	269.733374998552	267.328281044422	275.814995245259	1	1	0.988427																	0.997024	0
Litaf	0.92966	0.88167	2.25163	1.02424	0.668158	0.466454	0.757702	1.11973	1.31706	2.21751	1.59729	1.73124	3.75314	3.288	9.43981	3.77766	3.02401	2.37096	2.26007	4.14952	4.09341	7.93228	5.80187	10.6027	455.811481360097	426.941405308249	444.361753536975	430.886690004317	2	2	0.877767	good	nonidentifiable	1.09193	1.67262					0.784738	0.125201	1.00765	0.231301	17.7399	0.826788	2	0.518688	3.1736	3.7419
Llgl1	0.249002	0.281721	0.287385	0.288153	0.225245	0.234261	0.283285	0.219358	0.374055	0.37401	0.287884	0.267294	1.19811	1.73968	1.38824	1.28637	1.214	0.827356	1.18248	1.04072	1.55721	1.51213	1.30722	1.0815	311.837633376201	319.613868094179	319.311769353568	324.664477772679	1	1	0.956071																	1.27792	0
Llgl2	0.549764	0.584977	0.677589	0.783522	0.499366	0.500431	0.5868	0.358072	0.752203	0.592029	0.693579	0.665995	3.54267	5.684	5.69527	4.80091	6.00031	2.98133	4.27828	2.58211	4.36373	3.88586	5.36375	4.77005	348.330122902139	356.20779501373	355.36811251002	362.465690838897	1	1	0.952424																	4.49569	0
Llph	0.483913	0.602288	0.46496	0.450322	0.534248	0.522717	0.581537	0.849486	0.691267	0.787704	0.623893	0.476506	1.6978	2.09788	1.96026	1.31421	2.22096	1.81468	2.33511	2.33226	2.35349	2.84521	1.91234	1.79412	276.583371770792	282.730404986985	283.078331674495	289.086512679979	1	1	0.919914																	2.05653	0
Lman1	1.51263	2.56371	0.92286	1.50852	1.74773	1.52694	1.80943	1.18612	2.52899	2.18784	1.02898	0.881773	12.0536	15.7179	5.89004	10.1698	12.7953	11.8924	12.6019	10.5749	14.0729	12.5186	7.59137	8.37326	438.406577458541	444.100815235885	446.038373594118	447.235947882241	1	1	0.915644																	11.1877	0
Lman2	0.885002	1.78615	0.661185	0.737893	0.938245	0.924194	1.06274	0.797719	1.63181	1.4981	0.782595	0.678541	7.43126	13.0257	5.72355	6.55552	9.32089	7.66271	9.57441	7.10311	10.0099	9.69084	7.90909	7.2856	404.585324707617	406.850118936609	413.667456418476	412.147461642568	1	1	0.737615																	8.44105	0
Lman2l	0.319228	0.335718	0.29097	0.158123	0.151536	0.209614	0.220078	0.202321	0.345582	0.354493	0.204461	0.173163	3.10644	2.4436	2.59962	2.60629	2.05117	2.42114	2.43042	2.36451	2.94057	4.11845	2.26204	2.22206	330.467247527843	338.024424288415	337.783809512222	342.589084922198	1	1	0.951507																	2.63053	0
Lmbr1	0.0696264	0.0135449	0.100432	0.118771	0.0294541	0.0183238	0.0588853	0.0494685	0.054144	0.012296	0.0597616	0.0168543	0.530378	0.654274	0.669872	0.82014	0.753784	0.793006	0.784803	0.634936	0.469614	0.466874	0.582437	0.65653	360.952590169042	349.093384837211	361.137094463836	355.160041216844	2	2	0.949451	nonidentifiable	good	6.20351	0.766156					0.0379397	0.149354	0.0536435	0.389965	1.85594	1.09329	2	0.537991	0.539915	0.2427
Lmbr1l	1.25382	0.862772	1.71688	2.0298	1.46614	1.47894	2.77515	1.60298	1.36078	1.20351	1.88288	1.88047	5.7206	4.49709	10.2477	10.8223	9.87695	7.70321	12.4703	9.75574	5.82713	5.59115	11.3992	9.42955	376.854069665223	386.683139064785	384.126908357345	393.039246758462	1	1	0.967126																	8.61174	0
Lmbrd1	0.662968	0.536126	0.829013	0.81513	0.643073	0.727094	0.851158	0.741747	0.66791	0.601115	0.732147	0.595918	4.63123	3.82008	4.33785	5.11989	4.92972	5.79713	5.98107	5.05733	3.92203	3.54175	4.54832	4.67497	381.663463322612	390.256991506411	388.085641190735	396.365481110902	1	1	0.948256																	4.69678	0
Lmbrd2	0.635104	0.693446	0.625308	0.631551	0.481209	0.55618	0.670436	0.452245	0.739644	0.742804	0.610585	0.497309	3.42673	2.61597	1.63784	2.73942	2.66237	3.11912	2.51646	2.00851	2.66568	2.38345	2.18129	2.4635	381.077461676938	391.710000281524	389.645200126609	397.420161026555	1	1	0.981371																	2.53503	0
Lmf1	0.445517	0.42366	0.241924	0.421588	0.248071	0.212019	0.250496	0.225573	0.453955	0.387436	0.265609	0.235768	2.73517	2.35511	1.75711	2.25994	2.42648	1.77449	2.65621	2.51138	2.55895	2.27396	2.91796	2.35308	355.704816348511	361.405339293628	364.067858335834	365.966419803104	1	1	0.92677																	2.38165	0
Lmf2	0.187399	0.19099	0.172962	0.196863	0.135876	0.126271	0.156105	0.201478	0.283909	0.274883	0.172776	0.176274	1.43577	2.3581	1.59428	1.67995	1.79414	1.21266	1.8844	1.91361	2.05895	1.95389	2.4248	1.63372	279.037983695255	287.645997915252	286.046876660546	293.886116819893	1	1	0.957694																	1.82869	0
Lmna	0.509177	0.586258	0.646656	0.70132	0.472493	0.639649	0.574043	0.294087	0.634963	0.596838	0.401066	0.455325	2.40089	3.70026	2.55499	2.14344	2.54344	1.8838	1.78416	1.316	2.13203	2.91481	1.97104	1.85352	332.174729266456	341.755724803061	339.042012972496	346.917138497644	1	1	0.960424																	2.26653	0
Lmnb2	0.245731	0.3745	0.28029	0.378969	0.368988	0.470088	0.435252	0.317937	0.655516	0.481871	0.392408	0.28692	1.02913	2.51646	1.21939	0.984276	1.69149	1.23918	1.55014	1.31936	2.44458	2.4763	1.37529	0.838148	341.784612576419	338.580619694775	339.655339323941	344.566916709724	2	2	0.544688	good	nonidentifiable	0.767226	#NUM!					0.324266	#NUM!	0.214103	0.310534	14.0963	#NUM!	2	#NUM!	1.28102	0.8118
Lmntd2	0.255538	0.234113	0.223568	0.250897	0.165299	0.156795	0.207751	0.149918	0.166078	0.166905	0.552011	0.283545	1.66482	1.86046	2.14135	2.86456	1.95356	1.14661	1.35332	1.07258	0.87638	0.920638	4.12084	2.03707	313.883496083932	304.746499759941	307.469553198386	309.457239002843	2	2	0.734483	good	pass	1.66101	0.827556					0.138128	0.220643	0.232569	0.3245	22.5279	1.65746	1.39271	0.664557	1.10267	1.48453
Lmo4	0.346655	0.408605	0.306343	0.341269	0.266167	0.329194	0.402849	0.467092	0.320582	0.339627	0.377972	0.121444	1.36941	1.23562	1.41581	0.976115	1.3774	1.40874	1.27399	1.93507	1.08332	0.993346	1.12346	1.31702	292.163034391441	303.828022663848	300.710451883591	310.184129850415	1	1	0.983301																	1.29244	0
Lmo7	0.340036	0.23895	0.585382	0.351052	0.39223	0.49811	0.703603	0.520294	0.431871	0.50494	0.321506	0.322983	2.31352	1.00625	1.82714	1.61311	1.84682	2.50549	2.82843	2.62415	2.03282	2.90036	2.23152	2.47833	367.805347556486	365.484906474208	371.725848294955	371.761174873235	2	2	0.713818	pass	pass	2.46552	0.700142					0.29194	0.265815	0.255634	0.297346	11.1879	1.15066	1	1.09349	1.70849	0.979693
Lnpep	0.483757	0.462447	0.732714	0.591483	0.421175	0.47099	0.589515	0.453452	0.523819	0.458762	0.481164	0.420684	2.98699	1.88863	2.12962	3.05679	2.57652	3.45141	2.82234	2.69791	2.02893	1.83082	2.03692	2.69727	409.142827920128	416.326736177718	412.988148017874	421.124883891427	1	1	0.85015																	2.51701	0
Lonp1	0.294415	0.357562	0.322566	0.352877	0.337329	0.400711	0.433004	0.38978	0.420874	0.413288	0.374203	0.334309	5.64552	5.30243	5.5513	7.43347	7.92465	5.84098	6.32077	5.63498	6.25057	4.7454	6.49196	6.63281	340.637300851168	352.487226340136	349.655304263888	357.794721809345	1	1	0.98632																	6.14791	0
Lonp2	2.33782	2.64704	2.4526	3.45162	2.2032	2.01375	2.60081	1.24747	2.98905	2.08684	2.13515	2.07487	23.5154	18.1076	12.9457	19.3103	19.9945	22.4872	16.6491	14.4549	14.2461	13.5583	15.0216	19.6984	451.686922246123	458.525023455132	455.431854576026	463.232213782891	1	1	0.840619																	17.4991	0
Lonrf1	0.360755	0.140431	0.13784	0.127998	0.198659	0.284962	0.485354	0.908013	0.422217	1.23795	0.403925	0.156602	0.683668	0.255774	0.238703	0.244656	0.360381	0.456155	0.582273	1.92211	1.13244	2.63651	0.68202	0.370282	449.237431323048	366.84218148774	401.029590050934	372.330916402584	2	2	0.939594	good	nonidentifiable	0.085673	6.21696					0.156939	#NUM!	0.620673	0.0876401	14.7813	#NUM!	2	#NUM!	0.304106	1.20207
Lonrf3	0.407646	0.443254	0.185963	0.133935	0.0998809	0.141349	0.430763	0.323205	0.544583	0.462426	0.631918	0.416869	1.17064	0.864003	0.358113	0.47665	0.219735	0.312674	0.639572	0.952047	0.97316	0.92161	1.12699	1.22625	380.442641592875	319.720063092983	364.651151767566	324.46529666021	2	2	0.914715	good	nonidentifiable	0.305358	1.81139					0.116883	0.280924	0.465168	0.122683	18.5742	0.497525	1	0.301164	0.259539	1.01282
Lpcat3	4.29898	2.70212	3.44855	5.93105	3.72957	3.03077	4.66498	3.01218	7.01983	5.20859	6.03606	3.68586	25.334	18.0316	18.496	37.7791	29.8812	31.1786	26.2861	19.0996	30.4911	24.5547	34.2237	28.3285	432.498870187463	436.535699103825	441.78911532743	440.25371474886	1	1	0.859713																	26.9737	0
Lpgat1	0.833739	0.92206	2.19908	1.31447	0.998137	1.09685	1.10652	1.40544	1.35719	3.25449	1.25438	1.42163	5.10893	5.80558	10.0976	7.33954	7.03285	8.66026	6.52947	9.12666	9.35647	17.5277	6.11415	13.751	483.159356532178	474.395897179115	478.485253493158	479.964013039736	2	2	0.830763	good	nonidentifiable	0.110603	7.23074					1.06342	0.078055	0.688802	0.323186	15.8235	0.942838	2	0.421483	7.01006	4.53658
Lpin1	0.909197	0.367043	0.813728	1.31568	1.04939	3.27753	5.95512	10.0471	1.57214	2.29812	4.5183	0.767354	2.07566	0.881902	1.83155	3.92472	4.72348	5.8761	27.1882	48.0282	9.38744	7.4395	26.6241	2.79841	710.925142254666	547.829788319499	558.182630359833	530.390031674135	4	4	0.999836	good	optimization.errror	0.0833333	1.09454	0.754405	0.0918631	23.716	0.624809	1.21512	0.145186	2.71689	0.199651	13.0939	0.266308	2	#NUM!	1.37116	28.3624
Lpin2	2.89599	1.94499	3.84814	4.05155	4.25662	7.17343	10.4773	8.45942	4.24265	5.13731	8.53602	3.52526	16.0957	7.10988	20.8853	31.1375	39.4197	52.758	88.389	54.3464	38.7047	27.0113	96.3771	25.2007	564.250928170861	518.627269275997	535.665719948838	524.983376943354	2	2	0.959816	good	optimization.errror	0.0833333	1.87512					2.36568	0.283146	5.49257	0.145606	11.8228	0.69214	1	0.66799	15.7777	36.5879
Lpin3	0.192193	0.148747	0.196945	0.280974	0.177552	0.175393	0.199825	0.138869	0.176557	0.168056	0.183568	0.21344	1.76818	1.36345	1.711	2.65491	1.96285	1.79433	1.83006	1.47954	1.36477	1.40421	1.81503	2.26658	293.269773503898	303.601466358831	301.090485003966	309.876667590572	1	1	0.974669																	1.78457	0
Lpl	0.323472	0.0896115	0.070645	0.0608019	0.0527012	0.0273508	0.0333829	0.0485471	0.0882047	0.105994	0.148365	0.0639981	3.03646	1.15541	1.03838	1.40432	1.21056	1.16877	0.95021	1.48441	0.870678	1.27052	1.51014	0.891669	338.669949143378	330.039633961534	343.512421126051	335.144275916976	2	2	0.915372	nonidentifiable	good	8.08435	0.567892					0.0397472	0.275113	0.128898	0.310197	21.3646	0.637821	1.68066	0.448991	1.02748	0.590602
Lpp	0.314404	0.284032	0.565974	0.361192	0.229141	0.260836	0.38933	0.229695	0.350109	0.38889	0.368695	0.274755	1.23837	1.12907	0.915493	1.0076	0.72274	1.064	0.781944	0.891319	0.726798	0.728608	1.07082	0.959923	431.715822504683	436.392805959349	434.176285900171	441.450089931978	1	1	0.716131																	0.93639	0
Lpxn	0.113953	0.0848487	0.192224	0.118798	0.0979382	0.0999362	0.107331	0.114828	0.0933465	0.126787	0.123244	0.0980284	0.651547	0.480336	1.24551	0.572637	0.607106	0.659965	0.668104	0.728399	0.537392	0.708708	0.780986	0.626246	281.624497688516	293.296859474807	290.88057546089	299.609929190686	1	1	0.987344																	0.688911	0
Lratd2	0.100273	0.065955	0.197914	0.10776	0.121943	0.112869	0.0999778	0.0828432	0.0831523	0.0617234	0.298687	0.175477	0.456457	0.427606	0.39037	0.473961	0.457731	0.358123	0.351577	0.382949	0.390468	0.342707	0.397331	0.49428	267.356754946739	275.792022393924	275.321667361795	281.928148475534	1	1	0.967063																	0.410297	0
Lrba	0.160005	0.110838	0.200387	0.181874	0.116221	0.125731	0.165539	0.11543	0.180415	0.184007	0.168529	0.125315	0.831914	0.612331	0.797523	0.866258	0.742302	0.844497	0.83441	0.750975	0.66137	0.719693	0.930278	0.712793	368.966805672145	379.775046150447	378.251169714969	386.126012637405	1	1	0.98588																	0.775362	0
Lrch3	0.165003	0.150747	0.354563	0.502589	0.148667	0.27612	0.286575	0.0514819	0.225571	0.55014	0.199543	0.104758	1.69754	1.74399	2.06477	2.36109	1.60187	1.83059	1.69716	1.88073	2.15972	2.39355	1.65408	1.96933	393.040082825352	399.063864079776	401.839745988083	405.051022886145	1	1	0.9399																	1.9212	0
Lrch4	0.465239	0.581135	0.827216	0.458812	0.36993	0.331924	0.459599	0.514159	0.611697	0.502415	0.661943	0.621158	1.18064	2.18163	0.81728	2.21964	1.84338	0.774803	1.90962	1.10141	0.878406	1.01944	1.60631	1.86486	309.171118227335	315.824003384564	315.933769442122	321.939148959557	1	1	0.933174																	1.44978	0
Lrif1	0.152101	0.173429	0.354343	0.274194	0.122662	0.109843	0.142653	0.100778	0.19344	0.145402	0.182056	0.121378	1.9917	1.66536	2.86804	1.97706	2.10255	2.06612	2.68172	2.91534	1.99893	2.4805	1.62521	2.05975	318.227566784022	321.927044617587	324.375852602845	325.300584554271	1	1	0.811279																	2.20269	0
Lrig1	0.257265	0.136714	0.354582	0.171583	0.174469	0.230777	0.239235	0.256429	0.151715	0.360584	0.2464	0.216378	2.20143	1.9593	2.11699	2.08041	1.63514	1.64029	1.54352	2.48253	1.57374	3.05285	2.13935	2.25187	371.891378037729	381.733653742217	378.968578041706	387.357960411845	1	1	0.964522																	2.05645	0
Lrig3	0.514217	0.410698	0.539861	0.593865	0.501102	0.613937	0.746594	0.373601	0.602124	0.488204	0.510506	0.468108	1.4321	1.01966	1.22742	1.53963	1.5771	1.57305	1.55525	1.08929	1.2044	1.26312	1.33259	1.46158	340.806841528343	351.728275080502	349.50157070555	358.03372312272	1	1	0.982924																	1.35627	0
Lrit1	0.103888	0.0622878	0.159407	0.0718999	0.138797	0.149841	0.194011	0.0451734	0.0405898	0.0216548	0.131754	0.109447	1.70803	1.39652	1.94534	1.19242	1.42795	2.13812	2.87173	1.6739	0.472013	0.870113	2.29019	1.42981	325.417580901456	333.611585141673	332.556369124791	337.569613940531	1	1	0.955025																	1.61801	0
Lrit2	0.088749	0.0830335	0.176711	0.0501927	0.0994756	0.100622	0.222578	0.0582188	0.0412391	0.0552851	0.132857	0.144076	1.23916	1.05452	2.35789	0.630228	0.90623	1.6716	3.0761	1.5193	0.357263	0.630749	1.81065	1.26164	294.220968825587	304.919727587556	302.241242612237	308.673688728761	1	1	0.976935																	1.37628	0
Lrmp	0.117328	0.0878245	0.255981	0.120842	0.0845919	0.0754818	0.09181	0.127766	0.100505	0.109576	0.11784	0.103646	1.13452	1.04572	2.94849	1.34536	1.56633	1.34133	1.31779	1.79875	0.869775	1.04084	1.47752	1.24089	307.353698896153	314.597835597712	312.607635484926	320.298395769118	1	1	0.90862																	1.42728	0
Lrp1	6.27112	4.30091	12.0478	8.2089	4.86031	4.30012	4.271	3.86033	8.02271	8.05034	5.58894	7.55478	31.888	45.815	56.5612	42.4849	39.4744	28.4449	26.5519	22.2074	31.669	40.872	36.1898	32.7681	520.113746466745	520.294585411766	524.512665280625	525.63618600923	1	1	0.479013																	36.2439	0
Lrp10	0.931731	1.09891	1.20307	1.24627	1.3024	1.18169	1.08609	1.12152	1.16193	0.94048	1.21544	1.31226	3.51614	3.912	4.6637	3.6517	4.35445	3.4714	4.05417	4.01473	3.42623	3.48366	4.20811	3.40234	316.805082928893	328.674327892203	325.739957738649	334.926562048677	1	1	0.985961																	3.84655	0
Lrp3	0.405993	0.479465	0.326431	0.460165	0.49269	0.678332	0.573422	0.525845	0.740821	0.585378	0.417897	0.338267	1.17145	2.3414	1.42582	1.11527	2.58868	1.57756	2.32053	1.82951	2.24306	1.7668	1.47875	1.02617	335.107465299929	336.725349095214	339.412874757795	342.633722832632	1	1	0.63103																	1.74042	0
Lrp4	0.119723	0.1177	0.133324	0.356118	0.546952	0.740302	0.62503	0.192122	0.239634	0.134174	0.0827317	0.149111	0.952336	1.14911	0.610729	1.33069	3.56425	4.50777	3.85023	2.10125	1.62941	1.40791	1.20139	1.27627	534.77986593879	393.407160347113	463.512581822038	395.39910565502	2	2	0.730266	good	nonidentifiable	0.425697	1.45066					0.133424	0.112566	0.419905	0.127931	9.04545	0.635243	2	0.203015	0.995028	3.08946
Lrp5	0.398558	0.547039	0.489161	0.644495	0.295887	0.204901	0.245322	0.163933	0.641098	0.360488	0.387968	0.418702	2.2461	2.94693	1.32304	2.46168	1.77432	1.05511	1.35117	0.992796	1.71139	1.51645	2.13499	2.05291	415.005759132719	398.323795440008	408.796468316228	404.540585575975	2	2	0.952172	good	nonidentifiable	0.35609	2.75542					0.242974	0.214659	0.290014	0.206793	22.9284	0.940609	1	0.541216	1.14089	1.34235
Lrp6	0.666371	0.56647	0.967666	0.727114	0.504092	0.602085	0.706053	0.632102	0.646343	0.777028	0.731897	0.657994	2.86414	2.10142	2.97569	3.62058	2.6058	3.18759	2.62821	3.05991	2.24326	2.77934	3.42723	3.65269	411.731645036782	422.871098129836	420.508757357151	429.225156185146	1	1	0.983875																	2.92882	0
Lrpap1	0.511716	0.378657	0.551754	0.73774	0.689981	0.556126	0.726072	0.47609	0.532821	0.490435	0.72521	0.632472	3.56393	3.96044	4.32023	4.31952	5.19093	4.57701	4.67145	4.31538	3.15068	3.3609	4.40208	4.55334	315.564601246407	325.694408520338	323.132104241683	331.738600114121	1	1	0.971478																	4.19882	0
Lrpprc	0.678908	1.10959	1.00478	1.05661	0.99521	1.08307	1.11342	0.857695	1.38429	0.964813	0.737897	0.54781	6.76163	8.27517	5.42607	6.69498	8.69416	8.94507	7.53852	7.33513	9.09809	6.89056	5.59833	5.96555	419.831304842644	425.787328129072	426.878206308728	432.05161639727	1	1	0.923692																	7.26861	0
Lrrc14	0.520992	0.322356	0.463536	0.486899	0.601196	0.337423	0.428158	0.492763	0.57666	0.456411	0.346021	0.453516	1.02922	1.0207	1.15919	0.98071	1.36215	0.721837	0.97854	1.00982	1.05417	1.1747	1.09571	0.957176	279.385565079064	291.765999742339	288.90719104925	298.112122969842	1	1	0.989419																	1.04533	0
Lrrc28	0.513757	0.770573	0.542416	0.698494	0.691784	0.87525	1.08178	0.529458	1.14575	0.861686	0.57639	0.423115	1.16729	1.82044	0.841061	0.948414	1.74152	1.6918	2.97302	1.97138	1.9271	2.07983	1.45102	1.5921	387.50362371103	381.561590857662	386.833397299151	387.311619230714	2	2	0.847946	good	nonidentifiable	0.293864	3.59692					0.572121	0.10064	0.475318	0.276122	12.6889	0.893215	2	0.446268	1.29149	1.06639
Lrrc3	0.600888	1.08338	0.876281	0.816193	1.12295	0.999192	0.635771	0.570888	1.5273	0.930206	0.953993	0.782871	3.3598	4.15853	3.45868	4.02731	4.44782	3.57631	4.22104	2.19868	4.89131	3.96323	3.94655	3.48827	342.372961922689	354.042712174021	351.23607826258	360.398817766497	1	1	0.985278																	3.81146	0
Lrrc40	0.159257	0.191847	0.193951	0.19503	0.170422	0.206219	0.233678	0.163892	0.170428	0.145221	0.162765	0.16849	1.11156	1.1113	1.09347	1.11556	1.06743	1.42907	1.20384	1.15723	1.0517	1.13396	1.13926	1.25822	290.827379315396	302.605362493303	300.277174346265	308.928370988594	1	1	0.988378																	1.15605	0
Lrrc41	0.548399	0.769505	0.629764	0.714493	0.424959	0.61	0.527057	0.55045	0.822766	0.773939	0.656814	0.463688	1.78104	2.25261	1.60429	1.5782	1.80169	1.40253	1.40698	1.50029	2.02008	1.71767	1.69875	1.5395	320.936203560951	331.09727233588	329.382594511411	337.173153876864	1	1	0.979272																	1.69197	0
Lrrc42	0.332857	0.28187	0.675277	0.424482	0.351576	0.383909	0.354696	0.284345	0.382256	0.324917	0.329431	0.463393	2.9088	2.41413	5.43912	3.09382	3.52011	3.28456	2.92772	3.0769	2.83003	2.90747	2.23054	5.10749	317.801557252015	327.358800296484	326.070591477282	333.577308838665	1	1	0.975807																	3.31172	0
Lrrc45	0.494577	0.621742	0.467723	0.45142	0.409722	0.452125	0.484144	0.320059	0.602349	0.416016	0.39179	0.348797	4.3162	5.77742	5.19409	3.4575	5.00378	3.41063	5.15532	4.27621	4.26054	5.00695	5.44696	3.09335	315.114669963196	327.384056628468	324.511751680688	333.267936119097	1	1	0.988739																	4.53325	0
Lrrc47	0.839139	1.2201	0.975377	0.981583	0.857071	1.0863	0.995318	1.0631	1.22463	1.18886	0.860186	0.913607	0.471425	0.988525	0.810242	0.455185	0.751894	0.441295	0.628422	0.672669	0.550777	0.678024	0.693243	0.480084	295.701683981406	307.499263355214	305.100357810808	313.461654161864	1	1	0.988159																	0.635149	0
Lrrc57	0.49603	0.481377	0.420455	0.405821	0.315606	0.504023	0.449812	0.371268	0.509958	0.610042	0.509694	0.444699	1.87373	1.8379	1.59467	1.59882	1.59321	1.92735	1.74756	1.70512	1.77252	1.75215	1.54404	1.8068	276.362586538951	288.095878765959	285.856704151801	294.363487768411	1	1	0.988501																	1.72949	0
Lrrc58	1.39081	1.2559	1.09709	1.05818	0.856456	1.15142	1.54307	2.23862	1.94153	2.77987	1.86253	1.27569	2.63801	2.28148	1.32501	1.762	1.71932	1.93444	2.0183	3.98615	3.25135	3.91964	2.79219	2.32614	427.441022738897	400.997897875508	417.61549036977	406.920759329423	2	2	0.950577	good	optimization.errror	0.0833333	6.09633					1.00364	0.124078	1.09901	0.185108	16.5521	0.791178	1.22905	0.420144	1.64642	1.8021
Lrrc59	0.38279	1.23747	0.313181	0.338226	0.370915	0.378629	0.42631	0.435964	1.04063	0.973526	0.391754	0.361586	2.94231	5.98217	2.27555	2.32896	2.668	1.92218	2.32905	3.11262	4.75568	4.87785	2.80743	3.34194	402.251399851321	377.031438682513	397.186498269228	382.259751307781	2	2	0.931728	good	nonidentifiable	1.22661	0.995625					0.333764	0.211452	0.436305	0.194172	17.2185	1.06243	1	0.693959	2.11281	2.36288
Lrrc8a	0.312584	0.363761	0.265062	0.356518	0.144771	0.176692	0.36915	0.281158	0.365558	0.254314	0.317579	0.264164	0.556839	0.23747	0.894692	0.00751872	0.34553	0.580298	0.317635	0.699403	0.534221	0.737491	0.445757	0.615907	324.080600338795	332.252029869786	333.157784306781	335.465387991911	1	1	0.970053																	0.49773	0
Lrrc8d	0.73973	0.765387	1.22212	1.06666	0.718951	0.770382	0.745638	0.58898	0.856921	0.686458	0.742523	0.729141	1.79273	1.31227	2.03887	1.72594	1.57788	1.48647	1.4101	0.993745	1.08433	1.08127	1.19716	1.85868	380.923393660342	383.609767787228	383.674453968652	388.637948975885	1	1	0.651532																	1.46329	0
Lrrfip1	1.60738	1.3821	1.48458	2.30986	1.12544	1.57639	1.85671	1.07402	2.52292	0.952536	1.65608	1.54082	6.48673	4.38986	8.91881	6.63672	5.59238	5.85965	6.3295	3.56841	6.13736	5.15153	5.25679	6.41564	392.352572869361	403.330342974506	400.565150938413	409.602489671904	1	1	0.979642																	5.89528	0
Lrrfip2	1.2491	1.26678	1.47366	1.27058	0.989719	1.20305	1.90491	1.36593	1.73895	1.92674	1.21353	1.02393	6.10783	5.90709	5.96779	5.62343	4.99431	5.33258	6.63726	7.17133	6.51356	10.563	6.33652	5.93515	387.267072325297	387.469325365863	392.228083989486	393.491847436474	1	1	0.492123																	6.42415	0
Lrrk1	0.316573	0.264385	0.35089	0.327524	0.226599	0.267477	0.264088	0.197107	0.284837	0.244446	0.211002	0.208759	1.37548	0.976069	1.27664	1.12208	1.35756	1.14645	1.07222	0.999445	0.921777	0.932826	1.18564	0.969163	354.270930258806	360.742921595812	361.180789707274	366.724832530118	1	1	0.932065																	1.11128	0
Lrsam1	0.409588	0.37366	0.430889	0.378397	0.294628	0.315052	0.441789	0.279757	0.400357	0.388048	0.38534	0.395901	1.85275	1.2758	2.04881	1.43243	1.36957	1.50333	1.79658	1.8615	1.44978	1.39472	1.81416	2.25375	321.991842554147	332.746219241705	330.712215709112	338.958891758269	1	1	0.982701																	1.6711	0
Lrwd1	0.055391	0.110557	0.0441162	0.0692173	0.0617769	0.0644989	0.0684806	0.0789013	0.0950349	0.077317	0	0.102941	0.839998	1.47385	1.03695	0.806158	1.01025	0.657476	0.96553	0.971591	1.11523	1.17717	1.02536	0.976335	266.060122147402	276.270972373935	274.00759153005	282.434942415507	1	1	0.975472																	1.00466	0
Lsg1	0.411295	0.579851	0.382975	0.414427	0.3662	0.424836	0.432551	0.538842	0.599216	0.707536	0.515333	0.380434	2.71333	3.66833	2.08005	2.97752	2.78945	2.50205	2.15606	2.80145	3.77791	3.87423	2.77417	2.52711	344.297151571827	347.658866762025	350.612588988063	354.014974368724	1	1	0.808737																	2.8868	0
Lsm1	0.368433	0.41381	0.427708	0.468813	0.39856	0.56377	0.506502	0.440775	0.481623	0.469691	0.503955	0.423147	0.905875	0.93721	0.913199	0.950276	0.974019	1.22238	1.05295	0.917114	0.9868	0.918688	0.81827	0.833076	287.609155437064	299.182750054281	296.262514173158	305.183812219171	1	1	0.983834																	0.952488	0
Lsm10	0.236737	0.233573	0.158164	0.157328	0.22553	0.19125	0.260145	0.173127	0.232011	0.207355	0.365327	0.24972	1.16122	1.26452	1.72824	1.1362	1.40747	1.17478	1.68775	1.39741	1.0563	0.923808	1.59957	1.49363	237.528381240995	249.393800779075	246.984568729687	255.163571828343	1	1	0.988491																	1.33591	0
Lsm12	0.0837217	0.0335442	0.0789732	0.113913	0.0185563	0.0264361	0.07009	0.104409	0.0546253	0.00597131	0.039387	0.0113175	0.697935	0.819851	0.665985	0.674294	0.913732	0.532086	0.741413	0.548042	0.973137	1.11056	0.762874	0.774906	277.948462904779	284.659507689072	282.325754498887	288.422656655735	1	1	0.867848																	0.767901	0
Lsm14a	1.40677	1.44508	1.46989	1.48343	1.15902	1.5189	1.54797	1.42352	1.66275	1.67906	1.58525	1.27765	3.17839	3.06911	3.061	3.05249	2.77728	3.29411	2.97328	3.19032	3.43124	3.30856	2.62669	3.32168	344.291758940856	355.726042590309	353.634582207027	362.042331372037	1	1	0.987374																	3.10701	0
Lsm14b	0.563393	0.593647	0.616506	0.70748	0.59951	0.733589	0.787227	0.630029	0.714561	0.641451	0.639296	0.625681	2.52407	2.25213	3.2211	2.88206	2.92147	3.13509	2.78787	2.66862	2.63164	2.29152	2.35466	2.41358	312.849085543793	323.355301748183	319.734869805309	328.724014600515	1	1	0.963799																	2.67365	0
Lsm2	0.144303	0.166103	0.0897772	0.0400717	0.160761	0.284964	0.0492734	0.0522894	0.116341	0.144826	0	0.0609976	1.49583	2.12626	1.77625	2.18712	1.62865	2.00584	1.38627	1.97064	1.90111	1.79367	1.59879	1.58949	241.53536688833	250.836348640055	248.258085018221	256.892967924751	1	1	0.957206																	1.78833	0
Lsm3	0.169415	0.230594	0.173969	0.132121	0.104389	0.16044	0.162144	0.161314	0.180739	0.220913	0.148386	0.137606	0.837159	0.996035	0.916659	0.832008	0.736904	1.12245	0.928733	1.08939	0.840458	0.802132	0.794954	0.897236	237.626022621061	249.862277727551	246.97180290827	255.937953004571	1	1	0.988481																	0.89951	0
Lsm4	0.175601	0.235919	0.184358	0.185584	0.215701	0.175967	0.179881	0.247752	0.253671	0.228733	0.242386	0.23275	0.598808	1.01189	0.754098	0.963959	1.05832	0.72053	1.03949	1.01717	0.805668	1.12994	1.19656	1.04476	231.680352284054	243.397653323851	240.772363360091	249.700059597493	1	1	0.986595																	0.945098	0
Lsm4.1	0.175601	0.235919	0.184358	0.185584	0.215701	0.175967	0.179881	0.247752	0.253671	0.228733	0.242386	0.23275	0.598808	1.01189	0.754098	0.963959	1.05832	0.72053	1.03949	1.01717	0.805668	1.12994	1.19656	1.04476	231.680352284054	243.397653323851	240.772363360091	249.700059597493	1	1	0.986595																	0.945098	0
Lsm5	0.151006	0.202529	0.165967	0.159215	0.18773	0.192898	0.217528	0.200063	0.173649	0.177601	0.161127	0.206453	1.06704	1.16416	1.49526	1.10515	1.82351	1.22499	1.49004	2.12817	1.16863	0.903628	1.33405	1.54738	235.305834607083	246.623742497669	243.711676624647	252.954303466706	1	1	0.981754																	1.371	0
Lsm6	0.477494	0.390349	0.477641	0.42194	0.37065	0.332078	0.34938	0.571301	0.458682	0.53161	0.557836	0.495885	3.39498	2.2515	5.31888	4.31644	4.56144	6.28095	4.54788	6.12386	2.71648	3.43353	5.04569	6.12715	335.437074444581	345.767714303149	343.389862294133	348.046768375322	1	1	0.974382																	4.5099	0
Lsm7	0.284121	0.378436	0.283375	0.0632416	0.189532	0.0789006	0.123694	0.10424	0.489627	0.320793	0.311827	0.253334	1.81224	3.91259	3.15517	2.74142	4.01737	1.5393	3.47238	2.30384	2.7634	2.2456	3.53991	2.30429	269.097226673711	276.851117755224	277.250352399693	282.774255806519	1	1	0.962694																	2.81729	0
Lsm8	0.184694	0.217312	0.237262	0.287061	0.105744	0.280341	0.265579	0.248164	0.152208	0.163488	0.196969	0.281492	1.46984	1.36253	1.21254	1.52493	2.21046	1.69576	1.60554	1.94115	0.881445	1.05626	1.48237	1.28957	265.113477932822	274.351345158493	271.358122741488	280.373150904625	1	1	0.948403																	1.4777	0
Lsp1	0.0932613	0.00240337	0.108507	0.081861	0.0668557	0.0132973	0.0495496	0.0665792	0.0616827	0.0729933	0.0852115	0.0430259	0.793023	0.610783	6.00432	0.838337	1.05825	0.837983	0.921125	0.994999	0.448202	1.12569	0.860758	0.609448	298.014803169127	297.832067732008	293.901031652345	302.307787997488	3	3	0.779496	good	optimization.errror	0.0833333	2.47924	0.470636	0.304173	16.5963	1.12622	0.0689898	0.127367							0.654436	1.16071
Lsr	2.24532	2.35693	1.86875	2.17621	1.55215	1.4008	0.812687	1.61671	3.6891	4.55163	3.7844	1.59731	8.38846	10.8772	8.78199	9.95	8.66377	5.02548	6.15631	9.43756	9.34227	14.6044	14.9985	9.35006	440.5839372645	415.430214027458	441.224357879888	420.653840538726	2	2	0.931613	good	pass	2.09535	0.644845					1.68493	0.0990218	2.04544	0.231829	17.7244	0.802335	2	0.496401	6.97046	6.38713
Lss	0.82891	0.58885	0.211487	0.301825	0.332723	0.466063	0.385323	0.501037	1.99045	1.51563	1.66534	0.417899	16.7008	9.57511	2.97369	9.14697	8.81249	6.44032	5.01534	6.88873	26.5265	18.5337	23.7714	11.7187	540.694582139282	431.715906735382	500.901674089217	434.453620511132	2	2	0.797195	good	pass	0.59245	0.90372					0.37075	0.10154	1.15466	0.150772	18.1842	0.504808	2	0.196853	6.06249	18.3823
Lst1	0.187444	0.0827356	0.225275	0.0878372	0.0670073	0.0810937	0.0859005	0.083115	0.122716	0.160895	0.0938384	0.107904	1.29646	0.469456	2.28034	1.04993	0.49235	0.664563	0.704049	1.06472	0.607397	0.951526	0.870472	0.771125	223.925576136073	234.408699294602	231.363644544654	240.538621989588	1	1	0.971066																	0.935198	0
Lta4h	0.421155	0.433121	0.51453	0.487603	0.379696	0.373342	0.497117	0.322492	0.533967	0.437137	0.412539	0.399576	5.98094	4.92984	5.2858	5.92695	4.91971	5.12085	4.91104	4.74855	5.86997	5.16944	5.01718	6.2019	322.079130334204	333.998806815324	331.034835447063	340.336963192657	1	1	0.986148																	5.34018	0
Ltbp4	0.013389	0.0478865	0	0.0257241	0.0146153	0.0107083	0.038746	0.0145549	0	0.0473673	0.016654	0.0105057	1.93675	3.9717	1.20701	1.98237	3.52707	1.53495	2.66791	2.98435	2.03529	1.857	3.78494	1.45703	293.508334951069	305.819696296633	302.870754337027	309.263271294352	1	1	0.988368																	2.4122	0
Ltbr	0.719723	0.737583	1.19425	1.24987	1.09617	1.31579	1.18351	0.678236	1.32117	0.969443	0.763007	0.955784	4.12584	5.72145	8.20403	5.71825	9.60314	5.31181	8.50298	5.99815	5.70645	5.78976	5.54684	5.32536	341.530377843452	345.24569635141	345.662332547906	351.348868130471	1	1	0.775128																	6.29617	0
Ltn1	0.333625	0.427901	0.419481	0.390053	0.337997	0.389981	0.405526	0.375954	0.42256	0.408092	0.365387	0.306809	1.70458	1.81848	1.33859	1.55951	1.40275	1.5866	1.42784	1.3585	1.72238	1.67492	1.22659	1.46414	354.208744855195	366.528297395793	363.572234515928	372.559667253587	1	1	0.988651																	1.52374	0
Ltv1	0.190357	0.310552	0.207732	0.221121	0.211759	0.241589	0.218067	0.344499	0.335166	0.374021	0.273591	0.186656	1.69473	2.14619	1.7104	1.78882	1.72509	1.65889	1.34555	2.27479	2.43222	2.45229	1.67181	1.85805	307.443728156822	312.499938401611	314.076021164859	318.13307567509	1	1	0.892159																	1.89657	0
Luc7l	0.396857	0.688205	0.457199	0.516976	0.386051	0.550982	0.574366	0.461876	0.685359	0.699296	0.550696	0.377446	12.8898	11.4513	15.9998	16.3401	19.2804	18.7502	17.0277	16.9509	13.2739	12.7817	13.0484	14.8323	396.579723032119	405.411364142402	398.342665139195	403.782152897989	1	1	0.687972																	15.2189	0
Luc7l2	6.56746	6.72191	8.00023	8.98408	6.8452	9.35191	8.23545	6.16618	8.06338	7.64999	7.16611	5.79204	60.7313	57.0397	66.3087	90.5111	81.1595	98.5492	80.9241	55.4252	71.5905	70.3121	59.0933	68.8502	467.732534187666	474.108314540367	472.292989326776	480.080282012361	1	1	0.872903																	71.7079	0
Luc7l3	2.77132	3.20734	3.56994	3.34963	2.5334	3.3459	3.31556	3.02257	3.69788	3.90474	3.64887	2.85785	15.864	14.4179	14.2022	19.2311	16.6564	19.8256	15.3289	13.0661	16.2382	15.3841	15.099	16.9503	393.00688619725	404.502677058187	401.937363234377	409.580325557145	1	1	0.985277																	16.022	0
Lurap1l	1.60243	1.11853	2.70328	1.49981	1.08219	1.78379	2.23914	2.51173	1.57507	1.69523	2.05955	1.46179	2.42026	1.33769	3.76864	1.96463	2.26109	3.03399	3.93412	5.26288	1.81699	1.99931	3.11497	2.58034	419.422679053658	425.179752636021	422.710830902447	431.154545127215	1	1	0.798567																	2.79124	0
Luzp1	0.468757	0.55332	0.719624	0.570785	0.418509	0.413824	0.329929	0.441278	0.504509	0.510861	0.382255	0.216573	1.10184	0.938556	0.900642	1.12502	1.0327	0.938914	0.818439	0.772539	1.00597	0.839641	0.692835	0.865805	345.245612302511	353.14042504649	353.331955757436	359.299337049024	1	1	0.963638																	0.919408	0
Ly6a	0.136389	0.102387	0.149416	0.158392	0.1122	0.0526961	0.0789682	0.128926	0.10757	0.24996	0.1938	0.0338393	3.29627	3.3346	3.32393	4.02327	2.6695	2.59235	2.72482	4.43168	3.04025	5.65218	3.84674	3.31852	259.943001222047	270.342348797294	267.765368303765	276.212820142624	1	1	0.974822																	3.52118	0
Ly6e	2.4178	1.46309	3.68184	1.42433	0.833385	0.607735	0.655743	0.993757	1.70901	3.42722	3.10903	3.41864	32.7633	28.0997	67.4807	29.5416	27.3543	23.1354	25.5699	33.6902	26.089	46.945	39.5186	38.6751	420.235467473428	400.282663626047	424.062440259113	398.814198104303	4	4	0.675722	good	optimization.errror	0.0833333	3.89273	0.559378	0.200735	21.7029	1.39509	0.624208	0.382172	2.69323	0.170825	21.5127	0.602238	1	0.370693	25.0283	12.7647
Ly6g2	4.8886	2.08475	5.27952	3.7936	3.0549	2.92839	3.61261	4.11032	3.7191	7.58136	6.16421	3.95717	32.1683	15.9514	43.5282	28.4705	25.7785	26.3389	31.0319	40.0913	27.6774	50.919	49.0757	36.4267	427.329274989601	425.525208973877	429.428982344927	431.881316807664	2	2	0.629162	good	optimization.errror	0.0833333	4.12553					3.41503	0.0835861	2.00682	0.333463	17.2185	1.00022	2	0.471977	27.6431	16.2354
Ly86	0.148214	0.0724201	0.233921	0.120387	0.0775427	0.0694732	0.0838662	0.11721	0.0891421	0.100366	0.104022	0.0773497	1.37106	0.841179	2.55737	1.07686	1.14425	1.07158	1.02526	1.5595	0.824674	1.24374	1.09785	0.961029	313.943416012748	319.076440924088	320.729832118647	325.146737432002	1	1	0.897589																	1.2312	0
Ly96	0.343458	0.295191	0.423888	0.352651	0.237724	0.281473	0.307655	0.299521	0.255939	0.294911	0.336184	0.29617	0.946153	0.746711	1.14639	0.823305	0.633411	0.886956	0.72461	0.9771	0.704699	0.824885	0.973126	0.952374	269.384443455663	280.186404659368	278.677271454508	286.542512320309	1	1	0.985905																	0.861643	0
Lyar	0.095578	0.119616	0.0747532	0.0877731	0.105188	0.125977	0.0827944	0.200828	0.137639	0.144852	0.137048	0.0774811	0.693037	0.801606	0.693815	0.659887	0.749813	0.5931	0.64035	1.06222	0.99977	0.998581	0.746638	0.687222	259.557213309931	267.946022444971	266.895210775799	274.30213015979	1	1	0.960421																	0.77717	0
Lyn	1.0805	0.697185	1.68327	0.971596	0.66638	0.715827	0.889708	1.1146	0.887357	1.15747	1.01364	0.690861	2.5771	1.53304	3.39393	2.16223	1.90882	2.3434	1.95415	3.20006	1.80885	2.38297	2.22765	2.30459	401.264980837139	411.638380277075	409.092201515198	417.033162828243	1	1	0.97472																	2.3164	0
Lypla1	0.211859	0.346492	0.376443	0.197788	0.316502	0.237428	0.256692	0.142772	0.401411	0.397903	0.151314	0.28568	9.16258	6.82043	5.39536	6.90161	7.55421	8.8142	8.10145	7.18857	7.31504	7.20899	6.28952	8.5315	372.17429949287	380.382149876134	380.062250510856	386.200723902238	1	1	0.964526																	7.44029	0
Lypla2	0.538084	0.563528	0.523243	0.452627	0.487867	0.437011	0.422435	0.501032	0.715492	0.856527	0.649718	0.492887	11.02	19.8037	7.41624	5.30565	8.06598	4.05787	8.14999	8.24757	17.8207	22.2823	13.2559	6.50265	373.104483447559	350.329456531329	346.889253072397	352.254467568823	3	3	0.801645	good	pass	3.08209	0.311275	0.871439	0.240192	3.39183	0.836116	0.57439	0.0974902							6.14848	13.2758
Lyrm2	0.135465	0.100241	0.113777	0.120612	0.118298	0.12038	0.29835	0.294522	0.379134	0.21753	0.211449	0.277004	2.37996	2.11036	2.01295	2.33436	2.48553	2.48332	2.48508	1.85285	2.81748	2.03319	1.94255	2.67373	233.975236298082	244.637786455639	243.110783014256	250.993868646697	1	1	0.984814																	2.30095	0
Lyrm9	0.101945	0.0966703	0.0963255	0.167201	0.0994664	0.127836	0.172889	0.144683	0.153813	0.221111	0.119897	0.119043	0.994783	0.756198	0.754493	1.02034	0.963216	1.18995	1.01261	0.600789	0.996305	1.01943	0.735708	1.08946	307.753708573309	317.406735102838	316.695227773076	322.236270634245	1	1	0.980229																	0.927774	0
Lysmd1	0.656139	0.534782	0.599008	0.671227	0.498249	0.521697	0.612147	0.440695	0.694145	0.500291	0.666475	0.582632	0.778857	0.957725	1.25376	1.07837	0.971567	0.805728	0.953136	0.948724	0.831159	0.811194	0.962862	0.929523	280.79753289032	292.29920026828	289.588616857251	298.508052633711	1	1	0.984586																	0.940217	0
Lysmd3	1.29133	2.96458	1.05387	1.1045	1.04861	1.04058	1.59593	1.20116	1.59847	1.79931	1.10241	1.05805	3.44186	5.56557	2.61947	2.58109	3.72921	3.14943	3.85401	3.476	3.65295	3.76556	2.53116	3.20174	365.210025053317	373.154218793242	373.960320369774	378.875073404905	1	1	0.968525																	3.464	0
Lysmd4	0.0155848	0	0.149076	0.21747	0.168021	0.0907898	0.118848	0.327542	0.102314	0	0.180759	0.10211	1.0335	0.805937	1.61274	1.24351	1.20364	1.26234	1.59229	1.3596	0.692557	1.20977	1.25544	1.24584	269.800920108509	278.387261850284	275.507881431839	284.743215082451	1	1	0.932945																	1.20976	0
Lyst	1.00412	1.18792	1.23415	1.20483	0.98284	1.03073	1.70519	0.79015	1.85792	1.1455	0.831465	0.982323	9.92295	5.69176	5.12966	4.2523	3.32961	5.87848	8.92031	8.99366	5.8062	9.62344	7.23436	5.30218	442.37830903492	447.491601547825	451.214896561628	452.003589541928	1	1	0.910958																	6.67374	0
Lyve1	0.0402786	0.0534212	0.117156	0.0222784	0.0185801	0.0246446	0.0263796	0.0452215	0.0410673	0.037111	0.037362	0.0339124	1.21486	1.1446	2.20241	0.867745	0.792664	0.722258	0.875459	1.65492	1.09063	1.60162	1.09085	1.1244	277.007668279202	289.126554462565	285.339747614137	294.834540542111	1	1	0.982334																	1.19853	0
Lyz2	0.716791	0.292249	0.508563	0.263805	0.239774	0.181784	0.14417	0.225934	0.286685	0.379403	0.170828	0.12763	29.0798	11.5198	68.5398	13.8285	15.9571	20.1814	14.0545	26.0343	12.5823	23.1459	15.9407	15.2289	368.187702659966	367.208773444025	368.326812365772	372.422621357859	2	2	0.442775	pass	nonidentifiable	2.41385	#NUM!					0.242503	#NUM!	0.171406	0.538657	1.30824	#NUM!	2	#NUM!	15.9242	8.10614
Lzic	0.209444	0.15761	0.188583	0.17367	0.126757	0.186121	0.17673	0.185233	0.22888	0.264357	0.283288	0.162061	1.6151	1.28631	1.04094	1.57326	1.45127	1.40106	1.18653	1.1847	1.56511	1.29879	1.4379	1.27248	274.842351558519	284.860019597775	284.195932944888	291.048578076545	1	1	0.983971																	1.35945	0
Lztfl1	0.152714	0.203526	0.358432	0.254028	0.25136	0.181181	0.340719	0.12516	0.196424	0.212648	0.230884	0.179464	1.94225	1.35752	1.72588	2.58583	2.1213	2.81542	2.28165	1.75554	1.48054	1.29038	1.25577	2.3355	314.096343122925	318.304061214641	316.039781602143	324.115209022042	1	1	0.66353																	1.9123	0
Lztr1	0.672461	0.800677	0.876994	0.876618	0.696851	0.786331	0.940585	0.716519	0.947838	0.992269	0.673687	0.869668	10.9821	15.972	11.7449	9.53184	11.8453	10.3245	12.5769	11.4719	14.7648	15.034	11.5937	12.3476	345.054851827123	353.88128369318	351.897502786036	359.849738319044	1	1	0.956573																	12.3491	0
Lzts3	0.475858	0.324479	0.464868	0.499359	0.380612	0.447359	0.536391	0.385474	0.54278	0.448079	0.558334	0.464814	2.3698	2.49154	5.7652	3.17359	3.39956	3.1874	3.14016	2.12607	2.18262	1.98435	3.14449	2.6931	337.005897715651	345.534197406488	337.782372217578	346.003774961282	1	1	0.587049																	2.97149	0
M6pr	0.420155	0.582097	0.480271	0.443455	0.385769	0.393432	0.364026	0.370301	0.653283	0.641382	0.511405	0.412675	7.84604	8.46081	7.56471	7.60758	7.97823	8.31859	7.69293	8.02436	7.80975	7.87743	8.25169	8.01967	333.495325279734	342.798836970557	342.830195919283	348.972095755872	1	1	0.980991																	7.95432	0
Macf1	0.976554	1.02005	1.60173	1.24658	0.798419	0.932212	1.05227	0.860239	1.14806	1.32394	1.07733	0.928572	10.8338	8.37324	8.88049	10.1884	6.4889	10.0425	8.40829	7.74412	7.88952	7.96387	8.46856	7.36749	446.39616873833	456.852625703165	454.153053209529	462.872279602449	1	1	0.974364																	8.5541	0
Maco1	0.559326	0.55584	0.500013	0.510304	0.632992	0.849332	1.01221	0.985336	0.9158	0.910505	0.819807	0.451941	2.47323	2.05809	2.28006	2.58554	3.26347	3.77125	3.86801	4.4274	2.97737	3.47811	2.93817	2.66716	378.958487005426	368.706663641042	378.168947686469	373.675480180229	2	2	0.910637	good	optimization.errror	0.0833333	2.41177					0.534254	0.110154	0.42833	0.219842	12.6973	0.747237	1.4061	0.517184	2.26973	1.81902
Macrod1	0.511259	0.339622	0.379789	0.464379	0.261631	0.30816	0.438022	0.227946	0.526842	0.351447	0.3476	0.192418	1.7262	1.38949	1.94319	1.44586	2.17021	1.94387	1.9047	1.11328	1.24659	0.624777	1.95732	1.34282	363.520035449623	372.715836412473	369.715452182153	376.802036663183	1	1	0.946494																	1.56736	0
Macroh2a1	1.08584	1.16196	1.00873	1.19372	0.849033	0.927089	0.923466	0.877536	1.32822	1.18036	1.01731	0.910938	10.1763	11.3074	10.433	10.6218	9.23088	9.15116	9.431	8.98289	10.8375	10.6443	9.06345	9.3289	374.146294365977	384.889621752577	383.45613310712	391.117635090854	1	1	0.985836																	9.93404	0
Mad2l1bp	0.205818	0.153602	0.1025	0.122414	0.0908915	0.0984839	0.127041	0.248121	0.10804	0.219805	0.171186	0.110423	1.11116	0.820045	0.79537	0.938226	0.834417	0.814211	0.837608	2.0554	0.461089	1.23226	0.966202	0.780086	263.056632417017	274.143935956645	271.580615810723	279.794743535861	1	1	0.982088																	0.970505	0
Mad2l2	1.54738	1.55241	1.00209	0.88845	0.410916	0.471866	0.890991	0.687013	1.45877	1.27181	1.52864	1.8218	7.45905	7.17772	5.66565	4.28297	2.7652	2.06882	2.43097	2.97052	4.27655	4.39555	6.5727	7.65742	331.057162583747	292.497700220178	307.396754445695	298.587385461859	2	2	0.95403	good	pass	1.15667	0.628811					0.465786	0.298545	1.32479	0.160301	20.5752	0.6911	1	0.426421	2.20668	5.13916
Madd	0.724596	0.394868	0.419387	0.2076	0.234602	0.375001	0.273828	0.33385	0.542503	0.896026	0.419741	0.212816	12.6427	7.02739	6.82451	7.8652	5.95481	6.08284	6.59839	7.59223	9.4899	15.6455	10.0272	5.45863	380.817707724605	376.165195036778	380.217145088146	381.784500171725	2	2	0.775343	good	nonidentifiable	0.124046	12.6					0.302948	0.15163	0.261813	0.254439	19.0507	1.71574	1	0.593359	5.95419	5.13743
Maea	0.537275	0.513945	0.578277	0.550442	0.418704	0.46458	0.548436	0.470121	0.546485	0.586604	0.578191	0.461302	3.01495	3.63911	3.19695	2.7076	3.23682	2.55776	2.64271	3.06958	2.8502	3.0301	3.34978	2.81753	324.682849583387	336.065966128523	333.704960652778	342.417293765392	1	1	0.985705																	3.00942	0
Maf	0.424315	0.364137	0.836444	0.499975	0.361661	0.370262	0.460225	0.443173	0.363941	0.457915	0.512971	0.399445	1.39653	1.27292	1.76668	1.45789	1.31148	1.57171	1.38604	1.35769	1.27482	1.61904	1.20704	1.41054	340.614869771773	351.092884554038	349.309738441266	357.448992247302	1	1	0.981868																	1.41937	0
Maf1	2.19721	2.72938	2.70282	2.13988	2.30533	2.1819	2.6643	2.06478	1.63271	1.96605	2.77625	2.64364	14.5377	13.5818	19.2591	13.2721	15.9044	14.9856	17.9374	20.1136	10.6717	11.7898	16.3882	16.2464	323.15137482172	333.96448372098	331.366700147295	338.701553962857	1	1	0.979093																	15.3907	0
Mafg	3.52407	3.23957	4.47866	4.20925	3.31101	4.25245	4.56356	2.79302	4.3309	4.05811	3.81148	3.08109	5.04587	6.52952	15.8187	7.22343	13.3875	9.41549	14.9367	6.43665	7.00188	9.23166	11.4914	6.44662	416.450688768339	423.101007755845	418.144964037636	427.174378490062	1	1	0.680597																	9.41379	0
Mafk	0.519224	0.44381	0.754708	0.847974	0.635158	0.656322	0.568742	0.582132	0.488478	0.644071	0.677893	0.66251	0.399473	0.467463	1.31839	0.804206	1.18558	0.630543	0.63365	1.14685	0.332016	0.586573	0.734576	1.05727	315.791024108207	324.586073131369	322.965275713009	330.828817387109	1	1	0.96105																	0.774716	0
Maged1	0.765362	1.08659	0.572813	0.729141	0.639692	0.574634	0.796954	0.774342	0.913798	1.06727	0.653022	0.9033	11.398	13.7097	9.22349	9.71119	9.97626	7.31162	9.3367	9.71513	10.8966	14.0361	10.412	9.89404	338.19013212356	345.074300582031	344.64800156121	351.109224057418	1	1	0.931825																	10.4684	0
Magi1	0.913974	0.778945	1.12417	0.861645	0.517693	0.549683	0.785225	0.555608	0.827757	0.844064	0.931769	0.596658	1.16217	1.5589	1.46727	1.54844	1.37624	1.39104	0.899143	1.00492	1.08476	1.16976	1.72365	1.41561	430.976166821379	429.868262375828	435.26348246228	436.033263301129	2	2	0.592457	pass	pass	2.42722	#NUM!					0.564075	#NUM!	0.410185	#NUM!	21.9497	#NUM!	1	#NUM!	1.07153	0.524251
Magi3	0.453783	0.528577	0.531924	0.497581	0.35939	0.380622	0.454091	0.414856	0.578223	0.618837	0.414403	0.259389	1.44159	1.83946	1.08078	1.74389	1.29967	1.53473	1.38936	1.41894	1.61635	1.75034	1.41761	1.17717	398.803066363824	408.500009322145	408.088442410636	414.245466157504	1	1	0.9824																	1.47582	0
Magix	0.199599	0.139642	0.201933	0.190468	0.0880325	0.0859989	0.131353	0.101257	0.175551	0.132334	0.199444	0.170277	2.23068	1.89793	2.23484	2.24236	1.92492	2.27177	1.78807	1.23422	1.36629	1.0413	2.21105	2.21034	291.51689154954	293.910388297087	293.880291475934	299.951028139879	1	1	0.615887																	1.88781	0
Magoh	0.261461	0.400005	0.234492	0.252981	0.280401	0.28032	0.339401	0.304941	0.332471	0.333588	0.278826	0.304045	2.08754	2.58622	2.07389	1.78008	2.05841	2.35917	2.18387	2.71229	2.11492	2.00387	2.07263	2.16313	264.480272205635	276.67423844366	273.939557769601	282.821216212268	1	1	0.98894																	2.183	0
Magt1	0.868352	1.48078	0.415263	0.370702	0.449533	0.281194	0.746767	0.495273	1.33081	1.3429	0.504138	0.427569	6.69268	8.04826	2.58841	2.72706	3.6251	3.61342	4.30332	4.00222	7.26335	7.0167	3.91196	3.81344	489.565178089525	452.274357201382	483.727350498077	452.148660219967	4	4	0.515707	good	optimization.errror	0.0833333	3.95233	0.283526	0.377668	18.2319	2.69888	0.333606	0.304719	0.816719	0.153334	18.3167	0.974051	1	0.574979	3.18645	2.94325
Mak16	0.34347	0.56861	0.309717	0.363376	0.336336	0.371698	0.391775	0.69178	0.479443	0.574171	0.47795	0.295606	3.88508	5.48304	3.61621	4.53262	5.11047	4.70694	3.95657	6.28007	6.91946	6.53968	4.24047	4.20602	323.146586878123	326.193652882595	326.317084217563	332.47590784483	1	1	0.698197																	4.95639	0
Mal2	1.10127	1.06653	0.507649	0.56944	0.443082	0.399482	0.523388	0.803903	1.32668	1.74764	1.23846	0.603447	4.75882	4.66195	1.92616	2.18124	2.27806	1.59891	2.20206	3.67921	4.98739	5.7654	4.12491	2.99868	454.731103465637	387.954420579089	436.144800482712	392.648279445501	2	2	0.91269	good	optimization.errror	0.0833333	3.41187					0.425289	0.148284	0.938879	0.133267	18.8094	0.502661	1	0.336785	1.68655	3.71916
Malat1	48.0303	27.2743	88.4174	57.8705	101.207	82.2277	175.645	297.54	58.7462	86.5936	28.0772	60.3486	126.381	130.129	60.7694	179.836	112.886	86.3944	78.4427	57.409	141.119	79.4903	101.358	90.6477	557.600883566818	535.94892869566	561.529987005122	533.093532211925	4	4	0.806539	good	pass	3.96868	#NUM!	0.874284	#NUM!	10.4494	#NUM!	42.7201	#NUM!	93.2678	0.128209	11.206	#NUM!	1.80284	#NUM!	88.6994	40.9955
Malsu1	0.68813	0.710745	0.818618	0.850967	0.681203	0.871993	0.739435	0.71459	0.818888	0.844339	0.749961	0.830112	1.61847	1.68634	1.86485	1.64774	1.98469	2.07398	2.0064	2.37393	1.72199	1.83839	1.64344	1.87646	285.510774022504	297.619087604455	293.961885282093	303.404221041692	1	1	0.983192																	1.86139	0
Malt1	0.268273	0.194231	0.360676	0.208619	0.237833	0.211529	0.437591	0.321006	0.420796	0.310568	0.236614	0.219662	3.19924	2.12652	2.47186	3.5719	2.11998	2.8142	1.97224	1.67324	2.12855	2.25153	2.24843	2.96614	329.236245228626	337.360123526992	334.221442128045	338.752369461461	1	1	0.902126																	2.46198	0
Maml1	0.803215	0.835768	0.809475	0.912099	0.652712	0.833681	0.79027	0.646658	0.887672	0.907692	0.754554	0.661595	1.00409	1.04161	1.26089	1.20284	1.09143	0.9169	0.951224	0.855204	0.979248	1.12983	1.03919	0.963082	343.291772197983	355.409192406026	352.294290059959	361.365595389794	1	1	0.98663																	1.0363	0
Man1a	0.854759	0.871805	1.38015	0.934603	0.72462	0.893001	1.24876	0.888821	1.08555	0.948138	0.74339	0.664118	4.68913	3.94705	4.78487	3.62535	4.12963	4.77733	5.74509	4.74784	3.75406	4.00356	4.12975	4.60276	419.55177825593	430.673533974912	428.048827634406	436.579469044102	1	1	0.981999																	4.41137	0
Man1a2	0.218814	0.237865	0.306328	0.27949	0.189914	0.240874	0.288277	0.259587	0.310426	0.268252	0.247182	0.195865	0.929655	0.915693	0.942107	1.0851	1.02083	1.11099	1.08696	0.942704	1.02071	0.832039	0.738775	1.00968	355.073209130532	367.214979634683	363.259903275868	371.808196066469	1	1	0.981138																	0.969604	0
Man1b1	0.282634	0.372904	0.28056	0.234849	0.19629	0.227118	0.260528	0.265615	0.32447	0.398542	0.297658	0.209822	4.33454	5.13192	3.65103	2.89452	3.19204	3.58111	3.78599	4.31389	4.35894	4.71535	3.64098	3.38337	335.816648391366	344.099698296669	343.853785780715	349.611908833065	1	1	0.966289																	3.91531	0
Man2a1	0.759398	0.752019	2.145	1.2261	1.1328	1.56986	2.30056	1.48843	1.44931	1.09121	1.27339	0.81035	3.64234	3.40176	7.27963	4.00995	5.86218	6.28771	7.88258	6.72315	5.18795	4.96063	3.88895	4.73364	474.063830261449	459.283968494087	468.326853340159	465.454741533185	2	2	0.945892	good	optimization.errror	0.0833333	7.01197					0.867628	#NUM!	0.7663	#NUM!	10.5465	#NUM!	1	#NUM!	3.60946	3.18547
Man2a2	0.73953	0.705077	0.85222	1.64522	0.753807	0.635051	0.818772	0.7146	0.702051	0.862161	1.149	1.04675	4.87933	3.95955	4.79436	6.65707	4.79475	3.72835	3.49865	3.46981	3.88474	3.47971	4.69242	4.57423	339.649807454399	345.606287285072	344.071773179932	351.776253816395	1	1	0.859992																	4.36775	0
Man2b1	0.858267	0.920233	1.41539	1.25426	1.09293	1.21356	1.04335	0.750529	1.05106	0.968094	0.8536	0.811952	6.43138	6.72859	8.50291	6.21084	7.03376	7.60874	6.58748	6.47185	6.10757	6.6252	6.1158	5.30052	361.660340022983	368.132365832637	368.965777967034	374.17851930993	1	1	0.937072																	6.64372	0
Man2b2	0.282869	0.238114	0.424074	0.457145	0.316284	0.282007	0.294178	0.208691	0.252197	0.259515	0.266403	0.379329	1.23944	1.63047	1.76082	1.91191	2.12946	1.31246	1.64173	1.39145	1.09234	1.24745	1.82111	1.49522	321.083163268349	327.440690819056	327.991645676231	333.627176090875	1	1	0.930114																	1.55616	0
Man2c1	0.743204	0.999725	1.30118	1.49903	1.16194	1.08648	1.1452	0.996813	1.08288	0.972816	1.15803	1.02344	21.0333	27.4969	24.7837	25.402	29.9943	22.8948	26.9679	22.5125	25.4093	26.4036	23.9335	21.8871	340.288977518502	351.392815921634	349.351768613075	357.723136473013	1	1	0.985407																	24.8932	0
Manba	1.04966	0.896625	0.947938	0.957796	0.811962	0.834698	1.10899	0.799376	1.22445	1.3685	0.827611	0.855863	2.60027	2.19029	2.56885	2.41343	2.47727	2.96918	2.67472	3.06277	2.60318	3.83847	2.50019	3.32655	373.947498809409	379.965541846496	381.312212199815	385.996050304031	1	1	0.928572																	2.76876	0
Manbal	0.291633	0.308384	0.311381	0.320811	0.223919	0.250348	0.22596	0.204167	0.366813	0.397162	0.287732	0.270297	0.92361	1.13711	1.24631	0.914196	0.964578	0.940775	0.901158	0.815827	0.882741	1.02099	1.0538	0.929269	289.547432166292	299.041506364313	298.491167236092	305.332705009177	1	1	0.979934																	0.977531	0
Manea	0.292478	0.294382	0.524146	0.412676	0.190234	0.39986	0.437339	0.317364	0.409787	0.379556	0.257636	0.400446	0.902261	0.749884	0.919191	1.00587	1.0541	1.197	1.09069	0.984941	0.780584	0.765082	0.814061	1.1311	316.640729598361	326.891337326202	323.830977718806	333.021578742885	1	1	0.967418																	0.949564	0
Manf	1.78248	6.6877	0.375557	0.22637	0.934485	0.461883	0.952111	0.624846	4.53836	3.95529	0.49215	0.508878	12.398	26.8282	5.11071	5.46533	4.23013	3.56408	5.76625	9.02398	15.8886	20.4741	8.5361	8.20785	499.096501127826	415.768262612951	456.639979120087	416.266691041556	2	2	0.561983	good	nonidentifiable	0.906418	1.73235					0.603453	0.676402	2.87822	0.151524	18.2143	1.62798	1	0.424815	3.43626	13.7388
Maob	0.365377	0.549522	0.669697	0.405721	0.43452	0.552458	0.54828	0.232684	0.429533	0.456846	0.347766	0.336293	4.93004	4.67033	3.85672	4.52933	4.61532	5.38035	4.11885	4.59777	3.97469	4.33463	4.33974	5.04886	379.238976186004	389.185346122773	388.343453282667	395.541454007795	1	1	0.982557																	4.53305	0
Map11	0.320258	0.642257	0.573781	0.362136	0.594471	0.429986	0.520623	0.128662	0.389705	0.76162	0.0679203	0.182094	5.14048	7.75565	7.91059	4.444	5.9964	4.51412	6.2994	6.94815	7.72203	7.89104	6.47208	4.48437	317.915192737366	326.458293515872	323.856282919021	332.814401225766	1	1	0.938247																	6.29819	0
Map1lc3a	0.109914	0.101667	0.0721218	0.0772591	0.139977	0.0732555	0.253334	0.246437	0.113934	0.179257	0.174246	0.117605	1.15135	1.27562	1.07417	1.22466	1.65108	0.95645	1.70232	2.2639	1.25595	1.04852	1.7856	1.18429	230.315601222821	240.001195510585	237.887997459606	245.663268490296	1	1	0.969902																	1.38116	0
Map1lc3b	0.630311	0.648691	1.2847	1.22119	0.634789	0.914543	0.972964	1.33849	0.558739	0.494077	1.25209	1.04909	6.03986	5.80762	12.8107	8.30247	7.99965	8.82032	11.0189	11.5916	4.62125	5.40324	9.75554	9.94495	383.502470343617	391.662438180777	390.455284380137	397.758244651641	1	1	0.953627																	8.50968	0
Map2k1	0.531164	0.636921	0.616581	0.611993	0.412769	0.484931	0.567594	0.382032	0.756863	0.666626	0.560495	0.447528	2.84925	2.61386	3.20551	2.49947	2.37499	2.1584	2.47154	2.4012	2.72477	3.02595	2.59168	2.97195	359.688500420311	368.653423789098	369.20161896225	374.93375689228	1	1	0.980018																	2.65738	0
Map2k2	1.04613	1.35404	1.06871	1.29741	1.13094	1.35158	1.43031	0.965341	1.39238	1.31312	1.17762	0.977242	5.51178	8.08771	5.53199	5.70547	9.80011	5.11445	7.28547	6.76407	6.374	5.97043	6.68711	6.32567	349.562477332885	361.534357260606	358.752349590823	367.729048621038	1	1	0.98743																	6.59652	0
Map2k3	0.873657	0.692971	0.781556	0.884384	0.986009	1.20747	1.38179	0.84239	1.0231	1.1599	0.73546	0.603899	8.2374	5.39155	5.96296	5.84431	8.58675	8.41642	11.1531	10.2999	7.58035	8.88993	5.58237	5.57781	379.693605237638	371.299565631197	376.577971871606	377.548755076606	2	2	0.884632	good	optimization.errror	0.0833333	6.468					0.741091	0.0933037	0.567212	0.259321	11.6321	0.805258	2	0.461329	5.87614	4.49486
Map2k4	0.547931	0.412571	0.548261	0.527782	0.326796	0.305623	0.608895	0.46284	0.454102	0.412528	0.364607	0.351668	2.02916	1.69086	2.18963	2.28899	1.97692	2.39365	2.05849	2.44256	2.04043	1.95858	1.7358	2.31097	363.017604586072	372.616747271656	371.092991833967	378.627955794532	1	1	0.974394																	2.093	0
Map2k5	0.63449	0.618207	0.781431	0.697877	0.500392	0.582395	0.671163	0.492698	0.673945	0.626651	0.596071	0.450841	1.72975	1.44481	1.86885	1.6423	1.75049	1.6691	1.86543	1.6973	1.34846	1.45625	1.85842	1.59021	369.952581017273	381.342886030658	379.009509964385	387.581778307776	1	1	0.985894																	1.66011	0
Map2k6	0.0624529	0.0928272	0.146888	0.207521	0.377754	0.53264	0.821707	0.154298	0.375391	0.134312	0.140845	0.16778	0.633648	0.382414	0.605129	0.707828	1.95585	3.13492	6.221	1.15015	1.26663	0.668974	0.753089	0.826087	405.43514030863	333.245415709665	360.71048638548	339.103400064161	2	2	0.94926	good	optimization.errror	0.0833333	2.6011					0.117196	#NUM!	0.430908	#NUM!	10.7296	#NUM!	2	#NUM!	0.602719	2.2148
Map2k7	2.31079	1.80989	2.21701	2.91202	3.2977	2.53366	2.12676	1.68497	2.05628	1.8696	1.90751	1.46066	10.3893	9.38405	7.5661	13.5549	12.5142	14.6096	11.1332	9.00978	9.39748	8.09561	8.83276	10.0947	333.736698612346	335.664410069245	336.827371812225	341.670277814226	1	1	0.619735																	10.3818	0
Map3k1	1.20872	1.14946	2.07884	1.56411	0.760213	0.778064	0.94074	0.830271	1.45033	1.54453	1.27164	1.3923	2.16347	1.75988	3.04743	2.33594	1.42422	1.25273	1.2795	1.26027	1.71217	2.28779	1.76316	2.94598	417.101388023393	405.325180827074	415.124023355061	411.503335310698	2	2	0.947179	good	nonidentifiable	0.578258	1.47493					0.836445	0.302732	0.798584	0.304135	21.7048	0.83323	1	0.97626	1.3065	1.20534
Map3k11	1.03072	1.05821	1.18165	1.06617	0.894599	1.04148	1.1501	1.01338	1.1821	1.21168	1.03456	1.01213	0.822459	1.64634	1.24573	0.953014	1.66721	0.656639	1.16184	1.24562	0.977525	1.09612	1.69053	0.795794	317.585869285726	329.720341482179	326.995153123006	335.977310649354	1	1	0.988658																	1.16324	0
Map3k13	0.45295	0.58198	0.949583	1.03161	0.472038	0.300163	0.657083	0.360546	0.824139	0.648263	0.668267	0.398696	2.38709	1.91412	2.96646	3.72409	2.90473	1.13101	1.86916	1.55257	2.2797	1.66276	2.21435	2.44314	441.509464241087	445.475820821466	445.101290616256	450.718046486613	1	1	0.761258																	2.2541	0
Map3k2	0.434453	0.476537	0.516973	0.509147	0.383169	0.489871	0.504756	0.323273	0.586639	0.470447	0.385571	0.350571	2.77947	2.54923	1.75894	2.69043	2.65743	3.08397	2.87073	2.1667	2.32871	1.87092	1.59775	2.07225	396.090407762139	405.128425731533	400.395250360914	409.754024149425	1	1	0.886382																	2.36888	0
Map3k20	0.253166	0.222919	0.311777	0.346105	0.181268	0.236046	0.222437	0.133285	0.22497	0.193999	0.21118	0.184381	1.31468	1.03408	1.03015	1.30251	0.856228	1.45852	0.898604	0.978787	0.781816	0.95163	1.07098	0.830413	359.211076945117	361.662731566916	365.334476100842	367.671055840529	1	1	0.738075																	1.04237	0
Map3k21	0.238705	0.225665	0.22851	0.277002	0.205717	0.214245	0.283647	0.152628	0.222017	0.226067	0.232873	0.174812	0.755559	0.627536	0.686918	0.779391	0.712599	0.801566	0.58765	0.553762	0.612324	0.614953	0.571339	0.589436	311.105616668901	321.41294970682	318.420900106658	327.419953958209	1	1	0.969125																	0.657753	0
Map3k3	0.425642	0.546599	0.554549	0.500738	0.362459	0.427729	0.421026	0.401362	0.455866	0.47635	0.422745	0.365544	4.10894	4.13073	5.19312	4.32847	3.71302	4.15167	4.05294	4.01857	3.86202	4.19907	3.79712	3.99877	358.290580223789	369.236052255747	367.461477242056	375.447060233503	1	1	0.985623																	4.12954	0
Map3k4	0.202802	0.157116	0.22718	0.250366	0.113609	0.133699	0.185231	0.120439	0.189094	0.155209	0.129137	0.121431	1.10991	1.02567	0.811616	0.730734	0.852605	0.792939	0.892646	0.946642	0.996413	1.18932	1.16785	1.02002	334.904445522602	344.003617073003	340.6783678656	345.141583864887	1	1	0.932574																	0.961363	0
Map3k5	0.445531	0.304015	0.530373	0.574087	0.412161	0.635866	1.00293	0.435561	0.400546	0.430785	0.465257	0.399764	2.48375	1.64713	2.20612	2.62791	2.23349	3.19758	4.71707	4.65386	1.89702	2.56393	2.69535	2.47915	427.024613722426	423.169173480165	423.633214474822	428.624482594653	2	2	0.499056	good	nonidentifiable	1.08432	1.37391					0.398621	0.10503	0.245056	0.305899	9.47244	1.51775	2	0.719363	2.25994	1.28306
Map3k7	0.220844	0.344996	0.389545	0.390864	0.28557	0.353332	0.356824	0.334942	0.319536	0.341701	0.322883	0.280056	6.67499	6.93531	5.69942	6.78803	6.32972	7.38941	6.75681	6.06918	6.88392	6.25705	5.11459	6.17004	367.741940778803	379.459743198795	376.810347113142	385.780599882932	1	1	0.986475																	6.42237	0
Map3k8	0.0645205	0.0885359	0	0.162294	0.144997	0.00263613	0.019752	0	0	0.081501	0.00253224	0.00246869	1.00945	0.525281	1.07948	0.94207	0.777007	0.75076	0.908237	0.74586	0.564019	0.936869	0.885518	1.27852	260.021019348147	269.117723643846	266.29211770145	272.603353471754	1	1	0.947048																	0.866923	0
[truncated: 9,384 more rows]
[truncated: 7 more columns]

## Sheet: Step2
Gene	RPKM.Nuc_PolyA_ZT0_S1_WT	RPKM.Nuc_PolyA_ZT0_S2_WT	RPKM.Nuc_PolyA_ZT4_S1_WT	RPKM.Nuc_PolyA_ZT4_S2_WT	RPKM.Nuc_PolyA_ZT8_S1_WT	RPKM.Nuc_PolyA_ZT8_S2_WT	RPKM.Nuc_PolyA_ZT12_S1_WT	RPKM.Nuc_PolyA_ZT12_S2_WT	RPKM.Nuc_PolyA_ZT16_S1_WT	RPKM.Nuc_PolyA_ZT16_S2_WT	RPKM.Nuc_PolyA_ZT20_S1_WT	RPKM.Nuc_PolyA_ZT20_S2_WT	RPKM.Cyt_PolyA_ZT0_S1_WT	RPKM.Cyt_PolyA_ZT0_S2_WT	RPKM.Cyt_PolyA_ZT4_S1_WT	RPKM.Cyt_PolyA_ZT4_S2_WT	RPKM.Cyt_PolyA_ZT8_S1_WT	RPKM.Cyt_PolyA_ZT8_S2_WT	RPKM.Cyt_PolyA_ZT12_S1_WT	RPKM.Cyt_PolyA_ZT12_S2_WT	RPKM.Cyt_PolyA_ZT16_S1_WT	RPKM.Cyt_PolyA_ZT16_S2_WT	RPKM.Cyt_PolyA_ZT20_S1_WT	RPKM.Cyt_PolyA_ZT20_S2_WT	model.selection.BIC.m1	model.selection.BIC.m2	model.selection.BIC.m3	model.selection.BIC.m4	model.selection.BIC.best.model	best.model	prob.best.model	non.identifiability.gamma.L	non.identifiability.gamma.R	half.life	cv.half.life	eps.gamma	cv.eps.gamma	phase.gamma	sem.phase.gamma	Min.nae	cv.Min.nae	Amp.nae	cv.Amp.nae	phase.nae	sem.phase.nae	beta.nae	cv.beta.nae	Min.cae	Amp.cae
[truncated: 10,930 more rows]
[truncated: 7 more columns]

[truncated: 2 more sheets: Description, References]
